# Supplementary material for: Systematic analysis of RNA-binding proteins identifies targetable therapeutic vulnerabilities in osteosarcoma
Source: Nat Commun. 2024 Apr 1;15:2810. doi: 10.1038/s41467-024-47031-y (PMC10984982; doi:10.1038/s41467-024-47031-y)
Supplement: Supplementary file 2 — Supplementary Data 1 [file 41467_2024_47031_MOESM2_ESM.xlsx]

## Sheet: Content
Supplementary Data 1. Protein identification and list of RBPs identified in eRIC
sheet	description
Full dataset	Normalized batch-cleaned signal sum of each protein in eRIC or FP samples. NA, not available. Rep, replicate. qupm, quantiﬁed unique peptide matches.
other sheets	List of RBPs identified in eRIC. Proteins significantly enriched in the UV sample compared to the noUV control with a FC ≥ 2 and an FDR < 0.05 were classified as high probability RBPs ("hits"), related to Figure 2.

## Sheet: Full dataset
Proteins identified in eRIC and full proteome (FP)
									Normalized batch-cleaned signal sum
									eRIC																												FP
gene_name	protein_id	description	found.in.reps_eRIC	found.in.reps_FP	max.qupm_eRIC	max.qupm_FP	average.top3_eRIC	average.top3_FP	eRIC_I063_021_noUV_rep1	eRIC_I063_021_noUV_rep2	eRIC_I063_021_UV_rep1	eRIC_I063_021_UV_rep2	eRIC_MSC_noUV_rep1	eRIC_MSC_noUV_rep2	eRIC_MSC_UV_rep1	eRIC_MSC_UV_rep2	eRIC_NRH_GCT1_noUV_rep1	eRIC_NRH_GCT1_noUV_rep2	eRIC_NRH_GCT1_UV_rep1	eRIC_NRH_GCT1_UV_rep2	eRIC_NRH_OS1_noUV_rep1	eRIC_NRH_OS1_noUV_rep2	eRIC_NRH_OS1_UV_rep1	eRIC_NRH_OS1_UV_rep2	eRIC_OB_noUV_rep1	eRIC_OB_noUV_rep2	eRIC_OB_UV_rep1	eRIC_OB_UV_rep2	eRIC_OSKG_noUV_rep1	eRIC_OSKG_noUV_rep2	eRIC_OSKG_UV_rep1	eRIC_OSKG_UV_rep2	eRIC_OSRH_2011l5_noUV_rep1	eRIC_OSRH_2011l5_noUV_rep2	eRIC_OSRH_2011l5_UV_rep1	eRIC_OSRH_2011l5_UV_rep2	FP_I063_021_noUV_rep1	FP_I063_021_noUV_rep2	FP_I063_021_UV_rep1	FP_I063_021_UV_rep2	FP_MSC_noUV_rep1	FP_MSC_noUV_rep2	FP_MSC_UV_rep1	FP_MSC_UV_rep2	FP_NRH_GCT1_noUV_rep1	FP_NRH_GCT1_noUV_rep2	FP_NRH_GCT1_UV_rep1	FP_NRH_GCT1_UV_rep2	FP_NRH_OS1_noUV_rep1
RPLP2	P05387	60S acidic ribosomal protein P2 OS=Homo sapiens GN=RPLP2 PE=1 SV=1	1	2	2	5	5.34373	6.5233	986325	NA	1437720	NA	225677	NA	1605750	NA	266376	NA	2213550	NA	NA	NA	1246090	NA	NA	NA	1071680	NA	80127.6	NA	1797990	NA	1163090	NA	2318030	NA	1.53354e+07	1.95495e+07	1.68798e+07	2.27856e+07	1.67225e+07	2.05247e+07	1.80876e+07	2.08106e+07	1.68448e+07	1.65254e+07	1.70848e+07	1.85551e+07	1.32349e+07
MRPL3	E7ETU7|H0Y9G6|P09001	39S ribosomal protein L3, mitochondrial OS=Homo sapiens GN=MRPL3 PE=1 SV=1|39S ribosomal protein L3, mitochondrial (Fragment) OS=Homo sapiens GN=MRPL3 PE=1 SV=1|39S ribosomal protein L3, mitochondrial OS=Homo sapiens GN=MRPL3 PE=1 SV=1	2	2	8	13	6.18251	6.82648	616165	981061	2.00037e+07	1.89951e+07	1.0195e+06	941112	1.30187e+07	1.32493e+07	580471	937888	1.91541e+07	1.71005e+07	1.19486e+06	1.11748e+06	1.05954e+07	9.01726e+06	895912	879414	8.99518e+06	9.07022e+06	1.2449e+06	983564	1.11787e+07	1.09351e+07	1.163e+06	1.04895e+06	3.23535e+07	3.21553e+07	6.40241e+07	6.40858e+07	6.45999e+07	6.37541e+07	5.15993e+07	5.09969e+07	4.8292e+07	5.03377e+07	4.98422e+07	5.1018e+07	5.12157e+07	5.16301e+07	3.44308e+07
YTHDF2	A0A087WXZ3|Q9Y5A9	YTH domain-containing family protein 2 OS=Homo sapiens GN=YTHDF2 PE=1 SV=1|YTH domain-containing family protein 2 OS=Homo sapiens GN=YTHDF2 PE=1 SV=2	2	2	7	12	6.8673	6.77152	663682	734675	2.14104e+07	2.04006e+07	727328	733790	1.1811e+07	1.34095e+07	587141	484031	1.79656e+07	1.87362e+07	786504	916269	1.72423e+07	1.77044e+07	754011	564328	1.13894e+07	1.26181e+07	580813	461093	1.96153e+07	2.23009e+07	656445	721603	2.2e+07	2.40681e+07	4.16976e+07	3.8129e+07	4.25594e+07	3.92909e+07	2.76878e+07	2.65543e+07	2.64531e+07	2.65165e+07	2.88625e+07	3.10175e+07	3.04209e+07	3.27134e+07	3.50376e+07
DRG1	Q9Y295	Developmentally-regulated GTP-binding protein 1 OS=Homo sapiens GN=DRG1 PE=1 SV=1	2	2	6	13	5.98593	7.12076	845561	630540	1.16253e+07	1.38134e+07	526249	436291	1.22768e+07	1.61646e+07	729896	503055	1.20504e+07	1.5338e+07	1.01931e+06	386020	1.31801e+07	1.56231e+07	613047	672943	1.15315e+07	1.427e+07	834710	757359	8.8134e+06	1.21232e+07	349660	508437	1.51576e+07	1.80518e+07	8.79747e+07	8.46754e+07	8.73383e+07	8.20108e+07	5.60721e+07	5.45121e+07	5.24357e+07	5.6952e+07	5.54455e+07	5.77258e+07	5.44199e+07	5.8331e+07	5.99015e+07
GIGYF1	O75420	PERQ amino acid-rich with GYF domain-containing protein 1 OS=Homo sapiens GN=GIGYF1 PE=1 SV=2	2	2	3	3	5.67019	5.74237	NA	133645	3.07844e+06	2.48399e+06	155927	461103	3.20768e+06	2.32497e+06	NA	190070	2.55585e+06	2.17568e+06	NA	326207	5.36364e+06	3.54935e+06	254091	127328	5.13733e+06	4.98289e+06	252534	503131	4.14346e+06	3.31567e+06	NA	208116	4.79582e+06	3.97201e+06	2.08003e+06	1.81996e+06	2.12579e+06	2.06759e+06	1.66344e+06	1.99415e+06	2.20032e+06	2.03082e+06	1.96684e+06	1.82314e+06	1.64727e+06	1.80942e+06	2.70472e+06
DHX36	Q9H2U1|Q9H2U1-2	ATP-dependent RNA helicase DHX36 OS=Homo sapiens GN=DHX36 PE=1 SV=2|Isoform 2 of ATP-dependent RNA helicase DHX36 OS=Homo sapiens GN=DHX36	2	2	23	26	6.5218	6.67264	1.89568e+06	2.09932e+06	7.21819e+07	6.15684e+07	1.43986e+06	2.67365e+06	4.44306e+07	4.31452e+07	2.6674e+06	1.83546e+06	7.29302e+07	6.66944e+07	1.54019e+06	1.40577e+06	5.94894e+07	5.5749e+07	1.49029e+06	1.64711e+06	3.46459e+07	3.95089e+07	2.51533e+06	2.63226e+06	5.3799e+07	5.48852e+07	2.49333e+06	2.27906e+06	4.4573e+07	4.42058e+07	8.99419e+07	8.72472e+07	8.64551e+07	8.5432e+07	6.18652e+07	6.29441e+07	6.2574e+07	6.21301e+07	7.80512e+07	8.31111e+07	7.53916e+07	8.18947e+07	6.45545e+07
GSPT2	Q8IYD1	Eukaryotic peptide chain release factor GTP-binding subunit ERF3B OS=Homo sapiens GN=GSPT2 PE=1 SV=2	2	2	2	6	5.65515	6.11228	288405	178005	2.20444e+06	1.73937e+06	168890	181392	5.04434e+06	4.11072e+06	209139	301818	5.20966e+06	4.03285e+06	132173	233854	4.05264e+06	3.88225e+06	286785	388130	2.98368e+06	2.64537e+06	NA	285914	3.11904e+06	3.19263e+06	153193	297358	2.85456e+06	1.9283e+06	1.1789e+07	1.1487e+07	1.15056e+07	1.11712e+07	1.75471e+07	1.80783e+07	1.78037e+07	1.74014e+07	2.01326e+07	1.92687e+07	1.9691e+07	1.799e+07	1.71585e+07
CTTN	Q14247	Src substrate cortactin OS=Homo sapiens GN=CTTN PE=1 SV=2	2	2	10	28	5.94644	7.68574	2.01667e+06	1.3388e+06	1.59159e+07	1.41742e+07	656497	690455	1.55028e+07	1.59629e+07	512038	1.05675e+06	1.68949e+07	1.51336e+07	843569	571198	1.37564e+07	1.19332e+07	984730	1.25822e+06	1.84177e+07	2.50136e+07	551780	811288	1.42077e+07	1.37211e+07	1.13699e+06	759969	8.24509e+06	8.05234e+06	1.16986e+08	1.22592e+08	1.22087e+08	1.21012e+08	1.7491e+08	1.75499e+08	1.7938e+08	1.72619e+08	1.55866e+08	1.48563e+08	1.59347e+08	1.47604e+08	1.33874e+08
PURA	Q00577	Transcriptional activator protein Pur-alpha OS=Homo sapiens GN=PURA PE=1 SV=2	2	2	9	6	7.45536	6.81008	1.03162e+06	1.11767e+06	1.8749e+07	1.94646e+07	971040	1.35834e+06	4.58314e+07	4.60446e+07	1.26407e+06	1.52617e+06	4.71674e+07	4.26226e+07	4.77878e+06	1.65013e+06	3.45032e+07	3.28745e+07	1.13037e+06	1.51903e+06	6.02091e+07	5.9419e+07	1.48254e+06	1.6839e+06	2.92501e+07	3.15124e+07	1.16209e+06	1.47467e+06	2.8294e+07	2.7079e+07	1.56698e+07	1.83761e+07	1.47556e+07	1.90376e+07	5.46718e+07	4.4283e+07	5.07023e+07	4.84046e+07	4.50291e+07	4.07731e+07	4.39788e+07	3.96321e+07	3.72907e+07
IGF2BP1	Q9NZI8	Insulin-like growth factor 2 mRNA-binding protein 1 OS=Homo sapiens GN=IGF2BP1 PE=1 SV=2	2	2	21	15	7.46018	6.95665	4.92775e+06	4.87793e+06	2.98527e+08	3.75634e+08	4.35711e+06	4.3033e+06	7.38519e+07	8.23809e+07	6.0536e+06	4.50046e+06	1.80318e+07	2.04094e+07	5.55005e+06	6.09524e+06	3.49049e+07	4.23244e+07	5.56759e+06	3.58911e+06	2.56336e+07	2.73968e+07	4.09797e+06	2.91919e+06	2.29709e+08	3.04669e+08	4.12889e+06	4.21103e+06	1.63779e+07	1.79401e+07	1.87207e+08	1.93415e+08	1.76058e+08	1.80271e+08	3.53989e+07	3.74023e+07	3.54528e+07	3.60916e+07	8.54768e+06	7.98992e+06	8.91175e+06	7.0278e+06	1.91714e+07
MRPL19	P49406	39S ribosomal protein L19, mitochondrial OS=Homo sapiens GN=MRPL19 PE=1 SV=2	2	2	2	9	5.55915	6.41359	137260	154933	3.25478e+06	2.89798e+06	413002	NA	3.24565e+06	3.95869e+06	129631	158854	3.67579e+06	3.42073e+06	NA	NA	2.12849e+06	1.80382e+06	NA	328375	2.00396e+06	2.38786e+06	337742	237837	2.45451e+06	2.7657e+06	208827	182390	5.9922e+06	6.15495e+06	5.56052e+07	5.57711e+07	5.53209e+07	5.44933e+07	4.43165e+07	4.19432e+07	4.12136e+07	4.15174e+07	4.50733e+07	4.4083e+07	4.52877e+07	4.5621e+07	2.62512e+07
XPO5	Q9HAV4	Exportin-5 OS=Homo sapiens GN=XPO5 PE=1 SV=1	2	2	10	23	6.26586	7.18368	1.52744e+06	1.56052e+06	4.76667e+07	4.96792e+07	1.4739e+06	1.57633e+06	2.28656e+07	2.26498e+07	2.37828e+06	1.31202e+06	2.37131e+07	2.39071e+07	1.26915e+06	971919	2.52319e+07	2.42702e+07	626393	1.10377e+06	1.95657e+07	1.99898e+07	1.88204e+06	2.12936e+06	2.80518e+07	3.0152e+07	1.59016e+06	1.54538e+06	2.67038e+07	3.03682e+07	2.82195e+08	2.85345e+08	2.78602e+08	2.75565e+08	6.15081e+07	5.92953e+07	6.24101e+07	6.27913e+07	7.51742e+07	7.78125e+07	7.53518e+07	8.12315e+07	7.01169e+07
PDIA4	P13667	Protein disulfide-isomerase A4 OS=Homo sapiens GN=PDIA4 PE=1 SV=2	2	2	6	37	5.55122	7.8038	NA	340966	3.33238e+06	2.64912e+06	183847	490453	4.82899e+06	5.12286e+06	674258	426617	4.45864e+06	3.9838e+06	NA	176464	7.10574e+06	6.01678e+06	NA	327509	6.04143e+06	6.15914e+06	236172	266679	3.62406e+06	2.70526e+06	NA	340634	6.6853e+06	5.07956e+06	1.64206e+08	1.72766e+08	1.65665e+08	1.7308e+08	3.25886e+08	3.30266e+08	3.24644e+08	3.29395e+08	2.78893e+08	2.51639e+08	2.75719e+08	2.48104e+08	5.45574e+08
FNDC3A	Q9Y2H6|Q9Y2H6-2	Fibronectin type-III domain-containing protein 3A OS=Homo sapiens GN=FNDC3A PE=1 SV=4|Isoform 2 of Fibronectin type-III domain-containing protein 3A OS=Homo sapiens GN=FNDC3A	2	2	5	12	5.70796	6.41075	465364	808074	3.54124e+06	2.38257e+06	326118	657425	1.56813e+07	1.13339e+07	576004	669090	7.97382e+06	5.51344e+06	610355	798935	1.82587e+06	1.47253e+06	468977	977221	8.26394e+06	8.71148e+06	840172	568891	7.93289e+06	5.95988e+06	707202	830520	3.6384e+06	2.14822e+06	1.96243e+07	1.91132e+07	1.97393e+07	1.92452e+07	4.90772e+07	5.78993e+07	4.79444e+07	5.47618e+07	2.52344e+07	2.6187e+07	2.61152e+07	2.45963e+07	1.13949e+07
NSUN2	Q08J23|Q08J23-2	tRNA (cytosine(34)-C(5))-methyltransferase OS=Homo sapiens GN=NSUN2 PE=1 SV=2|Isoform 2 of tRNA (cytosine(34)-C(5))-methyltransferase OS=Homo sapiens GN=NSUN2	2	2	9	28	5.97546	7.23251	888415	597641	1.43991e+07	1.27135e+07	369625	1.24448e+06	1.37834e+07	1.12739e+07	848795	1.05588e+06	1.15981e+07	1.05001e+07	576508	765244	1.25853e+07	1.16154e+07	1.07824e+06	667194	9.33579e+06	7.71477e+06	711968	788804	1.14045e+07	9.72883e+06	953226	1.04068e+06	1.35322e+07	1.27088e+07	2.1322e+08	2.05816e+08	2.15644e+08	2.01652e+08	9.99312e+07	1.03282e+08	9.85921e+07	1.02463e+08	1.43065e+08	1.4008e+08	1.46466e+08	1.39701e+08	1.2181e+08
HNRNPUL1	A0A0A0MRA5|B7Z4B8|Q9BUJ2|Q9BUJ2-2|Q9BUJ2-4	Heterogeneous nuclear ribonucleoprotein U-like protein 1 OS=Homo sapiens GN=HNRNPUL1 PE=1 SV=1|Heterogeneous nuclear ribonucleoprotein U-like protein 1 OS=Homo sapiens GN=HNRNPUL1 PE=1 SV=1|Heterogeneous nuclear ribonucleoprotein U-like protein 1 OS=Homo sapiens GN=HNRNPUL1 PE=1 SV=2|Isoform 2 of Heterogeneous nuclear ribonucleoprotein U-like protein 1 OS=Homo sapiens GN=HNRNPUL1|Isoform 4 of Het…	2	2	16	19	6.56246	7.15169	1.37542e+06	1.4905e+06	1.21022e+07	1.3564e+07	1.20374e+06	1.18464e+06	2.18642e+07	2.03006e+07	1.80403e+06	2.03863e+06	2.06936e+07	1.9794e+07	646466	1.54628e+06	2.29657e+07	3.00555e+07	1.63665e+06	1.03608e+06	6.81714e+07	7.08388e+07	1.2449e+06	1.41077e+06	4.53097e+07	2.93486e+07	1.88266e+06	1.50282e+06	2.50268e+07	1.9336e+07	7.81368e+07	7.69473e+07	7.53271e+07	7.68247e+07	9.14103e+07	9.12954e+07	9.45999e+07	9.20023e+07	1.45228e+08	1.41016e+08	1.35126e+08	1.38608e+08	1.09107e+08
TSNAX	Q99598	Translin-associated protein X OS=Homo sapiens GN=TSNAX PE=1 SV=1	2	2	4	10	5.73261	6.58086	448584	758098	1.06641e+07	1.21472e+07	609045	942565	4.57902e+06	4.18037e+06	684090	358685	7.73338e+06	7.28994e+06	687188	189923	4.05593e+06	4.5665e+06	615318	586206	5.96556e+06	1.03163e+07	526833	298895	4.24025e+06	5.92385e+06	468127	845487	1.35307e+07	1.53375e+07	3.50454e+07	3.40119e+07	3.57861e+07	3.49022e+07	2.25221e+07	2.3462e+07	2.16443e+07	2.28907e+07	2.37927e+07	2.43216e+07	2.4224e+07	2.44915e+07	1.51504e+07
TFB2M	Q9H5Q4	Dimethyladenosine transferase 2, mitochondrial OS=Homo sapiens GN=TFB2M PE=1 SV=1	2	2	7	11	6.00014	6.44945	805191	1.06387e+06	2.08479e+07	1.94905e+07	619337	1.11339e+06	1.15617e+07	1.15602e+07	802409	1.01601e+06	1.81579e+07	1.74438e+07	524608	506696	5.74276e+06	6.12847e+06	837695	310349	5.32365e+06	6.2649e+06	446564	517092	5.02707e+06	6.5391e+06	1.2418e+06	688263	1.51742e+07	1.6748e+07	9.28828e+07	7.73371e+07	8.93829e+07	7.72649e+07	4.20465e+07	4.34053e+07	4.34757e+07	4.25571e+07	6.04204e+07	5.87576e+07	6.08271e+07	5.8021e+07	3.07519e+07
DSP	P15924	Desmoplakin OS=Homo sapiens GN=DSP PE=1 SV=3	2	2	29	57	5.88537	6.55483	6.02588e+07	8.32678e+06	2.13845e+07	1.44972e+07	4.66559e+06	1.0886e+07	4.19074e+07	1.49823e+07	2.77886e+06	9.71092e+06	1.60583e+07	2.38348e+07	1.71817e+07	8.32362e+06	1.36281e+07	1.53373e+07	5.27e+06	3.07419e+06	3.39809e+07	4.55256e+07	6.78258e+06	7.33689e+06	1.40956e+07	1.27895e+07	6.99223e+06	1.43448e+07	1.9326e+07	6.2147e+07	6.30714e+07	4.73127e+07	4.84e+07	4.31243e+07	1.09098e+08	1.34909e+08	1.05036e+08	1.35449e+08	5.33155e+07	5.84703e+07	5.33246e+07	5.47646e+07	9.0326e+07
DHX15	O43143	Pre-mRNA-splicing factor ATP-dependent RNA helicase DHX15 OS=Homo sapiens GN=DHX15 PE=1 SV=2	2	2	10	26	6.15763	7.29969	454835	473044	8.52832e+06	9.44916e+06	171877	506779	1.17645e+07	1.15925e+07	401161	123138	9.69909e+06	9.57804e+06	265246	615052	1.43053e+07	1.51008e+07	198217	288575	1.7701e+07	1.17177e+07	282200	144751	1.59436e+07	1.48443e+07	524984	501716	7.10528e+06	7.27193e+06	2.19227e+08	2.01876e+08	2.14066e+08	1.99076e+08	1.07871e+08	1.15216e+08	1.07238e+08	1.04754e+08	1.30077e+08	1.36942e+08	1.29666e+08	1.35224e+08	1.45832e+08
RACK1	P63244	Receptor of activated protein C kinase 1 OS=Homo sapiens GN=RACK1 PE=1 SV=3	2	2	7	17	6.48885	7.76457	1.69356e+06	1.48407e+06	1.17487e+07	1.03775e+07	1.03338e+06	1.09168e+06	1.60781e+07	1.8539e+07	770255	1.02148e+06	1.43868e+07	1.49579e+07	824248	1.23273e+06	1.17424e+07	1.03359e+07	1.78169e+06	1.1516e+06	1.71599e+07	1.39419e+07	831814	978762	1.02231e+07	1.10911e+07	1.01175e+06	1.09389e+06	1.57225e+07	1.41742e+07	1.30612e+08	1.23096e+08	1.32755e+08	1.20188e+08	1.32286e+08	1.33249e+08	1.32354e+08	1.29357e+08	1.15132e+08	1.20372e+08	1.19723e+08	1.21403e+08	8.90387e+07
PEBP1	P30086	Phosphatidylethanolamine-binding protein 1 OS=Homo sapiens GN=PEBP1 PE=1 SV=3	2	2	4	12	5.95893	7.62078	1.1859e+06	613293	1.60949e+07	1.1579e+07	206242	425270	9.87398e+06	5.35799e+06	171624	594286	7.95681e+06	5.04571e+06	485371	476442	8.83187e+06	5.74118e+06	315572	649745	1.36828e+07	7.62449e+06	231829	446193	9.05625e+06	5.84783e+06	374286	981701	3.23349e+07	1.65758e+07	6.84072e+07	7.38226e+07	6.81252e+07	7.19933e+07	4.61254e+07	4.2732e+07	4.50357e+07	4.48451e+07	3.40326e+07	3.31734e+07	3.50304e+07	3.21715e+07	4.79106e+07
ZC3H10	Q96K80	Zinc finger CCCH domain-containing protein 10 OS=Homo sapiens GN=ZC3H10 PE=1 SV=1	2	NA	5	NA	5.883	NA	440698	239729	4.37836e+06	5.67734e+06	261055	438332	4.95062e+06	5.27368e+06	155860	125124	2.84507e+06	3.61611e+06	334660	387613	4.85872e+06	5.43771e+06	462688	361238	6.10394e+06	8.3237e+06	709663	350605	1.70525e+07	1.59768e+07	NA	330086	4.62926e+06	5.92283e+06	NA	NA	NA	NA	NA	NA	NA	NA	NA	NA	NA	NA	NA
NMD3	C9JA08|Q96D46	60S ribosomal export protein NMD3 OS=Homo sapiens GN=NMD3 PE=1 SV=1|60S ribosomal export protein NMD3 OS=Homo sapiens GN=NMD3 PE=1 SV=1	1	2	2	9	5.45766	7.06863	NA	NA	2435750	NA	NA	NA	1054610	NA	97334.4	NA	3568140	NA	NA	NA	1407700	NA	NA	NA	1127500	NA	NA	NA	1336060	NA	111817	NA	1838800	NA	4.81185e+07	4.58445e+07	4.91501e+07	4.65311e+07	2.98016e+07	3.29913e+07	3.21666e+07	3.20951e+07	8.65384e+07	8.5713e+07	8.98187e+07	8.68006e+07	2.76954e+07
IGF2BP3	O00425	Insulin-like growth factor 2 mRNA-binding protein 3 OS=Homo sapiens GN=IGF2BP3 PE=1 SV=2	2	2	19	13	7.67161	6.7648	4.42999e+06	3.6131e+06	1.50612e+08	2.00658e+08	4.58174e+06	3.58029e+06	1.48526e+08	1.69447e+08	4.57264e+06	3.2027e+06	1.5611e+07	1.43538e+07	6.23965e+06	3.88935e+06	9.95677e+07	1.26336e+08	3.84063e+06	4.497e+06	1.81811e+07	1.96692e+07	5.84227e+06	4.5819e+06	2.66255e+08	3.78068e+08	3.30905e+06	4.52722e+06	1.09528e+08	1.28622e+08	6.24712e+07	6.94525e+07	6.43727e+07	6.91827e+07	5.67512e+07	5.51123e+07	5.21062e+07	5.42834e+07	1.06681e+07	9.90732e+06	1.03816e+07	9.08328e+06	4.35777e+07
APOBEC3B	B0QYD3|Q9UH17|Q9UH17-3	DNA dC->dU-editing enzyme APOBEC-3B OS=Homo sapiens GN=APOBEC3B PE=1 SV=1|DNA dC->dU-editing enzyme APOBEC-3B OS=Homo sapiens GN=APOBEC3B PE=1 SV=1|Isoform 3 of DNA dC->dU-editing enzyme APOBEC-3B OS=Homo sapiens GN=APOBEC3B	2	2	5	3	6.65376	6.11845	246581	491458	1.02632e+07	7.32686e+06	229726	277867	9.93709e+06	7.09474e+06	362626	486204	9.94768e+06	5.58426e+06	254502	564192	1.21175e+07	7.56629e+06	226717	428869	1.18507e+07	6.12036e+06	NA	383065	1.5311e+07	1.07831e+07	294572	712954	6.27506e+06	3.82587e+06	5.52292e+06	5.99544e+06	5.34557e+06	6.37857e+06	4.0388e+06	4.07189e+06	4.42858e+06	4.32582e+06	3.59344e+06	3.83501e+06	3.53726e+06	4.06561e+06	4.39319e+06
RBMS1	E7ETU5|F6Y5H0|P29558|P29558-2	RNA-binding motif, single-stranded-interacting protein 1 OS=Homo sapiens GN=RBMS1 PE=1 SV=1|RNA-binding motif, single-stranded-interacting protein 1 OS=Homo sapiens GN=RBMS1 PE=1 SV=1|RNA-binding motif, single-stranded-interacting protein 1 OS=Homo sapiens GN=RBMS1 PE=1 SV=3|Isoform 2 of RNA-binding motif, single-stranded-interacting protein 1 OS=Homo sapiens GN=RBMS1	2	1	4	4	5.82064	6.49685	403966	386012	5.37223e+06	5.55057e+06	441085	463489	7.37876e+06	6.9379e+06	260078	NA	5.46205e+06	5.24479e+06	434515	392987	6.65766e+06	5.72551e+06	560035	NA	6.46429e+06	6.71266e+06	275468	357007	5.35641e+06	4.87181e+06	530096	610495	4.02331e+06	4.56815e+06	NA	12116200	NA	14202300	NA	14308200	NA	14608600	NA	11432400	NA	13152200	NA
URB1	O60287	Nucleolar pre-ribosomal-associated protein 1 OS=Homo sapiens GN=URB1 PE=1 SV=4	2	2	3	16	5.34321	6.32076	319255	199061	1.5467e+06	1.56059e+06	220974	200583	7.2547e+06	5.3154e+06	427452	316366	1.56551e+06	1.73837e+06	NA	315186	4.71895e+06	3.64446e+06	187919	423412	2.75863e+06	3.93786e+06	113810	228502	4.40867e+06	2.82837e+06	343230	391402	1.49887e+06	1.12777e+06	4.76887e+07	4.42114e+07	4.5286e+07	4.20973e+07	2.46626e+07	2.45415e+07	2.50682e+07	2.5663e+07	2.83149e+07	3.17459e+07	2.57768e+07	3.02243e+07	2.0846e+07
GIGYF2	Q6Y7W6|Q6Y7W6-4|Q6Y7W6-5	PERQ amino acid-rich with GYF domain-containing protein 2 OS=Homo sapiens GN=GIGYF2 PE=1 SV=1|Isoform 3 of PERQ amino acid-rich with GYF domain-containing protein 2 OS=Homo sapiens GN=GIGYF2|Isoform 4 of PERQ amino acid-rich with GYF domain-containing protein 2 OS=Homo sapiens GN=GIGYF2	2	2	16	20	6.58829	6.83268	1.08692e+06	1.62735e+06	4.24904e+07	2.28657e+07	1.80755e+06	1.8787e+06	3.55677e+07	2.37793e+07	1.91861e+06	1.94633e+06	3.16734e+07	2.13166e+07	688379	2.70961e+06	4.27973e+07	2.44413e+07	1.26009e+06	1.77297e+06	2.24636e+07	2.18292e+07	1.3767e+06	2.30577e+06	3.19949e+07	2.25038e+07	1.24252e+06	1.51973e+06	4.41387e+07	2.91583e+07	5.99353e+07	5.76943e+07	5.74049e+07	5.6294e+07	5.78727e+07	5.75036e+07	5.61224e+07	5.89075e+07	5.37652e+07	5.3868e+07	5.26606e+07	5.29121e+07	4.31995e+07
ALG13	Q9NP73|Q9NP73-3|Q9NP73-4	Putative bifunctional UDP-N-acetylglucosamine transferase and deubiquitinase ALG13 OS=Homo sapiens GN=ALG13 PE=1 SV=2|Isoform 3 of Putative bifunctional UDP-N-acetylglucosamine transferase and deubiquitinase ALG13 OS=Homo sapiens GN=ALG13|Isoform 4 of Putative bifunctional UDP-N-acetylglucosamine transferase and deubiquitinase ALG13 OS=Homo sapiens GN=ALG13	2	NA	3	NA	5.66652	NA	159167	NA	1.14398e+06	1.35899e+06	NA	190634	1.19982e+06	826060	206241	183514	1.45791e+06	1.41865e+06	NA	152046	3.04695e+06	2.85409e+06	168199	NA	930567	550631	NA	173451	2.76872e+06	2.79448e+06	173227	279740	3.44335e+06	4.59597e+06	NA	NA	NA	NA	NA	NA	NA	NA	NA	NA	NA	NA	NA
DDX3Y	O15523	ATP-dependent RNA helicase DDX3Y OS=Homo sapiens GN=DDX3Y PE=1 SV=2	2	2	8	7	6.60735	6.14522	414713	1.21557e+06	6.13698e+07	3.8935e+07	1.63916e+06	1.5428e+06	2.22228e+06	2.00728e+06	NA	NA	6.04557e+06	3.35603e+06	1.91136e+06	1.95266e+06	1.09069e+08	8.61574e+07	725121	498647	4.18224e+07	3.23294e+07	162462	461919	2.8306e+06	2.7404e+06	895833	706750	2.31383e+06	3.04739e+06	1.79952e+07	1.74496e+07	1.70597e+07	1.65705e+07	1.43331e+06	2.37098e+06	1.6468e+06	1.40657e+06	2.89347e+06	1.94289e+06	2.82889e+06	2.28528e+06	3.01104e+07
WDR1	O75083	WD repeat-containing protein 1 OS=Homo sapiens GN=WDR1 PE=1 SV=4	2	2	3	32	5.61265	7.87487	623026	553393	3.10477e+06	2.82884e+06	416231	533364	4.79535e+06	4.73818e+06	258648	461878	5.29096e+06	3.13613e+06	NA	477522	6.04236e+06	5.34086e+06	421682	362379	8.54941e+06	7.7292e+06	239301	400289	1.15022e+07	9.19004e+06	415219	NA	3.3532e+06	2.99187e+06	1.3812e+08	1.42515e+08	1.35585e+08	1.38121e+08	2.72972e+08	2.78e+08	2.57961e+08	2.59204e+08	2.21057e+08	2.04871e+08	2.20544e+08	2.00662e+08	3.59173e+08
RBM4	Q9BWF3	RNA-binding protein 4 OS=Homo sapiens GN=RBM4 PE=1 SV=1	2	NA	4	NA	6.19417	NA	112169	553888	7.47847e+06	8.63047e+06	238233	249413	6.8388e+06	7.19904e+06	906978	460082	4.38785e+06	4.51875e+06	NA	NA	7.69859e+06	7.44838e+06	NA	263230	4.34205e+06	5.47184e+06	435516	222855	6.15266e+06	7.24766e+06	333066	131017	5.25803e+06	5.66695e+06	NA	NA	NA	NA	NA	NA	NA	NA	NA	NA	NA	NA	NA
NCBP3	Q53F19	Nuclear cap-binding protein subunit 3 OS=Homo sapiens GN=NCBP3 PE=1 SV=2	2	2	7	12	5.68407	6.40968	NA	225228	8.91242e+06	8.64212e+06	285585	278460	2.6522e+06	4.85174e+06	360121	491595	3.5411e+06	3.65044e+06	NA	237250	4.72259e+06	6.28382e+06	459118	144930	3.03105e+06	2.53765e+06	569802	405091	6.66584e+06	5.30925e+06	320491	407968	3.02247e+06	3.38115e+06	1.96743e+07	1.95899e+07	1.92446e+07	2.00216e+07	1.53512e+07	1.58432e+07	1.72457e+07	1.72384e+07	1.84054e+07	1.87969e+07	1.85471e+07	1.83142e+07	1.6253e+07
RBM5	P52756	RNA-binding protein 5 OS=Homo sapiens GN=RBM5 PE=1 SV=2	2	2	13	9	6.552	6.34281	1.07562e+06	1.39736e+06	2.31185e+07	2.20425e+07	1.61177e+06	1.13391e+06	1.89015e+07	2.0178e+07	1.3053e+06	1.87047e+06	2.51307e+07	2.5012e+07	1.97716e+06	1.02028e+06	2.81935e+07	2.43058e+07	1.09435e+06	1.31174e+06	1.70086e+07	2.60562e+07	1.48653e+06	1.51733e+06	2.17433e+07	1.81396e+07	1.47582e+06	1.78246e+06	1.77645e+07	1.78213e+07	2.03409e+07	1.99254e+07	2.09853e+07	1.93878e+07	1.94803e+07	2.02924e+07	1.90733e+07	2.04353e+07	2.82803e+07	2.65536e+07	2.83718e+07	2.66551e+07	1.59886e+07
IREB2	A0A0A6YY96|P48200	Iron-responsive element-binding protein 2 OS=Homo sapiens GN=IREB2 PE=1 SV=1|Iron-responsive element-binding protein 2 OS=Homo sapiens GN=IREB2 PE=1 SV=3	2	2	5	4	5.75249	5.93813	139956	507773	1.43775e+07	9.60953e+06	534549	331115	8.30677e+06	6.64032e+06	193583	468320	1.19246e+07	8.80929e+06	348537	254121	8.4717e+06	6.46265e+06	568453	544647	1.03215e+07	1.29388e+07	402832	397137	7.59083e+06	5.41838e+06	360315	539895	2.44734e+07	1.81046e+07	3.64637e+06	2.37648e+06	3.65966e+06	3.0259e+06	3.1096e+06	4.03202e+06	2.77265e+06	2.44794e+06	3.20343e+06	2.69682e+06	3.15119e+06	2.76727e+06	2.64035e+06
WDR3	Q9UNX4	WD repeat-containing protein 3 OS=Homo sapiens GN=WDR3 PE=1 SV=1	2	2	2	15	5.47682	6.87587	328178	354939	4.26942e+06	4.13914e+06	373874	364268	4.80644e+06	4.48619e+06	380895	325443	2.72996e+06	2.17759e+06	291121	384616	4.35767e+06	4.52937e+06	253671	408168	2.2836e+06	2.78728e+06	198258	207058	3.31581e+06	2.45824e+06	299617	283432	1.77569e+06	1.54684e+06	9.39542e+07	9.47006e+07	9.41344e+07	9.38236e+07	5.0289e+07	4.67301e+07	4.74246e+07	4.78655e+07	5.67778e+07	6.51837e+07	5.72165e+07	6.40001e+07	3.73027e+07
SPATS2	Q86XZ4	Spermatogenesis-associated serine-rich protein 2 OS=Homo sapiens GN=SPATS2 PE=1 SV=1	2	2	6	9	5.81684	6.51793	616721	456640	4.58442e+06	6.00418e+06	NA	481446	5.61067e+06	8.32401e+06	657556	521293	3.45832e+06	5.59068e+06	461393	143962	8.38817e+06	1.29407e+07	NA	255633	2.35049e+06	4.40252e+06	558726	359769	4.36347e+06	5.94714e+06	490546	303803	3.55074e+06	4.67799e+06	1.41827e+07	1.43732e+07	1.3982e+07	1.33916e+07	1.89276e+07	1.85975e+07	1.80419e+07	1.88611e+07	1.38269e+07	1.45829e+07	1.3327e+07	1.44474e+07	2.01571e+07
EIF5	P55010	Eukaryotic translation initiation factor 5 OS=Homo sapiens GN=EIF5 PE=1 SV=2	2	2	4	17	5.63527	7.31228	191312	356237	4.01563e+06	4.47206e+06	127184	219648	4.38936e+06	4.5436e+06	259993	216978	4.96353e+06	4.5975e+06	205737	147924	6.05684e+06	5.78167e+06	258134	455034	4.39425e+06	4.08293e+06	485048	333782	4.28028e+06	5.36302e+06	560146	187765	2.23912e+06	2.68934e+06	7.64577e+07	7.70939e+07	7.84662e+07	7.48358e+07	7.37899e+07	8.23869e+07	7.18007e+07	7.6759e+07	7.34356e+07	7.30216e+07	7.25556e+07	7.283e+07	9.4933e+07
EIF3G	K7ER90|O75821	Eukaryotic translation initiation factor 3 subunit G (Fragment) OS=Homo sapiens GN=EIF3G PE=1 SV=1|Eukaryotic translation initiation factor 3 subunit G OS=Homo sapiens GN=EIF3G PE=1 SV=2	2	2	14	15	7.20548	7.2729	1.34956e+06	2.17995e+06	1.2279e+08	8.91076e+07	2.19279e+06	1.66562e+06	7.80666e+07	7.64731e+07	1.50567e+06	2.27387e+06	9.64911e+07	8.33562e+07	1.96833e+06	2.40607e+06	7.79933e+07	6.37942e+07	2.27494e+06	2.32158e+06	5.72903e+07	6.03969e+07	1.7454e+06	1.53956e+06	7.61755e+07	6.46186e+07	1.61674e+06	2.06671e+06	8.18747e+07	7.82014e+07	9.48884e+07	9.1335e+07	9.73381e+07	9.36147e+07	6.94793e+07	7.68604e+07	7.35223e+07	7.2627e+07	7.82633e+07	7.63823e+07	7.81749e+07	8.12028e+07	5.34062e+07
RPUSD3	Q6P087|Q6P087-2	RNA pseudouridylate synthase domain-containing protein 3 OS=Homo sapiens GN=RPUSD3 PE=1 SV=3|Isoform 2 of RNA pseudouridylate synthase domain-containing protein 3 OS=Homo sapiens GN=RPUSD3	2	2	2	3	5.78034	5.57867	116771	NA	6.42513e+06	5.14744e+06	216824	NA	2.70689e+06	2.31725e+06	167514	260925	6.76841e+06	4.67293e+06	NA	NA	2.71334e+06	2.6017e+06	268397	259806	1.32507e+06	1.73489e+06	NA	NA	2.27091e+06	2.33659e+06	388843	NA	9.02586e+06	7.26144e+06	4.25087e+06	4.37905e+06	4.38409e+06	4.7726e+06	1.96894e+06	1.87697e+06	1.81213e+06	1.91767e+06	3.73663e+06	3.15038e+06	3.62849e+06	3.13884e+06	2.08009e+06
CPEB4	B7ZLQ8|E5RJM0|Q17RY0|Q17RY0-2	CPEB4 protein OS=Homo sapiens GN=CPEB4 PE=1 SV=1|Cytoplasmic polyadenylation element-binding protein 4 OS=Homo sapiens GN=CPEB4 PE=1 SV=1|Cytoplasmic polyadenylation element-binding protein 4 OS=Homo sapiens GN=CPEB4 PE=1 SV=1|Isoform 2 of Cytoplasmic polyadenylation element-binding protein 4 OS=Homo sapiens GN=CPEB4	2	NA	10	NA	6.49491	NA	528119	521537	1.07541e+07	1.31167e+07	446740	568187	1.92093e+07	2.28462e+07	789282	163907	1.47303e+07	1.48074e+07	459428	251347	2.7666e+07	3.39969e+07	969290	960721	8.52341e+06	1.24255e+07	588747	911080	1.17229e+07	1.51482e+07	607669	845844	3.22373e+06	3.50554e+06	NA	NA	NA	NA	NA	NA	NA	NA	NA	NA	NA	NA	NA
PABPC5	Q96DU9	Polyadenylate-binding protein 5 OS=Homo sapiens GN=PABPC5 PE=2 SV=1	2	NA	5	NA	6.17264	NA	371430	478016	1.9348e+06	2.1325e+06	683960	836250	1.17769e+07	1.06317e+07	548638	420954	1.73556e+07	1.53434e+07	655721	367887	1.59284e+06	1.95239e+06	362396	821353	1.66378e+07	1.81517e+07	847823	485459	2.79038e+07	2.99436e+07	433023	363977	1.7831e+06	2.13788e+06	NA	NA	NA	NA	NA	NA	NA	NA	NA	NA	NA	NA	NA
KHDRBS3	O75525|O75525-2	KH domain-containing, RNA-binding, signal transduction-associated protein 3 OS=Homo sapiens GN=KHDRBS3 PE=1 SV=1|Isoform 2 of KH domain-containing, RNA-binding, signal transduction-associated protein 3 OS=Homo sapiens GN=KHDRBS3	2	2	6	4	6.43893	5.93148	1.26515e+06	1.2869e+06	1.29005e+07	2.79304e+07	1.42679e+06	NA	6.46274e+06	1.21651e+07	1.48457e+06	228056	5.37622e+06	1.13063e+07	1.86023e+06	570521	2.45859e+06	5.40587e+06	1.98926e+06	1.16795e+06	1.28432e+07	2.69885e+07	1.82766e+06	659777	1.31696e+07	2.5844e+07	1.28062e+06	921729	2.82083e+06	5.45789e+06	1.77432e+07	1.51439e+07	1.84042e+07	1.42862e+07	1.43854e+07	1.50888e+07	1.38458e+07	1.50443e+07	1.27144e+07	1.26997e+07	1.24817e+07	1.13913e+07	1.44272e+07
ERAL1	O75616	GTPase Era, mitochondrial OS=Homo sapiens GN=ERAL1 PE=1 SV=2	2	2	4	4	5.73142	6.02419	241007	160883	8.33937e+06	6.71139e+06	106536	266627	4.20938e+06	2.86492e+06	NA	267955	8.83775e+06	6.70959e+06	441927	NA	2.63618e+06	2.28873e+06	137962	339218	2.99799e+06	2.4902e+06	152487	138603	3.40478e+06	3.25742e+06	NA	220165	7.38243e+06	5.89395e+06	1.94795e+07	1.94925e+07	1.78596e+07	1.90518e+07	9.16454e+06	8.73422e+06	9.24353e+06	9.22784e+06	1.15638e+07	1.26421e+07	1.15743e+07	1.2213e+07	5.9876e+06
SRSF1	J3KTL2|Q07955	Serine/arginine-rich-splicing factor 1 OS=Homo sapiens GN=SRSF1 PE=1 SV=1|Serine/arginine-rich splicing factor 1 OS=Homo sapiens GN=SRSF1 PE=1 SV=2	2	2	14	13	7.64883	7.6842	3.44098e+06	4.51735e+06	1.31293e+08	1.40523e+08	5.92433e+06	5.05035e+06	1.22659e+08	1.19687e+08	3.29419e+06	3.48665e+06	1.23249e+08	1.14559e+08	5.06132e+06	5.65668e+06	1.77375e+08	1.50742e+08	5.72244e+06	4.46741e+06	9.96663e+07	1.24445e+08	5.40553e+06	4.29592e+06	1.82278e+08	1.66932e+08	3.50212e+06	4.48663e+06	7.98186e+07	8.9919e+07	1.29809e+08	1.41873e+08	1.32958e+08	1.31534e+08	8.01872e+07	8.39115e+07	8.06429e+07	8.1771e+07	9.90324e+07	1.00591e+08	9.80105e+07	1.01814e+08	9.35858e+07
ZNF277	Q9NRM2	Zinc finger protein 277 OS=Homo sapiens GN=ZNF277 PE=1 SV=2	2	1	3	3	5.85916	5.86707	NA	NA	9.35737e+06	9.45279e+06	116986	98883.1	5.46157e+06	5.07915e+06	133101	NA	8.62708e+06	8.86628e+06	NA	NA	6.09694e+06	4.60677e+06	NA	270789	2.70607e+06	2.87914e+06	136571	131693	5.55872e+06	6.61565e+06	118025	NA	7.75173e+06	6.97101e+06	NA	14042100	NA	15473000	NA	10734800	NA	10669500	NA	10243100	NA	9.88051e+06	NA
RARS	P54136	Arginine--tRNA ligase, cytoplasmic OS=Homo sapiens GN=RARS PE=1 SV=2	1	2	3	30	5.19479	7.55878	239743	NA	4567500	NA	154415	NA	3197840	NA	218597	NA	5192340	NA	NA	NA	3813110	NA	102079	NA	2377550	NA	120713	NA	2225820	NA	201441	NA	7.45467e+06	NA	2.1929e+08	2.08885e+08	2.14304e+08	2.11149e+08	1.97439e+08	2.04591e+08	1.92247e+08	1.95997e+08	2.09872e+08	2.15372e+08	2.14063e+08	2.10608e+08	1.72427e+08
VCP	P55072	Transitional endoplasmic reticulum ATPase OS=Homo sapiens GN=VCP PE=1 SV=4	2	2	4	40	5.52352	7.87066	2.304e+06	332539	2.54024e+06	3.15545e+06	208640	327473	2.50339e+06	3.58696e+06	200074	309315	2.73887e+06	3.7472e+06	344587	NA	2.9686e+06	3.32447e+06	868491	816612	3.2745e+06	3.50467e+06	349313	374620	3.55377e+06	4.97521e+06	661652	373738	3.58507e+06	4.15179e+06	1.87604e+08	1.95979e+08	1.90573e+08	1.97188e+08	2.48933e+08	2.52058e+08	2.55309e+08	2.5554e+08	1.8406e+08	1.77564e+08	1.83345e+08	1.75873e+08	2.97397e+08
SND1	Q7KZF4	Staphylococcal nuclease domain-containing protein 1 OS=Homo sapiens GN=SND1 PE=1 SV=1	2	2	46	42	8.30275	7.69902	1.19342e+07	1.77994e+07	2.91016e+08	2.62306e+08	1.7482e+07	1.41917e+07	5.25789e+08	4.42271e+08	1.48476e+07	1.61666e+07	4.69725e+08	4.33621e+08	1.56549e+07	1.64794e+07	3.8136e+08	3.58283e+08	1.53769e+07	1.60567e+07	5.16921e+08	5.52467e+08	1.69823e+07	1.6404e+07	3.21175e+08	3.62993e+08	1.42362e+07	1.53377e+07	5.03713e+08	4.70272e+08	1.47296e+08	1.48616e+08	1.4824e+08	1.47041e+08	2.09754e+08	2.20938e+08	2.06806e+08	2.13075e+08	1.71837e+08	1.73873e+08	1.72021e+08	1.75055e+08	1.90197e+08
DDX6	P26196	Probable ATP-dependent RNA helicase DDX6 OS=Homo sapiens GN=DDX6 PE=1 SV=2	2	2	13	19	6.69803	7.15562	2.86678e+06	2.59463e+06	2.43118e+07	2.55491e+07	3.3438e+06	3.07895e+06	3.52296e+07	3.94788e+07	3.3584e+06	3.43084e+06	3.10564e+07	3.11818e+07	5.28428e+06	4.74819e+06	3.44698e+07	3.50441e+07	3.01423e+06	3.468e+06	3.94937e+07	4.23214e+07	3.95415e+06	3.51937e+06	5.35451e+07	6.05695e+07	3.60573e+06	3.34758e+06	3.53608e+07	3.73124e+07	1.02452e+08	9.86909e+07	1.01221e+08	9.74994e+07	1.02374e+08	1.014e+08	9.94997e+07	9.79988e+07	9.81388e+07	1.03828e+08	9.8924e+07	1.04449e+08	7.0455e+07
SAMD4B	A0A087WUK6|A0A087WZT0|M0QZ22|Q5PRF9	Protein Smaug homolog 2 OS=Homo sapiens GN=SAMD4B PE=1 SV=1|Protein Smaug homolog 2 OS=Homo sapiens GN=SAMD4B PE=1 SV=1|Protein Smaug homolog 2 OS=Homo sapiens GN=SAMD4B PE=1 SV=1|Protein Smaug homolog 2 OS=Homo sapiens GN=SAMD4B PE=1 SV=1	2	2	4	7	5.86508	5.94975	454456	351333	3.47604e+06	5.09868e+06	695172	611844	5.96043e+06	7.07264e+06	466253	748348	5.53924e+06	6.36773e+06	657084	156531	9.05731e+06	1.2353e+07	426975	553236	7.77243e+06	1.12085e+07	804055	600617	4.73245e+06	5.79451e+06	674015	545231	6.13229e+06	6.98705e+06	5.60004e+06	6.38489e+06	5.73162e+06	6.2435e+06	7.91361e+06	7.86519e+06	7.45406e+06	7.98107e+06	5.92055e+06	6.08899e+06	1.67938e+07	6.19645e+06	9.46697e+06
TXLNA	P40222	Alpha-taxilin OS=Homo sapiens GN=TXLNA PE=1 SV=3	2	2	6	18	5.75204	6.87777	1.01365e+06	961555	7.53453e+06	5.57483e+06	583075	941317	1.24141e+07	9.07067e+06	1.13963e+06	891432	1.22081e+07	9.71409e+06	359860	886177	1.59179e+07	1.16398e+07	590598	980263	1.3847e+07	1.1033e+07	537762	594266	1.02459e+07	8.92113e+06	843674	1.07864e+06	1.08214e+07	8.01593e+06	3.79129e+07	3.81989e+07	4.01588e+07	4.03323e+07	5.8245e+07	6.04087e+07	5.9184e+07	6.11897e+07	5.42486e+07	5.3421e+07	5.5103e+07	5.8116e+07	6.91994e+07
MAGED1	Q9Y5V3|Q9Y5V3-2	Melanoma-associated antigen D1 OS=Homo sapiens GN=MAGED1 PE=1 SV=3|Isoform 2 of Melanoma-associated antigen D1 OS=Homo sapiens GN=MAGED1	2	2	10	11	6.18335	6.51657	614656	1.43687e+06	6.44002e+06	5.86251e+06	1.24279e+06	1.60248e+06	2.14482e+07	2.05097e+07	1.34704e+06	1.03582e+06	1.28059e+07	8.50546e+06	888312	1.21589e+06	3.79739e+07	3.04388e+07	1.67581e+06	1.48515e+06	1.92719e+07	1.48126e+07	831697	824746	1.46906e+07	1.29394e+07	922253	1.47992e+06	1.23837e+07	9.86551e+06	1.09363e+07	1.16638e+07	1.08019e+07	1.09899e+07	3.33936e+07	3.04564e+07	3.4749e+07	3.02971e+07	1.15899e+07	1.18955e+07	1.18149e+07	1.17304e+07	5.02189e+07
SUGP2	M0R2Z9|Q8IX01|Q8IX01-4	SURP and G-patch domain-containing protein 2 OS=Homo sapiens GN=SUGP2 PE=1 SV=1|SURP and G-patch domain-containing protein 2 OS=Homo sapiens GN=SUGP2 PE=1 SV=2|Isoform 4 of SURP and G-patch domain-containing protein 2 OS=Homo sapiens GN=SUGP2	2	2	22	20	6.73684	6.64914	2.0418e+06	2.4325e+06	6.31817e+07	5.44056e+07	2.46831e+06	2.44657e+06	4.08911e+07	4.24435e+07	2.9e+06	2.16168e+06	3.58471e+07	4.08141e+07	2.01452e+06	1.8946e+06	7.08368e+07	6.68721e+07	1.97254e+06	2.61679e+06	6.56211e+07	5.63602e+07	3.12672e+06	3.13016e+06	1.24257e+08	8.24706e+07	1.61249e+06	2.8122e+06	3.29799e+07	3.5124e+07	6.16084e+07	6.21526e+07	5.96808e+07	6.16788e+07	3.41541e+07	3.37448e+07	3.49585e+07	3.55795e+07	4.64954e+07	4.30009e+07	4.19592e+07	4.16126e+07	4.28603e+07
HNRNPAB	Q99729-3	Isoform 3 of Heterogeneous nuclear ribonucleoprotein A/B OS=Homo sapiens GN=HNRNPAB	2	2	7	10	7.58361	7.51037	725154	1.07076e+06	2.7798e+07	3.62123e+07	1.71177e+06	1.10848e+06	3.98977e+07	5.0043e+07	1.05545e+06	1.19457e+06	2.06853e+07	3.25546e+07	1.29837e+06	454946	4.61972e+07	5.79402e+07	1.6993e+06	1.07339e+06	5.52802e+07	6.05973e+07	1.04692e+06	760607	2.33638e+07	2.91066e+07	760730	745110	4.06818e+07	6.05977e+07	5.73475e+07	5.79516e+07	5.70204e+07	5.5232e+07	3.73648e+07	3.73343e+07	3.77975e+07	3.93033e+07	3.57724e+07	3.86592e+07	3.40158e+07	3.83398e+07	4.26437e+07
RPL7	P18124	60S ribosomal protein L7 OS=Homo sapiens GN=RPL7 PE=1 SV=1	2	2	5	12	5.84633	7.54492	675697	359357	8.9379e+06	1.44009e+07	402908	377794	6.0219e+06	9.12336e+06	222878	145688	5.42232e+06	9.01336e+06	555175	NA	3.50291e+06	6.5544e+06	641768	322571	4.03092e+06	4.70557e+06	384340	154316	4.72386e+06	4.68841e+06	251277	306050	6.97632e+06	9.34367e+06	1.79044e+08	1.9431e+08	1.82858e+08	1.86363e+08	2.00946e+08	2.05218e+08	2.03682e+08	2.05173e+08	1.39668e+08	1.73627e+08	1.31205e+08	1.84588e+08	1.44816e+08
HABP4	Q5JVS0	Intracellular hyaluronan-binding protein 4 OS=Homo sapiens GN=HABP4 PE=1 SV=1	2	2	6	11	6.00594	6.52904	1.06504e+06	1.20074e+06	8.78879e+06	8.2304e+06	1.37434e+06	1.145e+06	9.03917e+06	1.0434e+07	1.42641e+06	1.30071e+06	5.06397e+06	4.50202e+06	1.31099e+06	1.40613e+06	1.09078e+07	1.1838e+07	1.42109e+06	1.26709e+06	1.66253e+07	1.44093e+07	972317	1.36407e+06	2.1591e+07	1.51194e+07	900343	1.5183e+06	6.86564e+06	6.25894e+06	1.58404e+07	1.92396e+07	1.50175e+07	1.94887e+07	1.9736e+07	1.97928e+07	1.98156e+07	2.20369e+07	9.48834e+06	7.82175e+06	1.00725e+07	8.07211e+06	2.30572e+07
EEF2	P13639	Elongation factor 2 OS=Homo sapiens GN=EEF2 PE=1 SV=4	2	2	19	47	6.87985	8.2818	6.52254e+06	5.25376e+06	6.42656e+07	4.64919e+07	3.88713e+06	5.27133e+06	1.10871e+08	8.45976e+07	2.71514e+06	5.3973e+06	1.00296e+08	6.80748e+07	2.4636e+06	7.08238e+06	6.41986e+07	4.57854e+07	2.97606e+06	4.06203e+06	7.80973e+07	5.74966e+07	3.82322e+06	4.17194e+06	3.80143e+07	3.04147e+07	5.20992e+06	5.96699e+06	1.10517e+08	7.3742e+07	8.53573e+08	7.90301e+08	8.51161e+08	7.9882e+08	8.52754e+08	8.73258e+08	8.34939e+08	8.40951e+08	7.96577e+08	8.16924e+08	8.11686e+08	8.2157e+08	6.3987e+08
AKAP8L	Q9ULX6	A-kinase anchor protein 8-like OS=Homo sapiens GN=AKAP8L PE=1 SV=3	2	2	9	9	6.4907	6.63107	736259	1.16734e+06	3.29679e+07	3.56071e+07	1.31661e+06	1.44947e+06	2.63962e+07	2.66883e+07	788049	1.22571e+06	1.88779e+07	2.16935e+07	1.47222e+06	904550	5.3747e+07	5.35558e+07	1.28197e+06	770560	2.72039e+07	2.93019e+07	1.17586e+06	728602	3.67029e+07	3.7733e+07	975943	1.07141e+06	1.97425e+07	2.33775e+07	5.86791e+07	6.1617e+07	5.93249e+07	5.84893e+07	2.47353e+07	2.56124e+07	2.48921e+07	2.41044e+07	2.48622e+07	2.53276e+07	2.70232e+07	2.47524e+07	4.69387e+07
STAU2	A0A0A0MTC5|A0A0A0MTD1|E7EPX0|E7EVJ4|E9PH62|F8VPI7|Q9NUL3|Q9NUL3-2|Q9NUL3-3|Q9NUL3-8	Double-stranded RNA-binding protein Staufen homolog 2 OS=Homo sapiens GN=STAU2 PE=1 SV=1|Double-stranded RNA-binding protein Staufen homolog 2 OS=Homo sapiens GN=STAU2 PE=1 SV=1|Double-stranded RNA-binding protein Staufen homolog 2 OS=Homo sapiens GN=STAU2 PE=1 SV=1|Double-stranded RNA-binding protein Staufen homolog 2 OS=Homo sapiens GN=STAU2 PE=1 SV=1|Double-stranded RNA-binding protein Staufen…	2	2	15	13	6.66033	6.3924	2.59817e+06	2.967e+06	2.33384e+07	2.81276e+07	4.65675e+06	4.02484e+06	3.41949e+07	4.18895e+07	5.13054e+06	3.12676e+06	4.37815e+07	5.12148e+07	4.26988e+06	6.93335e+06	3.93353e+07	4.72647e+07	4.025e+06	3.51753e+06	3.01984e+07	3.56918e+07	4.58462e+06	4.19574e+06	7.2315e+07	8.84931e+07	4.5891e+06	2.06548e+06	3.0141e+07	3.19392e+07	1.28644e+07	1.48284e+07	1.35116e+07	1.51041e+07	2.14333e+07	2.09829e+07	2.18101e+07	2.08456e+07	2.00571e+07	2.17565e+07	2.11151e+07	2.30938e+07	1.88165e+07
YTHDF1	Q9BYJ9	YTH domain-containing family protein 1 OS=Homo sapiens GN=YTHDF1 PE=1 SV=1	2	2	7	5	6.07444	5.90601	988271	784381	1.17647e+07	1.40135e+07	1.21167e+06	1.08921e+06	6.27129e+06	9.96707e+06	1.39741e+06	626113	1.04939e+07	1.24548e+07	1.42142e+06	1.25273e+06	7.91654e+06	9.81618e+06	1.08128e+06	899202	8.30204e+06	1.21932e+07	1.37822e+06	1.24001e+06	9.44964e+06	1.47101e+07	1.54432e+06	1.01865e+06	1.39933e+07	1.76682e+07	1.52142e+07	1.55401e+07	1.4478e+07	1.31119e+07	1.03163e+07	9.98272e+06	1.02512e+07	1.08462e+07	9.47884e+06	1.02257e+07	8.45399e+06	9.90337e+06	9.02808e+06
CSTB	P04080	Cystatin-B OS=Homo sapiens GN=CSTB PE=1 SV=2	2	2	2	4	5.60846	7.01931	199929	NA	655881	607684	89804.5	159439	1.81802e+06	1.69624e+06	NA	NA	1.86139e+06	1.39768e+06	400998	NA	1.35847e+06	1.41892e+06	134172	127675	3.5487e+06	2.54174e+06	NA	78462.5	1.83442e+06	1.39183e+06	NA	87128.7	1.20735e+06	1.40965e+06	5.72766e+06	6.05527e+06	6.22939e+06	6.44905e+06	1.17428e+07	1.33567e+07	1.5975e+07	1.71949e+07	1.08948e+07	8.73114e+06	1.1954e+07	1.14062e+07	8.56592e+06
HSP90B1	P14625	Endoplasmin OS=Homo sapiens GN=HSP90B1 PE=1 SV=1	2	2	4	40	5.67446	8.28294	1.04705e+06	1.17135e+06	7.60844e+06	5.07545e+06	537455	1.29892e+06	1.18168e+07	8.18896e+06	1.04453e+06	1.32566e+06	1.04238e+07	7.44165e+06	746047	2.25285e+06	1.10916e+07	8.36093e+06	1.47002e+06	1.6271e+06	1.45751e+07	1.07019e+07	1.01868e+06	785048	7.58566e+06	5.77214e+06	1.10125e+06	1.58055e+06	1.36154e+07	8.63497e+06	3.18143e+08	3.20714e+08	3.18012e+08	3.22647e+08	5.93877e+08	6.15283e+08	5.81246e+08	5.86643e+08	5.05455e+08	4.78333e+08	4.99401e+08	4.65443e+08	7.54297e+08
EDC3	Q96F86	Enhancer of mRNA-decapping protein 3 OS=Homo sapiens GN=EDC3 PE=1 SV=1	2	2	7	11	5.88943	6.64682	223189	668538	8.42363e+06	5.00782e+06	336778	601040	9.17464e+06	5.61995e+06	709446	868688	8.74205e+06	4.79523e+06	420955	587887	7.86011e+06	5.06144e+06	659979	979047	7.96318e+06	7.59422e+06	615464	767772	1.79829e+07	1.04492e+07	537437	739253	1.29198e+07	8.71086e+06	2.54386e+07	2.42742e+07	2.43602e+07	2.2948e+07	2.16551e+07	2.06367e+07	2.02501e+07	2.15677e+07	2.64648e+07	2.42078e+07	2.57715e+07	2.57642e+07	1.65231e+07
SERPINH1	P50454	Serpin H1 OS=Homo sapiens GN=SERPINH1 PE=1 SV=2	2	2	5	23	5.65254	7.96953	638197	783845	3.15979e+06	2.42695e+06	572426	1.66071e+06	7.69695e+06	3.97674e+06	827373	1.00212e+06	6.68562e+06	4.18592e+06	NA	2.69153e+06	8.79996e+06	6.78845e+06	447535	1.55478e+06	1.28037e+07	6.94172e+06	NA	689447	3.55463e+06	2.86962e+06	944757	1.31398e+06	8.67055e+06	5.43807e+06	1.01123e+08	9.92484e+07	1.01918e+08	1.01629e+08	3.00661e+08	3.08368e+08	2.99281e+08	3.03011e+08	2.02586e+08	1.89445e+08	2.05689e+08	1.87036e+08	5.27764e+08
PABPC1	P11940	Polyadenylate-binding protein 1 OS=Homo sapiens GN=PABPC1 PE=1 SV=2	2	2	23	22	8.23386	7.67481	6.85965e+06	8.20323e+06	2.17183e+08	1.94896e+08	7.32286e+06	8.01597e+06	1.88241e+08	1.7021e+08	8.49164e+06	8.9397e+06	2.09959e+08	1.82497e+08	1.12303e+07	1.16277e+07	1.34836e+08	1.22276e+08	7.59415e+06	7.33399e+06	1.32861e+08	1.29726e+08	7.43828e+06	8.20965e+06	1.41473e+08	1.50813e+08	7.15531e+06	8.59669e+06	1.81653e+08	1.66984e+08	1.29553e+08	1.23849e+08	1.29788e+08	1.18731e+08	7.83903e+07	8.1223e+07	8.23718e+07	7.95709e+07	8.45728e+07	8.67933e+07	8.7019e+07	8.61097e+07	7.71388e+07
KHSRP	Q92945	Far upstream element-binding protein 2 OS=Homo sapiens GN=KHSRP PE=1 SV=4	2	2	31	28	7.84339	7.26019	7.54246e+06	7.17307e+06	1.52105e+08	2.24457e+08	9.29197e+06	8.63273e+06	2.06934e+08	2.12478e+08	9.74438e+06	7.41843e+06	1.16693e+08	1.945e+08	1.08257e+07	6.98029e+06	1.79403e+08	2.18411e+08	8.4128e+06	6.81627e+06	2.48788e+08	2.32345e+08	8.50833e+06	6.58916e+06	1.40807e+08	1.97495e+08	8.77471e+06	7.25081e+06	1.09991e+08	1.35807e+08	1.52503e+08	1.49773e+08	1.40084e+08	1.3663e+08	1.05535e+08	9.98345e+07	1.00803e+08	9.80958e+07	1.17499e+08	1.13659e+08	9.5337e+07	1.03461e+08	1.12954e+08
SNRPB2	P08579	U2 small nuclear ribonucleoprotein B'' OS=Homo sapiens GN=SNRPB2 PE=1 SV=1	2	2	3	8	5.8145	6.98344	634091	1.35318e+06	4.93432e+06	3.98211e+06	666673	697475	3.23751e+06	2.67311e+06	799162	690518	3.01068e+06	3.38426e+06	689689	814371	2.86961e+06	2.46494e+06	837578	757009	2.52539e+06	2.01958e+06	547288	525682	2.51078e+06	1.88944e+06	466369	733426	3.46024e+06	3.21351e+06	3.22527e+07	3.88324e+07	3.28049e+07	3.66512e+07	2.14196e+07	2.16224e+07	2.1719e+07	2.15474e+07	2.2637e+07	2.35393e+07	2.42542e+07	2.58363e+07	2.75117e+07
EIF4A3	P38919	Eukaryotic initiation factor 4A-III OS=Homo sapiens GN=EIF4A3 PE=1 SV=4	2	2	12	18	6.71742	7.60109	999819	1.42035e+06	3.57071e+07	3.39787e+07	732983	1.22662e+06	3.27234e+07	2.98248e+07	984617	1.32891e+06	3.10434e+07	2.79977e+07	880457	469279	3.45255e+07	2.97541e+07	919163	1.22174e+06	3.31387e+07	2.76016e+07	1.30397e+06	1.38759e+06	3.6041e+07	3.70792e+07	1.08045e+06	910144	3.9848e+07	3.78579e+07	2.27412e+08	2.23372e+08	2.23369e+08	2.15851e+08	1.05846e+08	1.04492e+08	1.0297e+08	1.02346e+08	1.19161e+08	1.19711e+08	1.11765e+08	1.18788e+08	1.08421e+08
COL1A1	P02452	Collagen alpha-1(I) chain OS=Homo sapiens GN=COL1A1 PE=1 SV=5	2	NA	22	NA	7.2995	NA	1.59647e+07	2.02581e+07	3.43043e+07	2.98666e+07	2.51287e+07	2.731e+07	7.68604e+07	6.36551e+07	2.35502e+07	2.73655e+07	4.7911e+07	4.50406e+07	2.88597e+07	3.97155e+07	7.89635e+07	5.94848e+07	4.0714e+07	4.44521e+07	1.12861e+08	1.02962e+08	2.41058e+07	1.94416e+07	3.89151e+07	4.2139e+07	2.52253e+07	3.07804e+07	4.90272e+07	4.58671e+07	NA	NA	NA	NA	NA	NA	NA	NA	NA	NA	NA	NA	NA
LRPPRC	P42704	Leucine-rich PPR motif-containing protein, mitochondrial OS=Homo sapiens GN=LRPPRC PE=1 SV=3	2	2	72	62	8.31065	7.59699	2.21183e+07	2.12471e+07	9.87457e+08	1.03373e+09	2.31752e+07	1.72319e+07	6.46119e+08	6.96206e+08	2.28179e+07	2.02514e+07	9.28916e+08	9.22795e+08	2.02449e+07	1.87168e+07	4.21082e+08	4.15639e+08	2.27463e+07	1.80217e+07	5.48455e+08	6.87786e+08	1.60774e+07	1.75383e+07	4.13691e+08	6.33405e+08	2.19066e+07	1.96296e+07	1.06643e+09	1.23715e+09	6.66014e+08	6.3416e+08	6.65879e+08	6.31612e+08	2.76796e+08	2.86214e+08	2.72916e+08	2.88179e+08	3.83528e+08	3.98898e+08	3.97027e+08	3.96578e+08	2.01309e+08
EIF3A	Q14152	Eukaryotic translation initiation factor 3 subunit A OS=Homo sapiens GN=EIF3A PE=1 SV=1	2	2	53	54	7.56743	7.35076	6.75441e+06	8.26995e+06	3.22171e+08	2.6681e+08	8.92557e+06	7.82364e+06	2.16868e+08	2.33674e+08	9.62665e+06	7.55735e+06	2.86653e+08	2.69378e+08	6.43192e+06	8.22521e+06	2.51209e+08	2.12831e+08	6.42181e+06	9.2647e+06	1.87297e+08	1.97389e+08	7.71667e+06	7.90942e+06	2.62344e+08	2.40079e+08	7.31549e+06	7.19821e+06	2.44949e+08	2.55006e+08	3.33599e+08	3.31112e+08	3.31371e+08	3.22397e+08	2.83306e+08	3.00524e+08	2.85694e+08	2.9335e+08	2.77617e+08	2.98015e+08	2.79127e+08	2.99511e+08	1.92731e+08
EIF2S1	P05198	Eukaryotic translation initiation factor 2 subunit 1 OS=Homo sapiens GN=EIF2S1 PE=1 SV=3	2	2	9	21	6.2531	7.67795	916960	684810	2.02174e+07	2.44102e+07	783477	590595	1.65957e+07	2.00195e+07	838814	862857	2.2049e+07	2.38089e+07	431516	216032	1.57565e+07	1.86173e+07	597939	888972	1.7396e+07	2.08024e+07	890786	782016	1.78432e+07	2.39451e+07	854903	738542	2.03921e+07	2.33928e+07	2.18434e+08	1.97917e+08	2.15181e+08	2.05245e+08	1.58267e+08	1.6563e+08	1.50878e+08	1.57261e+08	1.63889e+08	1.66458e+08	1.66793e+08	1.70065e+08	1.76717e+08
G3BP1	Q13283	Ras GTPase-activating protein-binding protein 1 OS=Homo sapiens GN=G3BP1 PE=1 SV=1	2	2	19	17	7.74198	7.14201	2.9205e+06	3.77497e+06	1.22632e+08	1.22349e+08	3.87915e+06	3.08489e+06	8.34323e+07	7.80002e+07	3.41434e+06	3.17261e+06	9.00281e+07	8.53989e+07	4.34371e+06	4.81895e+06	6.75167e+07	6.45217e+07	3.59537e+06	3.44417e+06	6.52004e+07	6.85768e+07	2.81686e+06	3.691e+06	5.98206e+07	6.47337e+07	3.65581e+06	3.43124e+06	1.17379e+08	1.09258e+08	1.3851e+08	1.40103e+08	1.40661e+08	1.4304e+08	1.09087e+08	1.13725e+08	1.13853e+08	1.11004e+08	9.27727e+07	1.02486e+08	9.87926e+07	1.05139e+08	9.51776e+07
SF3B4	Q15427	Splicing factor 3B subunit 4 OS=Homo sapiens GN=SF3B4 PE=1 SV=1	2	2	3	4	6.15587	6.84774	181884	169096	3.98091e+06	3.55353e+06	174390	114346	4.00355e+06	3.17822e+06	535382	408790	3.15533e+06	3.44681e+06	NA	NA	4.76527e+06	4.07997e+06	146345	194243	3.54445e+06	2.9476e+06	165482	358537	3.57387e+06	3.89441e+06	377810	NA	2.21994e+06	2.45266e+06	2.29247e+07	2.71319e+07	2.46723e+07	2.58347e+07	1.48741e+07	1.33247e+07	1.41767e+07	1.32263e+07	1.86257e+07	1.81604e+07	1.81567e+07	1.73243e+07	1.91853e+07
EIF4A1	P60842	Eukaryotic initiation factor 4A-I OS=Homo sapiens GN=EIF4A1 PE=1 SV=1	2	2	9	13	7.0774	7.58139	1.30295e+06	1.87283e+06	4.86978e+07	4.47514e+07	1.68125e+06	1.43494e+06	5.01249e+07	5.12575e+07	1.87704e+06	1.2045e+06	5.55118e+07	4.97729e+07	770319	1.3574e+06	4.54838e+07	4.55775e+07	1.85113e+06	1.33812e+06	4.10406e+07	3.94844e+07	1.10289e+06	1.09251e+06	3.39791e+07	3.74217e+07	1.24202e+06	1.49803e+06	5.93382e+07	6.19111e+07	1.85468e+08	1.87053e+08	1.90556e+08	1.84606e+08	1.87067e+08	1.91674e+08	1.93091e+08	1.9581e+08	1.7383e+08	1.75378e+08	1.84858e+08	1.77322e+08	1.46144e+08
BIRC6	Q9NR09	Baculoviral IAP repeat-containing protein 6 OS=Homo sapiens GN=BIRC6 PE=1 SV=2	2	2	6	26	5.50235	6.20392	400438	225872	1.39722e+06	1.7335e+06	802778	2.57552e+06	4.76654e+06	4.2668e+06	961565	542355	4.12576e+06	3.36348e+06	301848	519270	1.76199e+06	1.88844e+06	399315	639234	3.20476e+06	3.48683e+06	301855	453509	3.9702e+06	1.5334e+06	1.23074e+06	796778	2.49343e+06	2.50098e+06	4.21375e+07	4.01253e+07	4.12722e+07	4.23454e+07	5.69538e+07	5.35298e+07	5.62581e+07	5.50472e+07	5.00772e+07	5.71689e+07	4.60538e+07	5.66358e+07	4.01885e+07
ZCCHC24	Q8N2G6	Zinc finger CCHC domain-containing protein 24 OS=Homo sapiens GN=ZCCHC24 PE=1 SV=1	2	NA	3	NA	5.66223	NA	440154	448003	1.22595e+06	1.3474e+06	NA	280152	5.22438e+06	4.26023e+06	221220	326262	2.04172e+06	1.56606e+06	222476	499046	5.55973e+06	4.78732e+06	244637	341188	7.34246e+06	5.18605e+06	256672	315398	4.83498e+06	2.70641e+06	299776	331564	997885	734367	NA	NA	NA	NA	NA	NA	NA	NA	NA	NA	NA	NA	NA
PRDX2	P32119	Peroxiredoxin-2 OS=Homo sapiens GN=PRDX2 PE=1 SV=5	1	2	2	10	5.48062	7.33221	3858320	NA	2157630	NA	308433	NA	1350390	NA	296102	NA	1369980	NA	593052	NA	2621800	NA	NA	NA	1983000	NA	308657	NA	1736610	NA	296554	NA	2324270	NA	4.99143e+07	5.30297e+07	5.19319e+07	4.84809e+07	3.27679e+07	3.80639e+07	3.25236e+07	3.43911e+07	3.06078e+07	3.38906e+07	2.89939e+07	3.09625e+07	7.09182e+07
CCDC9	Q9Y3X0	Coiled-coil domain-containing protein 9 OS=Homo sapiens GN=CCDC9 PE=1 SV=1	2	2	8	9	5.86064	6.43685	567168	200216	9.60198e+06	7.76428e+06	365377	536237	3.7356e+06	5.0793e+06	537009	527179	3.10182e+06	4.20777e+06	421122	396962	4.68726e+06	7.43121e+06	565349	384254	2.89398e+06	3.22232e+06	640710	436138	4.70126e+06	3.89113e+06	234711	368337	3.88823e+06	5.73202e+06	1.4442e+07	1.62161e+07	1.41821e+07	1.62974e+07	2.37198e+07	2.24039e+07	2.23382e+07	2.14468e+07	2.45199e+07	2.34126e+07	2.55182e+07	2.34141e+07	2.55123e+07
SARNP	P82979	SAP domain-containing ribonucleoprotein OS=Homo sapiens GN=SARNP PE=1 SV=3	2	2	5	10	6.14863	6.64745	1.06915e+06	1.1093e+06	1.06103e+07	1.20579e+07	1.01228e+06	1.1309e+06	1.06726e+07	1.31243e+07	1.38599e+06	868290	7.8252e+06	1.15047e+07	1.42809e+06	1.20052e+06	1.01407e+07	1.3619e+07	926918	645025	8.85674e+06	1.14767e+07	1.53149e+06	643195	1.11109e+07	1.38188e+07	1.0787e+06	1.26488e+06	9.97085e+06	1.1985e+07	1.19163e+07	1.38854e+07	1.32639e+07	1.45452e+07	9.77923e+06	1.19758e+07	1.21393e+07	1.2158e+07	1.07426e+07	1.18409e+07	1.12152e+07	1.24918e+07	1.05134e+07
SEC61A1	B4DR61|P61619	Protein transport protein Sec61 subunit alpha isoform 1 OS=Homo sapiens GN=SEC61A1 PE=1 SV=1|Protein transport protein Sec61 subunit alpha isoform 1 OS=Homo sapiens GN=SEC61A1 PE=1 SV=2	2	2	3	4	5.65153	7.23165	420153	418737	3.22552e+06	2.72094e+06	300977	347798	6.99979e+06	5.67358e+06	378616	413891	4.24962e+06	3.38499e+06	293938	430901	4.61865e+06	4.24978e+06	542728	397367	7.3708e+06	6.2559e+06	423727	282045	4.13097e+06	3.18485e+06	106639	424737	2.92547e+06	2.78478e+06	1.30686e+07	1.2498e+07	1.33382e+07	1.40872e+07	2.76403e+07	2.82463e+07	3.0356e+07	3.1817e+07	1.35658e+07	1.3508e+07	1.32593e+07	1.45939e+07	2.14948e+07
EIF3CL|EIF3C	B5ME19|Q99613|Q99613-2	Eukaryotic translation initiation factor 3 subunit C-like protein OS=Homo sapiens GN=EIF3CL PE=3 SV=1|Eukaryotic translation initiation factor 3 subunit C OS=Homo sapiens GN=EIF3C PE=1 SV=1|Isoform 2 of Eukaryotic translation initiation factor 3 subunit C OS=Homo sapiens GN=EIF3C	2	2	18	29	6.61614	7.65691	2.76188e+06	2.30166e+06	6.83794e+07	1.3536e+08	3.40527e+06	2.82573e+06	2.83132e+07	5.61108e+07	2.74196e+06	1.85458e+06	3.92586e+07	5.29787e+07	4.09796e+06	2.72603e+06	7.44373e+07	9.99524e+07	3.39056e+06	1.76495e+06	6.82253e+07	5.64678e+07	2.83079e+06	2.3926e+06	6.23027e+07	1.25679e+08	3.15711e+06	1.69212e+06	3.04156e+07	3.90578e+07	2.33007e+08	2.25849e+08	2.23066e+08	2.13787e+08	1.78047e+08	1.93724e+08	1.71998e+08	1.83512e+08	1.97143e+08	2.01194e+08	2.02952e+08	1.9934e+08	1.28758e+08
GCN1	Q92616	eIF-2-alpha kinase activator GCN1 OS=Homo sapiens GN=GCN1 PE=1 SV=6	2	2	20	81	5.74308	7.29268	2.14589e+06	1.80656e+06	1.93858e+07	1.84083e+07	1.79666e+06	1.90161e+06	2.30328e+07	2.38703e+07	1.9888e+06	1.71415e+06	2.95132e+07	3.03223e+07	1.60519e+06	1.65108e+06	1.68717e+07	1.71275e+07	1.69784e+06	1.85702e+06	1.56385e+07	2.30833e+07	1.91026e+06	1.59204e+06	1.46352e+07	1.69617e+07	2.09085e+06	1.76736e+06	2.94707e+07	3.08363e+07	3.2917e+08	3.29513e+08	3.28588e+08	3.28096e+08	3.36462e+08	3.36313e+08	3.3818e+08	3.28138e+08	4.40346e+08	4.57764e+08	4.39471e+08	4.56059e+08	2.28243e+08
LARP4B	Q92615	La-related protein 4B OS=Homo sapiens GN=LARP4B PE=1 SV=3	2	2	18	12	6.76719	6.40181	1.26279e+06	1.45446e+06	5.02866e+07	4.76942e+07	2.07031e+06	1.51243e+06	3.80606e+07	4.18032e+07	1.43287e+06	1.6755e+06	3.51135e+07	4.28974e+07	2.7069e+06	1.83457e+06	2.26385e+07	2.28482e+07	2.37478e+06	1.61878e+06	2.071e+07	2.86853e+07	1.22125e+06	1.83863e+06	3.11194e+07	3.23922e+07	1.74396e+06	1.4769e+06	5.45935e+07	5.68866e+07	4.40131e+07	4.28885e+07	4.32219e+07	3.91222e+07	3.16257e+07	3.05236e+07	2.99491e+07	3.09208e+07	3.01297e+07	2.73629e+07	3.06568e+07	3.01467e+07	1.95576e+07
TRMT2A	F2Z2W7|Q8IZ69|Q8IZ69-2	tRNA (uracil-5-)-methyltransferase homolog A OS=Homo sapiens GN=TRMT2A PE=1 SV=1|tRNA (uracil-5-)-methyltransferase homolog A OS=Homo sapiens GN=TRMT2A PE=1 SV=2|Isoform 2 of tRNA (uracil-5-)-methyltransferase homolog A OS=Homo sapiens GN=TRMT2A	2	2	3	9	5.60927	6.13244	124758	249067	4.5058e+06	4.51716e+06	135481	74626.7	3.53373e+06	3.45607e+06	140947	356415	3.88386e+06	3.30885e+06	NA	NA	3.64328e+06	3.16989e+06	NA	267956	3.90949e+06	3.72088e+06	264853	209646	3.71824e+06	3.68703e+06	508394	379728	2.56035e+06	2.32092e+06	1.53207e+07	1.51678e+07	1.46985e+07	1.57135e+07	9.01304e+06	8.37828e+06	8.11244e+06	8.68914e+06	1.16397e+07	1.23762e+07	1.18434e+07	1.22698e+07	8.18683e+06
FAM98A	Q8NCA5|Q8NCA5-2	Protein FAM98A OS=Homo sapiens GN=FAM98A PE=1 SV=1|Isoform 2 of Protein FAM98A OS=Homo sapiens GN=FAM98A	2	2	6	11	7.0593	6.96572	477383	163020	9.14567e+06	1.32596e+07	475782	622948	8.81123e+06	1.43586e+07	626778	212652	4.59271e+06	6.52831e+06	610970	301914	7.85396e+06	1.11213e+07	481676	506091	8.92621e+06	1.33256e+07	561020	573484	7.09572e+06	9.18348e+06	720276	NA	8.64782e+06	1.23001e+07	2.56922e+07	2.34513e+07	2.55663e+07	2.48947e+07	3.52712e+07	3.5141e+07	3.57958e+07	3.36648e+07	1.70281e+07	1.6191e+07	1.71199e+07	1.58987e+07	2.4852e+07
JUP	P14923	Junction plakoglobin OS=Homo sapiens GN=JUP PE=1 SV=3	2	2	8	7	5.51293	6.144	1.48445e+07	2.54113e+06	5.19026e+06	5.17044e+06	1.22811e+06	3.26777e+06	1.12717e+07	3.66527e+06	687747	3.25374e+06	4.56504e+06	8.31868e+06	4.60573e+06	2.20189e+06	3.8925e+06	3.98619e+06	1.35801e+06	338357	6.5125e+06	5.43424e+06	2.06421e+06	2.96355e+06	4.50133e+06	3.6957e+06	1.74751e+06	5.2177e+06	4.89265e+06	1.20069e+07	1.66974e+07	1.48914e+07	1.47953e+07	1.46218e+07	1.47147e+07	1.65404e+07	1.49687e+07	1.51361e+07	6.57903e+07	5.9026e+07	6.37958e+07	5.93699e+07	2.17058e+07
YBX1	P67809	Nuclease-sensitive element-binding protein 1 OS=Homo sapiens GN=YBX1 PE=1 SV=3	2	2	16	14	7.05539	7.11062	4.75414e+06	3.83272e+06	1.46946e+08	1.45216e+08	6.69822e+06	5.23438e+06	8.37515e+07	9.33939e+07	5.4603e+06	5.16584e+06	5.66109e+07	7.07543e+07	3.0091e+06	3.72374e+06	6.30478e+07	8.58521e+07	5.50019e+06	4.77489e+06	1.81796e+07	2.90043e+07	7.21068e+06	6.69219e+06	6.88726e+07	5.74061e+07	5.80133e+06	4.67629e+06	1.16735e+08	1.09264e+08	4.97427e+07	4.29513e+07	4.97242e+07	4.40998e+07	3.83006e+07	3.9111e+07	3.53514e+07	3.99614e+07	3.16383e+07	3.32798e+07	3.17776e+07	3.44989e+07	3.31589e+07
RBM12B	Q8IXT5	RNA-binding protein 12B OS=Homo sapiens GN=RBM12B PE=1 SV=2	2	2	34	21	6.76373	6.49765	7.41356e+06	8.15786e+06	8.0095e+07	9.95621e+07	7.31412e+06	6.65994e+06	6.69237e+07	7.21735e+07	9.05553e+06	7.54454e+06	7.80618e+07	9.25339e+07	7.61493e+06	7.14162e+06	8.6641e+07	9.89782e+07	8.8222e+06	6.03132e+06	6.99081e+07	9.59553e+07	7.09949e+06	6.00612e+06	8.8154e+07	1.05739e+08	7.75423e+06	5.6389e+06	3.51727e+07	3.99656e+07	5.96133e+07	6.12154e+07	5.73304e+07	5.78465e+07	3.57796e+07	3.39276e+07	3.47472e+07	3.36586e+07	5.87928e+07	5.83417e+07	5.53549e+07	5.72093e+07	3.72236e+07
RPS18	P62269	40S ribosomal protein S18 OS=Homo sapiens GN=RPS18 PE=1 SV=3	2	2	3	10	5.85478	8.01483	270377	151312	6.25116e+06	6.80863e+06	283883	NA	3.56192e+06	5.54091e+06	NA	145807	3.28769e+06	5.27073e+06	NA	158735	2.8377e+06	3.9156e+06	NA	321025	4.93142e+06	4.39156e+06	NA	NA	3.54024e+06	2.69503e+06	278690	202954	4.88073e+06	5.30075e+06	1.48794e+08	1.46343e+08	1.49576e+08	1.47006e+08	1.58822e+08	1.57868e+08	1.58176e+08	1.55343e+08	1.3978e+08	1.52243e+08	1.38399e+08	1.53502e+08	9.94151e+07
SRSF10	O75494|O75494-2|O75494-3|O75494-4|O75494-5|O75494-6|Q5JRI1	Serine/arginine-rich splicing factor 10 OS=Homo sapiens GN=SRSF10 PE=1 SV=1|Isoform 2 of Serine/arginine-rich splicing factor 10 OS=Homo sapiens GN=SRSF10|Isoform 3 of Serine/arginine-rich splicing factor 10 OS=Homo sapiens GN=SRSF10|Isoform 4 of Serine/arginine-rich splicing factor 10 OS=Homo sapiens GN=SRSF10|Isoform 5 of Serine/arginine-rich splicing factor 10 OS=Homo sapiens GN=SRSF10|Isoform…	2	2	4	6	6.23985	7.12177	239604	120008	5.91559e+06	1.35571e+07	362313	135545	3.31007e+06	1.00724e+07	764360	173923	3.91567e+06	8.60465e+06	434255	NA	8.81834e+06	1.41945e+07	265184	93078.3	1.07189e+07	7.10133e+06	637290	NA	7.93766e+06	1.17236e+07	159970	168222	2.69767e+06	7.79241e+06	2.81228e+07	2.71502e+07	2.82677e+07	2.61323e+07	2.02498e+07	2.03817e+07	2.08752e+07	2.01189e+07	2.4139e+07	2.33743e+07	2.44892e+07	2.37037e+07	2.05366e+07
RBM17	Q96I25	Splicing factor 45 OS=Homo sapiens GN=RBM17 PE=1 SV=1	2	2	3	16	5.69497	7.01588	554780	741274	4.63257e+06	4.17637e+06	559235	662780	5.3145e+06	5.31736e+06	453095	385586	3.90733e+06	4.76453e+06	530633	852500	3.82638e+06	4.1058e+06	850422	236786	4.99624e+06	5.33696e+06	648869	624370	4.80254e+06	5.21169e+06	623673	809283	3.02057e+06	3.28021e+06	9.16405e+07	8.93929e+07	9.65434e+07	9.34984e+07	5.25786e+07	5.46274e+07	5.43197e+07	5.92915e+07	6.26481e+07	6.60703e+07	6.1522e+07	7.00242e+07	5.49816e+07
FUBP3	Q96I24	Far upstream element-binding protein 3 OS=Homo sapiens GN=FUBP3 PE=1 SV=2	2	2	35	28	8.56204	7.0789	1.27232e+07	9.61815e+06	3.75994e+08	4.65503e+08	1.20195e+07	1.0776e+07	4.98456e+08	4.27552e+08	1.07407e+07	1.08855e+07	5.02183e+08	5.98263e+08	1.15685e+07	1.13659e+07	3.10829e+08	3.39092e+08	1.00008e+07	9.26941e+06	4.10971e+08	4.262e+08	1.07205e+07	1.03125e+07	3.45838e+08	4.10827e+08	1.04649e+07	1.10086e+07	3.56203e+08	3.70125e+08	1.04721e+08	1.0406e+08	9.45982e+07	9.11418e+07	1.03356e+08	1.02e+08	9.59032e+07	9.33297e+07	1.32729e+08	1.30033e+08	1.10841e+08	1.11236e+08	7.91151e+07
HNRNPF	P52597	Heterogeneous nuclear ribonucleoprotein F OS=Homo sapiens GN=HNRNPF PE=1 SV=3	2	2	22	13	8.39142	7.55398	9.85465e+06	9.67071e+06	2.02129e+08	1.95565e+08	9.08058e+06	9.24554e+06	2.80391e+08	2.11061e+08	8.0558e+06	1.08371e+07	2.9159e+08	2.59547e+08	7.94004e+06	7.23736e+06	2.27782e+08	1.99012e+08	8.30628e+06	9.47214e+06	2.83901e+08	2.6887e+08	8.03203e+06	1.02577e+07	1.7367e+08	1.73549e+08	8.03711e+06	9.70115e+06	1.94874e+08	1.88768e+08	1.01842e+08	1.02127e+08	9.79018e+07	9.7165e+07	7.38019e+07	7.59182e+07	7.17485e+07	7.03443e+07	1.24001e+08	1.18908e+08	1.10739e+08	1.10803e+08	6.64051e+07
RC3H2	Q9HBD1	Roquin-2 OS=Homo sapiens GN=RC3H2 PE=1 SV=2	2	1	17	2	6.37669	5.70005	763225	997751	1.98079e+07	1.94122e+07	1.38997e+06	802485	1.27794e+07	1.28645e+07	950336	1.05922e+06	1.74523e+07	1.67182e+07	875783	891240	3.51237e+07	3.14821e+07	316587	805638	1.61668e+07	1.37692e+07	1.10277e+06	683892	1.7301e+07	1.6145e+07	681125	779886	1.98295e+07	2.12922e+07	NA	2150980	NA	2328300	NA	2091320	NA	1743900	NA	2134600	NA	2528330	NA
CAPZB	B1AK87|B1AK88|P47756-2	Capping protein (Actin filament) muscle Z-line, beta, isoform CRA_a OS=Homo sapiens GN=CAPZB PE=1 SV=1|Capping protein (Actin filament) muscle Z-line, beta, isoform CRA_d OS=Homo sapiens GN=CAPZB PE=1 SV=1|Isoform 2 of F-actin-capping protein subunit beta OS=Homo sapiens GN=CAPZB	2	2	5	18	5.81909	7.3364	865821	294217	2.72809e+06	3.07084e+06	NA	324893	3.51751e+06	5.35156e+06	344796	405110	3.95959e+06	4.65301e+06	NA	NA	4.40717e+06	5.98749e+06	454320	340099	6.35886e+06	6.38719e+06	216889	197912	3.99288e+06	5.38114e+06	546531	382290	3.80914e+06	5.00625e+06	8.18635e+07	8.03448e+07	8.66731e+07	8.53468e+07	1.35448e+08	1.4954e+08	1.39862e+08	1.44504e+08	1.10253e+08	1.08739e+08	1.12738e+08	1.09802e+08	1.55141e+08
THUMPD1	Q9NXG2	THUMP domain-containing protein 1 OS=Homo sapiens GN=THUMPD1 PE=1 SV=2	2	2	6	12	6.18082	7.00479	602206	599320	1.3006e+07	1.073e+07	568851	810271	1.4221e+07	1.3438e+07	527816	611632	1.20927e+07	1.12022e+07	396009	544338	1.25126e+07	1.05089e+07	764942	747148	1.58708e+07	1.39941e+07	648313	781646	2.72136e+07	2.0965e+07	378219	393067	1.04717e+07	1.02852e+07	7.2571e+07	6.80684e+07	7.36919e+07	6.87176e+07	3.99305e+07	4.04731e+07	3.89534e+07	4.05498e+07	5.4735e+07	5.27979e+07	5.63878e+07	5.37758e+07	3.44164e+07
HSPA5	P11021	78 kDa glucose-regulated protein OS=Homo sapiens GN=HSPA5 PE=1 SV=2	2	2	8	42	5.8264	8.3498	5.80788e+06	1.84124e+06	9.10007e+06	5.25341e+06	942802	2.96115e+06	1.48826e+07	9.48379e+06	1.08465e+06	1.97653e+06	1.33062e+07	7.17066e+06	1.65871e+06	3.08268e+06	1.17202e+07	8.69678e+06	1.14531e+06	2.49895e+06	1.35051e+07	1.0987e+07	1.00127e+06	1.93597e+06	1.30607e+07	8.4984e+06	1.37322e+06	2.25614e+06	1.22102e+07	7.50211e+06	3.17996e+08	3.23878e+08	3.18025e+08	3.16464e+08	5.92871e+08	6.0495e+08	5.91464e+08	5.87698e+08	5.01472e+08	4.29187e+08	4.75567e+08	4.16336e+08	6.97254e+08
FAM98B	Q52LJ0-2	Isoform 2 of Protein FAM98B OS=Homo sapiens GN=FAM98B	2	2	7	7	6.66114	6.25913	568250	606301	1.98136e+07	1.16337e+07	346376	528033	1.5411e+07	1.03094e+07	335078	414694	1.85945e+07	1.17965e+07	720222	1.76201e+06	2.55353e+07	1.46824e+07	233325	424429	1.51768e+07	1.2921e+07	540579	566716	2.77217e+07	1.63796e+07	214531	484270	1.62433e+07	1.18879e+07	1.75039e+07	1.86599e+07	1.71533e+07	1.84699e+07	1.20719e+07	1.07862e+07	1.33576e+07	1.01484e+07	1.62287e+07	1.87277e+07	1.49415e+07	1.81216e+07	1.7899e+07
SNRNP200	O75643	U5 small nuclear ribonucleoprotein 200 kDa helicase OS=Homo sapiens GN=SNRNP200 PE=1 SV=2	2	2	16	67	5.9454	7.26553	1.02048e+06	638700	2.07562e+07	2.27814e+07	1.06574e+06	1.05507e+06	2.3034e+07	2.91278e+07	1.38298e+06	1.13887e+06	2.0428e+07	2.41019e+07	408505	782522	2.69758e+07	2.68546e+07	1.15863e+06	865005	2.17268e+07	2.10534e+07	1.07107e+06	1.05682e+06	2.68949e+07	2.84969e+07	954958	848795	1.82631e+07	1.90665e+07	3.76683e+08	3.55451e+08	3.71097e+08	3.55698e+08	2.42966e+08	2.38052e+08	2.36935e+08	2.31176e+08	2.94022e+08	3.14084e+08	2.99847e+08	3.13609e+08	2.82593e+08
RBM10	A0A0A0MR66	RNA binding motif protein 10, isoform CRA_d OS=Homo sapiens GN=RBM10 PE=1 SV=1	2	2	20	19	7.15162	6.72525	2.51273e+06	2.99494e+06	6.68303e+07	6.90423e+07	4.03606e+06	3.97339e+06	7.85502e+07	7.77615e+07	3.03331e+06	2.10451e+06	5.48536e+07	6.37825e+07	4.06188e+06	3.62513e+06	1.22437e+08	1.18133e+08	3.90022e+06	3.29586e+06	4.76185e+07	7.44707e+07	3.5807e+06	3.6671e+06	7.79024e+07	7.74908e+07	3.09008e+06	2.83806e+06	5.22132e+07	5.66421e+07	4.14594e+07	4.50122e+07	4.1832e+07	4.50779e+07	3.88148e+07	3.94226e+07	4.1103e+07	3.96245e+07	3.91366e+07	4.0808e+07	3.94998e+07	3.9395e+07	4.67563e+07
RBM3	P98179	RNA-binding protein 3 OS=Homo sapiens GN=RBM3 PE=1 SV=1	2	2	7	6	6.84122	7.03635	757210	1.97305e+06	2.4199e+07	2.17704e+07	2.04052e+06	2.01504e+06	1.03765e+08	5.98119e+07	939472	2.12029e+06	5.39337e+07	4.71634e+07	5.34093e+06	4.57869e+06	8.77126e+07	6.45458e+07	1.44767e+06	1.99152e+06	8.04198e+07	5.68353e+07	2.84915e+06	3.20302e+06	2.87423e+07	2.83559e+07	2.06675e+06	1.76934e+06	5.61222e+07	4.09227e+07	1.54064e+07	1.53364e+07	1.50812e+07	1.43533e+07	4.38391e+07	3.92291e+07	4.11136e+07	3.759e+07	2.94423e+07	2.73777e+07	3.02027e+07	2.78572e+07	4.23714e+07
STT3A	P46977	Dolichyl-diphosphooligosaccharide--protein glycosyltransferase subunit STT3A OS=Homo sapiens GN=STT3A PE=1 SV=2	2	2	5	15	5.71033	7.24458	457196	400356	2.89461e+06	3.30035e+06	242024	403021	5.85062e+06	4.31225e+06	396692	369373	3.85997e+06	2.90726e+06	221005	695626	4.67918e+06	3.77835e+06	773204	495238	1.17706e+07	7.52703e+06	149341	469546	4.08262e+06	2.92553e+06	427065	382039	5.92096e+06	3.67208e+06	4.59789e+07	4.59464e+07	4.56406e+07	4.67056e+07	6.21773e+07	6.11386e+07	5.97037e+07	5.85771e+07	3.5819e+07	3.74594e+07	3.34221e+07	3.96596e+07	7.54994e+07
SUPV3L1	Q8IYB8	ATP-dependent RNA helicase SUPV3L1, mitochondrial OS=Homo sapiens GN=SUPV3L1 PE=1 SV=1	2	2	3	10	5.63943	6.3768	151988	207519	4.47709e+06	4.32846e+06	288636	NA	3.24005e+06	2.98127e+06	95648.8	150187	7.10341e+06	6.87154e+06	308184	224684	1.80977e+06	1.65398e+06	254214	208472	2.07683e+06	2.37205e+06	321572	406941	1.8021e+06	1.98677e+06	243022	165593	5.22347e+06	5.24592e+06	2.75001e+07	2.80383e+07	2.66149e+07	2.83441e+07	1.14227e+07	1.12284e+07	1.14466e+07	1.17098e+07	1.28027e+07	1.20398e+07	1.22684e+07	1.15105e+07	1.03484e+07
GEMIN5	Q8TEQ6	Gem-associated protein 5 OS=Homo sapiens GN=GEMIN5 PE=1 SV=3	2	2	12	34	5.88384	6.83162	974159	1.16338e+06	4.24643e+07	3.52656e+07	898704	1.47507e+06	1.15329e+07	1.15343e+07	1.24644e+06	1.24845e+06	1.33057e+07	1.15905e+07	1.5098e+06	1.50348e+06	2.11522e+07	2.01298e+07	1.51155e+06	1.46965e+06	6.98214e+06	8.75328e+06	1.26971e+06	816930	6.05744e+06	6.57256e+06	1.13268e+06	1.12602e+06	2.11972e+07	2.08155e+07	1.89818e+08	1.8414e+08	1.8549e+08	1.7958e+08	7.85617e+07	8.05486e+07	7.74165e+07	7.55718e+07	9.00136e+07	8.83963e+07	9.0065e+07	8.94149e+07	7.9249e+07
ACO1	P21399	Cytoplasmic aconitate hydratase OS=Homo sapiens GN=ACO1 PE=1 SV=3	1	2	2	25	5.6907	7.17954	NA	NA	1424500	NA	165866	NA	1647270	NA	389881	NA	4456280	NA	219375	NA	3400370	NA	189253	NA	3489280	NA	302078	NA	3466980	NA	145953	NA	2891800	NA	3.47266e+07	3.99811e+07	3.60926e+07	4.05944e+07	7.69183e+07	7.83439e+07	8.03257e+07	7.78965e+07	1.29134e+08	1.1624e+08	1.30707e+08	1.1372e+08	6.6457e+07
RBM47	A0AV96|A0AV96-2|D6R9D6	RNA-binding protein 47 OS=Homo sapiens GN=RBM47 PE=1 SV=2|Isoform 2 of RNA-binding protein 47 OS=Homo sapiens GN=RBM47|RNA-binding protein 47 OS=Homo sapiens GN=RBM47 PE=1 SV=1	2	NA	13	NA	6.48499	NA	1.49474e+06	1.80946e+06	1.57283e+07	1.40176e+07	656284	1.0707e+06	2.598e+07	1.83202e+07	1.24205e+06	1.83462e+06	1.12458e+08	8.46881e+07	1.51009e+06	1.62972e+06	2.07925e+07	1.66018e+07	930928	1.2274e+06	2.83376e+07	2.54989e+07	1.13764e+06	1.47876e+06	1.73934e+07	1.48145e+07	1.04151e+06	1.12243e+06	7.21592e+06	4.79161e+06	NA	NA	NA	NA	NA	NA	NA	NA	NA	NA	NA	NA	NA
PPIF	P30405	Peptidyl-prolyl cis-trans isomerase F, mitochondrial OS=Homo sapiens GN=PPIF PE=1 SV=1	2	2	2	8	5.7024	7.14995	232144	NA	4.61388e+06	3.56681e+06	NA	258531	3.00379e+06	2.59468e+06	382119	369882	4.12134e+06	2.98947e+06	NA	260568	3.05674e+06	2.11624e+06	137661	226661	2.18989e+06	1.82928e+06	169264	308641	1.68233e+06	1.56312e+06	194134	181721	5.3986e+06	5.17283e+06	5.33987e+07	5.37492e+07	5.42994e+07	5.52466e+07	3.15077e+07	2.9265e+07	2.9858e+07	2.94632e+07	3.53372e+07	3.63968e+07	3.89675e+07	3.82163e+07	4.11765e+07
HIST1H4A	P62805	Histone H4 OS=Homo sapiens GN=HIST1H4A PE=1 SV=2	2	2	4	9	6.55763	7.71338	471812	1.06229e+06	1.66025e+07	1.38461e+07	136305	361191	9.96879e+06	1.21564e+07	165908	90603.9	2.6071e+07	1.78339e+07	367908	894161	2.01122e+07	1.72801e+07	507873	296349	3.73059e+07	1.61841e+07	270588	586585	1.91164e+07	1.36402e+07	773210	993585	5.65178e+07	2.65388e+07	3.46043e+08	3.42851e+08	3.34222e+08	3.29334e+08	2.84682e+08	2.65873e+08	2.68409e+08	2.57529e+08	3.59781e+08	3.79094e+08	3.26615e+08	3.78915e+08	4.51817e+08
MANF	A8K878|P55145	Mesencephalic astrocyte-derived neurotrophic factor OS=Homo sapiens GN=MANF PE=1 SV=1|Mesencephalic astrocyte-derived neurotrophic factor OS=Homo sapiens GN=MANF PE=1 SV=3	2	2	2	11	6.07773	7.27182	947124	1.11894e+06	3.81282e+06	4.76757e+06	1.30134e+06	1.42918e+06	5.1422e+06	4.6859e+06	1.37309e+06	1.2483e+06	4.71097e+06	5.31462e+06	2.18835e+06	1.7015e+06	4.44304e+06	4.34323e+06	1.74678e+06	1.25027e+06	6.26761e+06	6.49644e+06	1.5944e+06	1.69934e+06	3.69277e+06	4.86635e+06	1.7987e+06	1.52365e+06	4.63201e+06	5.09212e+06	5.46782e+07	5.06879e+07	5.21185e+07	5.32741e+07	8.22296e+07	9.11112e+07	7.70727e+07	7.90522e+07	5.85166e+07	5.11515e+07	5.95569e+07	5.07878e+07	7.70065e+07
RANBP2	P49792	E3 SUMO-protein ligase RanBP2 OS=Homo sapiens GN=RANBP2 PE=1 SV=2	2	2	8	61	5.66284	6.96196	1.53116e+06	1.42827e+06	1.0333e+07	1.079e+07	1.43236e+06	1.86528e+06	1.7255e+07	1.46429e+07	1.50678e+06	1.60437e+06	1.66084e+07	1.26167e+07	977611	1.76737e+06	1.12234e+07	1.11409e+07	769640	1.38003e+06	6.56921e+06	8.24887e+06	1.06379e+06	1.09397e+06	1.61549e+07	8.69315e+06	3.48105e+06	2.76006e+06	1.88601e+07	1.36633e+07	3.56857e+08	3.39028e+08	3.42433e+08	3.30835e+08	2.66057e+08	2.5522e+08	2.59899e+08	2.51349e+08	2.63409e+08	2.83761e+08	2.34333e+08	2.74359e+08	2.30399e+08
FXR2	P51116	Fragile X mental retardation syndrome-related protein 2 OS=Homo sapiens GN=FXR2 PE=1 SV=2	2	2	15	16	6.58108	6.6256	1.56372e+06	1.07467e+06	3.58086e+07	3.89042e+07	800690	1.56267e+06	1.58394e+07	2.23932e+07	2.66873e+06	1.38375e+06	1.64676e+07	1.79789e+07	1.54184e+06	1.29014e+06	3.22713e+07	3.16711e+07	1.81863e+06	1.64595e+06	2.0189e+07	1.98397e+07	1.66073e+06	1.38531e+06	3.09705e+07	3.1269e+07	1.23188e+06	1.4967e+06	1.25189e+07	1.60622e+07	3.98144e+07	4.28682e+07	3.95961e+07	3.9709e+07	2.77241e+07	2.72856e+07	2.78765e+07	2.69554e+07	2.67141e+07	2.90294e+07	2.79136e+07	2.84371e+07	2.69492e+07
SRSF4	A0A0D9SEM4|Q08170	Serine/arginine-rich-splicing factor 4 (Fragment) OS=Homo sapiens GN=SRSF4 PE=1 SV=1|Serine/arginine-rich splicing factor 4 OS=Homo sapiens GN=SRSF4 PE=1 SV=2	2	2	7	9	6.30164	6.98572	289040	826972	1.41426e+07	1.65636e+07	901548	928745	1.29344e+07	1.43913e+07	873034	236055	1.34675e+07	1.15494e+07	NA	618260	1.94221e+07	3.4881e+07	326975	830299	1.23596e+07	1.20181e+07	1.18625e+06	473583	2.14156e+07	1.78855e+07	1.12879e+06	633840	7.93439e+06	1.013e+07	6.22886e+07	6.06857e+07	6.18234e+07	6.16948e+07	3.53145e+07	3.86191e+07	3.59142e+07	3.67518e+07	4.93612e+07	4.687e+07	4.98168e+07	4.6329e+07	6.24392e+07
WDR33	Q9C0J8	pre-mRNA 3' end processing protein WDR33 OS=Homo sapiens GN=WDR33 PE=1 SV=2	2	2	12	20	6.18544	6.55096	905288	1.20169e+06	1.9576e+07	1.59807e+07	595069	1.28039e+06	1.9573e+07	1.62356e+07	1.06107e+06	1.36331e+06	1.91342e+07	1.80736e+07	840053	1.03114e+06	2.28929e+07	1.91157e+07	1.01162e+06	1.14378e+06	2.84418e+07	2.05302e+07	1.19792e+06	995884	3.0884e+07	1.98624e+07	722093	849755	1.54983e+07	1.40295e+07	3.63962e+07	3.67857e+07	3.51675e+07	3.58442e+07	3.0402e+07	2.75213e+07	2.96582e+07	2.81849e+07	3.17053e+07	3.43316e+07	2.75398e+07	3.61067e+07	2.70891e+07
RPSA	A0A0C4DG17|C9J9K3|P08865	40S ribosomal protein SA OS=Homo sapiens GN=RPSA PE=1 SV=1|40S ribosomal protein SA (Fragment) OS=Homo sapiens GN=RPSA PE=1 SV=7|40S ribosomal protein SA OS=Homo sapiens GN=RPSA PE=1 SV=4	2	2	8	16	6.80297	7.43609	5.60355e+06	709110	8.43337e+06	3.47475e+07	6.10438e+06	1.31912e+06	9.86308e+06	5.25431e+07	7.42967e+06	894348	9.79077e+06	4.52286e+07	159585	472040	8.11362e+06	3.31916e+07	7.21157e+06	1.24583e+06	9.16444e+06	3.37399e+07	8.10134e+06	843213	6.80034e+06	3.70398e+07	6.2399e+06	1.01005e+06	1.04598e+07	4.96204e+07	1.16213e+08	1.27351e+08	1.13231e+08	1.23015e+08	1.25623e+08	1.38159e+08	1.20897e+08	1.25216e+08	1.19469e+08	1.24056e+08	1.15293e+08	1.21202e+08	8.06296e+07
MRPL37	Q9BZE1	39S ribosomal protein L37, mitochondrial OS=Homo sapiens GN=MRPL37 PE=1 SV=2	2	2	9	15	6.6433	6.78576	163931	169567	2.75426e+07	3.88032e+07	341101	528791	2.06015e+07	2.60987e+07	214010	304827	3.5822e+07	3.17042e+07	387630	124179	1.25308e+07	1.76315e+07	681623	317998	1.98956e+07	2.30045e+07	753041	809331	2.1506e+07	2.75625e+07	394649	322712	5.08605e+07	5.75612e+07	6.09885e+07	6.21204e+07	6.16246e+07	6.22237e+07	4.88952e+07	4.80943e+07	4.97411e+07	4.90871e+07	4.82887e+07	4.9061e+07	5.00096e+07	4.90748e+07	3.28402e+07
RNH1	P13489	Ribonuclease inhibitor OS=Homo sapiens GN=RNH1 PE=1 SV=2	2	2	3	13	5.37966	7.55284	267032	321333	1.61416e+06	1.40087e+06	374883	118820	4.43163e+06	5.27751e+06	NA	300566	1.96526e+06	1.92086e+06	141946	NA	1.65378e+06	2.24805e+06	200065	349927	1.17313e+07	1.00787e+07	NA	213154	1.64066e+06	2.17923e+06	224280	NA	1.95117e+06	1.85545e+06	2.80822e+07	2.36591e+07	2.8658e+07	2.37613e+07	5.693e+07	8.53064e+07	5.14161e+07	6.26679e+07	3.41941e+07	3.39366e+07	3.43436e+07	3.27973e+07	3.39318e+07
HEATR6	A0A087WXZ7|K7EIX2|Q6AI08	HEAT repeat-containing protein 6 OS=Homo sapiens GN=HEATR6 PE=1 SV=1|HEAT repeat-containing protein 6 OS=Homo sapiens GN=HEATR6 PE=1 SV=1|HEAT repeat-containing protein 6 OS=Homo sapiens GN=HEATR6 PE=1 SV=1	2	2	3	7	5.43151	5.99069	330673	234858	1.91029e+06	2.674e+06	161648	231601	2.51172e+06	2.90363e+06	450000	338705	2.07226e+06	2.38156e+06	325786	228584	1.19713e+06	1.80139e+06	304581	175642	1.71043e+06	1.71317e+06	462435	255438	1.4595e+06	2.12404e+06	161876	236290	1.70372e+06	1.86918e+06	8.14748e+06	6.71773e+06	7.49812e+06	6.36667e+06	8.13635e+06	7.55858e+06	6.48188e+06	7.87455e+06	9.42051e+06	9.98114e+06	9.35637e+06	9.7544e+06	6.2416e+06
AGO2	Q9UKV8	Protein argonaute-2 OS=Homo sapiens GN=AGO2 PE=1 SV=3	2	2	13	14	6.54649	6.41911	1.87525e+06	1.03317e+06	2.10603e+07	3.11352e+07	1.25964e+06	970237	2.04601e+07	2.90399e+07	1.51352e+06	1.19989e+06	2.19449e+07	2.95045e+07	1.07027e+06	823497	1.90238e+07	2.75279e+07	970145	958094	2.46956e+07	3.61107e+07	1.98317e+06	803152	3.22586e+07	4.94425e+07	1.57751e+06	1.2207e+06	2.58236e+07	3.9398e+07	3.34207e+07	3.26664e+07	3.17431e+07	3.12784e+07	3.11487e+07	2.99321e+07	3.11894e+07	3.09208e+07	2.86839e+07	3.05744e+07	2.75927e+07	2.8617e+07	2.38345e+07
CTSD	P07339	Cathepsin D OS=Homo sapiens GN=CTSD PE=1 SV=1	1	2	2	15	5.53375	7.74376	11123000	NA	1027640	NA	82972.7	NA	1019650	NA	352634	NA	680779	NA	435194	NA	1697480	NA	98177.7	NA	1377480	NA	412899	NA	1019090	NA	98299	NA	756466	NA	4.69054e+07	4.39557e+07	4.67974e+07	4.33139e+07	8.36474e+07	8.13017e+07	8.3643e+07	7.98469e+07	8.42122e+07	7.69197e+07	7.92924e+07	7.30202e+07	1.53995e+08
TUFM	P49411	Elongation factor Tu, mitochondrial OS=Homo sapiens GN=TUFM PE=1 SV=2	2	2	2	23	5.55906	7.62906	115164	226923	3.55682e+06	3.24041e+06	187790	117821	2.68113e+06	2.3217e+06	265859	95421.6	4.79682e+06	3.13393e+06	NA	NA	1.57078e+06	1.41951e+06	155820	242075	2.536e+06	3.05589e+06	187415	258079	2.33615e+06	2.19294e+06	179012	353056	5.98289e+06	5.7258e+06	1.57418e+08	1.7249e+08	1.62444e+08	1.7128e+08	1.12153e+08	1.06047e+08	1.09952e+08	1.09462e+08	1.5948e+08	1.61432e+08	1.61126e+08	1.6036e+08	8.69009e+07
DDX41	J3KNN5|Q9UJV9	Probable ATP-dependent RNA helicase DDX41 (Fragment) OS=Homo sapiens GN=DDX41 PE=1 SV=1|Probable ATP-dependent RNA helicase DDX41 OS=Homo sapiens GN=DDX41 PE=1 SV=2	2	2	6	13	5.65703	6.54819	722916	702410	8.33739e+06	9.36137e+06	704371	523281	8.8686e+06	9.0961e+06	864894	693643	8.17854e+06	8.59951e+06	546985	530652	7.96273e+06	8.60935e+06	526558	588275	7.54339e+06	7.76522e+06	476819	823655	7.69242e+06	8.91049e+06	817321	555115	8.46855e+06	8.24045e+06	5.06781e+07	5.19097e+07	5.15712e+07	5.15995e+07	3.00122e+07	2.93516e+07	2.95698e+07	2.89751e+07	2.72529e+07	2.74354e+07	2.61805e+07	2.64507e+07	3.27228e+07
BYSL	Q13895	Bystin OS=Homo sapiens GN=BYSL PE=1 SV=3	2	2	6	14	5.72429	6.8749	200030	687316	7.11999e+06	6.62734e+06	706011	767102	1.45081e+07	1.08748e+07	361935	593057	8.17842e+06	6.96587e+06	528148	619908	8.75575e+06	6.80767e+06	717219	827046	7.7432e+06	6.72904e+06	532207	501570	7.22138e+06	5.26752e+06	304878	206580	1.0706e+07	7.73104e+06	5.08116e+07	4.35036e+07	5.16018e+07	4.24342e+07	3.58235e+07	3.30494e+07	3.58952e+07	3.5734e+07	3.0112e+07	3.31054e+07	3.00271e+07	3.24399e+07	2.23762e+07
NSUN5	Q96P11-2	Isoform 2 of Probable 28S rRNA (cytosine-C(5))-methyltransferase OS=Homo sapiens GN=NSUN5	2	2	5	11	5.86226	6.56695	380320	369266	6.64909e+06	5.76071e+06	578163	356000	5.21047e+06	4.73269e+06	506493	437202	6.57926e+06	6.03516e+06	337933	3.00592e+06	6.38558e+06	5.95686e+06	779888	522294	6.80644e+06	3.67392e+06	559022	720090	4.55913e+06	4.04187e+06	345667	338623	7.93034e+06	7.09428e+06	2.7831e+07	2.3561e+07	2.7503e+07	2.44419e+07	1.36884e+07	1.3944e+07	1.36558e+07	1.34986e+07	2.46876e+07	2.32454e+07	2.4339e+07	2.3865e+07	1.49691e+07
TRUB2	O95900	Probable tRNA pseudouridine synthase 2 OS=Homo sapiens GN=TRUB2 PE=1 SV=1	2	2	5	4	6.18579	5.63634	381396	559731	1.17281e+07	1.29025e+07	408865	225240	5.48539e+06	6.05412e+06	506587	568955	1.22572e+07	1.16005e+07	886156	499772	4.69651e+06	4.75609e+06	218897	160962	4.00886e+06	4.95294e+06	348797	506075	5.33466e+06	6.86013e+06	460537	435326	2.08095e+07	2.43701e+07	4.93864e+06	4.96159e+06	5.01454e+06	4.91849e+06	2.70366e+06	2.93707e+06	2.64956e+06	2.88779e+06	3.89393e+06	3.42681e+06	3.3838e+06	3.46436e+06	2.4426e+06
RNF214	Q8ND24	RING finger protein 214 OS=Homo sapiens GN=RNF214 PE=1 SV=2	2	2	6	15	5.95127	6.64171	880254	708729	6.42721e+06	7.71758e+06	837310	1.13117e+06	8.23779e+06	9.55319e+06	774046	625494	9.77585e+06	1.07141e+07	1.92779e+06	1.79362e+06	8.39179e+06	9.19077e+06	767379	819144	9.19691e+06	1.26536e+07	1.15589e+06	1.16649e+06	1.23121e+07	1.46892e+07	936566	372178	9.33852e+06	1.08722e+07	3.16483e+07	3.41587e+07	3.18307e+07	3.45553e+07	2.97353e+07	2.86268e+07	2.95188e+07	2.92744e+07	3.56809e+07	3.54252e+07	3.82367e+07	3.63567e+07	2.94512e+07
MBNL1	A0A0A0MQX8|C9JP00|Q9NR56	Muscleblind-like protein 1 OS=Homo sapiens GN=MBNL1 PE=1 SV=1|Muscleblind-like protein 1 OS=Homo sapiens GN=MBNL1 PE=1 SV=1|Muscleblind-like protein 1 OS=Homo sapiens GN=MBNL1 PE=1 SV=2	2	NA	3	NA	6.08469	NA	319085	481874	1.22253e+07	8.72197e+06	314367	567233	1.44899e+07	9.43206e+06	NA	779090	1.3864e+07	1.09284e+07	NA	546720	1.26885e+07	9.93626e+06	207471	797164	1.45409e+07	1.00883e+07	NA	647784	1.99909e+07	1.32496e+07	NA	396689	5.96989e+06	4.29991e+06	NA	NA	NA	NA	NA	NA	NA	NA	NA	NA	NA	NA	NA
SF3A1	Q15459	Splicing factor 3A subunit 1 OS=Homo sapiens GN=SF3A1 PE=1 SV=1	2	2	14	26	6.29978	7.40029	1.46199e+06	1.39352e+06	1.79232e+07	1.7995e+07	1.55394e+06	1.36555e+06	2.43465e+07	2.2701e+07	1.6118e+06	1.66278e+06	1.93222e+07	2.00387e+07	1.62829e+06	2.06824e+06	2.47926e+07	2.41951e+07	1.35624e+06	1.49228e+06	2.53306e+07	2.63384e+07	1.27412e+06	1.51663e+06	2.23125e+07	2.38477e+07	1.14332e+06	924725	1.73651e+07	1.58621e+07	1.39128e+08	1.40885e+08	1.38649e+08	1.36241e+08	1.01915e+08	9.92449e+07	1.01714e+08	1.01488e+08	1.31399e+08	1.324e+08	1.31972e+08	1.36177e+08	1.07743e+08
MSN	P26038	Moesin OS=Homo sapiens GN=MSN PE=1 SV=3	2	2	11	25	6.38786	8.12358	1.54841e+06	2.21143e+06	3.56253e+07	3.56952e+07	1.63796e+06	2.53104e+06	2.41182e+07	2.3616e+07	1.43273e+06	806252	2.97244e+07	2.63158e+07	2.35023e+06	3.39679e+06	2.7127e+07	2.72717e+07	1.62282e+06	2.75999e+06	2.31186e+07	2.71871e+07	1.57541e+06	1.30703e+06	4.59609e+07	5.14517e+07	907274	323122	2.64476e+07	2.85224e+07	2.25921e+08	2.33464e+08	2.27594e+08	2.24834e+08	2.04897e+08	2.16452e+08	2.12326e+08	2.15666e+08	1.49191e+08	1.50549e+08	1.48065e+08	1.53448e+08	2.10651e+08
MEX3B	Q6ZN04	RNA-binding protein MEX3B OS=Homo sapiens GN=MEX3B PE=1 SV=1	2	NA	3	NA	5.68581	NA	499497	434632	3.53675e+06	5.08735e+06	685283	452287	2.49655e+06	3.50974e+06	620400	435592	5.67431e+06	7.40571e+06	649482	442392	4.36469e+06	6.5578e+06	398281	249992	2.06815e+06	4.90372e+06	706394	233084	2.55498e+06	3.97566e+06	419815	351098	3.23073e+06	5.19094e+06	NA	NA	NA	NA	NA	NA	NA	NA	NA	NA	NA	NA	NA
FNDC3B	Q53EP0	Fibronectin type III domain-containing protein 3B OS=Homo sapiens GN=FNDC3B PE=1 SV=2	2	2	16	21	6.70847	6.82297	1.18439e+06	1.56276e+06	1.49009e+07	1.48411e+07	1.81729e+06	1.90051e+06	3.80279e+07	4.03737e+07	1.8099e+06	1.05054e+06	2.89341e+07	2.91897e+07	2.26132e+06	1.40442e+06	5.56476e+07	6.09769e+07	1.76625e+06	1.62317e+06	1.72075e+07	3.7091e+07	1.93098e+06	1.63561e+06	1.88194e+07	2.34633e+07	1.58191e+06	1.46652e+06	1.31634e+07	1.30538e+07	2.73154e+07	2.73661e+07	2.79818e+07	2.61173e+07	7.69929e+07	7.99668e+07	7.43683e+07	7.14841e+07	4.03111e+07	3.96745e+07	3.63487e+07	3.59931e+07	1.01964e+08
TLN1	Q9Y490	Talin-1 OS=Homo sapiens GN=TLN1 PE=1 SV=3	2	2	23	104	5.98796	8.12633	2.81509e+06	2.65542e+06	1.93104e+07	1.8096e+07	2.58988e+06	3.28766e+06	4.83875e+07	4.53071e+07	2.56917e+06	3.25361e+06	3.50364e+07	2.68302e+07	1.74092e+06	3.18232e+06	4.84289e+07	4.158e+07	2.86346e+06	2.59296e+06	5.26248e+07	4.43493e+07	2.43824e+06	2.7599e+06	4.86887e+07	4.46407e+07	3.07886e+06	3.21974e+06	3.02987e+07	2.55811e+07	2.68201e+08	2.69882e+08	2.53004e+08	2.6733e+08	8.39223e+08	8.68688e+08	8.13985e+08	8.29234e+08	5.26296e+08	4.99652e+08	5.17129e+08	4.98174e+08	9.01148e+08
AGO3	Q9H9G7	Protein argonaute-3 OS=Homo sapiens GN=AGO3 PE=1 SV=2	2	1	7	2	5.77836	5.66724	320478	370143	4.7085e+06	4.3037e+06	435664	155029	5.86985e+06	5.4049e+06	152517	581346	6.44887e+06	5.38521e+06	NA	488543	1.59749e+07	1.34667e+07	290615	371868	5.20647e+06	6.10987e+06	257578	346339	8.4895e+06	6.66409e+06	476088	325022	5.48939e+06	5.15998e+06	2069750	NA	1878070	NA	2126370	NA	2097660	NA	2236150	NA	2154190	NA	2907600
ZC3H7B	Q9UGR2|Q9UGR2-2	Zinc finger CCCH domain-containing protein 7B OS=Homo sapiens GN=ZC3H7B PE=1 SV=1|Isoform 2 of Zinc finger CCCH domain-containing protein 7B OS=Homo sapiens GN=ZC3H7B	2	2	21	7	7.20226	6.41498	3.82538e+06	4.16824e+06	6.86478e+07	7.79398e+07	4.19451e+06	3.54038e+06	7.26536e+07	8.36411e+07	4.62367e+06	3.93703e+06	8.79613e+07	9.27193e+07	3.116e+06	3.16871e+06	7.38878e+07	8.53657e+07	4.84827e+06	3.35972e+06	5.70185e+07	8.95495e+07	5.17935e+06	3.22039e+06	1.02939e+08	1.38632e+08	3.68193e+06	3.13572e+06	4.70026e+07	5.34229e+07	1.68355e+07	1.75233e+07	1.67569e+07	1.71785e+07	2.1567e+07	2.08504e+07	2.14776e+07	2.11271e+07	1.82282e+07	1.92533e+07	1.9105e+07	1.93354e+07	1.68558e+07
DDX17	H3BLZ8	Probable ATP-dependent RNA helicase DDX17 OS=Homo sapiens GN=DDX17 PE=1 SV=1	2	2	17	22	7.28029	7.13323	3.8231e+06	1.67393e+06	7.19163e+07	9.45573e+07	3.10213e+06	3.05327e+06	6.61781e+07	8.78706e+07	3.52357e+06	3.10716e+06	5.38116e+07	6.32126e+07	2.60554e+06	3.86124e+06	9.86373e+07	1.28558e+08	2.92749e+06	2.29752e+06	8.67121e+07	1.04367e+08	3.83499e+06	2.43293e+06	8.57099e+07	9.74765e+07	2.77604e+06	2.46894e+06	5.22694e+07	6.40628e+07	1.73566e+08	1.74027e+08	1.735e+08	1.7103e+08	9.85889e+07	1.00365e+08	9.77961e+07	9.66416e+07	1.12632e+08	1.03446e+08	1.10318e+08	1.04836e+08	1.26324e+08
RPS3	E9PJN9|P23396	40S ribosomal protein S3 (Fragment) OS=Homo sapiens GN=RPS3 PE=1 SV=1|40S ribosomal protein S3 OS=Homo sapiens GN=RPS3 PE=1 SV=2	2	2	18	19	8.28056	7.8288	6.27071e+06	4.94737e+06	2.34506e+08	2.15007e+08	4.8147e+06	5.27447e+06	2.00128e+08	1.86809e+08	4.7566e+06	5.28916e+06	1.9242e+08	1.89989e+08	3.66575e+06	4.16482e+06	1.55022e+08	1.38343e+08	4.35446e+06	4.42487e+06	1.93067e+08	1.63468e+08	4.54752e+06	4.02158e+06	1.4192e+08	1.64573e+08	3.50752e+06	5.52029e+06	2.35671e+08	2.30483e+08	2.46279e+08	2.38513e+08	2.49892e+08	2.37395e+08	2.5105e+08	2.66913e+08	2.439e+08	2.46986e+08	2.22939e+08	2.265e+08	2.3096e+08	2.29687e+08	1.7351e+08
AQR	O60306	Intron-binding protein aquarius OS=Homo sapiens GN=AQR PE=1 SV=4	2	2	27	24	6.73247	6.49688	3.48645e+06	2.58199e+06	5.29566e+07	5.79391e+07	2.35999e+06	3.01844e+06	5.62665e+07	5.60902e+07	2.58308e+06	3.42393e+06	4.98229e+07	5.54946e+07	2.76867e+06	2.30453e+06	5.18801e+07	5.17787e+07	2.98691e+06	2.41877e+06	4.64326e+07	4.81217e+07	3.25691e+06	2.35828e+06	5.11364e+07	6.09117e+07	3.11308e+06	3.21686e+06	4.83247e+07	5.70189e+07	8.89045e+07	8.82613e+07	8.94128e+07	8.94816e+07	5.19958e+07	5.19692e+07	5.13255e+07	5.29485e+07	7.29058e+07	7.58e+07	7.54349e+07	7.47808e+07	5.94887e+07
KPNB1	Q14974	Importin subunit beta-1 OS=Homo sapiens GN=KPNB1 PE=1 SV=2	2	2	3	27	5.73617	7.82177	314445	281223	3.91588e+06	4.01105e+06	245326	161220	4.48428e+06	5.52863e+06	NA	NA	4.48573e+06	4.29947e+06	NA	135319	5.32297e+06	5.3897e+06	NA	NA	3.69865e+06	4.65049e+06	106424	NA	4.61873e+06	5.27107e+06	81374.8	NA	3.8823e+06	4.04316e+06	2.13515e+08	2.06496e+08	2.03587e+08	2.07058e+08	1.85301e+08	1.98063e+08	1.73527e+08	1.85791e+08	1.8282e+08	1.79923e+08	1.87091e+08	1.75088e+08	1.67787e+08
EIF4G2	D3DQV9|P78344	Eukaryotic translation initiation factor 4 gamma 2 (Fragment) OS=Homo sapiens GN=EIF4G2 PE=1 SV=1|Eukaryotic translation initiation factor 4 gamma 2 OS=Homo sapiens GN=EIF4G2 PE=1 SV=1	2	2	32	38	7.05952	7.25419	3.82939e+06	4.28721e+06	1.17165e+08	1.16475e+08	4.63028e+06	3.86702e+06	8.57802e+07	9.18619e+07	4.21371e+06	4.20102e+06	1.31612e+08	1.26828e+08	3.83881e+06	4.21585e+06	1.08099e+08	1.14028e+08	4.66533e+06	3.54808e+06	9.10204e+07	1.11713e+08	4.32797e+06	3.53167e+06	1.0267e+08	1.16326e+08	3.76345e+06	3.99535e+06	1.07115e+08	1.18014e+08	2.51549e+08	2.38165e+08	2.47543e+08	2.37802e+08	2.1387e+08	2.1696e+08	2.09744e+08	2.21571e+08	2.2125e+08	2.23062e+08	2.21895e+08	2.18104e+08	2.07949e+08
PCBP1	Q15365	Poly(rC)-binding protein 1 OS=Homo sapiens GN=PCBP1 PE=1 SV=2	2	2	7	11	7.50418	7.64287	1.63126e+06	1.64794e+06	3.19084e+07	4.36788e+07	1.54294e+06	1.23618e+06	2.84633e+07	3.09956e+07	1.3805e+06	1.0329e+06	3.4677e+07	4.15468e+07	1.99254e+06	1.46316e+06	2.50729e+07	2.84674e+07	1.63828e+06	1.43926e+06	2.67856e+07	4.16041e+07	1.79615e+06	1.46118e+06	2.79993e+07	3.8653e+07	1.88152e+06	1.27657e+06	2.65173e+07	3.16286e+07	3.91444e+07	4.35152e+07	4.10821e+07	4.04894e+07	4.353e+07	4.68313e+07	4.52069e+07	4.22982e+07	3.92798e+07	4.2044e+07	4.10402e+07	4.12784e+07	2.79591e+07
UBE2L3	P68036|P68036-2|P68036-3	Ubiquitin-conjugating enzyme E2 L3 OS=Homo sapiens GN=UBE2L3 PE=1 SV=1|Isoform 2 of Ubiquitin-conjugating enzyme E2 L3 OS=Homo sapiens GN=UBE2L3|Isoform 3 of Ubiquitin-conjugating enzyme E2 L3 OS=Homo sapiens GN=UBE2L3	1	2	2	6	5.59966	6.87112	461577	NA	3981290	NA	441226	NA	2786720	NA	319561	NA	3023270	NA	193201	NA	3450300	NA	409146	NA	3646020	NA	370580	NA	3165150	NA	417041	NA	3518100	NA	2.87787e+07	3.21552e+07	3.10351e+07	3.13739e+07	3.39944e+07	3.47532e+07	3.2489e+07	3.12835e+07	2.63381e+07	2.73117e+07	2.62167e+07	2.74064e+07	2.80538e+07
HNRNPH1	G8JLB6|P31943	Heterogeneous nuclear ribonucleoprotein H OS=Homo sapiens GN=HNRNPH1 PE=1 SV=1|Heterogeneous nuclear ribonucleoprotein H OS=Homo sapiens GN=HNRNPH1 PE=1 SV=4	2	2	10	9	7.75309	7.04741	6.21726e+06	6.77117e+06	1.6232e+08	1.74784e+08	6.74879e+06	7.04378e+06	1.97592e+08	1.73125e+08	7.8078e+06	8.13655e+06	1.63796e+08	1.63062e+08	5.03339e+06	3.80928e+06	2.29126e+08	2.1322e+08	4.88922e+06	6.0683e+06	1.71905e+08	1.59245e+08	7.14733e+06	8.44484e+06	2.07834e+08	2.11516e+08	7.20464e+06	7.27884e+06	1.30274e+08	1.3311e+08	9.16615e+07	8.79626e+07	8.79352e+07	8.09529e+07	5.73265e+07	6.61341e+07	5.53594e+07	5.71343e+07	6.69863e+07	6.76531e+07	6.2412e+07	6.50038e+07	7.36105e+07
S100A11	P31949	Protein S100-A11 OS=Homo sapiens GN=S100A11 PE=1 SV=2	1	2	2	4	5.49642	6.57382	3636560	NA	2373380	NA	540600	NA	1908240	NA	436667	NA	2377080	NA	649460	NA	3764710	NA	377522	NA	5653660	NA	401174	NA	3004650	NA	586775	NA	1605610	NA	2.28059e+07	2.35003e+07	2.62332e+07	2.60332e+07	4.53449e+07	4.61796e+07	4.92797e+07	4.80116e+07	3.02244e+07	2.89978e+07	3.22521e+07	2.87781e+07	5.14609e+07
RBMX	P38159	RNA-binding motif protein, X chromosome OS=Homo sapiens GN=RBMX PE=1 SV=3	2	2	3	9	6.03229	7.3587	681779	492576	4.10469e+06	6.94246e+06	703630	549014	4.8171e+06	6.44141e+06	378813	476627	4.18425e+06	6.8938e+06	886871	651194	6.27776e+06	1.15412e+07	853229	541490	3.05424e+07	1.87023e+07	390138	479376	6.99041e+06	8.58789e+06	522138	259586	4.60921e+06	4.95369e+06	9.50778e+07	8.74479e+07	9.227e+07	8.46812e+07	5.51485e+07	5.08542e+07	5.49729e+07	5.30782e+07	6.13423e+07	6.60346e+07	5.38435e+07	6.47357e+07	6.60043e+07
PPP1R10	Q96QC0	Serine/threonine-protein phosphatase 1 regulatory subunit 10 OS=Homo sapiens GN=PPP1R10 PE=1 SV=1	2	2	12	16	5.92908	6.49036	NA	471387	1.45568e+07	1.31588e+07	375583	471391	5.72505e+06	7.27514e+06	NA	612940	5.65289e+06	6.10745e+06	NA	741185	9.13265e+06	9.93122e+06	NA	363758	3.95373e+06	4.67422e+06	653041	644744	1.4048e+07	6.05649e+06	NA	486392	6.04085e+06	4.79857e+06	5.48591e+07	5.50846e+07	5.48967e+07	5.29042e+07	3.443e+07	3.48191e+07	3.47686e+07	3.39122e+07	3.72169e+07	3.9914e+07	3.3357e+07	3.93146e+07	3.9542e+07
ANXA7	P20073|P20073-2	Annexin A7 OS=Homo sapiens GN=ANXA7 PE=1 SV=3|Isoform 2 of Annexin A7 OS=Homo sapiens GN=ANXA7	2	2	5	15	5.93647	7.17314	865770	384494	3.08027e+06	4.15733e+06	265856	226496	7.87513e+06	1.07391e+07	413922	643475	5.88636e+06	6.51099e+06	397553	297582	5.7608e+06	7.23948e+06	562983	305069	1.45754e+07	1.56824e+07	186481	221977	6.04676e+06	6.85415e+06	321532	384351	3.64723e+06	3.85051e+06	4.02808e+07	4.00541e+07	4.00839e+07	3.96541e+07	6.07928e+07	6.44514e+07	6.27829e+07	6.01025e+07	5.4315e+07	4.75952e+07	5.22237e+07	4.91162e+07	4.75626e+07
PABPC4	Q13310-2|Q13310-3	Isoform 2 of Polyadenylate-binding protein 4 OS=Homo sapiens GN=PABPC4|Isoform 3 of Polyadenylate-binding protein 4 OS=Homo sapiens GN=PABPC4	2	2	20	19	7.8383	7.40077	4.94996e+06	5.34974e+06	8.61452e+07	1.00627e+08	4.8991e+06	4.95531e+06	1.00066e+08	1.16834e+08	5.29518e+06	4.13116e+06	1.51899e+08	1.70926e+08	6.62112e+06	6.61903e+06	7.97373e+07	9.17803e+07	5.6719e+06	4.01512e+06	8.48617e+07	9.90526e+07	6.31373e+06	5.44553e+06	9.21536e+07	1.26161e+08	5.21799e+06	3.53181e+06	1.63077e+08	1.8336e+08	7.51925e+07	7.37448e+07	7.54111e+07	7.43798e+07	6.43695e+07	6.36453e+07	6.29056e+07	6.46338e+07	8.10659e+07	8.07767e+07	8.30323e+07	8.42948e+07	6.64315e+07
NAA16	Q6N069	N-alpha-acetyltransferase 16, NatA auxiliary subunit OS=Homo sapiens GN=NAA16 PE=1 SV=2	2	2	2	9	7.00048	6.13108	345889	108483	2.24249e+06	2.72055e+06	165087	NA	2.4014e+06	2.60792e+06	172789	165321	2.54513e+06	3.12182e+06	134636	NA	2.17422e+06	2.01505e+06	NA	222887	2.06864e+06	2.14627e+06	182612	230630	1.96652e+06	2.12128e+06	208199	252116	2.68949e+06	3.51314e+06	1.33157e+07	1.43462e+07	1.35243e+07	1.50254e+07	1.19272e+07	1.33636e+07	1.24806e+07	1.29776e+07	1.30314e+07	1.34468e+07	1.37166e+07	1.50822e+07	9.70468e+06
MYH9	P35579	Myosin-9 OS=Homo sapiens GN=MYH9 PE=1 SV=4	2	2	20	112	5.9816	8.40137	5.5537e+06	2.78585e+06	2.43382e+07	2.11303e+07	1.546e+06	2.61329e+06	2.5037e+07	1.94328e+07	1.89203e+06	2.93402e+06	3.62323e+07	2.62787e+07	1.37e+06	3.79125e+06	2.79873e+07	2.39242e+07	2.33771e+06	3.31439e+06	3.06986e+07	2.48076e+07	2.07187e+06	1.8317e+06	2.37851e+07	1.8447e+07	1.55118e+06	1.71905e+06	1.80437e+07	1.52456e+07	4.9578e+08	5.04161e+08	4.96737e+08	5.00183e+08	1.01927e+09	1.07068e+09	1.03032e+09	1.07283e+09	9.04548e+08	8.7434e+08	9.10647e+08	8.63038e+08	1.41617e+09
HSP90AB1	P08238	Heat shock protein HSP 90-beta OS=Homo sapiens GN=HSP90AB1 PE=1 SV=4	2	2	8	20	6.22441	8.20037	3.926e+06	6.14215e+06	4.28305e+07	2.48188e+07	1.80681e+06	3.62087e+06	2.317e+07	1.15508e+07	1.67034e+06	4.19251e+06	2.92489e+07	1.99061e+07	3.39814e+06	2.97924e+06	1.33552e+07	1.0038e+07	2.19904e+06	2.00265e+06	1.63832e+07	9.52609e+06	1.43243e+06	2.90824e+06	2.03055e+07	1.30772e+07	2.46349e+06	6.1808e+06	4.46638e+07	2.82016e+07	3.1011e+08	3.25881e+08	3.3475e+08	3.03428e+08	1.62412e+08	1.65129e+08	1.65291e+08	1.67776e+08	2.28976e+08	2.18913e+08	2.32016e+08	2.2184e+08	1.40612e+08
NXF1	Q9UBU9	Nuclear RNA export factor 1 OS=Homo sapiens GN=NXF1 PE=1 SV=1	2	2	10	12	6.29661	6.51269	1.45057e+06	1.20077e+06	3.29501e+07	2.74954e+07	1.43884e+06	1.27013e+06	1.93071e+07	1.68195e+07	641197	903959	2.20755e+07	2.25064e+07	644082	321418	2.79925e+07	2.54477e+07	917681	574047	1.6007e+07	1.52946e+07	512048	949340	2.77841e+07	2.46414e+07	329549	1.12606e+06	2.17627e+07	2.09223e+07	8.41725e+07	8.07677e+07	8.22279e+07	7.82878e+07	4.56197e+07	4.57549e+07	4.50281e+07	4.6315e+07	5.42695e+07	5.79359e+07	5.57775e+07	5.49589e+07	4.48856e+07
TKT	A0A0B4J1R6|P29401|P29401-2	Transketolase OS=Homo sapiens GN=TKT PE=1 SV=1|Transketolase OS=Homo sapiens GN=TKT PE=1 SV=3|Isoform 2 of Transketolase OS=Homo sapiens GN=TKT	2	2	3	24	5.41158	7.98027	2.53883e+06	543847	3.15242e+06	2.67357e+06	316756	390582	4.59274e+06	4.88667e+06	120761	446339	3.2578e+06	3.20206e+06	374714	519117	2.18033e+06	2.68939e+06	492436	375834	4.76477e+06	3.53859e+06	232681	357156	1.7346e+06	1.94185e+06	619955	611626	3.41255e+06	2.68407e+06	1.90851e+08	2.05085e+08	1.93918e+08	2.0728e+08	2.87803e+08	2.76033e+08	2.89878e+08	2.80367e+08	2.41406e+08	2.3484e+08	2.42907e+08	2.34946e+08	1.47232e+08
TRIM56	Q9BRZ2	E3 ubiquitin-protein ligase TRIM56 OS=Homo sapiens GN=TRIM56 PE=1 SV=3	2	2	7	7	6.07864	5.87252	140047	387143	6.13764e+06	5.04786e+06	189693	219389	7.49157e+06	6.11822e+06	675932	361085	9.93142e+06	7.80014e+06	NA	202816	1.10787e+07	7.8266e+06	NA	337915	7.32962e+06	6.70328e+06	169576	318125	8.41709e+06	7.24536e+06	433369	588997	4.85133e+06	3.88169e+06	9.40401e+06	1.04025e+07	1.00453e+07	1.05005e+07	1.18131e+07	1.1685e+07	1.20703e+07	1.22045e+07	1.23038e+07	1.26459e+07	1.18395e+07	1.19835e+07	1.22495e+07
FARSB	Q9NSD9	Phenylalanine--tRNA ligase beta subunit OS=Homo sapiens GN=FARSB PE=1 SV=3	2	2	7	21	5.54784	7.30099	527683	196096	1.00367e+07	1.03216e+07	569910	855062	7.71733e+06	7.32261e+06	517858	364909	7.68144e+06	7.04597e+06	257747	187034	5.42596e+06	6.6684e+06	439531	754299	6.45157e+06	5.91701e+06	300257	707252	9.77292e+06	1.03511e+07	820992	906186	1.47586e+07	1.2142e+07	1.17905e+08	1.14773e+08	1.17085e+08	1.18748e+08	9.51027e+07	9.703e+07	9.31342e+07	9.63607e+07	7.77936e+07	8.69323e+07	8.08187e+07	8.69039e+07	6.44604e+07
RBM19	Q9Y4C8	Probable RNA-binding protein 19 OS=Homo sapiens GN=RBM19 PE=1 SV=3	2	2	19	17	6.57508	6.37268	2.30071e+06	2.16183e+06	8.52346e+07	7.6729e+07	2.28872e+06	2.857e+06	1.05626e+08	1.28742e+08	1.28695e+06	1.44993e+06	2.09655e+07	3.12949e+07	2.22654e+06	2.33008e+06	1.1104e+08	1.07563e+08	2.66337e+06	1.31889e+06	4.4e+07	5.57636e+07	2.49293e+06	1.88202e+06	7.28128e+07	5.46407e+07	1.86631e+06	2.32111e+06	2.09342e+07	2.41291e+07	7.62983e+07	7.95355e+07	5.65427e+07	5.42451e+07	2.95828e+07	2.7145e+07	2.72946e+07	2.54183e+07	2.99878e+07	3.10493e+07	2.43922e+07	2.49714e+07	2.382e+07
CELF2	A0A0J9YXJ0|E9PC62	CUGBP Elav-like family member 2 OS=Homo sapiens GN=CELF2 PE=1 SV=1|CUGBP Elav-like family member 2 OS=Homo sapiens GN=CELF2 PE=1 SV=1	2	NA	7	NA	6.57435	NA	1.65306e+06	2.08757e+06	6.24313e+06	7.91523e+06	822345	1.1948e+06	1.02864e+07	7.59236e+06	1.59076e+06	1.18008e+06	8.67878e+06	7.86255e+06	3.91804e+06	1.72729e+06	8.22308e+06	6.86882e+06	1.45693e+06	1.70995e+06	6.73956e+07	1.1468e+08	2.14574e+06	2.58117e+06	5.16957e+07	5.47305e+07	1.90972e+06	2.00884e+06	6.28981e+06	6.18678e+06	NA	NA	NA	NA	NA	NA	NA	NA	NA	NA	NA	NA	NA
RBMS3	C9J9B2|C9JIJ9|Q6XE24|Q6XE24-2|Q6XE24-3|Q6XE24-4|Q6XE24-5	RNA-binding motif, single-stranded-interacting protein 3 OS=Homo sapiens GN=RBMS3 PE=1 SV=1|RNA-binding motif, single-stranded-interacting protein 3 OS=Homo sapiens GN=RBMS3 PE=1 SV=1|RNA-binding motif, single-stranded-interacting protein 3 OS=Homo sapiens GN=RBMS3 PE=1 SV=1|Isoform 2 of RNA-binding motif, single-stranded-interacting protein 3 OS=Homo sapiens GN=RBMS3|Isoform 3 of RNA-binding mot…	2	NA	2	NA	5.82369	NA	469134	799484	1.63993e+06	2.80165e+06	572912	383020	7.08222e+06	9.17955e+06	456299	387587	3.75388e+06	5.11486e+06	520205	172374	6.28165e+06	8.07528e+06	544661	299412	1.56262e+07	1.44387e+07	282616	329968	5.18014e+06	7.61697e+06	651393	498989	943271	1.26956e+06	NA	NA	NA	NA	NA	NA	NA	NA	NA	NA	NA	NA	NA
XPO1	O14980	Exportin-1 OS=Homo sapiens GN=XPO1 PE=1 SV=1	2	2	5	28	5.83161	7.23433	352669	600094	4.01256e+06	4.10029e+06	275242	440382	5.61756e+06	5.1088e+06	545234	430276	6.70188e+06	4.90259e+06	NA	193207	4.19807e+06	4.20457e+06	609339	404283	5.20557e+06	4.93185e+06	211811	376994	9.8362e+06	8.26204e+06	310633	266216	7.3275e+06	5.87116e+06	2.24324e+08	2.2426e+08	2.23468e+08	2.16521e+08	1.62547e+08	1.6699e+08	1.66536e+08	1.60455e+08	2.01816e+08	2.03673e+08	1.98439e+08	1.99076e+08	1.48735e+08
ADAR	P55265|P55265-4	Double-stranded RNA-specific adenosine deaminase OS=Homo sapiens GN=ADAR PE=1 SV=4|Isoform 4 of Double-stranded RNA-specific adenosine deaminase OS=Homo sapiens GN=ADAR	2	2	24	31	6.76044	7.11212	3.79045e+06	3.0373e+06	5.59711e+07	5.33364e+07	4.05992e+06	3.20958e+06	6.7171e+07	6.18533e+07	3.48786e+06	3.54765e+06	6.36192e+07	5.83561e+07	3.39411e+06	3.8855e+06	1.16123e+08	1.05324e+08	2.77451e+06	3.73345e+06	6.34151e+07	6.9053e+07	3.40885e+06	3.58229e+06	1.31222e+08	1.18571e+08	3.1468e+06	4.54839e+06	4.16978e+07	4.30579e+07	1.69948e+08	1.79235e+08	1.68304e+08	1.77107e+08	1.23321e+08	1.18459e+08	1.20732e+08	1.17107e+08	1.26551e+08	1.35342e+08	1.19713e+08	1.32429e+08	1.4048e+08
PARP12	Q9H0J9	Poly [ADP-ribose] polymerase 12 OS=Homo sapiens GN=PARP12 PE=1 SV=1	2	2	11	5	6.34011	6.07011	947540	920732	2.48388e+07	3.19916e+07	687602	807447	8.55691e+06	8.94932e+06	1.20469e+06	975340	3.3227e+07	3.56755e+07	1.08252e+06	460598	1.57478e+07	2.04022e+07	612782	691859	1.09883e+07	1.75734e+07	1.49225e+06	679298	7.45767e+06	1.07969e+07	574021	646057	4.5388e+06	5.14517e+06	6.2775e+06	6.21843e+06	6.41e+06	6.05187e+06	3.08273e+06	2.89008e+06	3.00493e+06	3.1612e+06	6.9584e+06	6.86643e+06	7.23988e+06	7.07912e+06	4.11815e+06
HNRNPLL|HNRPLL	B7WPG3|C9IYN3|D6W592|Q8WVV9|Q8WVV9-4|Q8WVV9-5	Heterogeneous nuclear ribonucleoprotein L-like OS=Homo sapiens GN=HNRNPLL PE=1 SV=1|Heterogeneous nuclear ribonucleoprotein L-like OS=Homo sapiens GN=HNRNPLL PE=1 SV=2|Heterogeneous nuclear ribonucleoprotein L-like OS=Homo sapiens GN=HNRPLL PE=1 SV=1|Heterogeneous nuclear ribonucleoprotein L-like OS=Homo sapiens GN=HNRNPLL PE=1 SV=1|Isoform 4 of Heterogeneous nuclear ribonucleoprotein L-like OS=H…	2	2	12	14	6.66488	7.17661	929727	919046	1.64905e+07	2.08222e+07	1.01715e+06	804843	1.73442e+07	1.96714e+07	1.09033e+06	1.01272e+06	1.58274e+07	1.63898e+07	834268	1.28736e+06	2.81212e+07	3.28711e+07	1.65305e+06	1.3844e+06	1.91647e+07	2.51164e+07	1.36367e+06	1.01041e+06	2.55134e+07	2.88459e+07	1.34632e+06	854144	9.4526e+06	9.3246e+06	3.95897e+07	4.25885e+07	3.77508e+07	4.20982e+07	3.09229e+07	2.99837e+07	2.99624e+07	3.13586e+07	3.0207e+07	3.00259e+07	2.90349e+07	2.87558e+07	3.86607e+07
RPS19	P39019	40S ribosomal protein S19 OS=Homo sapiens GN=RPS19 PE=1 SV=2	2	2	5	11	6.04687	7.42051	679265	705781	1.05751e+07	9.95891e+06	648981	863796	9.72088e+06	8.28276e+06	552780	880426	7.31909e+06	6.57055e+06	855149	683488	7.1307e+06	5.63836e+06	456846	932048	8.65144e+06	6.59232e+06	784847	1.04118e+06	8.30109e+06	6.58449e+06	863780	922821	1.36169e+07	8.68884e+06	1.27475e+08	1.23044e+08	1.2673e+08	1.23527e+08	1.31995e+08	1.38853e+08	1.34767e+08	1.4003e+08	1.29689e+08	1.19455e+08	1.2644e+08	1.2266e+08	8.9427e+07
NEK7	Q8TDX7	Serine/threonine-protein kinase Nek7 OS=Homo sapiens GN=NEK7 PE=1 SV=1	1	2	2	8	5.54046	6.93384	179667	NA	1534250	NA	267053	NA	1605110	NA	128273	NA	2257550	NA	180376	NA	2269620	NA	319149	NA	6.72553e+06	NA	113138	NA	1942060	NA	120294	NA	2469910	NA	2.01776e+07	1.63285e+07	1.91724e+07	1.71188e+07	2.53815e+07	2.7321e+07	2.65311e+07	2.69481e+07	2.85511e+07	2.80353e+07	2.80785e+07	2.78808e+07	1.89062e+07
ALKBH5	Q6P6C2|Q6P6C2-1|Q6P6C2-3	RNA demethylase ALKBH5 OS=Homo sapiens GN=ALKBH5 PE=1 SV=2|Isoform 1 of RNA demethylase ALKBH5 OS=Homo sapiens GN=ALKBH5|Isoform 3 of RNA demethylase ALKBH5 OS=Homo sapiens GN=ALKBH5	2	2	3	7	5.53819	6.336	128248	NA	1.97586e+06	2.15099e+06	146395	142713	1.25777e+06	1.27731e+06	162589	145369	921708	956844	208144	NA	4.68996e+06	4.2287e+06	NA	230623	1.59777e+06	1.04971e+06	206569	256479	1.97307e+06	1.88574e+06	140182	119708	1.1746e+06	1.46195e+06	1.27947e+07	1.20766e+07	1.18581e+07	1.18497e+07	6.52006e+06	6.19736e+06	6.05076e+06	5.65878e+06	5.8739e+06	6.80789e+06	5.98151e+06	6.29163e+06	3.22111e+07
SUPT5H	O00267|O00267-2	Transcription elongation factor SPT5 OS=Homo sapiens GN=SUPT5H PE=1 SV=1|Isoform 2 of Transcription elongation factor SPT5 OS=Homo sapiens GN=SUPT5H	2	2	18	33	6.34382	6.86425	1.02719e+06	846972	2.54404e+07	2.85291e+07	1.39048e+06	2.14945e+06	2.24372e+07	2.49957e+07	1.59767e+06	1.75647e+06	2.79264e+07	2.6768e+07	1.90878e+06	690114	2.97631e+07	3.11079e+07	1.25403e+06	1.24489e+06	2.15512e+07	2.47933e+07	990639	1.68529e+06	2.96775e+07	3.10054e+07	1.33125e+06	1.07179e+06	2.67712e+07	2.88904e+07	7.58693e+07	7.46488e+07	7.5879e+07	7.37247e+07	6.85196e+07	6.95426e+07	6.78815e+07	7.1564e+07	1.05904e+08	1.02886e+08	1.0764e+08	1.0071e+08	9.75699e+07
YTHDC2	Q9H6S0	Probable ATP-dependent RNA helicase YTHDC2 OS=Homo sapiens GN=YTHDC2 PE=1 SV=2	2	2	23	12	6.23379	6.27211	2.7038e+06	2.70119e+06	3.37692e+07	3.78063e+07	3.07613e+06	2.37178e+06	3.21214e+07	3.22419e+07	1.99363e+06	1.66481e+06	3.55544e+07	3.45892e+07	2.39118e+06	2.35667e+06	5.02104e+07	5.52184e+07	2.37044e+06	2.23558e+06	3.0415e+07	4.72719e+07	2.88371e+06	2.38727e+06	2.3993e+07	2.81667e+07	2.19359e+06	2.16053e+06	4.30512e+07	4.50173e+07	2.30021e+07	2.53522e+07	2.48713e+07	2.56466e+07	3.03362e+07	2.71124e+07	3.02696e+07	2.71794e+07	2.15763e+07	2.20591e+07	2.1606e+07	2.12817e+07	2.28535e+07
TNPO1	Q92973|Q92973-2	Transportin-1 OS=Homo sapiens GN=TNPO1 PE=1 SV=2|Isoform 2 of Transportin-1 OS=Homo sapiens GN=TNPO1	2	2	6	11	6.53414	7.23543	272581	578002	2.97585e+07	2.24915e+07	461598	600879	3.09312e+07	2.98639e+07	376605	499165	3.5806e+07	2.42396e+07	263067	630115	2.52009e+07	2.02603e+07	586409	710996	3.7261e+07	2.48669e+07	738647	667921	2.65178e+07	2.10249e+07	799526	531131	2.16214e+07	1.80268e+07	1.06326e+08	1.11928e+08	1.03184e+08	1.0443e+08	7.63197e+07	7.91882e+07	6.8331e+07	7.34659e+07	6.00484e+07	6.46768e+07	5.80515e+07	6.02862e+07	6.13878e+07
ELAVL2	A0A0A0MRX1|Q12926|Q12926-2	ELAV-like protein OS=Homo sapiens GN=ELAVL2 PE=1 SV=1|ELAV-like protein 2 OS=Homo sapiens GN=ELAVL2 PE=1 SV=2|Isoform 2 of ELAV-like protein 2 OS=Homo sapiens GN=ELAVL2	2	1	13	4	7.55187	5.87974	1.93493e+06	1.82574e+06	1.22546e+07	1.3557e+07	1.35654e+06	1.00228e+06	1.35045e+07	1.30471e+07	2.41928e+06	2.19237e+06	5.54564e+07	5.6299e+07	2.9928e+06	5.55836e+06	1.29486e+07	1.22851e+07	2.40931e+06	1.84132e+06	1.40308e+07	1.59657e+07	2.74407e+06	2.37858e+06	9.87062e+07	1.09671e+08	2.32319e+06	2.49657e+06	2.54807e+08	2.62092e+08	NA	1932490	NA	2197900	NA	1065770	NA	1707230	NA	6.0435e+06	NA	6620430	NA
RBPMS	B4E3T4|H0YBU9|Q93062|Q93062-2|Q93062-3|Q93062-4|Q93062-5	HCG2043421, isoform CRA_c OS=Homo sapiens GN=RBPMS PE=1 SV=1|RNA-binding protein with multiple-splicing (Fragment) OS=Homo sapiens GN=RBPMS PE=1 SV=1|RNA-binding protein with multiple splicing OS=Homo sapiens GN=RBPMS PE=1 SV=1|Isoform B of RNA-binding protein with multiple splicing OS=Homo sapiens GN=RBPMS|Isoform C of RNA-binding protein with multiple splicing OS=Homo sapiens GN=RBPMS|Isoform D…	2	NA	4	NA	6.17075	NA	NA	185796	1.83568e+06	2.08628e+06	NA	71638.5	9.05516e+06	8.54254e+06	NA	209251	1.60279e+06	1.20303e+06	NA	NA	1.71039e+07	1.57605e+07	295644	398523	2.56673e+07	2.10023e+07	NA	143965	2.12097e+06	2.22867e+06	167929	166445	1.68892e+06	1.5054e+06	NA	NA	NA	NA	NA	NA	NA	NA	NA	NA	NA	NA	NA
GUF1	Q8N442	Translation factor GUF1, mitochondrial OS=Homo sapiens GN=GUF1 PE=1 SV=1	2	2	5	6	5.48153	6.24849	346689	164876	4.89661e+06	5.75018e+06	259351	179200	3.00197e+06	4.33752e+06	186320	125930	3.81517e+06	5.36072e+06	237821	158849	2.3596e+06	2.94671e+06	175539	NA	2.55592e+06	3.5825e+06	240961	214516	4.32851e+06	6.74445e+06	NA	317576	5.18322e+06	6.87717e+06	1.61054e+07	1.48045e+07	1.60477e+07	1.60517e+07	7.63501e+06	8.65054e+06	8.10496e+06	7.70147e+06	1.03021e+07	9.93325e+06	1.03021e+07	9.7835e+06	6.14458e+06
MAPRE1	Q15691	Microtubule-associated protein RP/EB family member 1 OS=Homo sapiens GN=MAPRE1 PE=1 SV=3	2	2	3	14	5.6432	7.79106	175289	474856	5.4049e+06	5.51468e+06	388290	277791	5.55241e+06	5.4161e+06	228595	191314	5.23076e+06	4.70306e+06	113792	246246	7.47908e+06	7.14791e+06	106573	191224	6.71326e+06	6.006e+06	516879	142399	4.58052e+06	4.29163e+06	492049	487277	4.98175e+06	4.52264e+06	7.86517e+07	7.75336e+07	8.20141e+07	7.92179e+07	7.376e+07	7.51152e+07	7.56056e+07	7.67643e+07	6.43873e+07	6.62369e+07	6.43305e+07	6.55832e+07	1.06521e+08
CCAR2	Q8N163	Cell cycle and apoptosis regulator protein 2 OS=Homo sapiens GN=CCAR2 PE=1 SV=2	2	2	23	26	6.90082	7.24641	2.81147e+06	1.6958e+06	3.61326e+07	4.53557e+07	2.6225e+06	2.52058e+06	5.33818e+07	6.30007e+07	2.56157e+06	1.59189e+06	5.58745e+07	6.75975e+07	2.73248e+06	2.31585e+06	5.96007e+07	7.3335e+07	2.56281e+06	2.33753e+06	4.18642e+07	5.62742e+07	2.49588e+06	2.16068e+06	5.55383e+07	7.09381e+07	2.39219e+06	2.5141e+06	2.32195e+07	2.70648e+07	1.3733e+08	1.38814e+08	1.38303e+08	1.35858e+08	8.62845e+07	9.25948e+07	8.74704e+07	8.80187e+07	1.61279e+08	1.55874e+08	1.60773e+08	1.56626e+08	9.2986e+07
KIAA0430	G8JLP4|Q9Y4F3|Q9Y4F3-3|Q9Y4F3-4|Q9Y4F3-5	Meiosis arrest female protein 1 OS=Homo sapiens GN=KIAA0430 PE=1 SV=1|Meiosis arrest female protein 1 OS=Homo sapiens GN=KIAA0430 PE=1 SV=6|Isoform 2 of Meiosis arrest female protein 1 OS=Homo sapiens GN=KIAA0430|Isoform 3 of Meiosis arrest female protein 1 OS=Homo sapiens GN=KIAA0430|Isoform 4 of Meiosis arrest female protein 1 OS=Homo sapiens GN=KIAA0430	2	2	7	6	5.56208	6.24109	557855	480652	5.12399e+06	6.21075e+06	534121	500991	5.14133e+06	5.85932e+06	703288	362094	5.66233e+06	6.80774e+06	872823	698712	6.4717e+06	7.21417e+06	579869	266127	4.00753e+06	7.57685e+06	325878	397337	6.61546e+06	7.73307e+06	361788	353794	5.08783e+06	7.62907e+06	4.63663e+06	6.27528e+06	5.68636e+06	6.44562e+06	8.17768e+06	7.60901e+06	8.25353e+06	6.95305e+06	7.87771e+06	7.95423e+06	7.78424e+06	8.18877e+06	5.94664e+06
RPS7	P62081	40S ribosomal protein S7 OS=Homo sapiens GN=RPS7 PE=1 SV=1	2	2	5	8	6.44576	7.65049	614677	704388	1.44509e+07	1.5628e+07	499973	347696	1.02715e+07	1.39119e+07	718502	528746	8.3533e+06	1.13258e+07	517948	218481	8.55667e+06	1.17895e+07	732391	549661	1.06026e+07	1.02199e+07	539597	890820	9.57622e+06	7.57409e+06	477382	712163	1.08932e+07	1.27708e+07	7.62605e+07	7.57998e+07	8.05093e+07	7.5306e+07	7.90089e+07	7.97003e+07	7.84174e+07	8.13051e+07	6.69051e+07	7.15574e+07	6.77665e+07	7.365e+07	5.02793e+07
HNRNPH2	P55795	Heterogeneous nuclear ribonucleoprotein H2 OS=Homo sapiens GN=HNRNPH2 PE=1 SV=1	2	2	10	6	7.81835	6.96955	2.72215e+06	4.02972e+06	4.0256e+07	4.76115e+07	3.73382e+06	2.59911e+06	1.22364e+08	1.08279e+08	4.5516e+06	4.0251e+06	1.02072e+08	9.92663e+07	3.85786e+06	3.5862e+06	1.29894e+08	1.24791e+08	2.4673e+06	3.62034e+06	1.66396e+08	1.89947e+08	3.41953e+06	1.99736e+06	1.86579e+08	1.85648e+08	3.09639e+06	4.06094e+06	4.47003e+07	4.72667e+07	2.15613e+07	2.21835e+07	2.10618e+07	2.20307e+07	3.44685e+07	3.65244e+07	3.29536e+07	3.46363e+07	4.63827e+07	4.39594e+07	4.13118e+07	4.16608e+07	3.74672e+07
HNRNPR	O43390	Heterogeneous nuclear ribonucleoprotein R OS=Homo sapiens GN=HNRNPR PE=1 SV=1	2	2	25	18	7.42459	7.24702	5.41455e+06	6.17802e+06	9.50582e+07	1.21417e+08	6.64716e+06	6.28765e+06	6.24421e+07	8.00373e+07	7.42911e+06	7.57292e+06	6.59392e+07	7.96187e+07	7.95044e+06	5.8149e+06	1.19286e+08	1.63367e+08	6.24248e+06	6.23946e+06	4.23377e+08	3.43304e+08	6.98649e+06	6.55064e+06	1.319e+08	1.18616e+08	8.77771e+06	6.47638e+06	1.0912e+08	1.11086e+08	1.12547e+08	1.14733e+08	1.07386e+08	1.10013e+08	6.74256e+07	6.76603e+07	6.4477e+07	6.38942e+07	8.62073e+07	9.40545e+07	7.34016e+07	8.29619e+07	1.24213e+08
PARP1	P09874	Poly [ADP-ribose] polymerase 1 OS=Homo sapiens GN=PARP1 PE=1 SV=4	2	2	17	48	6.18713	7.59932	1.75421e+06	1.74156e+06	1.49387e+07	2.57244e+07	436719	470693	1.0822e+07	1.66603e+07	1.80228e+06	1.87239e+06	3.269e+07	3.15044e+07	1.72476e+06	1.15209e+06	1.27482e+07	1.88749e+07	1.62757e+06	904810	1.91574e+07	1.92321e+07	1.68751e+06	1.36505e+06	1.47207e+07	1.36869e+07	7.10166e+06	9.38556e+06	1.74603e+08	1.25311e+08	4.74774e+08	4.9733e+08	4.77941e+08	5.03001e+08	1.82028e+08	1.7973e+08	1.76663e+08	1.75094e+08	3.66544e+08	3.68474e+08	3.72533e+08	3.80517e+08	2.2976e+08
POLR2B	C9J2Y9|P30876	DNA-directed RNA polymerase subunit beta OS=Homo sapiens GN=POLR2B PE=1 SV=2|DNA-directed RNA polymerase II subunit RPB2 OS=Homo sapiens GN=POLR2B PE=1 SV=1	2	2	18	29	6.4005	6.96016	1.19624e+06	1.33425e+06	3.20826e+07	4.15763e+07	1.85625e+06	1.75194e+06	3.33562e+07	3.70424e+07	1.99886e+06	1.56406e+06	3.76517e+07	3.69988e+07	1.12156e+06	1.35165e+06	3.56953e+07	4.11715e+07	1.77521e+06	1.37766e+06	2.83879e+07	3.23737e+07	1.84171e+06	1.5147e+06	3.83929e+07	4.51651e+07	1.49245e+06	1.02567e+06	3.64343e+07	4.27598e+07	1.39148e+08	1.38779e+08	1.36507e+08	1.35698e+08	8.70944e+07	8.40033e+07	8.36519e+07	8.61675e+07	1.1325e+08	1.10186e+08	1.08471e+08	1.13706e+08	9.15813e+07
COL1A2	A0A087WTA8|P08123	Collagen alpha-2(I) chain OS=Homo sapiens GN=COL1A2 PE=1 SV=1|Collagen alpha-2(I) chain OS=Homo sapiens GN=COL1A2 PE=1 SV=7	2	2	12	52	7.006	7.58248	6.96586e+06	9.97436e+06	1.30295e+07	1.24833e+07	1.18284e+07	1.34062e+07	2.79777e+07	2.28025e+07	1.01365e+07	1.1855e+07	1.60125e+07	1.55674e+07	1.22336e+07	1.57892e+07	2.42078e+07	1.884e+07	1.68573e+07	1.98824e+07	4.04283e+07	3.48775e+07	1.1233e+07	8.98491e+06	1.53987e+07	1.58301e+07	1.13228e+07	1.26084e+07	1.90946e+07	1.58352e+07	4.26333e+07	3.72562e+07	4.06877e+07	3.60896e+07	1.60467e+08	1.40059e+08	1.56627e+08	1.37303e+08	3.21557e+07	3.83388e+07	3.02692e+07	3.5163e+07	6.26436e+08
KIF1B	O60333-3	Isoform 3 of Kinesin-like protein KIF1B OS=Homo sapiens GN=KIF1B	2	2	19	9	6.19843	6.30701	2.07979e+06	2.15333e+06	2.57437e+07	2.38339e+07	2.55074e+06	1.60658e+06	2.81118e+07	3.31134e+07	2.31535e+06	2.44501e+06	2.21617e+07	2.49754e+07	2.43861e+06	2.0566e+06	4.86338e+07	4.75264e+07	2.18949e+06	2.53789e+06	2.63992e+07	3.21666e+07	1.92016e+06	2.17822e+06	2.25456e+07	2.36821e+07	1.90114e+06	1.67041e+06	1.74195e+07	1.88868e+07	2.01775e+07	1.88169e+07	1.92019e+07	1.87009e+07	1.58588e+07	1.48641e+07	1.54802e+07	1.58376e+07	1.23935e+07	1.29683e+07	1.25794e+07	1.31e+07	2.53555e+07
CLIC1	O00299	Chloride intracellular channel protein 1 OS=Homo sapiens GN=CLIC1 PE=1 SV=4	2	2	3	11	5.73677	7.47082	370100	432271	1.90634e+06	1.31651e+06	384256	715725	4.4067e+06	4.78721e+06	516526	626644	3.73613e+06	4.90796e+06	475682	523949	2.779e+06	2.93042e+06	773556	610225	5.89289e+06	4.99961e+06	390048	418340	2.73322e+06	2.91465e+06	528921	423858	1.81029e+06	1.09233e+06	4.07895e+07	4.21875e+07	4.04027e+07	4.06991e+07	8.70103e+07	8.76562e+07	8.53873e+07	8.1123e+07	8.08745e+07	7.2463e+07	8.00709e+07	7.26498e+07	6.40806e+07
RC3H1	Q5TC82|Q5TC82-2	Roquin-1 OS=Homo sapiens GN=RC3H1 PE=1 SV=1|Isoform 2 of Roquin-1 OS=Homo sapiens GN=RC3H1	2	2	9	4	6.4384	5.7151	426858	498574	2.01193e+07	1.72537e+07	787808	749533	1.47741e+07	1.43868e+07	492262	437779	2.02318e+07	1.79774e+07	307076	1.20078e+06	1.5729e+07	1.41077e+07	863323	349406	1.23472e+07	1.15345e+07	727447	773509	2.34809e+07	2.20567e+07	459384	496605	1.65792e+07	1.76573e+07	4.79935e+06	4.25882e+06	5.22958e+06	4.69111e+06	4.13292e+06	4.64076e+06	4.48852e+06	4.92011e+06	4.2809e+06	4.08414e+06	4.26852e+06	3.7971e+06	4.11606e+06
MRPL45	A0A087X2D5|Q9BRJ2	39S ribosomal protein L45, mitochondrial OS=Homo sapiens GN=MRPL45 PE=1 SV=1|39S ribosomal protein L45, mitochondrial OS=Homo sapiens GN=MRPL45 PE=1 SV=2	2	2	2	9	5.75005	6.48071	118293	368593	5.55453e+06	4.95597e+06	120910	431899	3.88202e+06	3.23291e+06	NA	316670	5.33554e+06	4.25376e+06	215103	NA	3.27516e+06	2.77464e+06	471529	280115	3.49943e+06	2.60435e+06	624636	350737	3.68673e+06	2.59787e+06	221913	219512	6.07476e+06	5.7129e+06	3.5333e+07	3.71405e+07	3.56967e+07	3.65626e+07	2.3702e+07	2.27151e+07	2.46603e+07	2.3067e+07	2.72476e+07	2.71438e+07	2.82001e+07	2.82673e+07	1.56575e+07
SFPQ	P23246	Splicing factor, proline- and glutamine-rich OS=Homo sapiens GN=SFPQ PE=1 SV=2	2	2	30	26	8.346	7.85416	1.43731e+07	1.336e+07	2.19331e+08	2.68091e+08	1.76719e+07	1.4672e+07	2.46823e+08	2.78292e+08	1.48261e+07	1.26101e+07	2.54039e+08	3.4284e+08	1.91671e+07	1.39955e+07	3.27895e+08	4.40094e+08	1.5556e+07	1.28585e+07	3.89916e+08	5.06341e+08	1.68334e+07	1.43568e+07	3.57424e+08	3.814e+08	1.45361e+07	1.16614e+07	1.91064e+08	2.27872e+08	3.19757e+08	3.18644e+08	3.08623e+08	3.12244e+08	2.37075e+08	2.30346e+08	2.22611e+08	2.29657e+08	3.25897e+08	3.36162e+08	2.9437e+08	3.18335e+08	2.67181e+08
PNN	Q9H307	Pinin OS=Homo sapiens GN=PNN PE=1 SV=4	2	2	8	14	6.08974	6.72826	1.0456e+06	941214	1.02642e+07	9.93732e+06	825360	1.0616e+06	1.46942e+07	1.13646e+07	826593	819138	1.13562e+07	1.08918e+07	628021	1.36625e+06	1.23245e+07	1.117e+07	881119	1.05931e+06	2.21172e+07	1.79176e+07	1.03815e+06	889588	1.64764e+07	1.49141e+07	1.23474e+06	1.21816e+06	1.1847e+07	1.0941e+07	7.06092e+07	6.55384e+07	6.84872e+07	6.62905e+07	1.94088e+07	2.29846e+07	1.94295e+07	2.26975e+07	3.41747e+07	3.61635e+07	3.08571e+07	3.71652e+07	3.25545e+07
PNO1	Q9NRX1	RNA-binding protein PNO1 OS=Homo sapiens GN=PNO1 PE=1 SV=1	2	2	2	8	5.72283	7.05757	224829	112403	9.48808e+06	1.12125e+07	338859	305609	5.07387e+06	6.16796e+06	189294	156809	6.12154e+06	8.71684e+06	181132	194772	5.30227e+06	5.40397e+06	298793	270037	3.2405e+06	3.9772e+06	NA	487929	5.08473e+06	7.47943e+06	223339	180989	7.30281e+06	8.57306e+06	8.0721e+07	7.3141e+07	7.84091e+07	6.99452e+07	6.41332e+07	6.94086e+07	6.34552e+07	6.52319e+07	4.97289e+07	5.00872e+07	4.96802e+07	5.03696e+07	3.67113e+07
DDX60L	Q5H9U9	Probable ATP-dependent RNA helicase DDX60-like OS=Homo sapiens GN=DDX60L PE=2 SV=2	2	NA	19	NA	5.92118	NA	993662	975463	1.27248e+07	1.65272e+07	981192	882261	1.35502e+07	1.76551e+07	1.87787e+06	891344	2.80027e+07	2.86775e+07	586094	908513	2.74091e+07	3.3354e+07	1.17699e+06	822458	3.00319e+07	6.15469e+07	1.23677e+06	1.38578e+06	1.59522e+07	2.00478e+07	1.58042e+06	785145	4.49481e+06	3.66301e+06	NA	NA	NA	NA	NA	NA	NA	NA	NA	NA	NA	NA	NA
RBFOX2	O43251-6|O43251-8	Isoform 6 of RNA binding protein fox-1 homolog 2 OS=Homo sapiens GN=RBFOX2|Isoform 8 of RNA binding protein fox-1 homolog 2 OS=Homo sapiens GN=RBFOX2	2	2	6	9	6.35739	6.50888	113761	251456	5.44932e+06	5.90132e+06	376961	206704	9.15601e+06	7.64303e+06	200852	247553	6.14434e+06	6.66596e+06	354827	232575	1.01798e+07	1.02293e+07	138770	193911	8.42287e+06	6.81594e+06	324329	308429	8.35064e+06	9.44262e+06	NA	NA	2.97867e+06	2.67091e+06	9.71474e+06	9.80306e+06	9.81202e+06	9.47857e+06	8.03326e+06	8.08138e+06	8.8374e+06	8.60504e+06	9.55439e+06	8.79101e+06	8.63654e+06	9.0552e+06	1.10877e+07
MRPL44	Q9H9J2	39S ribosomal protein L44, mitochondrial OS=Homo sapiens GN=MRPL44 PE=1 SV=1	2	2	3	10	5.68713	6.5933	186584	417386	8.14958e+06	7.94333e+06	379134	NA	7.36139e+06	5.27042e+06	287377	321566	9.08756e+06	6.37203e+06	NA	154310	5.48989e+06	3.94715e+06	381721	482390	6.19446e+06	4.39153e+06	214572	273491	5.75212e+06	5.20944e+06	583144	607869	1.18307e+07	1.15643e+07	5.54717e+07	5.4002e+07	5.46322e+07	5.32948e+07	4.14512e+07	4.13955e+07	3.93342e+07	4.01399e+07	4.30868e+07	4.24898e+07	4.34995e+07	4.30067e+07	2.31455e+07
AATF	Q9NY61	Protein AATF OS=Homo sapiens GN=AATF PE=1 SV=1	2	2	3	11	5.56578	6.45745	276842	307197	3.28558e+06	2.93248e+06	NA	122914	9.60632e+06	7.65373e+06	167363	163501	3.10875e+06	3.30312e+06	NA	NA	6.98773e+06	6.81308e+06	227345	163700	2.94895e+06	4.21644e+06	148835	221501	4.35111e+06	3.37307e+06	284298	325892	1.78444e+06	1.52285e+06	5.68482e+07	5.46029e+07	5.74446e+07	4.90114e+07	2.48662e+07	2.54125e+07	2.52459e+07	2.43268e+07	3.43158e+07	3.55183e+07	3.28982e+07	3.23038e+07	2.34699e+07
ILF3	Q12906-7	Isoform 7 of Interleukin enhancer-binding factor 3 OS=Homo sapiens GN=ILF3	2	2	18	30	7.36057	7.66376	5.1885e+06	4.46797e+06	6.00154e+07	6.87087e+07	4.63363e+06	4.7954e+06	7.04153e+07	8.47972e+07	6.56802e+06	5.02615e+06	5.52513e+07	7.34595e+07	6.30331e+06	3.74353e+06	8.22575e+07	1.08403e+08	4.50554e+06	6.23314e+06	1.14262e+08	1.0456e+08	5.66051e+06	4.59499e+06	8.90589e+07	8.98158e+07	4.67115e+06	4.27837e+06	5.77418e+07	6.95241e+07	2.29551e+08	2.37197e+08	2.28876e+08	2.30499e+08	1.58612e+08	1.54252e+08	1.57116e+08	1.53259e+08	1.79329e+08	1.90964e+08	1.7649e+08	1.89008e+08	1.58824e+08
NONO	Q15233	Non-POU domain-containing octamer-binding protein OS=Homo sapiens GN=NONO PE=1 SV=4	2	2	22	21	7.6741	7.93242	6.87916e+06	9.32162e+06	1.5512e+08	1.28241e+08	6.91944e+06	8.11624e+06	1.14564e+08	9.33312e+07	7.726e+06	7.65592e+06	1.34613e+08	1.16604e+08	8.51427e+06	6.51088e+06	1.85374e+08	1.63271e+08	6.69513e+06	1.29633e+07	1.87736e+08	1.92242e+08	7.83319e+06	8.14776e+06	1.99596e+08	1.50896e+08	5.90064e+06	7.16358e+06	9.51855e+07	9.08663e+07	3.88132e+08	3.77783e+08	3.82278e+08	3.5555e+08	1.7365e+08	1.7101e+08	1.69866e+08	1.67851e+08	2.42214e+08	2.38407e+08	2.22629e+08	2.34831e+08	2.35483e+08
KHDRBS1	Q07666	KH domain-containing, RNA-binding, signal transduction-associated protein 1 OS=Homo sapiens GN=KHDRBS1 PE=1 SV=1	2	2	10	7	7.78256	7.22823	1.30963e+07	8.15979e+06	4.92748e+07	6.09179e+07	2.64199e+06	3.31003e+06	6.03616e+07	6.26351e+07	2.7464e+06	2.60289e+06	5.7607e+07	6.42994e+07	4.35707e+06	2.86823e+06	9.0082e+07	1.01484e+08	2.62621e+06	2.92376e+06	7.72141e+07	8.65399e+07	3.63046e+06	2.65611e+06	8.54572e+07	9.4721e+07	1.86384e+06	2.18809e+06	3.68056e+07	4.41038e+07	2.81807e+07	3.63477e+07	3.1225e+07	3.45751e+07	2.47761e+07	2.54508e+07	2.5317e+07	2.55587e+07	3.50778e+07	3.77492e+07	3.15264e+07	3.5916e+07	3.46109e+07
TBRG4	Q969Z0	Protein TBRG4 OS=Homo sapiens GN=TBRG4 PE=1 SV=1	2	2	12	11	6.85277	6.78622	1.11756e+06	1.32634e+06	6.46128e+07	5.74146e+07	902009	853643	7.43006e+07	6.4354e+07	1.03099e+06	1.56114e+06	9.60947e+07	7.18038e+07	1.48883e+06	1.47201e+06	4.37055e+07	3.82118e+07	1.46951e+06	1.27778e+06	4.8904e+07	4.57993e+07	620590	1.06549e+06	2.33897e+07	2.66119e+07	1.64981e+06	1.58077e+06	7.20379e+07	6.25146e+07	8.01136e+07	8.0485e+07	7.87981e+07	7.7919e+07	5.43539e+07	5.47453e+07	5.4236e+07	5.48698e+07	5.56001e+07	5.805e+07	5.4859e+07	5.70167e+07	3.77223e+07
CHTOP	Q9Y3Y2|Q9Y3Y2-3|Q9Y3Y2-4	Chromatin target of PRMT1 protein OS=Homo sapiens GN=CHTOP PE=1 SV=2|Isoform 2 of Chromatin target of PRMT1 protein OS=Homo sapiens GN=CHTOP|Isoform 3 of Chromatin target of PRMT1 protein OS=Homo sapiens GN=CHTOP	2	2	6	9	6.5008	6.92129	1.01803e+06	910641	2.69962e+07	3.04832e+07	822033	879813	1.83953e+07	2.29543e+07	1.09674e+06	1.192e+06	1.48915e+07	1.78664e+07	1.92494e+06	984050	2.19953e+07	2.78238e+07	662596	1.07118e+06	1.73732e+07	1.85802e+07	1.45294e+06	1.00606e+06	1.80469e+07	1.75026e+07	1.15713e+06	910366	2.18595e+07	2.35249e+07	3.99376e+07	3.64974e+07	3.85408e+07	3.81552e+07	2.61317e+07	2.55613e+07	2.58174e+07	2.5769e+07	2.50006e+07	2.64838e+07	2.5909e+07	2.78391e+07	3.14963e+07
GAPDH	P04406	Glyceraldehyde-3-phosphate dehydrogenase OS=Homo sapiens GN=GAPDH PE=1 SV=3	2	NA	7	NA	6.38781	NA	3.41203e+07	5.61492e+06	1.99405e+07	1.67476e+07	2.60104e+06	6.589e+06	2.57174e+07	1.62493e+07	3.56898e+06	6.37072e+06	2.42271e+07	1.97144e+07	6.533e+06	5.04926e+06	1.46648e+07	1.23879e+07	2.08662e+06	4.34177e+06	1.9728e+07	1.79934e+07	3.12669e+06	6.19232e+06	2.30548e+07	2.11577e+07	4.22773e+06	7.1757e+06	2.54615e+07	2.31823e+07	NA	NA	NA	NA	NA	NA	NA	NA	NA	NA	NA	NA	NA
NCBP2	P52298|P52298-3	Nuclear cap-binding protein subunit 2 OS=Homo sapiens GN=NCBP2 PE=1 SV=1|Isoform 3 of Nuclear cap-binding protein subunit 2 OS=Homo sapiens GN=NCBP2	2	2	2	3	5.99244	6.72776	308721	314562	4.80956e+06	4.7181e+06	180082	335261	3.95883e+06	3.46857e+06	248828	348297	4.41244e+06	4.07351e+06	396434	311063	4.0646e+06	2.93109e+06	130642	175611	3.42148e+06	3.09651e+06	251303	152668	3.6849e+06	4.14427e+06	NA	133800	4.85759e+06	5.15784e+06	9.16272e+06	7.62086e+06	8.74389e+06	9.28983e+06	6.16663e+06	5.42886e+06	5.79911e+06	6.41745e+06	7.46335e+06	8.09006e+06	8.32473e+06	7.7617e+06	5.54355e+06
CKAP4	Q07065	Cytoskeleton-associated protein 4 OS=Homo sapiens GN=CKAP4 PE=1 SV=2	2	2	27	36	6.7169	7.82978	2.17226e+06	3.13862e+06	2.92598e+07	2.50905e+07	2.83565e+06	3.70317e+06	1.0486e+08	7.89382e+07	1.15074e+06	3.4722e+06	7.05144e+07	5.7237e+07	3.13943e+06	4.04395e+06	1.0642e+08	9.2139e+07	6.27129e+06	4.88143e+06	1.98281e+08	1.49345e+08	3.66493e+06	2.77216e+06	7.04404e+07	5.62755e+07	2.51194e+06	3.05089e+06	4.15077e+07	3.2422e+07	8.82591e+07	8.64864e+07	8.65097e+07	8.77478e+07	2.83978e+08	2.93678e+08	2.79805e+08	2.97916e+08	1.6094e+08	1.5432e+08	1.6298e+08	1.56127e+08	2.5557e+08
EEF1A1|EEF1A1P5	P68104|Q5VTE0	Elongation factor 1-alpha 1 OS=Homo sapiens GN=EEF1A1 PE=1 SV=1|Putative elongation factor 1-alpha-like 3 OS=Homo sapiens GN=EEF1A1P5 PE=5 SV=1	2	NA	11	NA	6.79376	NA	7.34132e+06	5.35653e+06	3.05011e+07	2.43536e+07	2.47278e+06	3.43396e+06	3.72313e+07	3.21221e+07	2.38216e+06	3.33959e+06	3.47938e+07	2.88813e+07	4.34332e+06	3.55415e+06	2.60061e+07	2.41527e+07	2.61114e+06	2.89848e+06	4.39236e+07	4.06374e+07	2.63264e+06	3.45421e+06	3.78531e+07	3.72754e+07	2.26124e+06	3.54507e+06	4.02838e+07	3.5079e+07	NA	NA	NA	NA	NA	NA	NA	NA	NA	NA	NA	NA	NA
DHX9	Q08211	ATP-dependent RNA helicase A OS=Homo sapiens GN=DHX9 PE=1 SV=4	2	2	38	41	7.87936	7.67665	6.35343e+06	8.83901e+06	2.97079e+08	2.83907e+08	9.43494e+06	9.00454e+06	2.61681e+08	2.29453e+08	7.95992e+06	7.21468e+06	2.59202e+08	2.16582e+08	9.63103e+06	8.97309e+06	3.85516e+08	3.33539e+08	9.73812e+06	1.32949e+07	2.3985e+08	2.26678e+08	7.64598e+06	7.83173e+06	3.16469e+08	2.95193e+08	6.93418e+06	8.52774e+06	1.5141e+08	1.64427e+08	4.80513e+08	4.61235e+08	4.66637e+08	4.35577e+08	2.30578e+08	2.31312e+08	2.22398e+08	2.15261e+08	3.01427e+08	3.09737e+08	2.76483e+08	2.95718e+08	2.78657e+08
CSTF2T	Q9H0L4	Cleavage stimulation factor subunit 2 tau variant OS=Homo sapiens GN=CSTF2T PE=1 SV=1	2	2	6	6	6.37948	6.02947	638419	767271	1.21972e+07	1.2365e+07	860729	889657	1.4904e+07	1.21143e+07	627720	809898	8.66801e+06	1.19256e+07	1.02372e+06	744527	1.16965e+07	1.20592e+07	636549	393459	1.58537e+07	1.52123e+07	645353	877721	6.74686e+06	8.08258e+06	930786	831110	1.06966e+07	1.01749e+07	1.28215e+07	1.20403e+07	1.34483e+07	1.21091e+07	8.58855e+06	9.00944e+06	9.21432e+06	8.86065e+06	1.03356e+07	1.07952e+07	1.00346e+07	9.97757e+06	1.15146e+07
DDX3X	A0A0D9SF53|A0A0D9SFB3|A0A0D9SG12|O00571	ATP-dependent RNA helicase DDX3X OS=Homo sapiens GN=DDX3X PE=1 SV=1|ATP-dependent RNA helicase DDX3X OS=Homo sapiens GN=DDX3X PE=1 SV=1|ATP-dependent RNA helicase DDX3X OS=Homo sapiens GN=DDX3X PE=1 SV=1|ATP-dependent RNA helicase DDX3X OS=Homo sapiens GN=DDX3X PE=1 SV=3	2	2	11	12	7.55973	7.81311	1.37472e+06	2.15245e+06	1.44277e+08	9.65963e+07	1.92121e+06	1.41326e+06	1.06478e+08	9.62264e+07	1.42169e+06	1.97727e+06	1.14112e+08	9.29715e+07	1.91458e+06	2.12495e+06	9.73281e+07	8.55108e+07	1.84318e+06	1.88155e+06	6.64152e+07	6.6522e+07	757001	1.48246e+06	9.98573e+07	8.92004e+07	1.88654e+06	1.9338e+06	1.40672e+08	1.11426e+08	1.52939e+08	1.43196e+08	1.49612e+08	1.40271e+08	1.35771e+08	1.39883e+08	1.32445e+08	1.36403e+08	1.32942e+08	1.35752e+08	1.35027e+08	1.33105e+08	1.14235e+08
MRM1	Q6IN84	rRNA methyltransferase 1, mitochondrial OS=Homo sapiens GN=MRM1 PE=1 SV=1	2	2	4	4	5.79573	5.88293	392603	297754	8.97141e+06	1.00337e+07	168266	174143	4.1385e+06	4.39849e+06	537881	NA	1.18251e+07	1.20425e+07	411519	320514	2.43002e+06	2.67826e+06	646954	362763	2.88269e+06	4.09907e+06	171199	123045	2.91831e+06	4.2204e+06	302102	427052	9.08481e+06	1.02379e+07	1.43544e+07	1.3655e+07	1.38777e+07	1.32473e+07	6.45753e+06	6.06198e+06	6.33193e+06	6.29091e+06	1.18634e+07	1.08072e+07	1.17825e+07	1.13281e+07	5.13949e+06
HNRNPL	P14866	Heterogeneous nuclear ribonucleoprotein L OS=Homo sapiens GN=HNRNPL PE=1 SV=2	2	2	20	23	8.14733	7.35177	7.60174e+06	9.46332e+06	1.70618e+08	1.58669e+08	1.00076e+07	1.00048e+07	2.47743e+08	1.87933e+08	8.62111e+06	8.77945e+06	2.41369e+08	2.00582e+08	9.59744e+06	1.4012e+07	3.1311e+08	2.63236e+08	8.93866e+06	9.67848e+06	1.4697e+08	1.87877e+08	1.05949e+07	8.89147e+06	2.87875e+08	2.66814e+08	8.60949e+06	1.04217e+07	1.78924e+08	1.6835e+08	6.48906e+07	7.66462e+07	6.63008e+07	7.23093e+07	6.49266e+07	6.55114e+07	6.35747e+07	5.98174e+07	7.18002e+07	8.54193e+07	6.44784e+07	8.0081e+07	7.53772e+07
ZCCHC8	Q6NZY4	Zinc finger CCHC domain-containing protein 8 OS=Homo sapiens GN=ZCCHC8 PE=1 SV=2	2	2	13	11	6.36955	6.36564	1.20337e+06	779520	3.8963e+07	2.97104e+07	723958	968756	2.90218e+07	2.04029e+07	1.35351e+06	1.09449e+06	2.42461e+07	1.93995e+07	188899	797112	2.76905e+07	2.08668e+07	802728	1.07309e+06	2.39893e+07	2.08262e+07	1.52443e+06	1.24767e+06	4.82777e+07	3.55455e+07	785200	1.63565e+06	2.65436e+07	2.13125e+07	3.74249e+07	3.86089e+07	3.79712e+07	3.88686e+07	2.05649e+07	1.89779e+07	1.96465e+07	1.9382e+07	2.10314e+07	1.91689e+07	2.27082e+07	1.96982e+07	1.74984e+07
HNRNPA2B1	P22626	Heterogeneous nuclear ribonucleoproteins A2/B1 OS=Homo sapiens GN=HNRNPA2B1 PE=1 SV=2	2	2	20	21	8.31447	8.16846	5.78067e+07	3.16492e+07	2.50924e+08	4.44619e+08	2.9303e+07	2.35633e+07	3.36144e+08	4.50448e+08	8.34924e+07	4.15139e+07	3.21632e+08	4.58668e+08	9.02166e+06	1.86049e+07	4.38994e+08	6.43415e+08	5.43319e+07	3.17487e+07	5.99404e+08	7.65178e+08	5.03599e+07	3.04122e+07	3.9373e+08	5.85666e+08	7.18579e+07	3.41999e+07	1.89486e+08	2.96558e+08	2.80169e+08	2.87651e+08	2.82809e+08	2.7988e+08	1.88782e+08	1.89099e+08	1.93531e+08	1.8375e+08	2.47723e+08	2.54614e+08	2.4012e+08	2.50815e+08	2.45162e+08
MRPS31	Q92665	28S ribosomal protein S31, mitochondrial OS=Homo sapiens GN=MRPS31 PE=1 SV=3	2	2	5	10	6.31504	6.73433	445902	667702	1.43549e+07	1.82313e+07	812885	556229	1.93778e+07	2.64937e+07	741029	350974	2.02553e+07	2.60133e+07	567170	1.03574e+06	1.069e+07	1.22224e+07	590513	202141	1.36773e+07	1.81287e+07	878967	473240	9.48252e+06	1.40208e+07	581673	596484	1.78819e+07	2.38923e+07	2.43396e+07	2.54356e+07	2.38499e+07	2.51652e+07	2.51912e+07	2.68167e+07	2.58151e+07	2.56297e+07	3.11223e+07	2.95562e+07	3.13113e+07	2.99037e+07	1.50693e+07
NGRN	Q9NPE2	Neugrin OS=Homo sapiens GN=NGRN PE=1 SV=2	2	2	5	4	5.85689	5.88351	263750	141068	8.30894e+06	9.00607e+06	440842	NA	4.53877e+06	4.44243e+06	NA	345852	1.02012e+07	9.51635e+06	234258	269942	3.62159e+06	3.03143e+06	339328	132830	2.79004e+06	2.95693e+06	186134	277033	4.59154e+06	5.6287e+06	145101	344091	1.2944e+07	1.49498e+07	3.69789e+06	4.82034e+06	3.86733e+06	4.75664e+06	2.0474e+06	2.81228e+06	1.87781e+06	3.17568e+06	2.84501e+06	3.89254e+06	1.20898e+07	3.72298e+06	3.34071e+06
SUMO2	P61956|P61956-2	Small ubiquitin-related modifier 2 OS=Homo sapiens GN=SUMO2 PE=1 SV=3|Isoform 2 of Small ubiquitin-related modifier 2 OS=Homo sapiens GN=SUMO2	2	NA	2	NA	6.75723	NA	NA	679755	1.05087e+07	1.16203e+07	248316	252265	9.21941e+06	9.23009e+06	NA	239080	7.12518e+06	7.66902e+06	422872	450279	8.42516e+06	8.68312e+06	218493	177320	8.89188e+06	8.28112e+06	NA	NA	1.4714e+07	1.37017e+07	NA	399384	9.98385e+06	9.19308e+06	NA	NA	NA	NA	NA	NA	NA	NA	NA	NA	NA	NA	NA
PUS7	Q96PZ0	Pseudouridylate synthase 7 homolog OS=Homo sapiens GN=PUS7 PE=1 SV=2	2	2	6	21	5.68254	6.87364	162774	NA	1.61535e+07	1.14231e+07	341308	417798	4.47095e+06	3.28609e+06	185817	126373	5.59159e+06	4.59672e+06	137360	NA	2.93961e+06	2.34556e+06	150561	NA	2.90359e+06	2.47463e+06	201120	433516	5.93455e+06	3.96423e+06	141387	429701	9.14768e+06	6.4586e+06	1.5513e+08	1.93713e+08	1.52417e+08	1.88139e+08	3.7981e+07	3.55856e+07	3.82824e+07	3.72763e+07	4.70297e+07	5.14119e+07	4.65216e+07	5.09354e+07	3.83052e+07
RBM15	A0A087WWP4|Q96T37|Q96T37-2|Q96T37-3|Q96T37-4	Putative RNA-binding protein 15 OS=Homo sapiens GN=RBM15 PE=1 SV=1|Putative RNA-binding protein 15 OS=Homo sapiens GN=RBM15 PE=1 SV=2|Isoform 2 of Putative RNA-binding protein 15 OS=Homo sapiens GN=RBM15|Isoform 3 of Putative RNA-binding protein 15 OS=Homo sapiens GN=RBM15|Isoform 4 of Putative RNA-binding protein 15 OS=Homo sapiens GN=RBM15	2	2	8	15	5.69151	6.373	698956	683275	5.17924e+06	6.52995e+06	607263	535385	4.67047e+06	5.11584e+06	970810	633161	4.70732e+06	5.49515e+06	632870	959935	6.51366e+06	7.77003e+06	628043	696202	2.16348e+07	1.66346e+07	863522	512546	7.78215e+06	6.79572e+06	438451	671961	6.58075e+06	6.62902e+06	3.96738e+07	3.5855e+07	3.80885e+07	3.50612e+07	2.41227e+07	2.16961e+07	2.39332e+07	2.16553e+07	2.34272e+07	2.58853e+07	1.98047e+07	2.48058e+07	2.96352e+07
RPS20	P60866|P60866-2	40S ribosomal protein S20 OS=Homo sapiens GN=RPS20 PE=1 SV=1|Isoform 2 of 40S ribosomal protein S20 OS=Homo sapiens GN=RPS20	2	2	3	6	6.20686	7.54602	340864	189698	5.51413e+06	3.98845e+06	184239	515064	4.2293e+06	3.81761e+06	447041	NA	3.6696e+06	3.33032e+06	128621	NA	3.29296e+06	2.71262e+06	NA	268483	3.74246e+06	3.80522e+06	274137	388547	3.27085e+06	2.97875e+06	178130	NA	4.14678e+06	3.85329e+06	3.73294e+07	3.15203e+07	3.61499e+07	3.26357e+07	3.7802e+07	5.41438e+07	3.54241e+07	4.17772e+07	2.7627e+07	3.01798e+07	2.86808e+07	3.02639e+07	3.18832e+07
RAN	B5MDF5|P62826	GTP-binding nuclear protein Ran OS=Homo sapiens GN=RAN PE=1 SV=1|GTP-binding nuclear protein Ran OS=Homo sapiens GN=RAN PE=1 SV=3	2	2	5	12	6.04208	7.93295	1.60944e+06	1.8723e+06	1.255e+07	7.41724e+06	629007	1.4366e+06	1.41494e+07	7.57466e+06	669247	1.40117e+06	1.0398e+07	6.14735e+06	432090	978506	1.00263e+07	4.98956e+06	233541	633334	1.44482e+07	6.47837e+06	NA	1.01253e+06	9.44008e+06	5.60794e+06	831490	2.51544e+06	2.5224e+07	1.27944e+07	1.23085e+08	1.28e+08	1.30489e+08	1.28422e+08	1.0051e+08	1.00113e+08	9.61251e+07	9.65762e+07	9.43412e+07	9.75822e+07	9.90624e+07	9.88105e+07	8.40446e+07
PAN3	Q58A45|Q58A45-3|Q58A45-4	PAB-dependent poly(A)-specific ribonuclease subunit PAN3 OS=Homo sapiens GN=PAN3 PE=1 SV=3|Isoform 3 of PAB-dependent poly(A)-specific ribonuclease subunit PAN3 OS=Homo sapiens GN=PAN3|Isoform 4 of PAB-dependent poly(A)-specific ribonuclease subunit PAN3 OS=Homo sapiens GN=PAN3	2	2	2	2	5.44806	5.75062	NA	84574.8	1.24762e+06	1.30813e+06	NA	147313	1.57718e+06	1.29722e+06	NA	NA	2.52799e+06	2.64399e+06	NA	NA	1.15255e+06	1.18637e+06	NA	72495.8	966104	855143	NA	NA	1.39693e+06	1.37055e+06	NA	77760	1.46721e+06	1.40777e+06	2.03554e+06	1.74e+06	1.85708e+06	2.16195e+06	2.57485e+06	2.21512e+06	2.62697e+06	2.23917e+06	3.73095e+06	3.52027e+06	3.60096e+06	3.34941e+06	1.64564e+06
SUGP1	Q8IWZ8	SURP and G-patch domain-containing protein 1 OS=Homo sapiens GN=SUGP1 PE=1 SV=2	2	2	17	16	6.3887	6.07956	2.05756e+06	1.56659e+06	2.65862e+07	2.78314e+07	1.76168e+06	2.20461e+06	3.02205e+07	2.94993e+07	2.0953e+06	2.22176e+06	2.65728e+07	2.90507e+07	2.15712e+06	2.10463e+06	3.00684e+07	2.86575e+07	2.58296e+06	2.12501e+06	2.74718e+07	2.93087e+07	2.60933e+06	2.42242e+06	2.73995e+07	2.93782e+07	2.05998e+06	2.40904e+06	1.8293e+07	1.90765e+07	2.89123e+07	2.90706e+07	2.88622e+07	2.95074e+07	2.08332e+07	2.08549e+07	2.24498e+07	2.11742e+07	2.55276e+07	2.73525e+07	2.48835e+07	2.64159e+07	2.17703e+07
DYNC1H1	Q14204	Cytoplasmic dynein 1 heavy chain 1 OS=Homo sapiens GN=DYNC1H1 PE=1 SV=5	2	2	10	163	5.78902	7.64273	4.08615e+06	1.77723e+06	1.11088e+07	1.26584e+07	815981	1.23831e+06	1.49816e+07	1.2663e+07	672725	990584	1.5068e+07	1.32449e+07	969571	771484	9.93058e+06	1.11766e+07	613032	803904	9.26297e+06	1.24604e+07	542936	982762	1.16877e+07	1.23118e+07	1.45355e+06	581736	8.9334e+06	1.00709e+07	6.46252e+08	6.52426e+08	6.4541e+08	6.65865e+08	1.01563e+09	1.01705e+09	1.00852e+09	9.9484e+08	7.83309e+08	7.91128e+08	7.25866e+08	7.92053e+08	1.0382e+09
SSB	P05455	Lupus La protein OS=Homo sapiens GN=SSB PE=1 SV=2	2	2	22	26	7.16159	7.8066	1.58469e+06	2.55071e+06	9.7175e+07	8.45073e+07	1.7686e+06	3.50412e+06	9.63498e+07	8.1489e+07	1.57829e+06	2.42827e+06	3.38328e+07	3.17958e+07	1.63249e+06	957407	7.63504e+07	7.19124e+07	2.52055e+06	1.63851e+06	9.20171e+07	9.61655e+07	1.68323e+06	2.88838e+06	5.83991e+07	4.23997e+07	2.00688e+06	1.46668e+06	6.00668e+07	5.79641e+07	2.24965e+08	2.43683e+08	2.26487e+08	2.34319e+08	1.32646e+08	1.3634e+08	1.307e+08	1.33572e+08	1.29563e+08	1.32839e+08	1.37568e+08	1.36416e+08	1.34789e+08
AKAP8	O43823	A-kinase anchor protein 8 OS=Homo sapiens GN=AKAP8 PE=1 SV=1	2	2	11	7	6.9928	6.58345	1.39273e+06	847813	4.2946e+07	6.16845e+07	1.65271e+06	1.656e+06	4.66236e+07	6.78218e+07	651651	584376	4.2115e+07	6.40225e+07	2.08809e+06	896444	5.92034e+07	8.48265e+07	1.56043e+06	1.70292e+06	5.0363e+07	6.53541e+07	2.04251e+06	1.10472e+06	5.8224e+07	8.9324e+07	1.12696e+06	605795	2.99856e+07	4.96734e+07	2.49859e+07	2.23632e+07	2.52765e+07	2.11027e+07	1.81324e+07	1.59949e+07	1.73825e+07	1.86128e+07	2.02887e+07	2.03792e+07	2.09493e+07	1.97135e+07	1.83467e+07
GTPBP6	H0Y2S1|O43824	Putative GTP-binding protein 6 OS=Homo sapiens GN=GTPBP6 PE=1 SV=2|Putative GTP-binding protein 6 OS=Homo sapiens GN=GTPBP6 PE=2 SV=3	2	2	3	7	5.40217	6.79091	314317	317381	4.07249e+06	4.47885e+06	293139	291601	2.82334e+06	2.68527e+06	208841	340952	2.80373e+06	2.85984e+06	471664	253888	2.38233e+06	3.72829e+06	507787	362392	2.83792e+06	3.22705e+06	491050	251400	1.73899e+06	2.86283e+06	205144	203040	4.45961e+06	4.99827e+06	2.20296e+07	2.65729e+07	2.19141e+07	2.47402e+07	1.04369e+07	9.73188e+06	1.04335e+07	1.07609e+07	7.64249e+06	6.33508e+06	8.11166e+06	7.08428e+06	6.75403e+06
L1RE1	Q9UN81	LINE-1 retrotransposable element ORF1 protein OS=Homo sapiens GN=L1RE1 PE=1 SV=1	2	2	7	5	5.96245	6.15036	700078	887110	7.16352e+06	5.39304e+06	742977	636816	7.76188e+06	1.10879e+07	1.07441e+06	926598	7.1628e+07	8.8385e+07	578059	530018	4.97036e+06	6.13349e+06	597029	639391	7.46384e+06	8.46143e+06	529208	636408	5.7554e+06	8.67446e+06	740667	380740	7.01432e+06	4.93037e+06	6.96125e+06	4.87532e+06	7.0123e+06	4.53529e+06	7.60601e+06	1.01593e+07	8.24746e+06	1.05712e+07	3.12682e+07	8.014e+07	3.03295e+07	7.56531e+07	1.10649e+07
EIF2S2	P20042	Eukaryotic translation initiation factor 2 subunit 2 OS=Homo sapiens GN=EIF2S2 PE=1 SV=2	2	2	4	15	5.71427	7.56013	570701	356448	8.55017e+06	7.0795e+06	309612	406682	5.30828e+06	5.74903e+06	434010	186302	6.11633e+06	5.11789e+06	338170	572163	7.90676e+06	6.78136e+06	135232	447801	7.53098e+06	5.27174e+06	458251	538100	6.09876e+06	4.92725e+06	322330	544364	7.88753e+06	6.19374e+06	8.4869e+07	8.17414e+07	9.01764e+07	8.30605e+07	6.32997e+07	6.67969e+07	6.47501e+07	6.57482e+07	7.08229e+07	7.1368e+07	7.19707e+07	7.59351e+07	7.46328e+07
PABPN1	Q86U42|Q86U42-2	Polyadenylate-binding protein 2 OS=Homo sapiens GN=PABPN1 PE=1 SV=3|Isoform 2 of Polyadenylate-binding protein 2 OS=Homo sapiens GN=PABPN1	2	NA	4	NA	6.42007	NA	279401	573768	9.10943e+06	9.47145e+06	681845	893448	1.15869e+07	9.30716e+06	432290	780031	1.21008e+07	9.66533e+06	415716	580038	1.19679e+07	9.76238e+06	605371	575082	1.29512e+07	1.10918e+07	664455	334162	1.17025e+07	1.03252e+07	610216	566596	1.22108e+07	1.10506e+07	NA	NA	NA	NA	NA	NA	NA	NA	NA	NA	NA	NA	NA
RBM22	Q9NW64|Q9NW64-2	Pre-mRNA-splicing factor RBM22 OS=Homo sapiens GN=RBM22 PE=1 SV=1|Isoform 2 of Pre-mRNA-splicing factor RBM22 OS=Homo sapiens GN=RBM22	2	2	11	11	7.03215	6.70903	1.60365e+06	2.40271e+06	3.85358e+07	3.63788e+07	1.89347e+06	1.95052e+06	3.64045e+07	3.29356e+07	1.67175e+06	1.98169e+06	2.61606e+07	2.9237e+07	2.34244e+06	2.58532e+06	3.90212e+07	3.89123e+07	2.02268e+06	1.94716e+06	3.26808e+07	3.23287e+07	2.1353e+06	2.25408e+06	3.54388e+07	3.27368e+07	2.76052e+06	1.81094e+06	2.78173e+07	2.65674e+07	7.56268e+07	7.26671e+07	7.65348e+07	7.01252e+07	3.9523e+07	4.12268e+07	4.0455e+07	3.96319e+07	4.99877e+07	5.3005e+07	4.88598e+07	5.32374e+07	5.09277e+07
EIF3E	P60228	Eukaryotic translation initiation factor 3 subunit E OS=Homo sapiens GN=EIF3E PE=1 SV=1	2	2	9	18	6.2747	7.559	423614	1.06672e+06	1.4552e+07	7.78086e+06	883717	901210	1.13128e+07	6.78099e+06	748030	1.20475e+06	1.76657e+07	8.31811e+06	526324	1.11904e+06	1.34236e+07	7.07272e+06	648883	876107	1.56964e+07	9.50101e+06	323945	992622	1.23862e+07	8.252e+06	784486	1.15016e+06	1.35589e+07	8.86535e+06	1.21941e+08	1.27129e+08	1.24722e+08	1.28177e+08	1.02108e+08	1.03655e+08	1.04909e+08	1.07359e+08	1.00968e+08	1.04001e+08	1.0495e+08	1.0746e+08	6.6677e+07
ZC3H7A	Q8IWR0	Zinc finger CCCH domain-containing protein 7A OS=Homo sapiens GN=ZC3H7A PE=1 SV=1	2	2	24	13	7.35409	6.50835	2.17786e+06	2.72257e+06	8.99847e+07	8.60354e+07	3.46671e+06	2.53299e+06	8.51313e+07	8.77937e+07	2.86349e+06	2.92164e+06	9.49183e+07	9.00642e+07	3.97088e+06	3.43672e+06	7.4892e+07	7.53373e+07	3.88392e+06	2.92471e+06	6.00737e+07	8.19087e+07	2.90125e+06	3.18895e+06	7.31604e+07	8.62097e+07	3.07837e+06	3.19421e+06	1.0138e+08	1.08228e+08	2.98516e+07	3.22362e+07	3.02598e+07	3.15582e+07	3.48257e+07	3.44621e+07	3.52784e+07	3.57164e+07	2.99858e+07	2.89404e+07	2.8198e+07	2.82228e+07	2.82567e+07
ASCC3	Q8N3C0	Activating signal cointegrator 1 complex subunit 3 OS=Homo sapiens GN=ASCC3 PE=1 SV=3	2	2	25	36	6.1486	6.74564	3.19045e+06	2.49854e+06	4.32597e+07	4.1252e+07	2.84127e+06	2.91977e+06	4.70126e+07	5.00096e+07	3.15815e+06	2.24983e+06	5.64499e+07	5.80864e+07	2.38629e+06	3.07586e+06	4.6836e+07	4.98181e+07	2.78383e+06	3.14974e+06	3.42242e+07	4.23995e+07	2.60973e+06	2.82175e+06	3.21716e+07	3.61053e+07	3.58101e+06	2.53831e+06	4.27441e+07	4.83228e+07	1.07693e+08	1.04003e+08	1.06225e+08	1.06755e+08	1.42139e+08	1.43477e+08	1.41811e+08	1.4377e+08	1.37451e+08	1.45859e+08	1.31516e+08	1.43586e+08	1.01617e+08
SMAD3	P84022	Mothers against decapentaplegic homolog 3 OS=Homo sapiens GN=SMAD3 PE=1 SV=1	2	2	2	5	5.63799	6.55244	509754	306122	1.50234e+06	1.84476e+06	183989	352631	1.43808e+06	1.46367e+06	334104	220847	2.19108e+06	2.47091e+06	400333	150260	1.57852e+06	1.89753e+06	214412	198751	4.72173e+06	4.70614e+06	183776	316782	6.10163e+06	8.07748e+06	258780	NA	2.63897e+06	2.72222e+06	4.87311e+06	4.94961e+06	4.27739e+06	4.55266e+06	4.02388e+06	4.40451e+06	3.45975e+06	4.94644e+06	7.7135e+06	9.14527e+06	8.60641e+06	8.30254e+06	5.49097e+06
PRRC2B	Q5JSZ5	Protein PRRC2B OS=Homo sapiens GN=PRRC2B PE=1 SV=2	2	2	27	20	6.22122	5.99439	1.70407e+06	1.28066e+06	5.48759e+07	3.55935e+07	1.79051e+06	1.62788e+06	2.05115e+07	2.27768e+07	1.98151e+06	1.85434e+06	1.71631e+07	1.87351e+07	1.11803e+06	980166	2.71149e+07	2.20912e+07	456526	1.45626e+06	2.19382e+07	1.95003e+07	860452	1.61148e+06	4.3301e+07	2.87684e+07	2.23384e+06	1.83551e+06	2.02213e+07	2.17236e+07	3.19047e+07	2.83832e+07	3.13905e+07	2.7599e+07	2.68578e+07	2.30105e+07	2.73286e+07	2.42589e+07	1.73389e+07	1.79913e+07	1.58401e+07	1.90873e+07	1.53356e+07
RPS2	P15880	40S ribosomal protein S2 OS=Homo sapiens GN=RPS2 PE=1 SV=2	2	2	16	18	8.22911	8.18288	1.64852e+07	1.18639e+07	2.37103e+08	3.20137e+08	1.88107e+07	1.29058e+07	1.746e+08	2.87392e+08	1.93809e+07	1.20992e+07	1.91148e+08	2.44134e+08	1.10935e+07	1.60099e+07	1.53641e+08	2.09657e+08	2.00551e+07	1.57764e+07	1.88029e+08	2.52061e+08	2.90463e+07	1.51985e+07	1.51338e+08	2.01468e+08	1.90448e+07	1.30124e+07	2.25361e+08	2.91411e+08	2.07246e+08	2.01431e+08	2.16844e+08	2.00891e+08	2.05978e+08	2.16397e+08	2.18088e+08	2.18284e+08	1.73164e+08	1.89418e+08	1.87448e+08	1.97597e+08	1.43909e+08
ZNFX1	Q9P2E3	NFX1-type zinc finger-containing protein 1 OS=Homo sapiens GN=ZNFX1 PE=2 SV=2	2	2	26	10	6.34437	5.94625	1.87903e+06	1.7102e+06	4.3682e+07	4.36408e+07	2.03788e+06	1.95846e+06	5.60544e+07	5.84414e+07	2.44977e+06	1.96338e+06	5.93165e+07	5.72455e+07	1.29466e+06	1.13915e+06	5.06204e+07	4.50328e+07	2.49074e+06	2.85006e+06	3.75425e+07	4.75755e+07	2.11608e+06	2.07645e+06	4.28355e+07	4.74902e+07	1.40607e+06	1.72117e+06	3.07611e+07	3.22946e+07	7.83882e+06	7.68052e+06	7.39386e+06	7.10635e+06	1.01679e+07	1.06948e+07	1.01296e+07	1.00199e+07	9.29137e+06	1.01233e+07	9.4306e+06	1.02522e+07	7.87735e+06
GFPT1	Q06210|Q06210-2	Glutamine--fructose-6-phosphate aminotransferase [isomerizing] 1 OS=Homo sapiens GN=GFPT1 PE=1 SV=3|Isoform 2 of Glutamine--fructose-6-phosphate aminotransferase [isomerizing] 1 OS=Homo sapiens GN=GFPT1	2	2	2	28	5.63685	7.32557	66799.4	NA	610583	508089	312787	250310	900557	1.06259e+06	398872	371660	1.1066e+06	971386	620503	673260	659680	808656	NA	1.12589e+06	1.35338e+06	1.39478e+06	83809	259189	951645	973674	3.12255e+06	1.50421e+06	3.17969e+06	2.09643e+06	4.30731e+07	4.2652e+07	4.04558e+07	4.21042e+07	1.2754e+08	1.35546e+08	1.21331e+08	1.32394e+08	8.45993e+07	7.40953e+07	8.04288e+07	7.05821e+07	1.09963e+08
HNRNPA0	Q13151	Heterogeneous nuclear ribonucleoprotein A0 OS=Homo sapiens GN=HNRNPA0 PE=1 SV=1	2	2	8	9	7.11516	7.35144	902572	1.02655e+06	2.32235e+07	2.42322e+07	875021	1.13155e+06	1.82963e+07	1.83371e+07	192175	216866	1.42234e+07	1.66027e+07	988872	985842	2.69849e+07	2.85756e+07	817644	1.13312e+06	4.70095e+07	2.76209e+07	963243	590223	2.40068e+07	2.22587e+07	916286	1.20576e+06	1.74354e+07	1.4974e+07	5.5053e+07	6.19336e+07	5.40147e+07	5.89965e+07	3.69747e+07	3.35081e+07	3.44878e+07	3.42803e+07	3.5322e+07	4.00889e+07	3.2155e+07	3.89998e+07	4.05752e+07
LOC102724159|PWP2	A0A0B4J2E5|Q15269	Protein LOC102724159 OS=Homo sapiens GN=LOC102724159 PE=1 SV=1|Periodic tryptophan protein 2 homolog OS=Homo sapiens GN=PWP2 PE=2 SV=2	2	2	4	9	5.67618	6.45398	NA	NA	2.67931e+06	2.50767e+06	91063.5	NA	6.08985e+06	5.35291e+06	162391	NA	1.75143e+06	1.81715e+06	NA	NA	5.31427e+06	4.92274e+06	92577.9	NA	1.84565e+06	2.34139e+06	275074	NA	3.58058e+06	2.46346e+06	214202	NA	1.01287e+06	1.13545e+06	2.81334e+07	2.93867e+07	2.61604e+07	2.74686e+07	1.60327e+07	1.51984e+07	1.60198e+07	1.55074e+07	1.86616e+07	1.96932e+07	1.70247e+07	1.85331e+07	1.13002e+07
PFN2	C9J712|P35080	Profilin OS=Homo sapiens GN=PFN2 PE=1 SV=1|Profilin-2 OS=Homo sapiens GN=PFN2 PE=1 SV=3	1	2	2	3	5.70144	6.37926	122628	NA	3098580	NA	197167	NA	1131410	NA	204102	NA	1505970	NA	NA	NA	4536370	NA	148447	NA	1822600	NA	365828	NA	4617280	NA	147129	NA	1909580	NA	9.26542e+06	6.74606e+06	9.88604e+06	7.88647e+06	4.57736e+06	8.06278e+06	4.23558e+06	8.69953e+06	6.6716e+06	7.57072e+06	6.48495e+06	7.06946e+06	2.06959e+07
WDR75	Q8IWA0	WD repeat-containing protein 75 OS=Homo sapiens GN=WDR75 PE=1 SV=1	2	2	7	13	6.12158	6.50697	1.0502e+06	1.02096e+06	1.32822e+07	1.43218e+07	859625	892956	2.97123e+07	2.86913e+07	149078	363649	9.49295e+06	1.0552e+07	830302	1.07549e+06	2.53581e+07	2.49056e+07	1.37981e+06	1.04727e+06	1.17702e+07	1.46308e+07	1.37756e+06	709727	1.6904e+07	1.30113e+07	1.09189e+06	1.0339e+06	6.3142e+06	5.49512e+06	7.01014e+07	7.66931e+07	6.77807e+07	6.51037e+07	3.16409e+07	2.9803e+07	3.13007e+07	3.11291e+07	3.83256e+07	4.48995e+07	3.51837e+07	3.9157e+07	2.24467e+07
HNRNPUL2-BSCL2|HNRNPUL2	H3BQZ7|Q1KMD3	HCG2044799 OS=Homo sapiens GN=HNRNPUL2-BSCL2 PE=4 SV=1|Heterogeneous nuclear ribonucleoprotein U-like protein 2 OS=Homo sapiens GN=HNRNPUL2 PE=1 SV=1	2	NA	9	NA	6.31818	NA	476301	929511	6.43679e+06	5.18775e+06	952313	1.11022e+06	1.32266e+07	1.16346e+07	701720	1.09125e+06	1.34324e+07	9.31853e+06	1.18944e+06	1.78168e+06	2.88347e+07	2.14662e+07	849091	1.26956e+06	6.94148e+07	2.26582e+07	608549	1.0787e+06	3.77846e+07	2.01477e+07	635418	1.07409e+06	9.63797e+06	7.12314e+06	NA	NA	NA	NA	NA	NA	NA	NA	NA	NA	NA	NA	NA
MRM3	Q9HC36	rRNA methyltransferase 3, mitochondrial OS=Homo sapiens GN=MRM3 PE=1 SV=2	2	2	7	8	6.44893	6.3875	864579	1.06461e+06	1.49432e+07	1.56891e+07	614098	356804	1.35749e+07	1.507e+07	1.36908e+06	1.00389e+06	1.65689e+07	1.75616e+07	1.46971e+06	733500	8.0681e+06	7.84889e+06	756181	1.14011e+06	9.76637e+06	1.14309e+07	1.217e+06	1.17816e+06	1.29951e+07	1.7565e+07	852728	920609	3.59714e+07	5.12801e+07	3.3004e+07	2.46846e+07	3.3668e+07	2.6039e+07	1.38574e+07	1.43255e+07	1.37364e+07	1.47374e+07	1.48534e+07	1.33077e+07	1.53776e+07	1.43766e+07	6.17535e+06
ZC3HAV1	C9J6P4|Q7Z2W4	Zinc finger CCCH-type antiviral protein 1 OS=Homo sapiens GN=ZC3HAV1 PE=1 SV=1|Zinc finger CCCH-type antiviral protein 1 OS=Homo sapiens GN=ZC3HAV1 PE=1 SV=3	2	2	35	34	7.28188	6.95006	5.67955e+06	6.72401e+06	1.4942e+08	1.48609e+08	7.74503e+06	6.02615e+06	1.18529e+08	1.13793e+08	6.20332e+06	6.49632e+06	1.5743e+08	1.49124e+08	1.03003e+07	1.77915e+07	1.31034e+08	1.25684e+08	9.00674e+06	6.5515e+06	6.56369e+07	8.91966e+07	9.07087e+06	7.91801e+06	1.03936e+08	1.20047e+08	8.38833e+06	6.10748e+06	1.25407e+08	1.33702e+08	9.42159e+07	9.12687e+07	9.199e+07	8.80803e+07	1.02568e+08	1.06984e+08	9.95589e+07	9.98188e+07	8.4445e+07	8.87778e+07	8.47476e+07	8.98837e+07	8.35668e+07
POLDIP3	Q9BY77	Polymerase delta-interacting protein 3 OS=Homo sapiens GN=POLDIP3 PE=1 SV=2	2	2	12	16	6.52213	6.92686	1.02931e+06	1.42957e+06	3.3951e+07	2.01613e+07	1.3195e+06	1.50783e+06	1.93925e+07	1.47624e+07	1.15325e+06	1.70839e+06	1.54725e+07	1.58699e+07	1.59778e+06	2.15544e+06	2.11499e+07	1.77064e+07	1.18591e+06	1.75585e+06	1.31686e+07	1.15035e+07	1.56271e+06	1.7444e+06	2.57264e+07	1.53656e+07	996103	1.39339e+06	1.9046e+07	1.4342e+07	7.31744e+07	6.76574e+07	7.32779e+07	6.79634e+07	4.82626e+07	4.81183e+07	4.85718e+07	5.03904e+07	5.48574e+07	5.43539e+07	5.68201e+07	5.43406e+07	5.15594e+07
TRUB1	Q8WWH5	Probable tRNA pseudouridine synthase 1 OS=Homo sapiens GN=TRUB1 PE=1 SV=1	2	2	5	9	5.52958	6.36102	952617	507365	6.88126e+06	9.60944e+06	878085	747144	4.47748e+06	4.64417e+06	497444	536321	5.66506e+06	6.02794e+06	519807	341869	3.8277e+06	4.91609e+06	469639	410966	5.47378e+06	6.5864e+06	733837	816108	4.53171e+06	5.41624e+06	358134	402621	1.03408e+07	1.15542e+07	2.2711e+07	2.21472e+07	2.20105e+07	2.2418e+07	1.07641e+07	1.20045e+07	1.0493e+07	1.15581e+07	1.58121e+07	1.67166e+07	1.66146e+07	1.7737e+07	1.20467e+07
ERI1	Q8IV48	3'-5' exoribonuclease 1 OS=Homo sapiens GN=ERI1 PE=1 SV=3	2	2	3	4	5.76093	6.23766	293120	400557	7.87962e+06	9.18517e+06	133007	80836.1	5.37222e+06	5.98934e+06	156610	136042	4.71291e+06	4.73517e+06	151043	NA	5.96828e+06	6.58312e+06	404347	297934	3.35952e+06	3.71488e+06	NA	344564	4.03513e+06	4.90382e+06	361764	393689	4.86394e+06	4.76648e+06	1.44199e+07	1.56169e+07	1.45927e+07	1.5495e+07	1.02611e+07	9.54098e+06	1.04193e+07	1.02996e+07	1.09008e+07	1.11835e+07	1.21126e+07	1.13213e+07	8.72451e+06
MRPS23	Q9Y3D9	28S ribosomal protein S23, mitochondrial OS=Homo sapiens GN=MRPS23 PE=1 SV=2	2	2	8	10	6.55042	6.69513	1.1741e+06	828046	1.79124e+07	2.09228e+07	868747	793674	2.11378e+07	2.16212e+07	870519	1.10313e+06	2.15775e+07	2.48164e+07	975573	562637	9.57964e+06	1.06439e+07	1.87988e+06	1.39952e+06	1.47637e+07	1.61918e+07	550315	823425	1.00321e+07	1.39831e+07	978876	823674	2.20815e+07	2.39708e+07	3.82631e+07	4.18881e+07	4.02941e+07	4.07784e+07	2.91095e+07	2.8637e+07	2.98423e+07	3.03081e+07	3.1595e+07	3.39251e+07	3.25761e+07	3.22829e+07	2.02405e+07
ZFP36L2	A0A087WUU9|P47974	Zinc finger protein 36, C3H1 type-like 2 OS=Homo sapiens GN=ZFP36L2 PE=1 SV=1|Zinc finger protein 36, C3H1 type-like 2 OS=Homo sapiens GN=ZFP36L2 PE=1 SV=3	2	2	5	3	6.38542	5.95991	512680	531565	9.7739e+06	7.84264e+06	317011	983223	1.2099e+07	1.17341e+07	616403	620606	5.28759e+06	5.95988e+06	708382	635649	4.04892e+06	4.28263e+06	770565	506925	6.36354e+06	5.8346e+06	326405	325388	2.1197e+07	2.02964e+07	414252	375713	7.32414e+06	5.81888e+06	1.6103e+06	2.01074e+06	1.71586e+06	1.81962e+06	3.96042e+06	3.87437e+06	4.05898e+06	4.39645e+06	1.43762e+06	1.67552e+06	1.60873e+06	1.6931e+06	1.62195e+06
PELO	Q9BRX2	Protein pelota homolog OS=Homo sapiens GN=PELO PE=1 SV=2	2	2	4	11	5.48214	6.65381	513050	254121	5.43996e+06	3.83642e+06	166706	468559	4.93879e+06	3.97284e+06	138994	294391	4.73339e+06	3.23493e+06	NA	NA	5.81674e+06	4.1875e+06	NA	282274	6.70205e+06	4.18614e+06	176782	478700	4.46174e+06	3.65941e+06	482698	NA	6.68436e+06	5.63129e+06	3.85086e+07	3.91333e+07	4.00496e+07	4.00302e+07	3.48831e+07	3.68765e+07	3.65148e+07	3.6956e+07	2.85273e+07	2.9222e+07	2.91509e+07	2.76148e+07	3.66093e+07
RDX	P35241|P35241-5	Radixin OS=Homo sapiens GN=RDX PE=1 SV=1|Isoform 5 of Radixin OS=Homo sapiens GN=RDX	2	2	5	20	5.64313	7.35255	596938	355059	6.11614e+06	6.30865e+06	545914	686931	5.44877e+06	5.87764e+06	486253	811454	5.23369e+06	5.1738e+06	713744	543706	7.35868e+06	7.40726e+06	791073	682062	5.6864e+06	6.40967e+06	583673	654766	5.39806e+06	6.3915e+06	968441	780101	7.96339e+06	8.12964e+06	8.42676e+07	8.96003e+07	8.48024e+07	8.87426e+07	9.40878e+07	9.66809e+07	9.37924e+07	9.4834e+07	6.82635e+07	6.86797e+07	7.00151e+07	6.8512e+07	9.97716e+07
SRSF5	Q13243	Serine/arginine-rich splicing factor 5 OS=Homo sapiens GN=SRSF5 PE=1 SV=1	2	2	8	8	7.07691	7.11341	1.11478e+06	997017	4.13953e+07	3.82074e+07	837070	1.13753e+06	3.52498e+07	3.68796e+07	938915	1.15119e+06	3.20183e+07	2.93245e+07	604602	892688	5.06879e+07	4.15307e+07	1.10693e+06	1.78687e+06	2.56378e+07	2.9679e+07	1.49935e+06	864721	4.30042e+07	3.82714e+07	1.59847e+06	1.1372e+06	2.44183e+07	2.50993e+07	4.26183e+07	4.56446e+07	4.28782e+07	4.4956e+07	3.18443e+07	3.19088e+07	3.20761e+07	3.33202e+07	3.96439e+07	3.84783e+07	3.99651e+07	3.85197e+07	3.15251e+07
SRSF9	Q13242	Serine/arginine-rich splicing factor 9 OS=Homo sapiens GN=SRSF9 PE=1 SV=1	2	2	8	10	6.81879	7.02238	1.12572e+06	1.43898e+06	2.90732e+07	3.81561e+07	1.4949e+06	1.75103e+06	2.52864e+07	2.65277e+07	1.15013e+06	1.29708e+06	2.13545e+07	2.09639e+07	2.29811e+06	922577	3.86927e+07	3.55743e+07	1.31094e+06	1.24047e+06	2.39312e+07	2.88364e+07	1.9265e+06	1.55826e+06	3.02211e+07	3.60184e+07	1.44576e+06	1.56167e+06	2.21159e+07	2.47264e+07	6.22839e+07	6.562e+07	5.77992e+07	6.44423e+07	3.59555e+07	3.65861e+07	3.60086e+07	3.57816e+07	3.66146e+07	3.77588e+07	3.70696e+07	3.67658e+07	4.2476e+07
RPLP0|RPLP0P6	F8VQY6|F8VRK7|F8VS58|F8VU65|F8VWS0|F8VZS0|G3V210|P05388|P05388-2|Q8NHW5	60S acidic ribosomal protein P0 OS=Homo sapiens GN=RPLP0 PE=1 SV=1|60S acidic ribosomal protein P0 OS=Homo sapiens GN=RPLP0 PE=1 SV=1|60S acidic ribosomal protein P0 (Fragment) OS=Homo sapiens GN=RPLP0 PE=1 SV=1|60S acidic ribosomal protein P0 (Fragment) OS=Homo sapiens GN=RPLP0 PE=1 SV=1|60S acidic ribosomal protein P0 OS=Homo sapiens GN=RPLP0 PE=1 SV=1|60S acidic ribosomal protein P0 (Fragment)…	2	NA	2	NA	6.05979	NA	712310	1.42256e+06	9.90392e+06	4.0277e+06	437697	1.33335e+06	1.07657e+07	3.93011e+06	391477	1.35158e+06	1.30553e+07	4.81784e+06	414007	877387	6.33361e+06	2.75745e+06	342810	813795	9.34598e+06	3.22745e+06	332487	644739	8.16882e+06	4.01525e+06	463560	1.80878e+06	2.39348e+07	8.26818e+06	NA	NA	NA	NA	NA	NA	NA	NA	NA	NA	NA	NA	NA
EFHD2	Q96C19	EF-hand domain-containing protein D2 OS=Homo sapiens GN=EFHD2 PE=1 SV=1	1	2	3	5	5.72078	6.75117	NA	NA	2832400	NA	153340	NA	2985300	NA	379646	NA	3182300	NA	236663	NA	5639090	NA	219254	NA	2985250	NA	416638	NA	11813700	NA	NA	NA	4071340	NA	1.24863e+07	1.00768e+07	1.15252e+07	1.08243e+07	2.84472e+07	3.02875e+07	2.96354e+07	3.17619e+07	1.55377e+07	1.72117e+07	1.62377e+07	1.89865e+07	2.69509e+07
FASTKD2	Q9NYY8	FAST kinase domain-containing protein 2, mitochondrial OS=Homo sapiens GN=FASTKD2 PE=1 SV=1	2	2	16	10	6.98454	6.24869	2.43296e+06	1.43727e+06	6.10391e+07	7.18477e+07	2.02924e+06	1.15583e+06	4.6183e+07	5.26578e+07	1.94332e+06	1.61682e+06	9.32315e+07	1.22977e+08	899749	798215	2.32405e+07	2.37184e+07	3.65057e+06	1.55076e+06	2.94145e+07	3.42603e+07	1.2035e+06	1.59695e+06	3.22651e+07	5.19243e+07	1.13883e+06	1.89854e+06	6.99839e+07	9.90192e+07	2.8657e+07	2.84271e+07	2.86212e+07	2.8529e+07	1.87969e+07	1.88211e+07	1.85791e+07	1.82218e+07	2.47841e+07	2.64952e+07	2.51119e+07	2.70385e+07	1.22308e+07
CIRBP	Q14011	Cold-inducible RNA-binding protein OS=Homo sapiens GN=CIRBP PE=1 SV=1	2	2	9	9	7.84018	7.00938	1.66357e+06	989678	2.93296e+07	3.44208e+07	2.79469e+06	2.55845e+06	8.95529e+07	8.81152e+07	2.21822e+06	2.69818e+06	6.39207e+07	6.9546e+07	3.33081e+06	2.70098e+06	9.55311e+07	1.07177e+08	1.68531e+06	1.31933e+06	9.14754e+07	1.10223e+08	2.31671e+06	2.27245e+06	9.14958e+07	1.19492e+08	2.20877e+06	2.54952e+06	7.29433e+07	7.72351e+07	1.93796e+07	1.88269e+07	2.12414e+07	1.90243e+07	4.08013e+07	3.8006e+07	4.31384e+07	4.23748e+07	3.57354e+07	3.43002e+07	3.3111e+07	3.27609e+07	4.01094e+07
SRRM2	Q9UQ35	Serine/arginine repetitive matrix protein 2 OS=Homo sapiens GN=SRRM2 PE=1 SV=2	2	2	13	39	5.87666	6.71983	3.63961e+06	2.21426e+06	7.60571e+06	1.12811e+07	2.63663e+06	2.75662e+06	1.0205e+07	1.0536e+07	4.01777e+06	2.85398e+06	8.20659e+06	1.11427e+07	3.79946e+06	3.5419e+06	7.98813e+06	8.54988e+06	3.55704e+06	4.56834e+06	1.18407e+07	1.2542e+07	4.65209e+06	4.75672e+06	9.21172e+06	1.71769e+07	5.1836e+06	2.9874e+06	1.05936e+07	8.45468e+06	9.58703e+07	1.03233e+08	1.05408e+08	1.05974e+08	4.31871e+07	4.35859e+07	4.44172e+07	4.3495e+07	5.06523e+07	4.76064e+07	5.39845e+07	5.82635e+07	4.68194e+07
NKRF	O15226|O15226-2	NF-kappa-B-repressing factor OS=Homo sapiens GN=NKRF PE=1 SV=2|Isoform 2 of NF-kappa-B-repressing factor OS=Homo sapiens GN=NKRF	2	2	7	19	5.65687	6.69759	676222	897132	1.00942e+07	8.23501e+06	698184	688670	8.10247e+06	6.9629e+06	508771	708342	7.65042e+06	6.17007e+06	534733	500472	9.67369e+06	8.40205e+06	686977	967133	5.26331e+06	4.44511e+06	690096	627755	1.27127e+07	8.90963e+06	591569	1.0724e+06	8.91419e+06	8.66313e+06	1.24104e+08	1.16908e+08	1.26123e+08	1.14619e+08	4.53379e+07	4.65997e+07	4.34357e+07	4.51509e+07	6.63178e+07	6.9193e+07	6.35568e+07	7.07124e+07	4.46208e+07
PRMT1	E9PKG1|H7C2I1|Q99873|Q99873-2|Q99873-3|Q99873-4	Protein arginine N-methyltransferase 1 OS=Homo sapiens GN=PRMT1 PE=1 SV=1|Protein arginine N-methyltransferase 1 OS=Homo sapiens GN=PRMT1 PE=1 SV=1|Protein arginine N-methyltransferase 1 OS=Homo sapiens GN=PRMT1 PE=1 SV=2|Isoform 2 of Protein arginine N-methyltransferase 1 OS=Homo sapiens GN=PRMT1|Isoform 3 of Protein arginine N-methyltransferase 1 OS=Homo sapiens GN=PRMT1|Isoform 4 of Protein ar…	2	2	3	19	5.72989	7.36869	273385	154090	2.60454e+06	2.26145e+06	243748	130374	2.79923e+06	3.49189e+06	216520	350511	5.2217e+06	4.48984e+06	NA	NA	2.39987e+06	2.9231e+06	209251	312033	4.07063e+06	3.16942e+06	326971	299513	2.92519e+06	3.90894e+06	223768	257789	5.69973e+06	5.93589e+06	9.8641e+07	1.00958e+08	9.73777e+07	9.80671e+07	1.10322e+08	1.08289e+08	1.08577e+08	1.07515e+08	1.54703e+08	1.53816e+08	1.54344e+08	1.50939e+08	9.25835e+07
TRIM25	Q14258	E3 ubiquitin/ISG15 ligase TRIM25 OS=Homo sapiens GN=TRIM25 PE=1 SV=2	2	2	15	21	6.73285	6.87026	1.95122e+06	2.2977e+06	7.19946e+07	6.106e+07	2.52658e+06	2.72717e+06	2.48474e+07	2.26146e+07	3.31923e+06	2.95619e+06	8.00828e+07	7.15062e+07	2.66678e+06	3.21327e+06	6.59653e+07	7.33211e+07	3.22288e+06	2.23538e+06	7.78652e+07	1.24677e+08	2.27968e+06	2.25321e+06	5.16098e+07	5.41838e+07	2.83474e+06	2.71503e+06	9.32137e+07	9.03737e+07	9.92397e+07	9.89821e+07	9.82117e+07	9.68297e+07	6.35945e+07	6.10803e+07	6.1097e+07	6.19968e+07	9.70328e+07	1.03178e+08	9.26284e+07	1.01041e+08	6.95639e+07
SF3A3	Q12874	Splicing factor 3A subunit 3 OS=Homo sapiens GN=SF3A3 PE=1 SV=1	2	2	12	17	6.72269	7.28015	1.18107e+06	985512	4.67717e+07	3.93757e+07	1.50316e+06	891840	5.47898e+07	4.13486e+07	587584	682454	4.92232e+07	4.2543e+07	1.67816e+06	1.00648e+06	5.98706e+07	4.6182e+07	415241	802477	6.27399e+07	4.90661e+07	461973	917294	5.91365e+07	4.89164e+07	452142	1.46682e+06	3.94247e+07	3.74786e+07	1.36309e+08	1.307e+08	1.36907e+08	1.32518e+08	8.7426e+07	8.75121e+07	8.5429e+07	8.6816e+07	1.21084e+08	1.21237e+08	1.23578e+08	1.21978e+08	9.48682e+07
PTBP2	Q9UKA9|Q9UKA9-2|Q9UKA9-3|Q9UKA9-4	Polypyrimidine tract-binding protein 2 OS=Homo sapiens GN=PTBP2 PE=1 SV=1|Isoform 2 of Polypyrimidine tract-binding protein 2 OS=Homo sapiens GN=PTBP2|Isoform 3 of Polypyrimidine tract-binding protein 2 OS=Homo sapiens GN=PTBP2|Isoform 4 of Polypyrimidine tract-binding protein 2 OS=Homo sapiens GN=PTBP2	2	2	9	5	6.52355	6.23088	523240	625043	1.07021e+07	1.73386e+07	885343	232306	1.06143e+07	1.16646e+07	893836	1.48584e+06	1.4546e+07	1.93039e+07	849941	596063	4.39895e+07	6.18627e+07	828272	241317	1.59598e+07	1.73464e+07	746663	841605	9.25063e+07	1.26753e+08	444759	652262	1.67046e+07	2.14504e+07	4.39829e+06	4.32392e+06	4.23226e+06	4.57458e+06	2.74677e+06	2.38952e+06	2.69161e+06	2.86617e+06	4.15832e+06	3.74534e+06	3.59268e+06	3.47909e+06	6.04433e+06
RPS4X	P62701	40S ribosomal protein S4, X isoform OS=Homo sapiens GN=RPS4X PE=1 SV=2	2	2	4	11	5.628	7.90754	419054	722529	8.70798e+06	4.77122e+06	NA	553549	7.15382e+06	3.9245e+06	150118	473884	6.87157e+06	3.24332e+06	NA	341311	6.2292e+06	3.15463e+06	163922	493175	7.36858e+06	2.78687e+06	188541	358477	5.44228e+06	2.6552e+06	144735	635388	7.06423e+06	3.6176e+06	2.2616e+08	2.22592e+08	2.2374e+08	2.19139e+08	2.25431e+08	2.32177e+08	2.20608e+08	2.30322e+08	2.04916e+08	2.10293e+08	2.01312e+08	2.12159e+08	1.36753e+08
NCBP1	Q09161	Nuclear cap-binding protein subunit 1 OS=Homo sapiens GN=NCBP1 PE=1 SV=1	2	2	4	15	5.93621	6.95137	384391	279705	9.91741e+06	7.79093e+06	357175	429321	1.00206e+07	9.17007e+06	548377	731687	9.6752e+06	7.54752e+06	139074	146519	1.14528e+07	8.71044e+06	380073	488819	7.56798e+06	6.12905e+06	532595	779983	1.23836e+07	1.01062e+07	370719	827899	1.195e+07	9.16626e+06	4.35984e+07	3.80437e+07	4.12605e+07	3.78829e+07	2.90702e+07	3.20948e+07	2.76461e+07	2.94416e+07	3.97972e+07	3.5977e+07	4.06154e+07	3.63846e+07	3.71139e+07
TCERG1	O14776|O14776-2	Transcription elongation regulator 1 OS=Homo sapiens GN=TCERG1 PE=1 SV=2|Isoform 2 of Transcription elongation regulator 1 OS=Homo sapiens GN=TCERG1	2	2	13	27	6.41416	6.90745	956826	996768	2.56655e+07	2.65208e+07	1.23159e+06	760822	3.08478e+07	3.04018e+07	852051	800790	1.90439e+07	2.06484e+07	890135	1.62033e+06	3.85731e+07	3.59604e+07	1.46844e+06	1.50643e+06	2.53584e+07	2.95497e+07	1.28606e+06	1.55579e+06	2.72076e+07	2.72789e+07	1.09719e+06	690197	2.00418e+07	2.16809e+07	1.04593e+08	1.06746e+08	1.04298e+08	1.01531e+08	6.01507e+07	5.7023e+07	6.01632e+07	5.80142e+07	5.97705e+07	6.07659e+07	5.82202e+07	6.17714e+07	6.72833e+07
PRPF8	Q6P2Q9	Pre-mRNA-processing-splicing factor 8 OS=Homo sapiens GN=PRPF8 PE=1 SV=2	2	2	65	66	7.14369	7.39987	1.01114e+07	9.03008e+06	1.99018e+08	2.20851e+08	9.88633e+06	9.13736e+06	2.05531e+08	2.24664e+08	9.01121e+06	9.45128e+06	1.60551e+08	1.91158e+08	1.17763e+07	9.5731e+06	2.37675e+08	2.45061e+08	1.09065e+07	8.38373e+06	1.29872e+08	1.75308e+08	1.03653e+07	9.81274e+06	2.25485e+08	2.54554e+08	1.0837e+07	8.7756e+06	1.17352e+08	1.39446e+08	3.99578e+08	3.66454e+08	3.92855e+08	3.67411e+08	2.56076e+08	2.37961e+08	2.68137e+08	2.62365e+08	2.1907e+08	2.63186e+08	1.93691e+08	2.75573e+08	2.78861e+08
TSN	E9PGT1|Q15631	Translin OS=Homo sapiens GN=TSN PE=1 SV=1|Translin OS=Homo sapiens GN=TSN PE=1 SV=1	2	2	5	13	5.8795	7.29201	399329	176284	1.11004e+07	1.04809e+07	782735	234620	4.04856e+06	4.33717e+06	156136	402340	7.26675e+06	6.17167e+06	212490	481927	3.78596e+06	4.1791e+06	NA	126306	6.80218e+06	8.06781e+06	148994	445094	5.01377e+06	4.83384e+06	535095	288097	1.46948e+07	1.31938e+07	7.47303e+07	7.91157e+07	7.43664e+07	7.92125e+07	4.46212e+07	4.77395e+07	4.69073e+07	4.57076e+07	4.76144e+07	4.73443e+07	4.71181e+07	4.4512e+07	3.45378e+07
POLRMT	O00411	DNA-directed RNA polymerase, mitochondrial OS=Homo sapiens GN=POLRMT PE=1 SV=2	2	2	6	5	5.90921	5.88492	115873	153616	1.10418e+07	8.72759e+06	NA	616811	1.01908e+07	9.23917e+06	504349	325090	1.58338e+07	1.21847e+07	193719	178659	1.11302e+07	7.37798e+06	445207	462088	4.69698e+06	4.53538e+06	203779	476099	5.55218e+06	5.45538e+06	290077	529842	2.24831e+07	2.04145e+07	1.07588e+07	1.13226e+07	1.08243e+07	1.18382e+07	1.08157e+07	1.18253e+07	1.23057e+07	1.19528e+07	1.00844e+07	1.13682e+07	1.03294e+07	1.07847e+07	1.05087e+07
PDIA6	Q15084|Q15084-2|Q15084-3|Q15084-4|Q15084-5	Protein disulfide-isomerase A6 OS=Homo sapiens GN=PDIA6 PE=1 SV=1|Isoform 2 of Protein disulfide-isomerase A6 OS=Homo sapiens GN=PDIA6|Isoform 3 of Protein disulfide-isomerase A6 OS=Homo sapiens GN=PDIA6|Isoform 4 of Protein disulfide-isomerase A6 OS=Homo sapiens GN=PDIA6|Isoform 5 of Protein disulfide-isomerase A6 OS=Homo sapiens GN=PDIA6	2	2	5	20	5.62566	7.84255	1.30873e+06	1.14471e+06	5.3529e+06	5.69755e+06	866984	939397	9.72536e+06	7.62743e+06	935191	981364	7.83757e+06	6.81096e+06	1.53882e+06	2.02874e+06	7.35714e+06	6.69543e+06	490989	921766	1.31031e+07	1.23018e+07	521648	953786	7.36999e+06	6.75658e+06	1.56292e+06	852482	1.13137e+07	9.07e+06	1.06626e+08	9.54995e+07	1.03637e+08	1.00953e+08	1.73761e+08	1.75153e+08	1.63157e+08	1.70384e+08	1.39641e+08	1.26261e+08	1.40798e+08	1.23242e+08	1.71288e+08
RPL26L1	Q9UNX3	60S ribosomal protein L26-like 1 OS=Homo sapiens GN=RPL26L1 PE=1 SV=1	2	NA	2	NA	5.65064	NA	292021	141122	2.18414e+06	2.36414e+06	NA	278801	1.59348e+06	1.89773e+06	288541	281939	1.39086e+06	1.88497e+06	NA	NA	1.63339e+06	1.79841e+06	NA	104693	2.15054e+06	2.20929e+06	NA	136960	1.59084e+06	1.60399e+06	NA	78032.1	2.25943e+06	2.63905e+06	NA	NA	NA	NA	NA	NA	NA	NA	NA	NA	NA	NA	NA
DHX29	A0A087WYN9|Q7Z478	ATP-dependent RNA helicase DHX29 OS=Homo sapiens GN=DHX29 PE=1 SV=1|ATP-dependent RNA helicase DHX29 OS=Homo sapiens GN=DHX29 PE=1 SV=2	2	2	11	26	5.91619	6.70656	1.32544e+06	1.20228e+06	1.68472e+07	1.94856e+07	1.12651e+06	1.19352e+06	1.38228e+07	1.35802e+07	1.11372e+06	1.24649e+06	1.05947e+07	1.1493e+07	1.22394e+06	1.66351e+06	1.24473e+07	1.53687e+07	1.05203e+06	1.24069e+06	1.63247e+07	1.16341e+07	1.39687e+06	674805	2.23978e+07	2.26575e+07	1.30425e+06	1.38601e+06	1.19715e+07	1.37854e+07	3.8493e+07	3.78308e+07	3.83114e+07	3.76466e+07	6.75482e+07	6.24189e+07	6.81157e+07	6.37789e+07	3.29959e+07	3.7313e+07	3.0005e+07	3.69857e+07	4.62364e+07
RNMT	O43148|O43148-2	mRNA cap guanine-N7 methyltransferase OS=Homo sapiens GN=RNMT PE=1 SV=1|Isoform 2 of mRNA cap guanine-N7 methyltransferase OS=Homo sapiens GN=RNMT	2	2	7	13	6.28772	6.64426	595933	150990	1.18745e+07	2.05744e+07	602018	515767	1.15553e+07	1.91395e+07	650926	191631	3.81639e+07	5.98914e+07	390990	NA	2.16244e+07	3.52721e+07	391119	171247	2.15219e+07	2.80603e+07	267223	414404	1.66785e+07	2.63084e+07	586390	536154	4.85003e+06	7.63851e+06	3.50305e+07	3.78725e+07	3.47275e+07	3.61532e+07	2.35461e+07	2.10287e+07	2.22208e+07	2.03991e+07	7.55124e+07	8.1221e+07	7.67073e+07	7.97064e+07	2.99321e+07
SRRT	Q9BXP5|Q9BXP5-2|Q9BXP5-3|Q9BXP5-4	Serrate RNA effector molecule homolog OS=Homo sapiens GN=SRRT PE=1 SV=1|Isoform 2 of Serrate RNA effector molecule homolog OS=Homo sapiens GN=SRRT|Isoform 3 of Serrate RNA effector molecule homolog OS=Homo sapiens GN=SRRT|Isoform 4 of Serrate RNA effector molecule homolog OS=Homo sapiens GN=SRRT	2	2	10	21	6.06468	7.18912	696916	900486	2.43938e+07	2.11388e+07	986091	645607	1.30285e+07	1.52261e+07	469405	834821	1.63641e+07	1.62087e+07	NA	1.00315e+06	2.40124e+07	1.89118e+07	611650	776933	1.6709e+07	1.28387e+07	516818	1.24575e+06	2.5535e+07	1.70221e+07	1.31914e+06	679314	1.58225e+07	1.55597e+07	1.40365e+08	1.44883e+08	1.42176e+08	1.41487e+08	8.90576e+07	8.72213e+07	8.92091e+07	8.54411e+07	1.14888e+08	1.17511e+08	1.18763e+08	1.18738e+08	9.74272e+07
RPS10	P46783	40S ribosomal protein S10 OS=Homo sapiens GN=RPS10 PE=1 SV=1	2	2	7	2	7.21671	6.03141	2.48133e+06	2.18565e+06	6.4624e+07	6.56273e+07	2.47678e+06	2.48463e+06	4.24569e+07	4.75356e+07	2.91143e+06	2.76243e+06	4.23524e+07	4.42899e+07	1.99523e+06	2.47188e+06	3.50767e+07	3.46689e+07	2.52122e+06	2.2915e+06	3.15641e+07	2.89411e+07	2.46147e+06	2.27069e+06	3.49148e+07	3.66997e+07	2.14103e+06	2.43122e+06	5.65669e+07	5.64754e+07	9.2716e+06	8.38178e+06	1.00379e+07	9.36752e+06	8.79909e+06	1.05168e+07	9.32317e+06	9.4201e+06	7.68604e+06	7.72788e+06	7.38239e+06	7.86245e+06	1.05155e+07
RPS9	A0A024R4M0|P46781	40S ribosomal protein S9 OS=Homo sapiens GN=RPS9 PE=1 SV=1|40S ribosomal protein S9 OS=Homo sapiens GN=RPS9 PE=1 SV=3	2	2	6	14	6.09047	7.91387	960392	588416	1.3756e+07	1.65231e+07	456835	970682	1.46736e+07	2.03612e+07	688172	811282	1.11614e+07	1.4096e+07	NA	196131	1.14861e+07	1.20844e+07	554946	781774	1.32849e+07	1.13055e+07	641869	301263	1.11895e+07	1.04199e+07	884477	455583	1.20551e+07	1.24057e+07	2.16678e+08	1.80553e+08	2.10243e+08	1.81495e+08	2.20826e+08	2.02478e+08	2.21593e+08	2.04839e+08	1.70289e+08	1.739e+08	1.58729e+08	1.74147e+08	1.38976e+08
HSPA9	P38646	Stress-70 protein, mitochondrial OS=Homo sapiens GN=HSPA9 PE=1 SV=2	2	2	6	35	5.56405	7.96741	751251	816244	9.63092e+06	6.96334e+06	525479	529825	6.85373e+06	4.91673e+06	208664	485924	1.13971e+07	6.96845e+06	NA	408683	4.91975e+06	3.66694e+06	449492	577017	4.51961e+06	4.15424e+06	371160	642812	4.57784e+06	3.69769e+06	936442	1.2129e+06	1.64258e+07	1.20273e+07	4.00946e+08	3.88117e+08	4.05509e+08	3.92516e+08	2.68388e+08	2.70795e+08	2.65491e+08	2.81729e+08	3.06133e+08	2.83819e+08	3.11261e+08	2.91557e+08	2.29633e+08
XRCC5	P13010	X-ray repair cross-complementing protein 5 OS=Homo sapiens GN=XRCC5 PE=1 SV=3	2	2	18	27	7.08418	7.64363	1.67917e+06	2.14851e+06	3.86152e+07	3.90379e+07	2.8502e+06	2.92412e+06	5.01531e+07	4.85537e+07	2.08451e+06	1.7333e+06	4.21276e+07	4.59941e+07	1.69787e+06	956080	5.41391e+07	5.82434e+07	2.07971e+06	1.82246e+06	5.03429e+07	5.32747e+07	2.25388e+06	2.39087e+06	5.61689e+07	6.23982e+07	1.27135e+06	1.81571e+06	3.85475e+07	3.90909e+07	1.1143e+08	1.09835e+08	1.11149e+08	1.14893e+08	7.98297e+07	7.69302e+07	7.9722e+07	7.78984e+07	1.15803e+08	1.1548e+08	1.19501e+08	1.18868e+08	8.07227e+07
PFN1	P07737	Profilin-1 OS=Homo sapiens GN=PFN1 PE=1 SV=2	2	2	4	9	5.88239	7.96135	133320	NA	1.73366e+06	1.8039e+06	114377	NA	3.9058e+06	4.92051e+06	202061	302549	4.16426e+06	3.66582e+06	NA	NA	3.15016e+06	3.23878e+06	269672	252217	7.5209e+06	6.32168e+06	152285	74856.8	3.4823e+06	3.76234e+06	NA	183181	4.35009e+06	3.74384e+06	1.03167e+08	1.06753e+08	9.77821e+07	1.04476e+08	1.50584e+08	1.60971e+08	1.48224e+08	1.54072e+08	1.62401e+08	1.6034e+08	1.54083e+08	1.48196e+08	1.47567e+08
USP10	Q14694|Q14694-2|Q14694-3	Ubiquitin carboxyl-terminal hydrolase 10 OS=Homo sapiens GN=USP10 PE=1 SV=2|Isoform 2 of Ubiquitin carboxyl-terminal hydrolase 10 OS=Homo sapiens GN=USP10|Isoform 3 of Ubiquitin carboxyl-terminal hydrolase 10 OS=Homo sapiens GN=USP10	2	2	20	18	6.91464	6.81273	1.60352e+06	1.84142e+06	1.08484e+08	1.0153e+08	1.98308e+06	1.24633e+06	7.38661e+07	7.6594e+07	1.7531e+06	1.24941e+06	8.20692e+07	8.52208e+07	1.89864e+06	2.24347e+06	9.18788e+07	8.71711e+07	1.01977e+06	1.81995e+06	6.67096e+07	6.48249e+07	1.82056e+06	1.53329e+06	6.79859e+07	7.97658e+07	1.43585e+06	1.52692e+06	9.44019e+07	9.96885e+07	7.74738e+07	6.93237e+07	7.87184e+07	7.35805e+07	5.98425e+07	5.764e+07	6.09873e+07	5.93683e+07	5.44174e+07	5.47085e+07	5.74124e+07	5.79315e+07	5.50896e+07
MRPS9	P82933	28S ribosomal protein S9, mitochondrial OS=Homo sapiens GN=MRPS9 PE=1 SV=2	2	2	9	14	6.13	6.35539	995424	957188	2.72203e+07	4.17471e+07	1.51801e+06	1.08654e+06	1.58464e+07	3.45575e+07	1.05026e+06	917137	1.94107e+07	3.4763e+07	813724	323305	1.10662e+07	1.92306e+07	860188	218692	1.4274e+07	2.09017e+07	902161	548337	1.34528e+07	1.97598e+07	1.14463e+06	804644	2.17171e+07	4.18164e+07	3.38086e+07	3.03441e+07	3.37082e+07	3.01792e+07	2.07249e+07	2.1828e+07	2.1006e+07	2.16588e+07	2.42783e+07	2.36345e+07	2.41211e+07	2.41922e+07	1.47178e+07
PUM1	Q14671|Q5T1Z8	Pumilio homolog 1 OS=Homo sapiens GN=PUM1 PE=1 SV=3|Pumilio homolog 1 OS=Homo sapiens GN=PUM1 PE=1 SV=1	2	2	25	21	7.80816	6.80799	5.89078e+06	5.3898e+06	2.49122e+08	3.04195e+08	6.7657e+06	5.56393e+06	1.63429e+08	1.86452e+08	7.28757e+06	6.09957e+06	2.04258e+08	2.28734e+08	7.59981e+06	4.60128e+06	2.07419e+08	2.35971e+08	6.42769e+06	6.36441e+06	1.15697e+08	1.29483e+08	6.72494e+06	6.72913e+06	1.71968e+08	2.29266e+08	6.48583e+06	5.5851e+06	1.9585e+08	2.54241e+08	7.30729e+07	8.01526e+07	7.26748e+07	7.77988e+07	5.08324e+07	5.42771e+07	5.14109e+07	5.21159e+07	5.81835e+07	6.21644e+07	5.81204e+07	5.88442e+07	6.00323e+07
UBAP2	Q5T6F2	Ubiquitin-associated protein 2 OS=Homo sapiens GN=UBAP2 PE=1 SV=1	2	2	12	13	6.25838	6.59325	2.04795e+06	1.90871e+06	3.93467e+07	3.75682e+07	2.01926e+06	2.06616e+06	2.49605e+07	2.79245e+07	2.43912e+06	2.15185e+06	2.47268e+07	2.79469e+07	2.22488e+06	2.08462e+06	2.23639e+07	2.11685e+07	2.30909e+06	2.34334e+06	1.86044e+07	2.28405e+07	1.78752e+06	2.16811e+06	2.25773e+07	1.73472e+07	1.57639e+06	1.97572e+06	4.56112e+07	3.89082e+07	3.61679e+07	3.1043e+07	3.83498e+07	3.08139e+07	3.34112e+07	3.85048e+07	3.62043e+07	3.8015e+07	2.30168e+07	2.36116e+07	2.32776e+07	2.40559e+07	1.83098e+07
STRAP	Q9Y3F4|Q9Y3F4-2	Serine-threonine kinase receptor-associated protein OS=Homo sapiens GN=STRAP PE=1 SV=1|Isoform 2 of Serine-threonine kinase receptor-associated protein OS=Homo sapiens GN=STRAP	2	2	8	19	6.64942	7.56301	973305	818450	2.01539e+07	1.27462e+07	1.32904e+06	358345	2.99397e+07	2.19994e+07	125445	1.26001e+06	2.15518e+07	1.66706e+07	745704	295716	2.41121e+07	1.70473e+07	490768	635014	2.43933e+07	1.65061e+07	94395.3	582905	1.97278e+07	1.67316e+07	293455	416758	2.81537e+07	2.10642e+07	1.34986e+08	1.28219e+08	1.35691e+08	1.29132e+08	1.05767e+08	1.12075e+08	1.08154e+08	1.05867e+08	8.43154e+07	8.90933e+07	8.85607e+07	8.96206e+07	8.92121e+07
ZC3H4	M0QY97|Q9UPT8	Zinc finger CCCH domain-containing protein 4 (Fragment) OS=Homo sapiens GN=ZC3H4 PE=1 SV=1|Zinc finger CCCH domain-containing protein 4 OS=Homo sapiens GN=ZC3H4 PE=1 SV=3	2	2	4	10	5.5007	6.28352	214743	519561	1.573e+06	2.29082e+06	559549	467103	2.07873e+06	2.49379e+06	782583	461848	1.68164e+06	2.67902e+06	806595	688078	1.92389e+06	2.75341e+06	737606	395167	1.00564e+07	9.99454e+06	438232	455478	3.76066e+06	3.34936e+06	539687	287123	2.68883e+06	2.83103e+06	1.20452e+07	1.13312e+07	1.16666e+07	1.20302e+07	5.66796e+06	5.87589e+06	6.58828e+06	7.93343e+06	1.04621e+07	9.99899e+06	1.01622e+07	1.13006e+07	6.07398e+06
RBM6	P78332	RNA-binding protein 6 OS=Homo sapiens GN=RBM6 PE=1 SV=5	2	2	28	20	6.26432	6.24039	2.70756e+06	3.55555e+06	5.98783e+07	6.08639e+07	3.21997e+06	3.3414e+06	3.57295e+07	4.73741e+07	2.98961e+06	3.24186e+06	3.99875e+07	5.87882e+07	2.65526e+06	2.24997e+06	3.82432e+07	4.50435e+07	3.35718e+06	2.87032e+06	6.22434e+07	4.13754e+07	2.6439e+06	1.43502e+06	5.47179e+07	4.69023e+07	2.31617e+06	2.8582e+06	2.36754e+07	2.77675e+07	3.29748e+07	3.21297e+07	3.11906e+07	3.02327e+07	2.36823e+07	2.42234e+07	2.46834e+07	2.34874e+07	3.91355e+07	3.71619e+07	3.65655e+07	3.64201e+07	1.94036e+07
APOBEC3F	Q8IUX4	DNA dC->dU-editing enzyme APOBEC-3F OS=Homo sapiens GN=APOBEC3F PE=1 SV=3	2	NA	2	NA	6.42279	NA	NA	NA	990030	993669	114871	NA	866356	951195	NA	NA	6.19817e+06	5.11414e+06	NA	NA	1.58376e+06	1.46995e+06	NA	NA	4.65696e+06	4.3824e+06	NA	NA	741266	890845	NA	NA	574264	465491	NA	NA	NA	NA	NA	NA	NA	NA	NA	NA	NA	NA	NA
MEX3C	Q5U5Q3	RNA-binding E3 ubiquitin-protein ligase MEX3C OS=Homo sapiens GN=MEX3C PE=1 SV=3	2	NA	5	NA	6.45883	NA	315514	620369	1.88119e+07	2.02525e+07	567253	346356	1.11853e+07	8.86652e+06	338925	141080	1.22826e+07	1.39411e+07	599991	643746	1.14567e+07	1.15536e+07	235762	265432	1.04877e+07	1.11879e+07	225148	NA	1.36341e+07	1.61686e+07	168212	321453	1.39704e+07	1.27379e+07	NA	NA	NA	NA	NA	NA	NA	NA	NA	NA	NA	NA	NA
SKIV2L2	P42285	Superkiller viralicidic activity 2-like 2 OS=Homo sapiens GN=SKIV2L2 PE=1 SV=3	2	2	8	36	5.79127	7.12964	469406	707335	1.39711e+07	1.25957e+07	550303	443298	1.22299e+07	1.0753e+07	930137	585633	1.07126e+07	8.45719e+06	699243	642455	9.44684e+06	8.70916e+06	713911	1.14292e+06	8.89411e+06	7.64612e+06	620027	932301	1.34705e+07	1.28555e+07	565352	854221	1.26619e+07	1.17125e+07	2.18801e+08	2.15365e+08	2.19624e+08	2.17186e+08	1.14415e+08	1.17724e+08	1.12362e+08	1.17764e+08	1.26976e+08	1.3126e+08	1.32178e+08	1.36029e+08	1.06371e+08
DBR1	Q9UK59	Lariat debranching enzyme OS=Homo sapiens GN=DBR1 PE=1 SV=2	2	2	5	9	5.79682	6.49085	611130	392336	5.04781e+06	5.32493e+06	430337	600913	4.8615e+06	5.76079e+06	693414	291099	5.21205e+06	5.00094e+06	NA	129983	9.34618e+06	9.90813e+06	419374	318755	5.90801e+06	5.77734e+06	214067	351591	7.22057e+06	8.22871e+06	554350	790817	4.42431e+06	4.39776e+06	1.86353e+07	1.84982e+07	2.00871e+07	2.00586e+07	1.53878e+07	1.48262e+07	1.40777e+07	1.44962e+07	1.66705e+07	1.70254e+07	1.75138e+07	1.63248e+07	2.41538e+07
MRPL38	Q96DV4	39S ribosomal protein L38, mitochondrial OS=Homo sapiens GN=MRPL38 PE=1 SV=2	2	2	3	13	5.53386	6.68214	205617	185788	3.1867e+06	2.54034e+06	157137	338479	3.84951e+06	2.68392e+06	425630	438126	4.28156e+06	3.09613e+06	129216	263822	2.12462e+06	1.5023e+06	139759	221305	2.20356e+06	1.90455e+06	332686	226203	2.28448e+06	2.09619e+06	136502	205577	5.26179e+06	3.93616e+06	2.97169e+07	3.07673e+07	3.01106e+07	3.12518e+07	2.7002e+07	2.83413e+07	2.77593e+07	2.71307e+07	2.76237e+07	2.6472e+07	2.79893e+07	2.74108e+07	1.77688e+07
SARS	P49591|Q5T5C7	Serine--tRNA ligase, cytoplasmic OS=Homo sapiens GN=SARS PE=1 SV=3|Serine--tRNA ligase, cytoplasmic OS=Homo sapiens GN=SARS PE=1 SV=1	2	2	2	17	6.13589	7.11758	163548	137180	3.43439e+06	3.65747e+06	176962	NA	9.28116e+06	6.83339e+06	NA	NA	4.55787e+06	3.47825e+06	NA	169106	5.3456e+06	6.22687e+06	NA	NA	6.68838e+06	8.77556e+06	NA	188361	3.76837e+06	3.60099e+06	161195	339410	9.04167e+06	6.58847e+06	5.02548e+07	5.21911e+07	4.64319e+07	5.16007e+07	1.08228e+08	1.10548e+08	1.07479e+08	1.04931e+08	5.38237e+07	5.28565e+07	5.14433e+07	4.81577e+07	8.412e+07
DAZAP1	K7EK33|K7EQ55|Q96EP5	DAZ-associated protein 1 OS=Homo sapiens GN=DAZAP1 PE=1 SV=2|DAZ-associated protein 1 OS=Homo sapiens GN=DAZAP1 PE=1 SV=2|DAZ-associated protein 1 OS=Homo sapiens GN=DAZAP1 PE=1 SV=1	2	2	6	6	6.59625	6.75054	449175	1.14735e+06	1.48853e+07	1.69519e+07	839077	973920	1.73983e+07	1.38181e+07	666997	675652	1.8229e+07	1.67068e+07	633675	448261	2.15448e+07	1.85577e+07	643610	646216	2.07714e+07	1.74252e+07	338616	409176	1.25487e+07	1.30552e+07	609220	448833	1.18688e+07	1.12152e+07	3.76615e+07	3.95808e+07	3.48003e+07	3.42677e+07	2.52432e+07	2.59287e+07	2.45454e+07	2.18413e+07	3.21137e+07	3.52305e+07	3.05339e+07	3.13224e+07	2.6637e+07
MKRN2	C9J494|Q9H000|Q9H000-2	Probable E3 ubiquitin-protein ligase makorin-2 OS=Homo sapiens GN=MKRN2 PE=1 SV=1|Probable E3 ubiquitin-protein ligase makorin-2 OS=Homo sapiens GN=MKRN2 PE=1 SV=2|Isoform 2 of Probable E3 ubiquitin-protein ligase makorin-2 OS=Homo sapiens GN=MKRN2	2	2	5	7	6.12369	6.42607	437859	186737	1.03914e+07	8.12158e+06	405065	536767	7.89855e+06	8.24243e+06	126677	NA	9.3618e+06	8.17528e+06	244213	283154	2.11978e+07	1.83073e+07	392899	497713	5.66494e+06	6.09437e+06	370622	429017	4.67322e+06	5.35674e+06	185718	251531	9.68541e+06	1.05657e+07	1.73329e+07	1.53533e+07	1.71873e+07	1.5726e+07	2.26803e+07	2.31701e+07	2.27186e+07	2.20077e+07	1.45607e+07	1.60907e+07	1.50538e+07	1.53775e+07	4.54919e+07
PAPD4	D6RAF2|Q6PIY7|Q6PIY7-2	Poly(A) RNA polymerase GLD2 OS=Homo sapiens GN=PAPD4 PE=1 SV=1|Poly(A) RNA polymerase GLD2 OS=Homo sapiens GN=PAPD4 PE=1 SV=1|Isoform 2 of Poly(A) RNA polymerase GLD2 OS=Homo sapiens GN=PAPD4	2	NA	4	NA	5.6893	NA	103453	182281	5.38356e+06	5.04668e+06	298895	215558	6.23085e+06	4.56529e+06	259684	366920	5.66255e+06	4.69911e+06	161856	NA	6.64219e+06	5.43819e+06	310590	NA	9.19259e+06	7.99389e+06	113690	260525	5.55201e+06	4.06199e+06	352822	NA	4.25507e+06	3.35031e+06	NA	NA	NA	NA	NA	NA	NA	NA	NA	NA	NA	NA	NA
PEG10	A0A087WUL4|A0A087WX23|A0A087WXK2|Q86TG7	Retrotransposon-derived protein PEG10 OS=Homo sapiens GN=PEG10 PE=1 SV=1|Retrotransposon-derived protein PEG10 OS=Homo sapiens GN=PEG10 PE=1 SV=1|Retrotransposon-derived protein PEG10 OS=Homo sapiens GN=PEG10 PE=1 SV=1|Retrotransposon-derived protein PEG10 OS=Homo sapiens GN=PEG10 PE=1 SV=2	2	2	3	5	5.79345	5.68713	513060	381241	8.95061e+06	6.56972e+06	703648	534632	2.3627e+06	2.63173e+06	182742	424575	1.64718e+06	2.6901e+06	475184	545111	3.22743e+06	3.12945e+06	518067	405864	1.55167e+06	2.67092e+06	180360	179419	4.91145e+06	5.40224e+06	541686	321769	1.26149e+07	8.26134e+06	2.57564e+06	3.35669e+06	2.59209e+06	3.12434e+06	517256	601977	548894	470554	444058	203102	448630	493466	1.40221e+06
SETSIP|SET	A0A087X027|A0A0C4DFV9|P0DME0|Q01105|Q01105-2|Q01105-3|Q01105-4	Protein SETSIP OS=Homo sapiens GN=SETSIP PE=1 SV=1|Protein SET OS=Homo sapiens GN=SET PE=1 SV=1|Protein SETSIP OS=Homo sapiens GN=SETSIP PE=1 SV=1|Protein SET OS=Homo sapiens GN=SET PE=1 SV=3|Isoform 2 of Protein SET OS=Homo sapiens GN=SET|Isoform 3 of Protein SET OS=Homo sapiens GN=SET|Isoform 4 of Protein SET OS=Homo sapiens GN=SET	2	NA	3	NA	5.60639	NA	1.49332e+06	575152	3.56428e+06	2.51496e+06	245329	773426	3.97828e+06	2.56273e+06	287561	681452	3.91411e+06	3.02086e+06	148484	300906	3.42467e+06	2.71428e+06	144178	663774	4.58952e+06	3.46606e+06	516125	222514	6.57121e+06	3.46414e+06	531258	809417	4.05091e+06	2.32077e+06	NA	NA	NA	NA	NA	NA	NA	NA	NA	NA	NA	NA	NA
HDLBP	A0A024R4E5	High density lipoprotein binding protein (Vigilin), isoform CRA_a OS=Homo sapiens GN=HDLBP PE=1 SV=1	2	2	76	60	8.18289	7.80081	1.74916e+07	1.65004e+07	2.47179e+08	2.56596e+08	2.20295e+07	1.96309e+07	9.16069e+08	8.80016e+08	1.91637e+07	1.6737e+07	3.66214e+08	3.65046e+08	1.98776e+07	1.91976e+07	6.22214e+08	6.24359e+08	1.89285e+07	1.80315e+07	9.36399e+08	1.12796e+09	1.90704e+07	2.03451e+07	3.43877e+08	4.25924e+08	1.88953e+07	1.93809e+07	3.65309e+08	3.71377e+08	2.02067e+08	1.95007e+08	1.95989e+08	1.96689e+08	4.22392e+08	4.4944e+08	4.22786e+08	4.43317e+08	2.14778e+08	2.06984e+08	2.14268e+08	2.07487e+08	3.41684e+08
RBM27|U3KPZ7	Q9P2N5|U3KPZ7	RNA-binding protein 27 OS=Homo sapiens GN=RBM27 PE=1 SV=2|Uncharacterized protein OS=Homo sapiens PE=4 SV=1	2	1	9	11	5.88729	6.55197	597260	520460	1.0625e+07	1.83804e+07	941972	574393	7.94334e+06	1.10579e+07	448744	618555	7.44796e+06	1.02161e+07	NA	477364	8.11506e+06	1.18599e+07	452409	494359	2.41797e+07	1.96303e+07	885836	591569	9.44056e+06	8.34632e+06	1.08317e+06	567747	1.72037e+07	1.67296e+07	NA	50455400	NA	5.63196e+07	NA	25626500	NA	26406000	NA	32398000	NA	37347500	NA
TUBA1C|TUBA1B|TUBA1A	F5H5D3|P68363|Q71U36|Q71U36-2|Q9BQE3	Tubulin alpha-1C chain OS=Homo sapiens GN=TUBA1C PE=1 SV=1|Tubulin alpha-1B chain OS=Homo sapiens GN=TUBA1B PE=1 SV=1|Tubulin alpha-1A chain OS=Homo sapiens GN=TUBA1A PE=1 SV=1|Isoform 2 of Tubulin alpha-1A chain OS=Homo sapiens GN=TUBA1A|Tubulin alpha-1C chain OS=Homo sapiens GN=TUBA1C PE=1 SV=1	2	NA	9	NA	6.63422	NA	3.29025e+06	1.95141e+06	1.66278e+07	1.22729e+07	991855	1.76313e+06	5.63364e+07	4.83198e+07	1.33455e+06	1.87235e+06	3.10033e+07	2.15498e+07	534922	2.19104e+06	3.80964e+07	2.6736e+07	876488	1.04284e+06	4.45805e+07	2.30192e+07	1.57945e+06	1.68318e+06	3.05474e+07	2.80887e+07	1.2528e+06	1.68699e+06	2.44969e+07	1.80619e+07	NA	NA	NA	NA	NA	NA	NA	NA	NA	NA	NA	NA	NA
MRPS35	P82673	28S ribosomal protein S35, mitochondrial OS=Homo sapiens GN=MRPS35 PE=1 SV=1	2	2	6	7	5.7954	6.58171	262688	376659	7.90175e+06	7.62703e+06	387518	244628	6.90617e+06	7.67813e+06	692686	376508	9.9077e+06	8.14451e+06	199927	318604	5.27779e+06	4.14182e+06	NA	219344	5.03113e+06	5.23035e+06	NA	371392	4.91318e+06	5.70744e+06	248483	472004	9.04861e+06	1.02287e+07	3.45154e+07	3.54619e+07	3.50793e+07	3.44827e+07	2.93036e+07	2.84268e+07	2.77618e+07	2.80956e+07	3.12283e+07	3.01301e+07	3.03662e+07	2.9306e+07	2.01111e+07
RPA1	P27694	Replication protein A 70 kDa DNA-binding subunit OS=Homo sapiens GN=RPA1 PE=1 SV=2	2	2	6	27	5.86874	7.38328	327182	690581	1.17543e+07	7.44897e+06	769340	634950	1.15287e+07	5.93153e+06	310096	683397	9.72356e+06	7.9235e+06	NA	802484	1.48174e+07	8.89588e+06	664277	747466	1.53754e+07	9.19292e+06	208804	595935	1.56063e+07	1.06092e+07	523493	710626	1.28225e+07	1.11553e+07	1.61012e+08	1.60958e+08	1.62647e+08	1.65357e+08	1.02612e+08	9.81733e+07	1.02573e+08	9.70337e+07	1.28402e+08	1.31797e+08	1.33259e+08	1.3344e+08	1.31978e+08
AKAP1	Q92667	A-kinase anchor protein 1, mitochondrial OS=Homo sapiens GN=AKAP1 PE=1 SV=1	2	2	17	13	6.49986	6.25938	1.3893e+06	1.60236e+06	4.5556e+07	4.00921e+07	1.31657e+06	1.53951e+06	1.15668e+07	9.88556e+06	1.25424e+06	1.3486e+06	2.43707e+07	2.39255e+07	2.40035e+06	2.25396e+06	1.42397e+07	1.17977e+07	1.22987e+06	1.27309e+06	9.55178e+06	9.80366e+06	1.59788e+06	2.63098e+06	1.34522e+07	1.42424e+07	2.07187e+06	1.65269e+06	6.9957e+07	6.35643e+07	3.82479e+07	4.60522e+07	3.8074e+07	4.25908e+07	1.20756e+07	1.02541e+07	1.31588e+07	1.29498e+07	1.78318e+07	1.92878e+07	1.72727e+07	2.03663e+07	1.44121e+07
CNN2	B4DDF4|B4DUT8|Q99439	Calponin OS=Homo sapiens GN=CNN2 PE=1 SV=1|Calponin OS=Homo sapiens GN=CNN2 PE=1 SV=1|Calponin-2 OS=Homo sapiens GN=CNN2 PE=1 SV=4	1	2	3	11	6.05765	7.59958	584347	NA	6098750	NA	558977	NA	6.48699e+06	NA	455122	NA	6845660	NA	311753	NA	9.29511e+06	NA	410002	NA	9.21738e+06	NA	358407	NA	3322210	NA	349580	NA	5042330	NA	5.10663e+07	4.97905e+07	5.04761e+07	4.87994e+07	1.07913e+08	1.15533e+08	1.07249e+08	9.74834e+07	6.54715e+07	5.90773e+07	6.56275e+07	5.72174e+07	1.25569e+08
EZR	E7EQR4|P15311	Ezrin OS=Homo sapiens GN=EZR PE=1 SV=3|Ezrin OS=Homo sapiens GN=EZR PE=1 SV=4	2	2	8	21	5.8848	7.59382	1.35985e+06	1.55147e+06	1.21603e+07	1.34711e+07	1.15969e+06	1.74085e+06	1.03052e+07	1.11787e+07	1.79585e+06	1.40354e+06	2.66493e+07	2.58366e+07	1.63367e+06	1.89106e+06	1.3075e+07	1.48177e+07	1.81634e+06	1.18885e+06	1.05578e+07	1.21002e+07	1.56706e+06	1.12932e+06	8.74928e+06	9.90205e+06	1.76014e+06	1.54205e+06	1.9483e+07	1.98686e+07	9.13952e+07	9.70369e+07	9.17228e+07	9.12582e+07	7.97769e+07	7.94281e+07	8.2276e+07	7.93271e+07	1.82433e+08	1.94858e+08	1.8378e+08	1.92001e+08	1.14017e+08
XRCC6	P12956	X-ray repair cross-complementing protein 6 OS=Homo sapiens GN=XRCC6 PE=1 SV=2	2	2	24	33	7.09021	7.79631	1.22501e+07	3.77011e+06	4.4728e+07	1.25129e+08	8.65247e+06	4.05612e+06	6.50461e+07	1.68616e+08	1.94738e+07	4.66588e+06	5.1938e+07	1.36521e+08	1.595e+06	2.17742e+06	7.04427e+07	1.94455e+08	1.28788e+07	4.42602e+06	6.90325e+07	1.75636e+08	1.30276e+07	4.33272e+06	7.54607e+07	2.12435e+08	1.82191e+07	3.65106e+06	4.17526e+07	1.14614e+08	3.53473e+08	3.67426e+08	3.42402e+08	3.66126e+08	2.35193e+08	2.54449e+08	2.34571e+08	2.50361e+08	3.97587e+08	3.94181e+08	3.97845e+08	3.85775e+08	2.77684e+08
KPNA1	P52294	Importin subunit alpha-5 OS=Homo sapiens GN=KPNA1 PE=1 SV=3	2	2	2	8	5.54476	6.93631	250308	454306	1.80775e+06	1.83494e+06	555697	441523	3.17152e+06	3.69629e+06	451012	521247	2.24001e+06	3.18313e+06	332571	NA	3.04491e+06	4.03108e+06	582730	210777	3.32123e+06	5.75265e+06	474342	149945	2.65049e+06	2.88594e+06	569373	380781	1.40565e+06	2.48064e+06	2.06184e+07	2.03829e+07	2.05979e+07	2.14063e+07	2.74943e+07	2.81443e+07	2.88441e+07	3.07867e+07	2.71661e+07	2.72776e+07	2.89017e+07	2.76964e+07	2.15228e+07
KPNA2	P52292	Importin subunit alpha-1 OS=Homo sapiens GN=KPNA2 PE=1 SV=1	2	2	6	14	5.97427	7.25263	106261	447626	1.79652e+07	1.3385e+07	429992	524797	8.41711e+06	7.7521e+06	197940	283198	8.83242e+06	8.65752e+06	NA	180569	1.21746e+07	1.01211e+07	NA	308180	5.39419e+06	5.04663e+06	485942	125400	1.14418e+07	1.12421e+07	454406	427219	7.9828e+06	8.89623e+06	1.53731e+08	1.34005e+08	1.49672e+08	1.28579e+08	5.13281e+07	5.26039e+07	5.18655e+07	5.42389e+07	6.85005e+07	7.33447e+07	7.15697e+07	7.33859e+07	6.51302e+07
EIF3I	Q13347	Eukaryotic translation initiation factor 3 subunit I OS=Homo sapiens GN=EIF3I PE=1 SV=1	2	2	2	18	5.55342	7.5617	353958	NA	2.56421e+06	2.31558e+06	100067	133254	2.66966e+06	2.88625e+06	194686	156412	3.08798e+06	3.18446e+06	NA	NA	2.96003e+06	2.70674e+06	NA	NA	2.86506e+06	3.04165e+06	194433	104410	2.33309e+06	2.87138e+06	166541	132769	2.24904e+06	3.05093e+06	1.22667e+08	1.20048e+08	1.23419e+08	1.17542e+08	9.31015e+07	9.8966e+07	9.40829e+07	9.23206e+07	9.94481e+07	9.48831e+07	9.97734e+07	9.51987e+07	8.06353e+07
ZFP36L1	Q07352	Zinc finger protein 36, C3H1 type-like 1 OS=Homo sapiens GN=ZFP36L1 PE=1 SV=1	2	2	5	2	6.01027	6.16315	880011	959007	7.89579e+06	7.60587e+06	1.15581e+06	960965	1.3887e+07	1.16556e+07	732736	619634	2.64756e+07	2.34695e+07	1.00338e+06	1.18854e+06	1.61067e+07	1.31901e+07	889808	1.03894e+06	9.72302e+06	1.09351e+07	1.38632e+06	1.70581e+06	1.98165e+07	1.68796e+07	705694	1.11837e+06	1.0913e+07	1.05033e+07	5.24778e+06	4.66946e+06	4.69652e+06	4.39735e+06	6.78414e+06	6.83419e+06	7.25187e+06	6.30513e+06	1.33973e+07	1.37217e+07	1.20879e+07	1.22244e+07	8.29558e+06
PATL1	Q86TB9|Q86TB9-4	Protein PAT1 homolog 1 OS=Homo sapiens GN=PATL1 PE=1 SV=2|Isoform 4 of Protein PAT1 homolog 1 OS=Homo sapiens GN=PATL1	2	2	12	12	6.59574	6.40816	723897	811165	2.7464e+07	1.87394e+07	1.22176e+06	987817	2.92449e+07	2.0553e+07	545649	814813	3.60324e+07	2.29367e+07	824937	409208	4.01619e+07	2.76242e+07	484314	1.02003e+06	3.32453e+07	2.55726e+07	430880	1.02869e+06	5.79216e+07	4.3408e+07	169918	676985	3.46539e+07	2.38151e+07	3.59434e+07	3.45136e+07	3.50412e+07	3.32884e+07	2.39192e+07	2.4837e+07	2.51204e+07	2.5007e+07	2.78907e+07	2.87752e+07	2.69339e+07	2.84518e+07	3.33577e+07
HNRNPK	P61978-3	Isoform 3 of Heterogeneous nuclear ribonucleoprotein K OS=Homo sapiens GN=HNRNPK	2	2	23	22	8.19153	8.10612	1.1889e+07	1.42881e+07	2.62195e+08	2.88189e+08	1.9683e+07	1.71036e+07	3.70524e+08	3.48635e+08	1.33655e+07	1.39119e+07	3.2882e+08	3.23913e+08	1.99132e+07	1.98354e+07	4.03604e+08	3.87869e+08	1.63184e+07	1.37678e+07	3.81549e+08	4.15035e+08	1.64838e+07	1.46115e+07	3.96376e+08	4.34517e+08	1.2696e+07	1.39928e+07	2.42948e+08	2.60752e+08	1.91917e+08	1.92926e+08	1.97755e+08	1.93786e+08	1.52405e+08	1.46722e+08	1.50756e+08	1.48763e+08	1.87811e+08	1.73795e+08	1.92627e+08	1.7817e+08	1.52328e+08
GSPT1	P15170-2|P15170-3	Isoform 2 of Eukaryotic peptide chain release factor GTP-binding subunit ERF3A OS=Homo sapiens GN=GSPT1|Isoform 3 of Eukaryotic peptide chain release factor GTP-binding subunit ERF3A OS=Homo sapiens GN=GSPT1	2	2	10	9	6.9219	7.59715	1.52655e+06	1.6164e+06	3.90233e+07	3.19642e+07	1.69534e+06	1.46732e+06	3.87804e+07	3.40999e+07	1.2468e+06	1.37165e+06	3.62664e+07	3.08716e+07	3.83853e+06	3.20379e+06	2.69505e+07	2.46157e+07	1.61318e+06	1.94079e+06	3.23277e+07	2.60928e+07	1.42268e+06	3.20025e+06	3.42967e+07	3.40525e+07	1.44583e+06	1.79162e+06	4.8963e+07	4.3235e+07	9.79313e+07	9.32959e+07	9.99594e+07	9.32899e+07	7.17895e+07	8.00043e+07	7.02935e+07	7.2061e+07	6.09562e+07	6.05326e+07	6.36933e+07	6.14323e+07	5.80258e+07
EIF2AK2	P19525|P19525-2	Interferon-induced, double-stranded RNA-activated protein kinase OS=Homo sapiens GN=EIF2AK2 PE=1 SV=2|Isoform 2 of Interferon-induced, double-stranded RNA-activated protein kinase OS=Homo sapiens GN=EIF2AK2	2	2	5	13	5.88328	7.18318	615600	786783	9.55573e+06	1.11946e+07	519888	645547	7.3718e+06	8.13222e+06	526394	419115	1.01387e+07	1.14973e+07	259679	196640	1.26717e+07	1.36147e+07	868826	675740	9.75661e+06	1.23356e+07	690728	315078	8.7197e+06	1.02784e+07	411963	480470	1.13529e+07	1.36649e+07	7.2195e+07	6.88086e+07	6.91887e+07	7.08268e+07	5.93601e+07	6.03229e+07	5.89923e+07	5.87075e+07	8.19248e+07	7.64664e+07	8.11944e+07	7.70891e+07	8.73213e+07
NME1|NME1-NME2|NME2	E7ERL0|J3KPD9|P15531|P15531-2|P22392|P22392-2|Q32Q12	Nucleoside diphosphate kinase A OS=Homo sapiens GN=NME1 PE=1 SV=1|Protein NME1-NME2 OS=Homo sapiens GN=NME1-NME2 PE=1 SV=1|Nucleoside diphosphate kinase A OS=Homo sapiens GN=NME1 PE=1 SV=1|Isoform 2 of Nucleoside diphosphate kinase A OS=Homo sapiens GN=NME1|Nucleoside diphosphate kinase B OS=Homo sapiens GN=NME2 PE=1 SV=1|Isoform 3 of Nucleoside diphosphate kinase B OS=Homo sapiens GN=NME2|Nucleo…	2	NA	2	NA	5.70395	NA	1.52174e+06	310048	1.85713e+06	3.04395e+06	NA	282662	2.58244e+06	5.02986e+06	295769	106218	2.58336e+06	3.39509e+06	126606	NA	1.8614e+06	2.30554e+06	NA	289019	2.96209e+06	3.257e+06	222157	359378	3.22282e+06	3.73251e+06	407528	382095	2.86319e+06	3.91751e+06	NA	NA	NA	NA	NA	NA	NA	NA	NA	NA	NA	NA	NA
SAFB	Q15424|Q15424-3|Q15424-4	Scaffold attachment factor B1 OS=Homo sapiens GN=SAFB PE=1 SV=4|Isoform 3 of Scaffold attachment factor B1 OS=Homo sapiens GN=SAFB|Isoform 4 of Scaffold attachment factor B1 OS=Homo sapiens GN=SAFB	2	2	7	20	5.79246	7.28178	800695	905278	6.23555e+06	1.11189e+07	962559	593080	5.21531e+06	8.35133e+06	965655	704115	6.14971e+06	8.57152e+06	1.19261e+06	535951	7.02424e+06	1.15844e+07	950114	946263	7.41017e+06	5.80916e+06	940127	978776	7.69266e+06	8.09258e+06	1.17775e+06	808034	3.97018e+06	5.05078e+06	9.24855e+07	8.94032e+07	9.26172e+07	8.89616e+07	4.49022e+07	5.01973e+07	4.35761e+07	4.91153e+07	6.43926e+07	6.46597e+07	6.62514e+07	6.52313e+07	5.76461e+07
R3HDM2	A0A0U1RRA6|B5MCU0	R3H domain-containing protein 2 OS=Homo sapiens GN=R3HDM2 PE=1 SV=1|R3H domain-containing protein 2 OS=Homo sapiens GN=R3HDM2 PE=1 SV=1	2	NA	12	NA	6.50964	NA	1.23041e+06	2.12935e+06	2.86217e+07	1.55367e+07	1.29097e+06	1.6999e+06	3.44422e+07	2.46592e+07	1.46824e+06	2.07591e+06	3.20772e+07	2.27008e+07	1.29293e+06	1.91687e+06	2.11858e+07	1.55664e+07	1.01154e+06	1.78135e+06	2.93803e+07	2.3342e+07	1.53988e+06	1.8883e+06	5.19757e+07	2.79911e+07	1.21144e+06	1.93993e+06	3.4205e+07	2.6781e+07	NA	NA	NA	NA	NA	NA	NA	NA	NA	NA	NA	NA	NA
PSPC1	Q8WXF1	Paraspeckle component 1 OS=Homo sapiens GN=PSPC1 PE=1 SV=1	2	2	19	14	7.24613	7.02285	2.66908e+06	2.96597e+06	4.34474e+07	5.45735e+07	4.08695e+06	3.01823e+06	7.58506e+07	7.7392e+07	3.5316e+06	3.09113e+06	9.15817e+07	1.09203e+08	3.41456e+06	2.68856e+06	7.40814e+07	8.34863e+07	3.53324e+06	2.97643e+06	1.20861e+08	1.6607e+08	3.87199e+06	2.95533e+06	9.8122e+07	1.14588e+08	3.26294e+06	2.85307e+06	7.58706e+07	9.65538e+07	3.56701e+07	4.08045e+07	3.63648e+07	3.81331e+07	3.66524e+07	3.40511e+07	3.53685e+07	3.37856e+07	4.93558e+07	4.86608e+07	4.87229e+07	4.73537e+07	3.08902e+07
SF3B1	O75533	Splicing factor 3B subunit 1 OS=Homo sapiens GN=SF3B1 PE=1 SV=3	2	2	36	40	6.93795	7.25981	5.24966e+06	4.99402e+06	9.99119e+07	9.45007e+07	4.75508e+06	5.6257e+06	1.1426e+08	9.93004e+07	4.76275e+06	5.41226e+06	9.81297e+07	9.34635e+07	6.40003e+06	7.48143e+06	1.27276e+08	1.00848e+08	3.91224e+06	4.99631e+06	1.07234e+08	1.00827e+08	3.9328e+06	5.11672e+06	1.21197e+08	1.0811e+08	5.16342e+06	4.44572e+06	7.39226e+07	7.42831e+07	1.65323e+08	1.7017e+08	1.6358e+08	1.66845e+08	1.19004e+08	1.25845e+08	1.18283e+08	1.21655e+08	1.43003e+08	1.55088e+08	1.39225e+08	1.57604e+08	1.23982e+08
TFB1M	Q8WVM0	Dimethyladenosine transferase 1, mitochondrial OS=Homo sapiens GN=TFB1M PE=1 SV=1	2	2	3	5	5.72446	6.03134	389400	622901	2.90893e+06	3.55854e+06	313586	595109	8.249e+06	7.57639e+06	430911	445560	5.87564e+06	5.28972e+06	435575	159626	1.37259e+06	1.66041e+06	414060	240099	3.45897e+06	3.61714e+06	455448	440581	2.10922e+06	2.71064e+06	367310	381297	7.65654e+06	7.77297e+06	7.9023e+06	9.94117e+06	8.59516e+06	9.7364e+06	1.08768e+07	1.11757e+07	1.17295e+07	1.13657e+07	8.81224e+06	8.63963e+06	8.28617e+06	8.64483e+06	5.84102e+06
SBDS	A0A087X020|Q9Y3A5	Ribosome maturation protein SBDS OS=Homo sapiens GN=SBDS PE=1 SV=1|Ribosome maturation protein SBDS OS=Homo sapiens GN=SBDS PE=1 SV=4	2	2	2	13	5.58528	7.2999	211754	133597	2.5369e+06	3.16231e+06	365668	166031	3.24604e+06	3.78578e+06	150888	NA	2.26225e+06	2.56578e+06	NA	NA	3.17746e+06	3.75018e+06	134037	NA	3.39651e+06	3.49405e+06	182251	217941	1.88356e+06	2.38751e+06	NA	246750	5.24813e+06	5.59145e+06	5.46354e+07	5.45236e+07	5.60421e+07	5.48089e+07	5.81024e+07	6.24684e+07	5.84974e+07	5.93793e+07	3.647e+07	3.66782e+07	3.62084e+07	3.74653e+07	6.23028e+07
SRSF3	P84103|P84103-2	Serine/arginine-rich splicing factor 3 OS=Homo sapiens GN=SRSF3 PE=1 SV=1|Isoform 2 of Serine/arginine-rich splicing factor 3 OS=Homo sapiens GN=SRSF3	2	2	4	6	6.74291	7.5477	1.12325e+06	619994	9.68213e+06	2.47156e+07	1.21363e+06	609954	8.06703e+06	2.1268e+07	1.27252e+06	629403	8.3386e+06	1.48135e+07	1.48105e+06	1.09912e+06	1.65362e+07	2.93208e+07	1.65199e+06	729610	2.09599e+07	1.48154e+07	1.18443e+06	699638	1.51019e+07	1.86162e+07	749861	877177	6.10479e+06	1.18931e+07	9.08764e+07	8.95019e+07	8.75419e+07	8.54424e+07	5.85355e+07	5.77728e+07	5.45962e+07	5.40685e+07	6.54746e+07	6.49237e+07	6.46964e+07	6.43959e+07	6.1549e+07
HSP90AA1	P07900|P07900-2	Heat shock protein HSP 90-alpha OS=Homo sapiens GN=HSP90AA1 PE=1 SV=5|Isoform 2 of Heat shock protein HSP 90-alpha OS=Homo sapiens GN=HSP90AA1	2	2	7	20	5.8608	7.90517	2.8699e+06	2.79693e+06	2.29735e+07	1.01439e+07	676018	1.39572e+06	1.38405e+07	7.33278e+06	803511	1.65254e+06	1.6552e+07	8.03887e+06	751749	1.8568e+06	1.24252e+07	5.98636e+06	334068	1.23891e+06	1.45709e+07	6.8203e+06	1.03236e+06	1.54567e+06	1.43911e+07	7.17446e+06	654853	2.05242e+06	1.97318e+07	9.7114e+06	2.78478e+08	3.20608e+08	2.87385e+08	3.07622e+08	2.27803e+08	2.45757e+08	2.36687e+08	2.44323e+08	2.1732e+08	2.09876e+08	2.14717e+08	2.13318e+08	2.42005e+08
MRPL1	Q9BYD6	39S ribosomal protein L1, mitochondrial OS=Homo sapiens GN=MRPL1 PE=1 SV=2	2	2	6	7	6.26095	6.53132	468474	158265	1.59825e+07	1.86224e+07	499090	340627	1.0827e+07	1.58021e+07	377109	294081	1.08214e+07	1.33221e+07	NA	NA	8.21458e+06	9.05448e+06	777543	897466	7.81709e+06	8.98973e+06	NA	125742	9.30203e+06	1.10559e+07	96607.8	110922	1.8893e+07	2.75805e+07	3.50722e+07	3.34135e+07	3.63752e+07	3.5939e+07	2.9068e+07	3.0302e+07	2.96272e+07	2.98499e+07	3.26429e+07	3.43205e+07	3.60318e+07	3.48917e+07	2.00936e+07
MRPL9	Q9BYD2	39S ribosomal protein L9, mitochondrial OS=Homo sapiens GN=MRPL9 PE=1 SV=2	2	2	6	7	5.84539	6.2684	475303	631860	1.44577e+07	1.90619e+07	405135	273848	8.04424e+06	1.37508e+07	798105	310351	6.5926e+06	1.05296e+07	356085	485804	6.09702e+06	8.34988e+06	513138	217885	6.45792e+06	8.47293e+06	778818	359939	7.99277e+06	8.82936e+06	365915	344430	1.2956e+07	2.30276e+07	2.84141e+07	2.91451e+07	2.80077e+07	2.97933e+07	2.33573e+07	2.22511e+07	2.23952e+07	2.28545e+07	2.39831e+07	2.32707e+07	2.33285e+07	2.34793e+07	1.44684e+07
EIF3B	P55884|P55884-2	Eukaryotic translation initiation factor 3 subunit B OS=Homo sapiens GN=EIF3B PE=1 SV=3|Isoform 2 of Eukaryotic translation initiation factor 3 subunit B OS=Homo sapiens GN=EIF3B	2	2	10	26	6.26792	7.36252	1.55037e+06	1.10406e+06	1.89667e+07	1.13084e+07	1.22549e+06	2.01642e+06	2.07927e+07	1.63033e+07	1.69726e+06	1.91485e+06	2.239e+07	1.51145e+07	819808	2.05954e+06	1.86771e+07	1.30891e+07	2.18933e+06	2.7984e+06	1.71647e+07	1.41992e+07	1.78574e+06	2.30906e+06	1.84394e+07	1.618e+07	1.81268e+06	2.81928e+06	1.91185e+07	1.56002e+07	2.44396e+08	2.55609e+08	2.48485e+08	2.49558e+08	1.66858e+08	1.74874e+08	1.673e+08	1.71822e+08	1.57643e+08	1.62e+08	1.62051e+08	1.63282e+08	1.15963e+08
C14orf166	Q9Y224	UPF0568 protein C14orf166 OS=Homo sapiens GN=C14orf166 PE=1 SV=1	2	2	7	10	5.9725	6.77841	569937	514624	1.12445e+07	1.18237e+07	1.08867e+06	457427	1.61625e+07	1.88666e+07	648824	753113	6.0275e+06	8.49869e+06	859223	942376	1.06444e+07	1.22083e+07	694135	625126	1.22846e+07	1.34753e+07	846280	577835	9.7067e+06	1.47542e+07	895734	695026	1.03864e+07	1.52288e+07	5.10415e+07	4.98249e+07	5.2189e+07	5.19022e+07	5.1453e+07	5.58112e+07	5.15634e+07	5.25248e+07	3.90951e+07	3.93016e+07	3.91255e+07	3.89446e+07	5.08214e+07
CSTF1	Q05048	Cleavage stimulation factor subunit 1 OS=Homo sapiens GN=CSTF1 PE=1 SV=1	2	2	5	11	5.63854	6.89966	NA	253999	3.41866e+06	4.65999e+06	367704	287177	3.79387e+06	4.79142e+06	474038	269465	3.8704e+06	4.73854e+06	196330	224920	5.07492e+06	5.18857e+06	288179	309711	4.95181e+06	5.52059e+06	258202	131331	4.94679e+06	7.47845e+06	604655	417112	4.01489e+06	4.71237e+06	5.1174e+07	4.83401e+07	5.11027e+07	4.99542e+07	3.77346e+07	3.63175e+07	3.46203e+07	3.53955e+07	4.06408e+07	4.11357e+07	4.47849e+07	4.04885e+07	3.20728e+07
SF3B3	Q15393	Splicing factor 3B subunit 3 OS=Homo sapiens GN=SF3B3 PE=1 SV=4	2	2	3	36	5.64438	7.2949	260405	1.69195e+06	3.68885e+06	3.25692e+06	143058	349186	4.17849e+06	3.22959e+06	181338	280252	4.38031e+06	3.05406e+06	237454	NA	5.01659e+06	2.64479e+06	444530	159365	2.71256e+06	2.41055e+06	296634	419219	3.78579e+06	3.0475e+06	686784	451793	5.42419e+06	3.49308e+06	2.12886e+08	2.23039e+08	2.19696e+08	2.23166e+08	1.56577e+08	1.56361e+08	1.53807e+08	1.54122e+08	2.08988e+08	2.08955e+08	2.1474e+08	2.12202e+08	1.52238e+08
PTCD3	Q96EY7	Pentatricopeptide repeat domain-containing protein 3, mitochondrial OS=Homo sapiens GN=PTCD3 PE=1 SV=3	2	2	16	15	7.0657	6.77895	1.38498e+06	1.50899e+06	8.26646e+07	7.79125e+07	2.46787e+06	932245	6.033e+07	7.46394e+07	1.56219e+06	1.93107e+06	9.59679e+07	7.68476e+07	1.06493e+06	1.21638e+06	3.76153e+07	3.39868e+07	1.66892e+06	1.33779e+06	4.0673e+07	4.56377e+07	883243	1.78665e+06	4.00019e+07	4.42543e+07	1.84182e+06	1.96974e+06	7.06478e+07	7.48588e+07	5.78741e+07	5.26638e+07	5.77616e+07	5.51343e+07	5.12687e+07	5.15226e+07	5.07656e+07	5.08394e+07	5.64195e+07	5.33519e+07	5.78054e+07	5.29782e+07	3.07322e+07
RBM41	Q96IZ5|Q96IZ5-2	RNA-binding protein 41 OS=Homo sapiens GN=RBM41 PE=1 SV=2|Isoform 2 of RNA-binding protein 41 OS=Homo sapiens GN=RBM41	2	1	4	2	5.46483	5.37215	139048	NA	5.83968e+06	6.83071e+06	82083.4	NA	1.85032e+06	1.82104e+06	187088	NA	1.55505e+06	1.78394e+06	87819.9	NA	2.01679e+06	2.07137e+06	65776.4	NA	1.78786e+06	1.55036e+06	NA	NA	2.16595e+06	1.94214e+06	284533	NA	1.48093e+06	1.08629e+06	NA	3652100	NA	4.2941e+06	NA	1460450	NA	1331300	NA	1715340	NA	1816440	NA
APOBEC3G	Q9HC16	DNA dC->dU-editing enzyme APOBEC-3G OS=Homo sapiens GN=APOBEC3G PE=1 SV=1	2	NA	5	NA	6.0225	NA	957673	1.06052e+06	6.09073e+06	7.47207e+06	1.31469e+06	765975	1.37077e+07	1.66413e+07	922343	1.15556e+06	4.33832e+07	4.14971e+07	923738	798275	9.48849e+06	1.25571e+07	1.2339e+06	1.39842e+06	2.43653e+07	3.30114e+07	1.14023e+06	739690	4.67115e+06	5.54808e+06	1.12895e+06	780808	3.62435e+06	3.76088e+06	NA	NA	NA	NA	NA	NA	NA	NA	NA	NA	NA	NA	NA
PTCD2	Q8WV60	Pentatricopeptide repeat-containing protein 2, mitochondrial OS=Homo sapiens GN=PTCD2 PE=1 SV=3	2	2	8	6	6.17977	6.16784	934396	1.0545e+06	3.02056e+07	2.10478e+07	139270	455189	3.30671e+07	2.58125e+07	696720	1.08673e+06	3.60298e+07	2.28587e+07	1.59381e+06	880789	1.22425e+07	9.74327e+06	626770	643718	2.17344e+07	1.42782e+07	273320	1.007e+06	1.6756e+07	1.54858e+07	1.59651e+06	1.28387e+06	4.10986e+07	2.84877e+07	1.82238e+07	1.73993e+07	1.78173e+07	1.82401e+07	1.54022e+07	1.60291e+07	1.55565e+07	1.56564e+07	1.58293e+07	1.4372e+07	1.53891e+07	1.46566e+07	8.2589e+06
PABPC4L	P0CB38	Polyadenylate-binding protein 4-like OS=Homo sapiens GN=PABPC4L PE=2 SV=1	2	NA	2	NA	5.51583	NA	451772	661059	2.72635e+06	3.2119e+06	125371	74865.5	2.10055e+06	1.34191e+06	491568	323272	4.36605e+06	5.07039e+06	NA	NA	1.02491e+06	988492	728719	611020	2.0434e+06	2.1098e+06	191971	290136	3.00888e+06	4.3337e+06	429824	449362	2.09226e+06	2.06952e+06	NA	NA	NA	NA	NA	NA	NA	NA	NA	NA	NA	NA	NA
CLUH	I3L2B0|K7EIG1|O75153	Clustered mitochondria protein homolog (Fragment) OS=Homo sapiens GN=CLUH PE=1 SV=2|Clustered mitochondria protein homolog (Fragment) OS=Homo sapiens GN=CLUH PE=1 SV=2|Clustered mitochondria protein homolog OS=Homo sapiens GN=CLUH PE=1 SV=2	2	2	4	37	5.52461	7.07358	76616.9	NA	4.38414e+06	3.74078e+06	123326	NA	2.16493e+06	2.19855e+06	92020.4	NA	2.22289e+06	2.1819e+06	125057	160920	1.557e+06	1.74489e+06	NA	NA	1.94353e+06	1.75333e+06	87205.6	NA	1.56552e+06	1.96441e+06	159745	139785	7.0047e+06	5.61587e+06	1.5853e+08	1.48769e+08	1.5821e+08	1.47021e+08	7.7496e+07	7.67246e+07	7.93975e+07	7.79498e+07	7.52756e+07	8.02885e+07	7.8377e+07	7.9395e+07	5.07675e+07
ZC3H11A	O75152	Zinc finger CCCH domain-containing protein 11A OS=Homo sapiens GN=ZC3H11A PE=1 SV=3	2	2	19	19	6.22525	6.60192	1.30079e+06	1.35981e+06	6.40996e+07	5.03072e+07	1.36954e+06	1.9692e+06	2.86768e+07	2.58259e+07	1.26306e+06	1.20224e+06	2.77229e+07	3.10225e+07	1.75495e+06	995369	3.48825e+07	3.16983e+07	1.69898e+06	1.8643e+06	1.82442e+07	1.96038e+07	860474	1.6651e+06	3.64001e+07	2.99548e+07	1.46449e+06	1.5726e+06	3.95339e+07	3.7595e+07	7.0911e+07	7.97457e+07	6.94979e+07	7.52614e+07	3.9721e+07	3.88825e+07	3.87206e+07	3.74491e+07	4.68068e+07	4.91647e+07	4.58186e+07	4.72183e+07	4.64744e+07
IFIT5	Q13325|Q13325-2	Interferon-induced protein with tetratricopeptide repeats 5 OS=Homo sapiens GN=IFIT5 PE=1 SV=1|Isoform 2 of Interferon-induced protein with tetratricopeptide repeats 5 OS=Homo sapiens GN=IFIT5	2	2	8	6	6.10708	6.61524	525150	822664	3.6988e+07	3.06986e+07	746588	1.10505e+06	1.83376e+07	2.06795e+07	842749	785836	2.13326e+07	1.79315e+07	814590	1.00323e+06	1.50341e+07	1.53715e+07	971950	835740	2.83878e+07	3.79145e+07	NA	864638	1.38331e+07	1.32333e+07	814259	589602	6.16415e+06	4.70209e+06	2.11884e+07	2.32981e+07	2.21673e+07	2.34637e+07	1.61178e+07	1.72746e+07	1.70349e+07	1.65864e+07	1.33137e+07	1.44553e+07	1.44208e+07	1.47307e+07	9.63513e+06
RBM12	Q9NTZ6	RNA-binding protein 12 OS=Homo sapiens GN=RBM12 PE=1 SV=1	2	2	12	18	6.66919	6.97424	1.286e+06	717101	2.87547e+07	2.47165e+07	943096	1.70297e+06	3.15913e+07	2.43e+07	915474	1.40678e+06	3.55207e+07	3.16501e+07	966692	809214	4.55403e+07	3.79051e+07	938559	1.86091e+06	3.5318e+07	4.82075e+07	1.20104e+06	1.53267e+06	4.63734e+07	3.98779e+07	1.30014e+06	740266	2.26385e+07	2.35719e+07	8.58573e+07	8.43137e+07	8.51019e+07	8.17191e+07	6.39146e+07	6.16834e+07	6.18464e+07	6.03732e+07	7.99445e+07	7.81883e+07	7.75539e+07	7.93597e+07	6.42029e+07
PRPF6	O94906|O94906-2	Pre-mRNA-processing factor 6 OS=Homo sapiens GN=PRPF6 PE=1 SV=1|Isoform 2 of Pre-mRNA-processing factor 6 OS=Homo sapiens GN=PRPF6	2	2	5	26	5.73782	7.22386	794556	363296	7.50571e+06	8.308e+06	348774	499514	9.59864e+06	9.99821e+06	238150	288695	8.35419e+06	9.79217e+06	257082	272262	8.7234e+06	9.78713e+06	537733	508392	9.00066e+06	1.01592e+07	352923	662243	9.62184e+06	1.14539e+07	718040	269094	7.26524e+06	7.13485e+06	7.75251e+07	8.29709e+07	8.03275e+07	8.15803e+07	6.376e+07	6.4828e+07	6.08523e+07	6.40428e+07	7.79315e+07	8.01219e+07	7.96435e+07	8.14102e+07	5.55144e+07
CSTF3	Q12996	Cleavage stimulation factor subunit 3 OS=Homo sapiens GN=CSTF3 PE=1 SV=1	2	2	6	17	5.94572	6.53441	531066	417721	7.09012e+06	6.80474e+06	442291	389096	8.5446e+06	8.71286e+06	588387	750214	9.48395e+06	9.35033e+06	684006	781874	8.45258e+06	9.45169e+06	676539	600520	9.70962e+06	1.12442e+07	548030	617871	9.34203e+06	1.18681e+07	908678	634153	6.37239e+06	6.37383e+06	6.0451e+07	6.31315e+07	6.23504e+07	6.19855e+07	4.51897e+07	4.79091e+07	4.64893e+07	4.65119e+07	6.15309e+07	6.20866e+07	6.29019e+07	6.2804e+07	4.18036e+07
TRNAU1AP	Q9NX07	tRNA selenocysteine 1-associated protein 1 OS=Homo sapiens GN=TRNAU1AP PE=1 SV=1	2	2	3	3	6.21965	5.65011	420407	145539	8.8407e+06	8.75045e+06	479179	521360	9.92567e+06	9.1855e+06	NA	386320	8.60075e+06	7.73874e+06	765835	857942	1.64304e+07	1.43329e+07	550223	555467	6.38911e+06	8.29159e+06	775049	496490	1.00037e+07	1.13404e+07	163652	563786	8.69817e+06	9.41935e+06	5.51143e+06	4.51207e+06	3.838e+06	4.56637e+06	4.34467e+06	4.41091e+06	4.3532e+06	4.25768e+06	3.75413e+06	3.66148e+06	4.2286e+06	3.59397e+06	5.23858e+06
FAM120C	Q9NX05	Constitutive coactivator of PPAR-gamma-like protein 2 OS=Homo sapiens GN=FAM120C PE=2 SV=3	2	2	21	7	6.79544	6.05727	1.71435e+06	2.33284e+06	2.06428e+07	1.9372e+07	2.09207e+06	2.25533e+06	3.46558e+07	3.68749e+07	1.42812e+06	1.60606e+06	1.62068e+07	1.68895e+07	2.45878e+06	2.14115e+06	9.56779e+07	8.7094e+07	2.28145e+06	2.11664e+06	5.42116e+07	5.16304e+07	1.95263e+06	1.83664e+06	7.64971e+07	7.17718e+07	1.33095e+06	1.53031e+06	1.96829e+07	1.80406e+07	5.62718e+06	4.9902e+06	5.52943e+06	5.36088e+06	9.32855e+06	9.27756e+06	9.59775e+06	8.82185e+06	4.74908e+06	4.86479e+06	4.5069e+06	4.47941e+06	1.98344e+07
RTCB	Q9Y3I0	tRNA-splicing ligase RtcB homolog OS=Homo sapiens GN=RTCB PE=1 SV=1	2	2	15	20	6.80717	7.32855	1.68769e+06	1.92193e+06	4.23304e+07	6.25021e+07	2.6108e+06	2.11273e+06	4.17878e+07	5.41437e+07	2.06029e+06	1.75191e+06	1.97167e+07	2.51612e+07	2.86002e+06	1.70599e+06	4.25645e+07	4.80265e+07	2.67331e+06	1.23989e+06	2.33836e+07	2.72449e+07	2.34149e+06	1.82617e+06	2.39655e+07	3.6538e+07	2.26071e+06	2.19562e+06	3.1218e+07	4.34457e+07	1.60758e+08	1.56596e+08	1.55017e+08	1.55137e+08	1.3467e+08	1.3739e+08	1.35393e+08	1.32351e+08	1.21453e+08	1.11677e+08	1.23095e+08	1.1244e+08	1.46503e+08
EIF1AY|EIF1AX	A6NJH9|O14602|P47813	Eukaryotic translation initiation factor 1A, Y-chromosomal OS=Homo sapiens GN=EIF1AY PE=1 SV=1|Eukaryotic translation initiation factor 1A, Y-chromosomal OS=Homo sapiens GN=EIF1AY PE=1 SV=4|Eukaryotic translation initiation factor 1A, X-chromosomal OS=Homo sapiens GN=EIF1AX PE=1 SV=2	2	NA	2	NA	5.94306	NA	314279	431347	3.65681e+06	5.53868e+06	379428	195116	4.02779e+06	6.72207e+06	278902	150752	3.25912e+06	4.91782e+06	511164	521484	4.71597e+06	5.71992e+06	571251	223199	2.746e+06	2.94246e+06	467681	362566	2.70197e+06	4.04045e+06	550377	469852	3.77588e+06	5.6598e+06	NA	NA	NA	NA	NA	NA	NA	NA	NA	NA	NA	NA	NA
PURB	Q96QR8	Transcriptional activator protein Pur-beta OS=Homo sapiens GN=PURB PE=1 SV=3	2	2	9	5	7.35111	6.96045	7.60224e+06	3.64379e+06	1.30995e+07	3.95974e+07	5.05432e+06	3.0128e+06	1.69804e+07	4.88351e+07	1.04393e+07	3.15968e+06	2.49282e+07	6.39099e+07	1.21015e+06	1.14676e+06	1.96598e+07	5.02311e+07	7.56698e+06	1.66382e+06	1.8857e+07	5.99328e+07	7.65815e+06	1.78966e+06	1.84021e+07	5.6918e+07	9.73646e+06	1.65416e+06	1.32135e+07	3.68972e+07	2.045e+07	2.16424e+07	2.07071e+07	2.11324e+07	2.54756e+07	2.79209e+07	2.52818e+07	2.60528e+07	3.08473e+07	3.18051e+07	2.99991e+07	3.05117e+07	2.59535e+07
AHNAK	Q09666	Neuroblast differentiation-associated protein AHNAK OS=Homo sapiens GN=AHNAK PE=1 SV=2	2	2	78	254	6.63184	8.05598	1.11141e+07	6.82476e+06	7.04797e+07	9.3909e+07	6.20403e+06	6.90142e+06	1.32179e+08	1.78349e+08	7.09127e+06	7.04223e+06	7.40693e+07	1.02374e+08	7.31894e+06	6.43022e+06	7.90877e+07	1.05519e+08	7.68202e+06	7.54374e+06	1.16053e+08	9.5365e+07	7.2985e+06	8.10215e+06	1.22551e+08	1.07938e+08	7.67584e+06	6.35385e+06	3.35487e+07	2.90719e+07	9.37026e+08	9.27561e+08	9.41073e+08	9.85436e+08	2.92327e+09	2.84067e+09	2.77024e+09	2.74189e+09	1.57985e+09	1.78971e+09	1.39753e+09	1.8852e+09	2.5013e+09
SAMD9	Q5K651	Sterile alpha motif domain-containing protein 9 OS=Homo sapiens GN=SAMD9 PE=1 SV=1	2	2	4	13	5.61421	6.33594	418586	317151	2.53579e+06	2.1092e+06	558478	460772	3.27305e+06	2.99055e+06	537191	621088	7.46934e+06	7.19227e+06	835156	1.03412e+06	8.63506e+06	7.80412e+06	205763	403789	5.17981e+06	5.86308e+06	748405	662592	1.50295e+07	1.40605e+07	411190	508173	1.87917e+06	1.5615e+06	1.97857e+07	1.65573e+07	2.1277e+07	1.7154e+07	2.74874e+07	2.80076e+07	2.89863e+07	2.87142e+07	4.81368e+07	5.1548e+07	4.61077e+07	5.02056e+07	3.33998e+07
DDX28	Q9NUL7	Probable ATP-dependent RNA helicase DDX28 OS=Homo sapiens GN=DDX28 PE=1 SV=2	2	2	6	9	6.15313	6.26204	635601	689835	2.56512e+07	1.68062e+07	817581	810528	1.55752e+07	9.86596e+06	508962	925122	2.11738e+07	1.36177e+07	811068	772927	1.02925e+07	7.3468e+06	494831	645153	9.96604e+06	9.67493e+06	469857	957216	1.26803e+07	1.02733e+07	529246	1.07262e+06	4.0865e+07	3.03954e+07	2.74004e+07	2.39881e+07	2.73184e+07	2.37154e+07	1.51326e+07	1.57161e+07	1.52277e+07	1.51203e+07	1.80844e+07	1.67623e+07	1.77291e+07	1.7014e+07	1.03281e+07
TRMT10C	Q7L0Y3	Mitochondrial ribonuclease P protein 1 OS=Homo sapiens GN=TRMT10C PE=1 SV=2	2	2	7	15	6.32391	6.87012	664793	728783	1.80104e+07	1.02537e+07	332821	1.0697e+06	1.69437e+07	9.95415e+06	646054	1.02445e+06	2.59214e+07	1.73218e+07	658206	929294	5.12766e+06	3.38021e+06	828581	1.08132e+06	9.99106e+06	6.32291e+06	642457	538992	8.22024e+06	5.71439e+06	458084	1.25686e+06	2.96175e+07	2.15634e+07	6.74368e+07	6.41056e+07	6.58833e+07	6.07703e+07	5.41526e+07	5.08117e+07	5.55575e+07	5.33482e+07	6.17931e+07	6.3007e+07	6.36677e+07	6.34569e+07	3.65184e+07
YARS2	Q9Y2Z4	Tyrosine--tRNA ligase, mitochondrial OS=Homo sapiens GN=YARS2 PE=1 SV=2	2	2	7	8	6.24105	6.90461	533334	417893	1.57979e+07	1.94988e+07	321528	154445	7.3134e+06	8.16116e+06	415870	736991	1.54052e+07	1.74967e+07	992484	585875	7.20918e+06	8.29412e+06	805075	557502	6.48417e+06	9.08343e+06	507258	359835	7.69422e+06	1.10839e+07	577457	669244	3.1673e+07	4.3505e+07	5.53124e+07	5.34846e+07	5.55557e+07	5.30728e+07	2.71381e+07	2.64933e+07	2.6953e+07	2.69412e+07	3.76868e+07	3.85484e+07	3.81764e+07	3.80426e+07	3.69828e+07
ATP5J2-PTCD1|PTCD1	G3V325|O75127	Protein ATP5J2-PTCD1 OS=Homo sapiens GN=ATP5J2-PTCD1 PE=4 SV=1|Pentatricopeptide repeat-containing protein 1, mitochondrial OS=Homo sapiens GN=PTCD1 PE=1 SV=2	2	NA	10	NA	6.55471	NA	2.56221e+06	2.19329e+06	2.1294e+07	6.35902e+07	1.13505e+07	254365	1.23335e+07	3.52483e+07	3.99775e+06	1.54168e+06	2.50413e+07	6.3666e+07	383244	2.44371e+06	9.66476e+06	2.75102e+07	4.05844e+06	1.27034e+06	7.87361e+06	2.71158e+07	9.3221e+06	842393	9.03562e+06	2.9198e+07	3.8445e+06	1.3661e+06	3.70432e+07	1.27113e+08	NA	NA	NA	NA	NA	NA	NA	NA	NA	NA	NA	NA	NA
DHX57	Q6P158	Putative ATP-dependent RNA helicase DHX57 OS=Homo sapiens GN=DHX57 PE=1 SV=2	2	2	3	16	5.59095	6.46002	155266	266189	4.32955e+06	4.23309e+06	NA	346605	3.27758e+06	3.70601e+06	373288	360027	2.95456e+06	3.38046e+06	NA	286565	3.54365e+06	4.64417e+06	NA	368357	5.70968e+06	3.81068e+06	168415	153409	2.93193e+06	2.89102e+06	423999	237229	3.00861e+06	3.28854e+06	5.59688e+07	5.76206e+07	5.5091e+07	5.43811e+07	3.89667e+07	4.27936e+07	3.72591e+07	4.15884e+07	3.86071e+07	3.94708e+07	3.78199e+07	3.88639e+07	3.29581e+07
C11orf68	Q9H3H3|Q9H3H3-2|Q9H3H3-3	UPF0696 protein C11orf68 OS=Homo sapiens GN=C11orf68 PE=1 SV=2|Isoform 2 of UPF0696 protein C11orf68 OS=Homo sapiens GN=C11orf68|Isoform 3 of UPF0696 protein C11orf68 OS=Homo sapiens GN=C11orf68	2	2	3	6	6.2767	6.81205	437284	340151	7.50512e+06	8.57534e+06	386893	860073	1.30809e+07	1.18793e+07	179367	NA	9.39522e+06	9.85285e+06	449795	338734	7.69693e+06	8.78892e+06	253398	192964	1.22532e+07	1.26903e+07	824945	707916	2.19597e+07	2.33687e+07	NA	NA	5.43938e+06	4.72862e+06	1.24356e+07	1.37616e+07	1.29285e+07	1.44426e+07	1.73091e+07	1.798e+07	1.70729e+07	1.78228e+07	1.28742e+07	1.31802e+07	1.40516e+07	1.25693e+07	1.22992e+07
ZFR	Q96KR1	Zinc finger RNA-binding protein OS=Homo sapiens GN=ZFR PE=1 SV=2	2	2	8	24	5.80121	6.86604	1.0087e+06	917987	5.88262e+06	8.2721e+06	660434	723576	6.11112e+06	1.04623e+07	1.17802e+06	628410	5.51242e+06	7.25138e+06	940826	848213	8.53258e+06	1.42878e+07	719150	919997	2.95113e+07	1.25722e+07	826863	773497	8.28398e+06	9.11113e+06	1.20548e+06	1.00621e+06	5.82174e+06	5.47004e+06	9.39565e+07	8.70582e+07	9.31813e+07	8.7136e+07	7.1484e+07	6.48104e+07	6.9004e+07	6.78366e+07	6.39111e+07	7.06821e+07	5.7074e+07	7.24501e+07	7.89402e+07
MEX3A	A1L020	RNA-binding protein MEX3A OS=Homo sapiens GN=MEX3A PE=1 SV=1	2	2	8	2	6.22116	5.55258	655841	1.38366e+06	2.43563e+07	2.25257e+07	973318	851182	5.19439e+06	4.03344e+06	776427	1.08128e+06	9.17196e+06	7.91924e+06	852240	648552	8.94282e+06	8.35536e+06	366498	344099	3.32458e+06	3.02138e+06	934199	900762	1.07389e+07	1.13939e+07	535163	607738	1.82159e+07	1.81411e+07	2.70208e+06	2.74743e+06	3.15144e+06	2.96647e+06	712002	833412	638180	721208	912103	965518	1.25757e+06	1.02591e+06	1.16373e+06
DSG1	Q02413	Desmoglein-1 OS=Homo sapiens GN=DSG1 PE=1 SV=2	2	NA	4	NA	5.56124	NA	1.78588e+06	745231	1.90635e+06	1.83243e+06	496439	1.02623e+06	3.8689e+06	1.31947e+06	935079	702516	1.33051e+06	3.49723e+06	2.64962e+06	757293	992589	1.6181e+06	466572	455396	1.97091e+06	2.19133e+06	621872	650771	1.62118e+06	1.39623e+06	360834	1.1682e+06	1.69928e+06	2.30646e+06	NA	NA	NA	NA	NA	NA	NA	NA	NA	NA	NA	NA	NA
DCD	P81605	Dermcidin OS=Homo sapiens GN=DCD PE=1 SV=2	2	NA	4	NA	5.69841	NA	1.08355e+06	1.73004e+06	5.42251e+06	4.22994e+06	1.09956e+06	868585	6.92443e+06	3.1914e+06	5.62883e+06	1.48229e+06	2.38966e+06	3.76848e+06	5.73625e+06	4.16943e+06	2.40068e+06	1.98192e+06	1.99854e+06	4.64614e+06	5.91351e+06	9.31306e+06	3.24677e+06	2.66333e+06	2.37657e+06	3.86423e+06	980080	1.34445e+06	2.12018e+06	3.13217e+06	NA	NA	NA	NA	NA	NA	NA	NA	NA	NA	NA	NA	NA
MCAT	Q8IVS2	Malonyl-CoA-acyl carrier protein transacylase, mitochondrial OS=Homo sapiens GN=MCAT PE=1 SV=2	2	2	3	5	5.79781	6.09811	141111	NA	5.72863e+06	5.58629e+06	288059	149127	2.6303e+06	2.46777e+06	109399	152417	6.03789e+06	5.13462e+06	NA	NA	2.31671e+06	1.88762e+06	130922	209646	1.70067e+06	2.25197e+06	417561	278659	2.44587e+06	2.56899e+06	NA	195850	9.02946e+06	8.62799e+06	1.00052e+07	9.56817e+06	1.01984e+07	8.82535e+06	4.95809e+06	5.64465e+06	4.85708e+06	5.36733e+06	7.05195e+06	6.14314e+06	6.77159e+06	6.98399e+06	3.58189e+06
HSPD1	P10809	60 kDa heat shock protein, mitochondrial OS=Homo sapiens GN=HSPD1 PE=1 SV=2	2	2	4	36	5.54633	8.2276	460012	1.47328e+06	8.39655e+06	6.49487e+06	412529	345284	3.29544e+06	2.51787e+06	539821	571137	5.55943e+06	3.74525e+06	330580	319849	1.9476e+06	1.72931e+06	NA	500871	3.05378e+06	2.55464e+06	362299	550510	3.81099e+06	3.39576e+06	838940	1.24526e+06	1.03735e+07	7.70252e+06	7.72727e+08	7.63481e+08	7.6886e+08	7.6042e+08	3.24605e+08	3.12259e+08	3.095e+08	3.22317e+08	4.26129e+08	4.22812e+08	4.40622e+08	4.37347e+08	2.31121e+08
ZCCHC3	Q9NUD5	Zinc finger CCHC domain-containing protein 3 OS=Homo sapiens GN=ZCCHC3 PE=1 SV=1	2	2	7	8	6.68509	6.10043	643262	625159	4.95677e+07	2.60455e+07	172906	559660	1.18768e+07	8.00345e+06	NA	1.06074e+06	2.79714e+07	1.73067e+07	510814	543855	1.78189e+07	1.23946e+07	899959	751206	9.04494e+06	6.61476e+06	213997	648605	4.00794e+07	1.7993e+07	129285	552300	5.86659e+07	3.48813e+07	1.60297e+07	1.4397e+07	1.52394e+07	1.50136e+07	6.43389e+06	6.63262e+06	5.81315e+06	7.43811e+06	1.24641e+07	1.1712e+07	1.16159e+07	1.13966e+07	8.42682e+06
BICC1	Q9H694	Protein bicaudal C homolog 1 OS=Homo sapiens GN=BICC1 PE=1 SV=2	2	2	14	9	6.34122	6.05685	1.16844e+06	1.3557e+06	1.36757e+07	1.44751e+07	733009	1.21806e+06	3.15247e+07	3.03759e+07	1.63315e+06	918281	1.16534e+07	9.94865e+06	572425	373955	2.12403e+07	2.24374e+07	1.70372e+06	1.53882e+06	4.62045e+07	8.05409e+07	1.44179e+06	1.35975e+06	1.96492e+07	2.09217e+07	1.39244e+06	1.45992e+06	1.236e+07	1.28011e+07	9.40202e+06	8.14455e+06	8.0665e+06	8.04144e+06	2.32715e+07	2.01792e+07	2.25676e+07	2.01741e+07	4.97118e+06	5.05955e+06	5.19207e+06	5.7128e+06	1.24172e+07
RPS12	P25398	40S ribosomal protein S12 OS=Homo sapiens GN=RPS12 PE=1 SV=3	2	2	2	8	6.30247	6.83089	118675	177006	3.01366e+06	2.32406e+06	NA	169576	3.18283e+06	4.46089e+06	299691	399006	2.92789e+06	3.30891e+06	1.44187e+06	383653	2.39717e+06	2.29708e+06	155796	NA	3.3996e+06	2.58014e+06	364319	1.14505e+06	2.34197e+06	2.89114e+06	162698	121278	3.80659e+06	3.33783e+06	2.28569e+07	2.09541e+07	2.21815e+07	2.02326e+07	2.52318e+07	3.29531e+07	2.39167e+07	1.97751e+07	2.0855e+07	1.90865e+07	2.14053e+07	1.90853e+07	1.78643e+07
LRRC47	Q8N1G4	Leucine-rich repeat-containing protein 47 OS=Homo sapiens GN=LRRC47 PE=1 SV=1	2	2	9	18	5.95348	7.15068	392252	634509	1.42068e+07	1.55792e+07	893654	281274	1.01179e+07	1.00763e+07	421608	843972	1.31873e+07	1.16795e+07	304901	279458	1.69822e+07	1.8441e+07	657343	624553	9.79828e+06	1.08986e+07	911292	713722	1.18436e+07	1.20428e+07	727202	1.00121e+06	3.51209e+07	3.45456e+07	7.97787e+07	8.06353e+07	7.90228e+07	8.10266e+07	6.45096e+07	6.3899e+07	6.31238e+07	6.30154e+07	6.13266e+07	6.07758e+07	6.0359e+07	5.93713e+07	1.04546e+08
BZW1	Q7L1Q6|Q7L1Q6-3|Q7L1Q6-4	Basic leucine zipper and W2 domain-containing protein 1 OS=Homo sapiens GN=BZW1 PE=1 SV=1|Isoform 3 of Basic leucine zipper and W2 domain-containing protein 1 OS=Homo sapiens GN=BZW1|Isoform 4 of Basic leucine zipper and W2 domain-containing protein 1 OS=Homo sapiens GN=BZW1	2	2	6	18	6.34563	7.56372	690912	1.22195e+06	1.9657e+07	1.58477e+07	1.39405e+06	1.22172e+06	2.64332e+07	2.02341e+07	1.36942e+06	1.17657e+06	2.36002e+07	1.97312e+07	681028	1.34159e+06	1.56087e+07	1.235e+07	1.48779e+06	980128	1.99612e+07	1.80134e+07	1.27992e+06	1.63783e+06	1.98949e+07	1.89098e+07	848719	1.39945e+06	2.30657e+07	2.02e+07	1.12611e+08	1.12278e+08	1.16233e+08	1.14357e+08	1.63722e+08	1.72973e+08	1.67955e+08	1.72e+08	1.08676e+08	1.16743e+08	1.13112e+08	1.14684e+08	8.75604e+07
SRSF6	Q13247|Q13247-3	Serine/arginine-rich splicing factor 6 OS=Homo sapiens GN=SRSF6 PE=1 SV=2|Isoform SRP55-3 of Serine/arginine-rich splicing factor 6 OS=Homo sapiens GN=SRSF6	2	2	8	8	7.50054	7.44869	1.01209e+06	1.47418e+06	6.34546e+07	7.84851e+07	2.08944e+06	1.71836e+06	5.66602e+07	7.50395e+07	1.87331e+06	1.37045e+06	6.56034e+07	8.17016e+07	1.97584e+06	549258	5.39476e+07	5.40895e+07	1.37011e+06	1.79047e+06	2.47716e+07	6.06128e+07	3.16238e+06	1.48473e+06	7.55317e+07	8.828e+07	1.89468e+06	1.39787e+06	3.34716e+07	5.80267e+07	8.08595e+07	7.7936e+07	7.98296e+07	8.0694e+07	5.0026e+07	5.27579e+07	4.95042e+07	5.19206e+07	7.67785e+07	7.28787e+07	7.97286e+07	7.25963e+07	4.56072e+07
PRKDC	P78527	DNA-dependent protein kinase catalytic subunit OS=Homo sapiens GN=PRKDC PE=1 SV=3	2	2	82	126	7.16506	7.47317	9.70367e+06	1.18386e+07	1.60262e+08	1.67097e+08	1.06319e+07	1.17672e+07	2.00572e+08	1.98906e+08	9.1617e+06	1.05362e+07	2.06393e+08	2.02729e+08	1.62602e+07	1.14771e+07	3.45065e+08	3.04822e+08	9.55633e+06	1.06093e+07	1.77211e+08	1.98316e+08	1.48551e+07	1.29474e+07	2.92283e+08	3.20602e+08	1.01407e+07	8.28036e+06	1.21165e+08	1.42062e+08	6.83238e+08	6.68333e+08	6.68998e+08	6.63188e+08	5.55688e+08	5.54209e+08	5.53465e+08	5.48473e+08	7.16139e+08	7.6214e+08	6.27943e+08	7.7087e+08	7.22007e+08
VIM	P08670	Vimentin OS=Homo sapiens GN=VIM PE=1 SV=4	2	2	13	39	6.22182	8.42534	1.30057e+06	2.459e+06	1.42404e+07	1.25089e+07	1.86651e+06	2.31833e+06	2.9809e+07	2.53186e+07	1.39085e+06	1.82609e+06	3.15039e+07	2.17598e+07	1.64413e+06	1.30738e+06	1.48952e+07	1.35415e+07	1.88646e+06	3.5764e+06	3.52157e+07	3.62408e+07	3.25961e+06	1.88864e+06	3.62378e+07	3.19741e+07	1.28512e+06	1.61915e+06	2.61321e+07	2.0245e+07	3.59191e+08	3.60998e+08	3.38413e+08	3.59341e+08	1.54117e+09	1.5708e+09	1.50392e+09	1.52431e+09	9.70188e+08	9.47209e+08	9.7122e+08	9.42881e+08	6.16372e+08
SF3B6	Q9Y3B4	Splicing factor 3B subunit 6 OS=Homo sapiens GN=SF3B6 PE=1 SV=1	1	2	2	4	5.79212	6.78475	238383	NA	7127060	NA	125675	NA	2890000	NA	121168	NA	3239480	NA	NA	NA	5538550	NA	105368	NA	3289090	NA	350180	NA	4772080	NA	268056	NA	3594470	NA	7.99684e+07	7.92426e+07	7.92203e+07	7.19322e+07	4.75399e+07	4.82496e+07	4.59137e+07	4.65327e+07	6.32415e+07	6.68778e+07	5.96025e+07	6.37206e+07	4.92126e+07
DDX43	Q9NXZ2	Probable ATP-dependent RNA helicase DDX43 OS=Homo sapiens GN=DDX43 PE=2 SV=2	2	NA	9	NA	6.03688	NA	1.20915e+06	611513	2.35071e+07	3.05686e+07	1.03213e+06	610939	5.64329e+06	7.27234e+06	1.26798e+06	893616	3.4154e+07	4.27398e+07	680506	796906	1.09406e+07	1.49565e+07	894675	681176	1.13668e+07	2.02195e+07	1.68261e+06	959044	3.08786e+06	6.3811e+06	567758	437185	6.64915e+06	8.54648e+06	NA	NA	NA	NA	NA	NA	NA	NA	NA	NA	NA	NA	NA
VCL	P18206|P18206-2	Vinculin OS=Homo sapiens GN=VCL PE=1 SV=4|Isoform 1 of Vinculin OS=Homo sapiens GN=VCL	2	2	4	68	5.47928	7.99972	821307	650615	4.08239e+06	3.56782e+06	451524	504904	5.17982e+06	5.28585e+06	503615	487957	4.13314e+06	3.93637e+06	516544	848364	5.22707e+06	5.26433e+06	686870	633262	7.54812e+06	6.86652e+06	533893	493220	2.54889e+06	3.74392e+06	534076	406117	2.74606e+06	2.94268e+06	3.57745e+08	3.91875e+08	3.59476e+08	3.64061e+08	5.46546e+08	5.89237e+08	5.39438e+08	5.59362e+08	4.58499e+08	4.70187e+08	4.54262e+08	4.66145e+08	7.10675e+08
PDCD11	Q14690	Protein RRP5 homolog OS=Homo sapiens GN=PDCD11 PE=1 SV=3	2	2	16	35	6.00554	6.85441	2.61538e+06	2.39862e+06	2.48924e+07	2.73669e+07	3.4508e+06	2.84773e+06	3.89778e+07	5.02671e+07	2.60289e+06	2.84356e+06	1.45969e+07	2.25353e+07	3.15264e+06	2.85585e+06	3.09262e+07	3.92665e+07	3.69222e+06	3.31057e+06	2.38523e+07	2.81572e+07	3.75416e+06	2.40935e+06	2.9519e+07	2.31693e+07	2.77319e+06	2.49119e+06	1.34452e+07	1.50806e+07	1.90698e+08	1.78784e+08	1.76379e+08	1.65955e+08	1.01487e+08	1.00442e+08	1.01936e+08	1.01795e+08	1.29528e+08	1.49478e+08	1.15291e+08	1.44518e+08	7.28834e+07
TAF15	Q92804|Q92804-2	TATA-binding protein-associated factor 2N OS=Homo sapiens GN=TAF15 PE=1 SV=1|Isoform Short of TATA-binding protein-associated factor 2N OS=Homo sapiens GN=TAF15	2	2	9	10	6.59518	6.65134	1.36465e+06	1.52326e+06	1.46493e+07	1.60262e+07	865462	407423	1.5256e+07	2.03899e+07	1.19345e+06	1.22244e+06	1.51863e+07	1.88137e+07	727207	797264	1.47361e+07	1.98834e+07	1.20397e+06	710694	1.22152e+07	1.73053e+07	989416	509754	1.18548e+07	1.62935e+07	881079	944133	6.19996e+06	7.57576e+06	2.76519e+07	2.43618e+07	2.85946e+07	2.30719e+07	2.08874e+07	2.11071e+07	2.08731e+07	2.14758e+07	2.8499e+07	2.61344e+07	3.02327e+07	2.70733e+07	1.62898e+07
PNPT1	Q8TCS8	Polyribonucleotide nucleotidyltransferase 1, mitochondrial OS=Homo sapiens GN=PNPT1 PE=1 SV=2	2	2	6	23	5.73226	6.88082	660884	480619	1.00642e+07	9.3648e+06	939876	305521	6.64002e+06	6.95142e+06	231918	356964	1.52575e+07	1.60961e+07	291976	148511	3.86194e+06	3.94993e+06	123936	616024	4.71525e+06	4.91374e+06	675852	533930	5.21046e+06	6.09071e+06	440745	506273	1.12234e+07	1.17422e+07	1.34629e+08	1.34184e+08	1.35681e+08	1.33826e+08	5.60027e+07	5.90294e+07	5.64371e+07	5.77383e+07	7.28714e+07	7.47842e+07	7.70085e+07	7.61833e+07	4.37966e+07
HIST1H1E|HIST1H1D|HIST1H1C	P10412|P16402|P16403	Histone H1.4 OS=Homo sapiens GN=HIST1H1E PE=1 SV=2|Histone H1.3 OS=Homo sapiens GN=HIST1H1D PE=1 SV=2|Histone H1.2 OS=Homo sapiens GN=HIST1H1C PE=1 SV=2	2	NA	5	NA	5.81613	NA	1.40939e+06	2.05443e+06	6.00846e+06	5.8723e+06	1.11711e+06	1.42045e+06	9.3096e+06	6.94619e+06	1.75913e+06	2.19819e+06	6.47836e+06	8.51014e+06	2.12936e+06	2.99569e+06	6.1816e+06	4.82479e+06	1.21989e+06	1.07342e+06	8.24865e+06	4.27865e+06	1.75712e+06	2.04993e+06	1.20875e+07	1.43248e+07	1.80175e+06	1.77521e+06	7.24361e+06	5.34768e+06	NA	NA	NA	NA	NA	NA	NA	NA	NA	NA	NA	NA	NA
XRN1	Q8IZH2|Q8IZH2-2	5'-3' exoribonuclease 1 OS=Homo sapiens GN=XRN1 PE=1 SV=1|Isoform 2 of 5'-3' exoribonuclease 1 OS=Homo sapiens GN=XRN1	2	2	20	22	6.01182	6.51189	2.03517e+06	1.99501e+06	2.20113e+07	2.01909e+07	1.86267e+06	2.09213e+06	2.03749e+07	2.2502e+07	1.73351e+06	1.40478e+06	2.2986e+07	2.28491e+07	2.71185e+06	2.54948e+06	3.83986e+07	3.84126e+07	1.53677e+06	1.89596e+06	1.93315e+07	2.88453e+07	2.23902e+06	1.91424e+06	2.79237e+07	2.74471e+07	2.5753e+06	2.00064e+06	1.58655e+07	1.74704e+07	3.44204e+07	3.35909e+07	3.34786e+07	3.4133e+07	4.5285e+07	4.40123e+07	4.44553e+07	4.36173e+07	3.94768e+07	4.1217e+07	3.65557e+07	3.99452e+07	4.94269e+07
DUS3L	Q96G46	tRNA-dihydrouridine(47) synthase [NAD(P)(+)]-like OS=Homo sapiens GN=DUS3L PE=1 SV=2	2	2	7	13	5.90957	6.61519	78521.4	416111	1.43689e+07	9.67031e+06	451733	468702	9.01473e+06	5.7879e+06	206910	386759	1.21808e+07	8.0188e+06	NA	NA	8.93092e+06	6.00799e+06	296978	311929	7.6107e+06	6.18628e+06	122750	203510	6.54907e+06	5.27214e+06	756114	434536	1.19309e+07	8.74478e+06	4.87246e+07	5.21936e+07	4.7354e+07	4.94968e+07	1.73232e+07	1.72755e+07	1.789e+07	1.81115e+07	2.62279e+07	2.839e+07	2.61737e+07	2.64181e+07	1.94922e+07
NOL11	Q9H8H0	Nucleolar protein 11 OS=Homo sapiens GN=NOL11 PE=1 SV=1	2	2	5	19	5.65419	6.67443	845906	715970	6.96995e+06	5.18921e+06	472976	797196	1.35699e+07	9.03877e+06	353285	504788	5.4262e+06	4.75635e+06	726356	633496	1.1535e+07	8.88376e+06	386126	908431	5.86761e+06	5.74885e+06	487773	593521	7.9848e+06	5.50964e+06	622052	670020	3.59828e+06	3.24325e+06	9.28586e+07	8.7487e+07	9.01761e+07	8.49399e+07	3.64926e+07	3.59523e+07	3.79407e+07	3.5593e+07	4.41201e+07	4.74051e+07	4.39926e+07	4.72794e+07	3.20396e+07
KIF1C	O43896	Kinesin-like protein KIF1C OS=Homo sapiens GN=KIF1C PE=1 SV=3	2	2	9	7	6.00744	6.19221	642497	149557	9.44418e+06	1.04165e+07	516501	803755	1.0515e+07	1.65217e+07	581089	419746	1.06248e+07	1.65188e+07	378485	139176	1.39983e+07	1.86523e+07	534047	818169	8.33697e+06	1.46476e+07	701915	518992	7.30801e+06	9.22547e+06	378094	307633	8.88417e+06	1.40694e+07	1.39885e+07	1.30078e+07	1.30691e+07	1.3132e+07	2.1168e+07	2.10982e+07	2.12201e+07	2.10156e+07	1.4916e+07	1.41889e+07	1.52425e+07	1.47897e+07	2.21785e+07
YLPM1	P49750-4	Isoform 4 of YLP motif-containing protein 1 OS=Homo sapiens GN=YLPM1	2	2	26	39	6.05933	6.7156	1.00379e+06	1.56813e+06	1.2878e+07	1.79752e+07	961679	1.23693e+06	1.76819e+07	2.46055e+07	1.72001e+06	1.44082e+06	1.48081e+07	1.6666e+07	1.64411e+06	1.73754e+06	2.39713e+07	3.07515e+07	2.20507e+06	1.59441e+06	3.69861e+07	2.14598e+07	2.39118e+06	1.68846e+06	3.73264e+07	2.71722e+07	1.31593e+06	1.49299e+06	9.45913e+06	8.66663e+06	6.47565e+07	6.16917e+07	6.19383e+07	6.15486e+07	6.70428e+07	6.29286e+07	6.60006e+07	6.32273e+07	6.48987e+07	6.17029e+07	6.51125e+07	6.0809e+07	6.7092e+07
UNK	Q9C0B0	RING finger protein unkempt homolog OS=Homo sapiens GN=UNK PE=1 SV=2	1	2	2	4	5.58813	5.68628	NA	208248	NA	7914300	NA	350405	NA	3244120	NA	482804	NA	4853440	NA	314012	NA	5019810	NA	466455	NA	2838640	NA	232953	NA	4023120	NA	338512	NA	3906070	4.48066e+06	3.23657e+06	4.5132e+06	3.85284e+06	3.7807e+06	3.84561e+06	3.66617e+06	3.55229e+06	4.31086e+06	4.49022e+06	4.4475e+06	4.96596e+06	3.52388e+06
SEC63	Q9UGP8	Translocation protein SEC63 homolog OS=Homo sapiens GN=SEC63 PE=1 SV=2	1	2	2	19	5.75217	6.97912	NA	738086	NA	7.01992e+06	NA	186497	NA	5753680	NA	367550	NA	4893280	NA	NA	NA	7299390	NA	221251	NA	4770590	NA	501140	NA	3637500	NA	370608	NA	5613820	8.24626e+07	7.81976e+07	7.95626e+07	7.75515e+07	1.02063e+08	1.0502e+08	9.72347e+07	9.99944e+07	7.72257e+07	7.21982e+07	7.80491e+07	7.41613e+07	8.65586e+07
SKIV2L	Q15477	Helicase SKI2W OS=Homo sapiens GN=SKIV2L PE=1 SV=3	1	2	4	23	5.50069	6.63605	NA	540969	NA	5.86674e+06	NA	473407	NA	6.13197e+06	NA	483907	NA	4657660	NA	109736	NA	5861790	NA	440560	NA	6231120	NA	481349	NA	3646470	NA	320343	NA	5727490	7.31454e+07	7.5709e+07	7.29992e+07	7.47292e+07	7.93173e+07	7.51114e+07	7.8048e+07	7.56376e+07	6.40294e+07	5.87991e+07	6.22316e+07	5.69742e+07	5.19426e+07
KPNA3	O00505	Importin subunit alpha-4 OS=Homo sapiens GN=KPNA3 PE=1 SV=2	1	2	2	3	5.39018	6.14482	NA	166473	NA	2103180	NA	111314	NA	3059110	NA	152186	NA	1464490	NA	124042	NA	1878600	NA	135600	NA	2066890	NA	146553	NA	2117730	NA	228739	NA	1284570	5.7053e+06	5.0698e+06	5.49791e+06	4.59017e+06	8.29905e+06	7.48592e+06	7.92329e+06	7.9717e+06	6.58893e+06	6.19657e+06	6.54502e+06	5.80169e+06	1.0972e+06
SUMO1	B8ZZN6|P63165	Small ubiquitin-related modifier 1 OS=Homo sapiens GN=SUMO1 PE=1 SV=1|Small ubiquitin-related modifier 1 OS=Homo sapiens GN=SUMO1 PE=1 SV=1	1	2	2	5	5.68438	7.06335	NA	278149	NA	3615490	NA	371664	NA	2797500	NA	549328	NA	2370020	NA	NA	NA	2390380	NA	353241	NA	2112400	NA	188167	NA	2431630	NA	323688	NA	2177840	3.20126e+07	3.39936e+07	3.10012e+07	3.33134e+07	2.11555e+07	2.02719e+07	2.00957e+07	1.95321e+07	2.4985e+07	2.56486e+07	2.50646e+07	2.54955e+07	1.2862e+07
EDC4	Q6P2E9	Enhancer of mRNA-decapping protein 4 OS=Homo sapiens GN=EDC4 PE=1 SV=1	1	2	4	26	5.59453	6.76295	NA	619857	NA	6.41969e+06	NA	702648	NA	7.39135e+06	NA	991877	NA	4.86798e+06	NA	647295	NA	9436950	NA	817312	NA	6472410	NA	964381	NA	8.95406e+06	NA	715823	NA	6.26226e+06	6.18891e+07	6.48662e+07	6.18003e+07	6.23942e+07	4.72834e+07	4.8565e+07	4.68827e+07	4.64756e+07	5.26758e+07	5.06501e+07	5.11613e+07	5.05607e+07	5.08056e+07
NCOA5	Q9HCD5	Nuclear receptor coactivator 5 OS=Homo sapiens GN=NCOA5 PE=1 SV=2	1	2	3	14	5.73003	6.66817	NA	1230660	NA	8.08416e+06	NA	1038310	NA	7.38005e+06	NA	1006660	NA	5256580	NA	1207750	NA	14302700	NA	1034890	NA	5890240	NA	844578	NA	6272980	NA	1091050	NA	3226750	3.29323e+07	3.05971e+07	3.18011e+07	3.08335e+07	1.9764e+07	2.12682e+07	2.01673e+07	2.15783e+07	2.40628e+07	2.41789e+07	2.30259e+07	2.5058e+07	2.84663e+07
SDE2	Q6IQ49|Q6IQ49-2	Protein SDE2 homolog OS=Homo sapiens GN=SDE2 PE=1 SV=1|Isoform 2 of Protein SDE2 homolog OS=Homo sapiens GN=SDE2	1	2	3	8	5.4344	6.26994	NA	348449	NA	7631220	NA	165940	NA	5.75112e+06	NA	167069	NA	5281990	NA	NA	NA	5.93659e+06	NA	385054	NA	2828920	NA	234344	NA	4011980	NA	308017	NA	4733070	2.99934e+07	2.81123e+07	2.82746e+07	2.87125e+07	1.31969e+07	1.38909e+07	1.44299e+07	1.39882e+07	1.7253e+07	1.85501e+07	1.86776e+07	2.02802e+07	1.09178e+07
RBBP6	Q7Z6E9|Q7Z6E9-2	E3 ubiquitin-protein ligase RBBP6 OS=Homo sapiens GN=RBBP6 PE=1 SV=1|Isoform 2 of E3 ubiquitin-protein ligase RBBP6 OS=Homo sapiens GN=RBBP6	1	2	2	11	5.43519	6.18386	NA	180208	NA	4340870	NA	194980	NA	1735160	NA	325335	NA	2191050	NA	122597	NA	1764740	NA	NA	NA	2002540	NA	386667	NA	5.52577e+06	NA	196395	NA	988748	3.21087e+07	3.40517e+07	3.58842e+07	3.73495e+07	2.02699e+07	2.10867e+07	2.18042e+07	2.14145e+07	1.83611e+07	2.45011e+07	1.85834e+07	2.55637e+07	2.09403e+07
THRAP3	Q9Y2W1	Thyroid hormone receptor-associated protein 3 OS=Homo sapiens GN=THRAP3 PE=1 SV=2	1	2	19	33	6.67555	7.32309	NA	5.53358e+06	NA	162818000	NA	3287030	NA	69311600	NA	2769490	NA	37176400	NA	3272340	NA	148379000	NA	2599890	NA	19286300	NA	3263090	NA	7.63471e+07	NA	2894230	NA	19317900	1.73509e+08	1.76068e+08	1.73285e+08	1.76345e+08	1.29209e+08	1.29455e+08	1.2635e+08	1.25681e+08	1.40386e+08	1.4138e+08	1.40997e+08	1.41024e+08	1.35391e+08
BUB3	O43684|O43684-2	Mitotic checkpoint protein BUB3 OS=Homo sapiens GN=BUB3 PE=1 SV=1|Isoform 2 of Mitotic checkpoint protein BUB3 OS=Homo sapiens GN=BUB3	1	2	4	13	5.6131	7.28313	NA	562064	NA	6.14648e+06	NA	615539	NA	7455660	NA	830033	NA	5432740	NA	832241	NA	7.48614e+06	NA	670138	NA	5590020	NA	913626	NA	5.95264e+06	NA	500560	NA	4298800	1.1304e+08	1.06267e+08	1.13841e+08	1.03911e+08	6.70967e+07	6.32857e+07	6.71138e+07	6.09563e+07	8.00144e+07	8.25794e+07	8.00015e+07	8.54227e+07	6.97441e+07
SAFB2	Q14151	Scaffold attachment factor B2 OS=Homo sapiens GN=SAFB2 PE=1 SV=1	1	2	4	15	5.66887	6.65356	NA	321564	NA	8.59608e+06	NA	408420	NA	5139760	NA	565225	NA	4713850	NA	390758	NA	10179400	NA	1038080	NA	3089240	NA	1041950	NA	4671880	NA	489426	NA	2277610	6.66138e+07	6.44212e+07	6.45718e+07	6.14535e+07	3.6012e+07	3.63399e+07	3.65313e+07	3.67021e+07	4.60801e+07	4.67612e+07	4.23656e+07	4.74001e+07	4.02102e+07
SPEN	Q96T58	Msx2-interacting protein OS=Homo sapiens GN=SPEN PE=1 SV=1	1	2	3	16	5.45635	6.02492	NA	449243	NA	5650300	NA	264071	NA	4553640	NA	405400	NA	2892080	NA	351145	NA	8207430	NA	594247	NA	4.93656e+06	NA	157964	NA	3576540	NA	385767	NA	1804900	1.6097e+07	1.57729e+07	1.47901e+07	1.52913e+07	1.04625e+07	1.09618e+07	1.08267e+07	1.03016e+07	1.18617e+07	1.16571e+07	9.35113e+06	1.08181e+07	1.84476e+07
IK	Q13123	Protein Red OS=Homo sapiens GN=IK PE=1 SV=3	1	2	2	16	5.33611	6.9863	NA	259871	NA	3779860	NA	207608	NA	3127090	NA	407812	NA	1889040	NA	NA	NA	3755840	NA	306943	NA	1343000	NA	392739	NA	2050100	NA	255725	NA	1291260	1.15015e+08	1.17597e+08	1.17111e+08	1.14506e+08	6.66164e+07	6.60661e+07	6.21103e+07	6.3552e+07	8.37657e+07	8.64615e+07	8.18454e+07	8.34185e+07	8.24017e+07
LRRC59	Q96AG4	Leucine-rich repeat-containing protein 59 OS=Homo sapiens GN=LRRC59 PE=1 SV=1	1	2	2	15	5.85662	7.63893	NA	334053	NA	6.12164e+06	NA	424652	NA	8.59475e+06	NA	NA	NA	3744420	NA	408306	NA	6626330	NA	NA	NA	3858100	NA	193680	NA	3389800	NA	412321	NA	5102210	6.11801e+07	5.57012e+07	5.89751e+07	5.65077e+07	9.36777e+07	1.01053e+08	9.34844e+07	9.54511e+07	5.22402e+07	5.19099e+07	5.48421e+07	5.15513e+07	6.02681e+07
HSPB1	P04792	Heat shock protein beta-1 OS=Homo sapiens GN=HSPB1 PE=1 SV=2	1	2	2	15	5.48327	7.77909	NA	1082810	NA	3255050	NA	1538780	NA	2734410	NA	1382490	NA	3147970	NA	1088360	NA	4104080	NA	747629	NA	4517650	NA	407049	NA	1581360	NA	1997370	NA	5500130	6.78808e+07	7.27239e+07	6.82766e+07	7.37135e+07	1.03131e+08	1.07872e+08	1.03035e+08	1.02186e+08	9.25357e+07	8.13685e+07	9.11238e+07	7.88664e+07	1.28138e+08
UBASH3B	Q8TF42	Ubiquitin-associated and SH3 domain-containing protein B OS=Homo sapiens GN=UBASH3B PE=1 SV=2	1	2	2	7	5.6335	6.3926	NA	417281	NA	1882230	NA	247160	NA	5.42064e+06	NA	398252	NA	3847810	NA	484939	NA	2698590	NA	203602	NA	3478300	NA	353697	NA	5.18447e+06	NA	432166	NA	864626	1.17989e+07	1.07045e+07	1.05228e+07	1.14365e+07	2.60021e+07	2.62011e+07	2.51864e+07	2.83402e+07	1.76414e+07	2.08825e+07	1.83057e+07	2.01099e+07	1.99464e+07
GJA1	P17302	Gap junction alpha-1 protein OS=Homo sapiens GN=GJA1 PE=1 SV=2	1	2	2	10	5.70121	7.02984	NA	324561	NA	2087770	NA	371002	NA	4334050	NA	158230	NA	1795240	NA	114644	NA	4860730	NA	915420	NA	13031800	NA	288831	NA	2210000	NA	172216	NA	1765810	1.84106e+07	1.80077e+07	1.80167e+07	1.76557e+07	6.7166e+07	5.00617e+07	6.03021e+07	4.56217e+07	1.07981e+07	1.15511e+07	1.0092e+07	1.11582e+07	8.31019e+07
PEF1	Q9UBV8	Peflin OS=Homo sapiens GN=PEF1 PE=1 SV=1	1	2	3	3	5.86331	6.24146	NA	650784	NA	6.30068e+06	NA	740250	NA	5983990	NA	465240	NA	5067680	NA	447866	NA	11299800	NA	447292	NA	4631800	NA	841071	NA	6923000	NA	345965	NA	4085510	6.65618e+06	6.85147e+06	7.1399e+06	7.13859e+06	6.93855e+06	8.13876e+06	7.40393e+06	7.40197e+06	6.53313e+06	6.2001e+06	6.44948e+06	6.19811e+06	1.01951e+07
DPYSL3	Q14195-2	Isoform LCRMP-4 of Dihydropyrimidinase-related protein 3 OS=Homo sapiens GN=DPYSL3	1	2	2	20	5.39968	7.27337	NA	NA	NA	1785820	NA	173043	NA	2295830	NA	391396	NA	1023270	NA	NA	NA	4579950	NA	170425	NA	1654600	NA	253034	NA	1952700	NA	161574	NA	884315	5.01696e+07	4.74219e+07	4.89967e+07	4.76623e+07	7.08209e+07	7.32168e+07	7.05782e+07	7.1585e+07	3.60079e+07	3.73439e+07	3.3433e+07	3.7143e+07	1.86197e+08
PDLIM5	Q96HC4	PDZ and LIM domain protein 5 OS=Homo sapiens GN=PDLIM5 PE=1 SV=5	1	2	3	25	5.30117	7.35194	NA	370837	NA	3725850	NA	472548	NA	4.78312e+06	NA	699773	NA	3584540	NA	426153	NA	5311110	NA	467672	NA	4977560	NA	832608	NA	3637620	NA	479625	NA	5866150	3.69898e+07	3.55706e+07	3.72285e+07	3.42179e+07	8.03826e+07	8.15697e+07	7.37648e+07	8.08467e+07	5.0897e+07	5.23634e+07	5.16365e+07	5.14252e+07	9.41358e+07
DCAF13	A0A087WT20|Q9NV06	DDB1- and CUL4-associated factor 13 OS=Homo sapiens GN=DCAF13 PE=1 SV=1|DDB1- and CUL4-associated factor 13 OS=Homo sapiens GN=DCAF13 PE=1 SV=2	1	2	2	14	5.38878	6.74036	NA	NA	NA	2133160	NA	NA	NA	2884220	NA	99123.9	NA	1125730	NA	NA	NA	2813000	NA	NA	NA	976774	NA	138662	NA	1265890	NA	NA	NA	668146	7.95973e+07	7.0511e+07	7.72723e+07	6.75288e+07	4.08911e+07	4.18943e+07	4.02471e+07	3.99414e+07	5.36375e+07	5.41579e+07	5.07098e+07	5.30964e+07	3.68424e+07
THBS1	P07996	Thrombospondin-1 OS=Homo sapiens GN=THBS1 PE=1 SV=2	1	2	3	30	5.69179	7.63987	NA	169550	NA	1807150	NA	797818	NA	8696000	NA	127232	NA	3470300	NA	NA	NA	6618390	NA	1263080	NA	14027900	NA	155518	NA	1493310	NA	239548	NA	2698530	3.14743e+07	3.05364e+07	3.27662e+07	2.73041e+07	2.12485e+08	2.49331e+08	1.73735e+08	1.8794e+08	5.68793e+07	4.96276e+07	5.71542e+07	4.80327e+07	9.19765e+07
SNRPGP15|SNRPG	A8MWD9|P62308	Putative small nuclear ribonucleoprotein G-like protein 15 OS=Homo sapiens GN=SNRPGP15 PE=5 SV=2|Small nuclear ribonucleoprotein G OS=Homo sapiens GN=SNRPG PE=1 SV=1	1	2	2	3	5.55109	6.97384	NA	291964	NA	4563310	NA	134364	NA	2876190	NA	235194	NA	2867310	NA	248213	NA	3915490	NA	175981	NA	2395110	NA	351357	NA	2666970	NA	139194	NA	2957040	4.37873e+07	4.28219e+07	4.12133e+07	4.03931e+07	2.93962e+07	2.90839e+07	2.83539e+07	2.90341e+07	3.62864e+07	3.71315e+07	3.46029e+07	3.47316e+07	2.94416e+07
HOOK3	Q86VS8	Protein Hook homolog 3 OS=Homo sapiens GN=HOOK3 PE=1 SV=2	1	2	5	22	5.46132	6.76114	NA	765671	NA	5.75652e+06	NA	605828	NA	5875800	NA	1257330	NA	4724610	NA	539804	NA	16161500	NA	694631	NA	7087460	NA	1057750	NA	4784080	NA	629889	NA	3123480	3.48736e+07	3.40398e+07	3.45668e+07	3.45334e+07	6.37547e+07	6.42238e+07	6.33709e+07	6.83765e+07	5.26503e+07	5.13704e+07	5.48578e+07	5.29e+07	6.27816e+07
NOA1	Q8NC60	Nitric oxide-associated protein 1 OS=Homo sapiens GN=NOA1 PE=1 SV=2	1	2	3	8	5.21748	6.00058	NA	238977	NA	7.13062e+06	NA	141581	NA	3744350	NA	327436	NA	7677310	NA	320571	NA	3462810	NA	408412	NA	2196960	NA	622917	NA	2193200	NA	286877	NA	7376960	1.8077e+07	1.70041e+07	1.74184e+07	1.79201e+07	1.18365e+07	1.19447e+07	1.17469e+07	1.21464e+07	1.30861e+07	1.48066e+07	1.32952e+07	1.38547e+07	9.85788e+06
KTN1	Q86UP2	Kinectin OS=Homo sapiens GN=KTN1 PE=1 SV=1	1	2	7	61	5.64773	7.31606	NA	1586990	NA	12053400	NA	1563920	NA	8.78406e+06	NA	1598750	NA	8.91276e+06	NA	1685800	NA	16420500	NA	1717930	NA	7.86797e+06	NA	2128780	NA	8.49013e+06	NA	1165390	NA	10916600	2.3374e+08	2.51479e+08	2.27104e+08	2.501e+08	2.07624e+08	2.10928e+08	2.03215e+08	2.09858e+08	2.44909e+08	2.46581e+08	2.47653e+08	2.42864e+08	2.63098e+08
FAM111B	Q6SJ93|Q6SJ93-2	Protein FAM111B OS=Homo sapiens GN=FAM111B PE=1 SV=1|Isoform 2 of Protein FAM111B OS=Homo sapiens GN=FAM111B	1	2	2	5	5.53518	5.91932	NA	156188	NA	4816520	NA	389091	NA	3129410	NA	492795	NA	5559530	NA	NA	NA	5789880	NA	217936	NA	2759320	NA	272477	NA	4854110	NA	246365	NA	3712480	1.63118e+07	1.52297e+07	1.61332e+07	1.52671e+07	9.95978e+06	9.62112e+06	9.15021e+06	1.03444e+07	2.20531e+07	2.79732e+07	2.33716e+07	2.7304e+07	1.01942e+07
RPL5	P46777	60S ribosomal protein L5 OS=Homo sapiens GN=RPL5 PE=1 SV=3	1	2	6	17	6.48058	8.08875	NA	819990	NA	44685000	NA	526702	NA	20899900	NA	NA	NA	19329800	NA	541698	NA	25238800	NA	1058960	NA	8.62403e+06	NA	288748	NA	9986560	NA	1193710	NA	23118600	1.92205e+08	1.92027e+08	2.01481e+08	2.03574e+08	1.88694e+08	1.84338e+08	1.91288e+08	1.91741e+08	1.79484e+08	1.7916e+08	1.87663e+08	1.90777e+08	1.27247e+08
COL4A2	P08572	Collagen alpha-2(IV) chain OS=Homo sapiens GN=COL4A2 PE=1 SV=4	1	2	2	8	5.54415	6.28613	NA	682133	NA	1559860	NA	2445610	NA	3189720	NA	766773	NA	1465350	NA	895385	NA	2547180	NA	4530670	NA	5104280	NA	1044600	NA	1034910	NA	622605	NA	1226880	1.15883e+07	1.32984e+07	1.25798e+07	1.33617e+07	1.51049e+07	1.47609e+07	1.30393e+07	1.26279e+07	6.60397e+06	6.74524e+06	6.67278e+06	6.47545e+06	4.07919e+07
DDX19A	I3L0H8|Q9NUU7	ATP-dependent RNA helicase DDX19A OS=Homo sapiens GN=DDX19A PE=1 SV=1|ATP-dependent RNA helicase DDX19A OS=Homo sapiens GN=DDX19A PE=1 SV=1	1	2	5	4	5.71199	6.65376	NA	481184	NA	8303930	NA	774558	NA	5932930	NA	495357	NA	6353590	NA	788199	NA	9985540	NA	650753	NA	4.67218e+06	NA	634299	NA	6316120	NA	678317	NA	7863680	2.99458e+07	2.87467e+07	3.04284e+07	3.0345e+07	2.2905e+07	2.152e+07	2.44627e+07	2.28289e+07	2.9069e+07	2.92186e+07	3.11943e+07	2.79002e+07	2.16013e+07
IPO7	O95373	Importin-7 OS=Homo sapiens GN=IPO7 PE=1 SV=1	1	2	5	20	5.63065	7.55492	NA	978233	NA	12596500	NA	777373	NA	10427400	NA	892917	NA	10533900	NA	497346	NA	6.06572e+06	NA	499639	NA	4437720	NA	1035850	NA	7913140	NA	655792	NA	9.99225e+06	2.01579e+08	1.96477e+08	2.03478e+08	1.90462e+08	1.51503e+08	1.54151e+08	1.47942e+08	1.5251e+08	1.75117e+08	1.78465e+08	1.82342e+08	1.82115e+08	9.49256e+07
RPS26	P62854	40S ribosomal protein S26 OS=Homo sapiens GN=RPS26 PE=1 SV=3	1	2	2	7	5.87457	7.18029	NA	242768	NA	4011030	NA	NA	NA	3713840	NA	NA	NA	2551240	NA	107083	NA	3879290	NA	NA	NA	3094590	NA	NA	NA	2917590	NA	158620	NA	2676240	2.89094e+07	2.96945e+07	2.98019e+07	3.08396e+07	3.17971e+07	3.21383e+07	3.08035e+07	3.32714e+07	2.45272e+07	2.73207e+07	2.42461e+07	2.87074e+07	2.2417e+07
CPNE3	O75131	Copine-3 OS=Homo sapiens GN=CPNE3 PE=1 SV=1	1	2	2	15	5.37418	7.12783	NA	NA	NA	1819970	NA	224602	NA	3312890	NA	286624	NA	1975680	NA	NA	NA	2692230	NA	273037	NA	2477940	NA	NA	NA	2414520	NA	161437	NA	1863620	6.10489e+07	5.48075e+07	6.02555e+07	5.72845e+07	1.0383e+08	1.12169e+08	1.04686e+08	1.08772e+08	7.16367e+07	7.62464e+07	7.51896e+07	7.6163e+07	7.45189e+07
MFAP1	P55081	Microfibrillar-associated protein 1 OS=Homo sapiens GN=MFAP1 PE=1 SV=2	1	2	2	6	6.20382	6.44735	NA	270823	NA	8035420	NA	412356	NA	3858450	NA	249897	NA	2179350	NA	354133	NA	7081000	NA	408079	NA	1485640	NA	231041	NA	3389490	NA	134708	NA	1519690	2.20862e+07	2.50244e+07	2.30606e+07	2.40197e+07	1.42985e+07	1.43101e+07	1.44171e+07	1.39463e+07	1.92991e+07	2.12962e+07	1.85639e+07	2.12648e+07	1.63835e+07
NUFIP2	Q7Z417	Nuclear fragile X mental retardation-interacting protein 2 OS=Homo sapiens GN=NUFIP2 PE=1 SV=1	1	2	5	18	5.98121	6.9478	NA	223545	NA	11853700	NA	347428	NA	9481470	NA	447397	NA	10168200	NA	120027	NA	19260900	NA	382562	NA	7.40848e+06	NA	523833	NA	5609420	NA	NA	NA	4348400	6.47505e+07	5.42046e+07	6.50579e+07	5.23885e+07	4.75703e+07	4.90334e+07	4.56145e+07	4.94395e+07	5.52973e+07	5.61239e+07	5.4558e+07	5.75075e+07	5.5233e+07
FSCN1	Q16658	Fascin OS=Homo sapiens GN=FSCN1 PE=1 SV=3	1	2	3	24	5.50209	7.74435	NA	342923	NA	3288810	NA	436952	NA	4463060	NA	187950	NA	2986790	NA	268738	NA	5951360	NA	581096	NA	3159980	NA	478239	NA	2301600	NA	357140	NA	1404070	5.50024e+07	4.96509e+07	5.45763e+07	4.98171e+07	1.08403e+08	1.21942e+08	1.0959e+08	1.11209e+08	7.35828e+07	6.7163e+07	7.31476e+07	6.96491e+07	1.48016e+08
LDHB	P07195	L-lactate dehydrogenase B chain OS=Homo sapiens GN=LDHB PE=1 SV=2	1	2	3	15	5.63733	8.19295	NA	3679620	NA	5.81341e+06	NA	2182100	NA	3501240	NA	2529700	NA	4743520	NA	1446400	NA	3786090	NA	1313130	NA	3085610	NA	3617040	NA	4561410	NA	6845680	NA	7.8674e+06	2.7922e+08	2.93629e+08	2.82382e+08	2.95301e+08	2.05901e+08	2.02214e+08	1.98989e+08	2.00371e+08	2.30168e+08	2.42749e+08	2.35686e+08	2.38838e+08	1.54209e+08
CCT4	P50991	T-complex protein 1 subunit delta OS=Homo sapiens GN=CCT4 PE=1 SV=4	1	2	3	27	5.49814	7.69933	NA	1362900	NA	8.69615e+06	NA	786955	NA	4102950	NA	849437	NA	4799940	NA	538530	NA	3801800	NA	614360	NA	2687940	NA	809503	NA	3250920	NA	756731	NA	6032910	2.3866e+08	2.42002e+08	2.42681e+08	2.38139e+08	1.63923e+08	1.77179e+08	1.73436e+08	1.70098e+08	1.7398e+08	1.78115e+08	1.80413e+08	1.81232e+08	1.26761e+08
CASC3	O15234	Protein CASC3 OS=Homo sapiens GN=CASC3 PE=1 SV=2	1	2	5	4	5.66032	6.03371	NA	165050	NA	11756300	NA	118258	NA	6.62672e+06	NA	465494	NA	6356590	NA	NA	NA	8352740	NA	188936	NA	3612240	NA	213701	NA	6255060	NA	292932	NA	5953340	8.22052e+06	7.81857e+06	7.83698e+06	7.98053e+06	6.10201e+06	5.91226e+06	6.07677e+06	6.00588e+06	7.07296e+06	7.46087e+06	7.00582e+06	7.21659e+06	6.38824e+06
NFX1	Q12986	Transcriptional repressor NF-X1 OS=Homo sapiens GN=NFX1 PE=1 SV=2	1	2	4	7	5.74414	6.03155	NA	536540	NA	18838200	NA	951975	NA	6271490	NA	272786	NA	4.93287e+06	NA	197698	NA	14253800	NA	1072120	NA	4780510	NA	466076	NA	6190040	NA	360836	NA	6294200	1.05421e+07	1.02439e+07	9.94295e+06	1.00907e+07	5.58694e+06	4.59499e+06	5.0382e+06	5.23642e+06	4.54334e+06	5.15784e+06	4.87789e+06	4.82898e+06	8.04563e+06
GLRX3	O76003	Glutaredoxin-3 OS=Homo sapiens GN=GLRX3 PE=1 SV=2	1	2	2	10	5.45013	7.35625	NA	130031	NA	2673280	NA	277643	NA	2372780	NA	321958	NA	1927120	NA	NA	NA	2173090	NA	118699	NA	2467370	NA	317491	NA	1937050	NA	235043	NA	2694330	4.36548e+07	4.49731e+07	4.37095e+07	4.33627e+07	2.73281e+07	2.85634e+07	2.82981e+07	2.69083e+07	2.77901e+07	2.72442e+07	2.77066e+07	2.73571e+07	2.13147e+07
CACYBP	Q9HB71	Calcyclin-binding protein OS=Homo sapiens GN=CACYBP PE=1 SV=2	1	2	2	12	5.71732	7.44304	NA	2454160	NA	5657680	NA	1801940	NA	3828030	NA	2080240	NA	4280940	NA	2042570	NA	4539000	NA	1840650	NA	3640520	NA	2248920	NA	5446450	NA	1692480	NA	4564350	8.86722e+07	8.67336e+07	9.0589e+07	8.56033e+07	4.33314e+07	4.43754e+07	4.47695e+07	4.5383e+07	5.59031e+07	5.70496e+07	5.83993e+07	5.95323e+07	4.23508e+07
HSPG2	P98160	Basement membrane-specific heparan sulfate proteoglycan core protein OS=Homo sapiens GN=HSPG2 PE=1 SV=4	1	2	2	46	5.36855	6.64629	NA	343252	NA	1471430	NA	179528	NA	2588280	NA	188885	NA	1222690	NA	171386	NA	2975370	NA	580451	NA	3398630	NA	NA	NA	1267070	NA	339512	NA	1764540	2.89622e+07	2.5811e+07	2.71214e+07	2.51569e+07	1.43873e+08	9.24739e+07	6.23417e+07	5.06317e+07	3.03861e+07	3.05172e+07	2.8996e+07	2.92462e+07	7.55388e+07
FBN1	P35555	Fibrillin-1 OS=Homo sapiens GN=FBN1 PE=1 SV=3	1	2	3	15	5.62886	6.59607	NA	2723420	NA	3818630	NA	3645620	NA	6365410	NA	4365110	NA	3741330	NA	2062410	NA	5893010	NA	6186280	NA	6512410	NA	4.30612e+06	NA	6741610	NA	2916330	NA	3583190	6.12724e+06	6.69903e+06	5.54963e+06	8.34754e+06	4.70799e+07	4.44069e+07	4.02864e+07	3.66393e+07	9.44041e+06	1.04999e+07	9.57736e+06	9.92814e+06	1.78395e+07
DNAJC8	O75937	DnaJ homolog subfamily C member 8 OS=Homo sapiens GN=DNAJC8 PE=1 SV=2	1	2	2	9	5.71243	7.26492	NA	167343	NA	5640480	NA	120939	NA	3161280	NA	NA	NA	2543410	NA	NA	NA	9.07953e+06	NA	118444	NA	2997540	NA	222748	NA	3274640	NA	163029	NA	2660920	9.60931e+07	1.01834e+08	9.84533e+07	9.97798e+07	5.47094e+07	5.1963e+07	5.24718e+07	4.86703e+07	6.82521e+07	6.93058e+07	6.61865e+07	6.79611e+07	9.90822e+07
ANXA11	P50995|P50995-2	Annexin A11 OS=Homo sapiens GN=ANXA11 PE=1 SV=1|Isoform 2 of Annexin A11 OS=Homo sapiens GN=ANXA11	1	2	3	16	5.6573	7.33198	NA	794674	NA	2612860	NA	804782	NA	5610500	NA	604428	NA	2837320	NA	1894710	NA	6370250	NA	786395	NA	9.93256e+06	NA	1377770	NA	4934020	NA	592185	NA	2283820	2.70823e+07	2.88867e+07	2.69213e+07	2.63173e+07	5.08292e+07	5.43251e+07	4.78258e+07	5.35332e+07	4.05628e+07	4.32993e+07	4.12537e+07	4.0888e+07	6.16365e+07
RPL34	P49207	60S ribosomal protein L34 OS=Homo sapiens GN=RPL34 PE=1 SV=3	1	2	3	5	6.01434	7.27384	NA	245873	NA	16783000	NA	366053	NA	9.94441e+06	NA	212846	NA	9.65009e+06	NA	283856	NA	11634200	NA	419813	NA	5.71229e+06	NA	NA	NA	5943110	NA	247854	NA	9.77364e+06	7.35653e+07	7.52997e+07	7.40058e+07	6.81061e+07	7.34241e+07	7.38142e+07	7.01226e+07	6.18099e+07	4.54363e+07	5.22058e+07	4.85131e+07	5.71594e+07	4.89678e+07
MRPS26	Q9BYN8	28S ribosomal protein S26, mitochondrial OS=Homo sapiens GN=MRPS26 PE=1 SV=1	1	2	2	8	5.54583	6.77575	NA	283991	NA	5163090	NA	375042	NA	3164500	NA	330105	NA	3434490	NA	399925	NA	3284210	NA	365962	NA	2831640	NA	367092	NA	2629740	NA	292341	NA	4.67047e+06	4.6052e+07	4.74352e+07	4.74207e+07	4.83163e+07	3.21244e+07	3.08622e+07	2.93838e+07	3.02068e+07	3.05772e+07	3.23536e+07	3.09506e+07	3.21576e+07	2.47433e+07
RBM15B	Q8NDT2	Putative RNA-binding protein 15B OS=Homo sapiens GN=RBM15B PE=1 SV=3	1	2	4	8	5.54592	5.94163	NA	NA	NA	4351040	NA	229556	NA	3713020	NA	115254	NA	2786830	NA	NA	NA	4093110	NA	122133	NA	6924380	NA	130808	NA	3444460	NA	309874	NA	2407950	1.09817e+07	1.07363e+07	9.33446e+06	9.72146e+06	9.41532e+06	9.00145e+06	9.73247e+06	9.22679e+06	7.71611e+06	8.9774e+06	6.4552e+06	8.28223e+06	1.0386e+07
ABCF2	Q9UG63|Q9UG63-2	ATP-binding cassette sub-family F member 2 OS=Homo sapiens GN=ABCF2 PE=1 SV=2|Isoform 2 of ATP-binding cassette sub-family F member 2 OS=Homo sapiens GN=ABCF2	1	2	2	17	5.2214	6.69025	NA	135401	NA	3298720	NA	332878	NA	3483400	NA	341904	NA	2394940	NA	164933	NA	2941610	NA	190561	NA	1551060	NA	393744	NA	1551420	NA	389234	NA	3535580	5.43374e+07	5.07753e+07	5.56705e+07	4.91193e+07	5.12178e+07	5.23557e+07	5.21426e+07	5.43231e+07	4.42742e+07	4.98921e+07	4.43971e+07	5.02351e+07	4.65529e+07
DDX39A	O00148	ATP-dependent RNA helicase DDX39A OS=Homo sapiens GN=DDX39A PE=1 SV=2	1	2	2	8	5.27128	6.88358	NA	NA	NA	1091800	NA	NA	NA	865337	NA	127109	NA	996968	NA	NA	NA	2007520	NA	NA	NA	773348	NA	NA	NA	1190150	NA	NA	NA	937540	4.51723e+07	4.16693e+07	4.47323e+07	4.29656e+07	3.43926e+07	3.14276e+07	3.14099e+07	3.1291e+07	4.43256e+07	4.45592e+07	4.26473e+07	4.28186e+07	4.87836e+07
MRPS5	P82675	28S ribosomal protein S5, mitochondrial OS=Homo sapiens GN=MRPS5 PE=1 SV=2	1	2	2	9	5.80654	6.79444	NA	164363	NA	5.25827e+06	NA	278660	NA	3285790	NA	305848	NA	3695710	NA	165067	NA	2484730	NA	128702	NA	1399370	NA	508645	NA	1943890	NA	251327	NA	2793380	2.96943e+07	2.65704e+07	3.06337e+07	2.71455e+07	2.43906e+07	2.31426e+07	2.36547e+07	2.28569e+07	1.83928e+07	2.00754e+07	1.68789e+07	2.14316e+07	1.53919e+07
FYTTD1	Q96QD9	UAP56-interacting factor OS=Homo sapiens GN=FYTTD1 PE=1 SV=3	1	2	4	5	5.81745	6.12488	NA	632017	NA	5022300	NA	474847	NA	8723800	NA	189740	NA	5877100	NA	142295	NA	19526400	NA	674964	NA	5861600	NA	555929	NA	3897270	NA	577205	NA	3520690	6.25602e+06	5.61887e+06	5.88916e+06	5.36638e+06	1.06977e+07	1.17341e+07	1.21534e+07	1.14139e+07	8.92881e+06	1.01602e+07	7.86793e+06	8.94761e+06	1.90366e+07
TDRD7	Q8NHU6|Q8NHU6-2	Tudor domain-containing protein 7 OS=Homo sapiens GN=TDRD7 PE=1 SV=2|Isoform 2 of Tudor domain-containing protein 7 OS=Homo sapiens GN=TDRD7	1	2	3	6	5.47536	5.88678	NA	143026	NA	1050060	NA	134005	NA	2162840	NA	NA	NA	2982050	NA	291101	NA	8.23389e+06	NA	174926	NA	3873360	NA	502004	NA	4477040	NA	456613	NA	637303	2.55507e+06	2.75821e+06	2.91482e+06	3.37042e+06	1.14418e+07	1.01295e+07	1.03139e+07	1.09964e+07	9.2644e+06	8.93671e+06	9.63137e+06	9.51146e+06	1.46605e+07
MTIF2	P46199	Translation initiation factor IF-2, mitochondrial OS=Homo sapiens GN=MTIF2 PE=1 SV=2	1	2	2	11	5.51124	6.48489	NA	528640	NA	4564540	NA	NA	NA	3959310	NA	219359	NA	3993080	NA	NA	NA	2528890	NA	350572	NA	2547720	NA	NA	NA	2752470	NA	299188	NA	5338030	3.74573e+07	3.69233e+07	3.80509e+07	3.72624e+07	2.46339e+07	2.43863e+07	2.37821e+07	2.68794e+07	2.71283e+07	2.73226e+07	2.87705e+07	2.80078e+07	1.73613e+07
DGCR8	Q8WYQ5|Q8WYQ5-3	Microprocessor complex subunit DGCR8 OS=Homo sapiens GN=DGCR8 PE=1 SV=1|Isoform 3 of Microprocessor complex subunit DGCR8 OS=Homo sapiens GN=DGCR8	1	2	3	2	5.48752	5.82324	NA	NA	NA	5075160	NA	303075	NA	4.82531e+06	NA	157550	NA	4262710	NA	NA	NA	6194360	NA	NA	NA	3679690	NA	368913	NA	4.62974e+06	NA	124818	NA	4888530	3.91363e+06	4.52841e+06	3.75414e+06	4.10125e+06	4.48523e+06	3.9954e+06	3.98007e+06	4.05792e+06	3.29789e+06	4.40418e+06	3.25845e+06	3.8217e+06	3.95198e+06
YWHAQ	P27348	14-3-3 protein theta OS=Homo sapiens GN=YWHAQ PE=1 SV=1	1	2	2	14	5.55388	7.44027	NA	139351	NA	2538100	NA	139700	NA	2374110	NA	129714	NA	1756870	NA	NA	NA	2218020	NA	181948	NA	1276030	NA	NA	NA	2183680	NA	118388	NA	2441850	3.82258e+07	4.34228e+07	3.84326e+07	4.39946e+07	4.00435e+07	4.61302e+07	3.82788e+07	4.29429e+07	3.41299e+07	3.54551e+07	3.52277e+07	3.50099e+07	4.87982e+07
MRPL41	Q8IXM3	39S ribosomal protein L41, mitochondrial OS=Homo sapiens GN=MRPL41 PE=1 SV=1	1	2	2	2	5.76723	6.52112	NA	NA	NA	5559470	NA	112667	NA	2320550	NA	144606	NA	2312750	NA	NA	NA	1923000	NA	134733	NA	1365820	NA	166600	NA	1408670	NA	NA	NA	2872460	6.15739e+06	5.48534e+06	5.97678e+06	5.68953e+06	5.77929e+06	5.26236e+06	5.32859e+06	5.3088e+06	4.45449e+06	4.9453e+06	5.25342e+06	4.85761e+06	3.222e+06
RBM25	P49756	RNA-binding protein 25 OS=Homo sapiens GN=RBM25 PE=1 SV=3	1	2	8	15	6.14681	6.80237	NA	1047580	NA	23674800	NA	869078	NA	21682600	NA	205556	NA	14228500	NA	624357	NA	32378200	NA	2035450	NA	11824400	NA	650851	NA	16456800	NA	673996	NA	11504500	5.55276e+07	5.07315e+07	5.52365e+07	5.1409e+07	3.27184e+07	3.7551e+07	3.19145e+07	3.48249e+07	3.77537e+07	4.09576e+07	3.56835e+07	4.1447e+07	3.92597e+07
SLC16A1	P53985	Monocarboxylate transporter 1 OS=Homo sapiens GN=SLC16A1 PE=1 SV=3	1	2	2	7	5.36315	6.57223	NA	255458	NA	5368850	NA	363607	NA	1717190	NA	318320	NA	1998790	NA	121051	NA	2444370	NA	263645	NA	1246760	NA	455138	NA	1802850	NA	346985	NA	2806710	4.48222e+07	3.74568e+07	4.28543e+07	3.79771e+07	1.66015e+07	1.58461e+07	1.72116e+07	1.59758e+07	1.50409e+07	1.6046e+07	1.50396e+07	1.52532e+07	2.05637e+07
UPF2	Q9HAU5	Regulator of nonsense transcripts 2 OS=Homo sapiens GN=UPF2 PE=1 SV=1	1	2	3	18	5.63419	6.37111	NA	171784	NA	6349470	NA	213030	NA	4036210	NA	361338	NA	4153710	NA	260441	NA	5479970	NA	100866	NA	2804650	NA	343752	NA	2498120	NA	275481	NA	4.52454e+06	3.14555e+07	3.09022e+07	3.03458e+07	3.04609e+07	2.23614e+07	2.02879e+07	2.42285e+07	2.28159e+07	2.36723e+07	2.37529e+07	2.41127e+07	2.36683e+07	1.95592e+07
CDC40	O60508|Q5SRN1	Pre-mRNA-processing factor 17 OS=Homo sapiens GN=CDC40 PE=1 SV=1|Pre-mRNA-processing factor 17 OS=Homo sapiens GN=CDC40 PE=1 SV=1	1	2	2	13	5.42297	6.21514	NA	141557	NA	3497270	NA	NA	NA	2826940	NA	100542	NA	3118430	NA	140267	NA	2641260	NA	247519	NA	1495820	NA	132153	NA	1962410	NA	82861.6	NA	1830390	4.09571e+07	4.32622e+07	4.04264e+07	4.12459e+07	2.66782e+07	2.57717e+07	2.84644e+07	2.61386e+07	3.25827e+07	3.90437e+07	3.16364e+07	3.77654e+07	2.22502e+07
PUS1	F5H1S9|G8JLB3|Q9Y606|Q9Y606-2	tRNA pseudouridine synthase OS=Homo sapiens GN=PUS1 PE=1 SV=1|tRNA pseudouridine synthase (Fragment) OS=Homo sapiens GN=PUS1 PE=1 SV=1|tRNA pseudouridine synthase A, mitochondrial OS=Homo sapiens GN=PUS1 PE=1 SV=3|Isoform 2 of tRNA pseudouridine synthase A, mitochondrial OS=Homo sapiens GN=PUS1	1	2	2	11	5.50739	6.78866	NA	362331	NA	4451000	NA	244547	NA	2572260	NA	288721	NA	3108670	NA	301674	NA	2488580	NA	192338	NA	1709000	NA	431390	NA	1795040	NA	129899	NA	5884280	6.32671e+07	6.7333e+07	6.55535e+07	6.91846e+07	3.11927e+07	3.17481e+07	3.07258e+07	3.2537e+07	4.0643e+07	4.32844e+07	4.51038e+07	4.51983e+07	2.51279e+07
TPR	P12270	Nucleoprotein TPR OS=Homo sapiens GN=TPR PE=1 SV=3	1	2	2	75	5.69	7.31081	NA	411060	NA	4455580	NA	328133	NA	3428800	NA	351802	NA	2966160	NA	628833	NA	3833720	NA	133109	NA	2166990	NA	656738	NA	2564930	NA	503957	NA	3598150	3.94512e+08	4.02105e+08	3.97534e+08	4.10626e+08	2.77551e+08	2.80212e+08	2.68377e+08	2.77092e+08	3.70826e+08	3.71541e+08	3.76768e+08	3.75096e+08	2.91004e+08
ZCCHC6	Q5VYS8|Q5VYS8-6	Terminal uridylyltransferase 7 OS=Homo sapiens GN=ZCCHC6 PE=1 SV=1|Isoform 6 of Terminal uridylyltransferase 7 OS=Homo sapiens GN=ZCCHC6	1	2	3	13	5.56146	6.12502	NA	153229	NA	4149100	NA	132126	NA	4.7253e+06	NA	625429	NA	3259300	NA	NA	NA	7016470	NA	331904	NA	3312580	NA	167675	NA	4756870	NA	448522	NA	2158820	1.13305e+07	1.24656e+07	1.18356e+07	1.25857e+07	2.79488e+07	2.74849e+07	2.68735e+07	2.65514e+07	1.6532e+07	1.66295e+07	1.67767e+07	1.6377e+07	1.71647e+07
TRIP4	Q15650	Activating signal cointegrator 1 OS=Homo sapiens GN=TRIP4 PE=1 SV=4	1	2	2	11	5.41209	6.44534	NA	NA	NA	1902070	NA	NA	NA	1899070	NA	151455	NA	1771080	NA	NA	NA	2510340	NA	NA	NA	1695130	NA	NA	NA	1344370	NA	NA	NA	1421790	4.05931e+07	3.76326e+07	3.88732e+07	3.79994e+07	4.43724e+07	4.16432e+07	4.3591e+07	4.34287e+07	4.06503e+07	4.06576e+07	3.90413e+07	3.99772e+07	3.6112e+07
NACA	E9PAV3-2	Isoform 2 of Nascent polypeptide-associated complex subunit alpha, muscle-specific form OS=Homo sapiens GN=NACA	1	2	2	3	5.34993	6.15883	NA	NA	NA	2860930	NA	261023	NA	1917910	NA	NA	NA	1776970	NA	NA	NA	1359980	NA	93059.7	NA	1316590	NA	129108	NA	1599570	NA	237791	NA	2536180	3.41e+07	3.65837e+07	3.3164e+07	3.46034e+07	2.94389e+07	3.13209e+07	2.85802e+07	2.86596e+07	3.41173e+07	3.21541e+07	2.98584e+07	3.12365e+07	2.11697e+07
SMG5	Q9UPR3	Protein SMG5 OS=Homo sapiens GN=SMG5 PE=1 SV=3	1	2	2	5	5.64938	5.61456	NA	266401	NA	4899330	NA	385762	NA	4544120	NA	437944	NA	4276200	NA	NA	NA	6540880	NA	131570	NA	2392520	NA	293485	NA	5.41369e+06	NA	NA	NA	4116900	5.06833e+06	4.91716e+06	6.29259e+06	4.98019e+06	2.94724e+06	3.50075e+06	3.63586e+06	3.73125e+06	3.45174e+06	3.3941e+06	3.11669e+06	3.50345e+06	5.47984e+06
SMG8	Q8ND04|Q8ND04-2	Protein SMG8 OS=Homo sapiens GN=SMG8 PE=1 SV=1|Isoform 2 of Protein SMG8 OS=Homo sapiens GN=SMG8	1	2	2	8	5.51129	6.45538	NA	NA	NA	1914110	NA	NA	NA	1328210	NA	103305	NA	1462820	NA	NA	NA	2025520	NA	NA	NA	1075320	NA	282912	NA	1827290	NA	NA	NA	1946720	2.87507e+07	2.66141e+07	2.77576e+07	2.53032e+07	2.39488e+07	2.375e+07	2.44875e+07	2.37364e+07	2.03485e+07	2.10794e+07	1.94605e+07	2.17575e+07	2.36587e+07
SH3PXD2B	A1X283	SH3 and PX domain-containing protein 2B OS=Homo sapiens GN=SH3PXD2B PE=1 SV=3	1	2	2	20	5.39727	6.78627	NA	131565	NA	4072300	NA	99142.6	NA	2617700	NA	206316	NA	1513570	NA	156373	NA	4334040	NA	279460	NA	2388500	NA	212788	NA	1502850	NA	171668	NA	3501670	7.6241e+07	7.73769e+07	7.60484e+07	7.60662e+07	7.89651e+07	7.64161e+07	7.66811e+07	7.57678e+07	3.76553e+07	3.60369e+07	3.6938e+07	3.63922e+07	7.73501e+07
RQCD1	Q92600|Q92600-2	Cell differentiation protein RCD1 homolog OS=Homo sapiens GN=RQCD1 PE=1 SV=1|Isoform 2 of Cell differentiation protein RCD1 homolog OS=Homo sapiens GN=RQCD1	1	2	2	5	5.72531	6.37924	NA	141058	NA	3234120	NA	NA	NA	3634900	NA	NA	NA	3464730	NA	NA	NA	4384610	NA	NA	NA	2145340	NA	NA	NA	4104180	NA	339840	NA	3136060	1.17965e+07	1.21974e+07	1.17578e+07	1.35557e+07	1.10074e+07	1.1465e+07	1.10627e+07	1.12997e+07	1.36195e+07	1.31421e+07	1.34888e+07	1.36888e+07	1.05893e+07
BAG3	O95817	BAG family molecular chaperone regulator 3 OS=Homo sapiens GN=BAG3 PE=1 SV=3	1	2	3	26	5.61264	7.07604	NA	567820	NA	6024480	NA	785121	NA	7.62303e+06	NA	450717	NA	7374350	NA	387148	NA	5.51485e+06	NA	419734	NA	4899720	NA	547661	NA	7.48195e+06	NA	299830	NA	3995020	3.81649e+07	3.85233e+07	3.80524e+07	3.98284e+07	5.36057e+07	5.50653e+07	5.29466e+07	5.43864e+07	5.07876e+07	5.25242e+07	5.25251e+07	5.16463e+07	4.86877e+07
CCAR1	Q8IX12|Q8IX12-2	Cell division cycle and apoptosis regulator protein 1 OS=Homo sapiens GN=CCAR1 PE=1 SV=2|Isoform 2 of Cell division cycle and apoptosis regulator protein 1 OS=Homo sapiens GN=CCAR1	1	2	3	23	5.68009	6.77736	NA	487306	NA	7368730	NA	562214	NA	6773130	NA	157445	NA	5846510	NA	447188	NA	12021600	NA	580674	NA	10291400	NA	124575	NA	5.5323e+06	NA	484510	NA	4493880	9.62484e+07	9.16367e+07	9.61052e+07	9.01851e+07	5.96655e+07	6.16009e+07	6.13939e+07	6.02356e+07	6.31212e+07	6.37747e+07	6.18707e+07	6.41553e+07	5.80364e+07
DTYMK	P23919	Thymidylate kinase OS=Homo sapiens GN=DTYMK PE=1 SV=4	NA	2	NA	12	NA	6.99389	NA	NA	NA	NA	NA	NA	NA	NA	NA	NA	NA	NA	NA	NA	NA	NA	NA	NA	NA	NA	NA	NA	NA	NA	NA	NA	NA	NA	3.88046e+07	4.2069e+07	3.91578e+07	4.1531e+07	4.17875e+07	4.10952e+07	4.06297e+07	4.14665e+07	4.32699e+07	4.29488e+07	4.30352e+07	4.34696e+07	5.16271e+07
RPL13A	P40429	60S ribosomal protein L13a OS=Homo sapiens GN=RPL13A PE=1 SV=2	NA	2	NA	16	NA	7.99084	NA	NA	NA	NA	NA	NA	NA	NA	NA	NA	NA	NA	NA	NA	NA	NA	NA	NA	NA	NA	NA	NA	NA	NA	NA	NA	NA	NA	1.95178e+08	1.95548e+08	2.0294e+08	1.93628e+08	2.22817e+08	1.99548e+08	2.217e+08	2.09919e+08	1.17178e+08	1.43392e+08	1.09951e+08	1.62014e+08	1.54523e+08
TAPT1	Q6NXT6|Q6NXT6-2	Transmembrane anterior posterior transformation protein 1 homolog OS=Homo sapiens GN=TAPT1 PE=1 SV=1|Isoform 2 of Transmembrane anterior posterior transformation protein 1 homolog OS=Homo sapiens GN=TAPT1	NA	2	NA	5	NA	5.69182	NA	NA	NA	NA	NA	NA	NA	NA	NA	NA	NA	NA	NA	NA	NA	NA	NA	NA	NA	NA	NA	NA	NA	NA	NA	NA	NA	NA	3.38089e+06	4.13792e+06	3.26966e+06	3.58301e+06	4.03078e+06	4.12644e+06	4.0186e+06	4.31804e+06	2.65682e+06	2.90798e+06	2.38937e+06	2.77401e+06	8.87523e+06
RFC1	P35251|P35251-2	Replication factor C subunit 1 OS=Homo sapiens GN=RFC1 PE=1 SV=4|Isoform 2 of Replication factor C subunit 1 OS=Homo sapiens GN=RFC1	NA	2	NA	12	NA	6.34691	NA	NA	NA	NA	NA	NA	NA	NA	NA	NA	NA	NA	NA	NA	NA	NA	NA	NA	NA	NA	NA	NA	NA	NA	NA	NA	NA	NA	2.79967e+07	2.59523e+07	2.95309e+07	2.83372e+07	1.88826e+07	1.89089e+07	1.91081e+07	1.92043e+07	2.75235e+07	2.86472e+07	2.59802e+07	3.11724e+07	2.65196e+07
DPH1	I3L1H5|Q9BZG8	Diphthamide biosynthesis protein 1 (Fragment) OS=Homo sapiens GN=DPH1 PE=1 SV=1|Diphthamide biosynthesis protein 1 OS=Homo sapiens GN=DPH1 PE=1 SV=2	NA	2	NA	5	NA	6.0886	NA	NA	NA	NA	NA	NA	NA	NA	NA	NA	NA	NA	NA	NA	NA	NA	NA	NA	NA	NA	NA	NA	NA	NA	NA	NA	NA	NA	1.74416e+07	1.97089e+07	1.82756e+07	2.02355e+07	8.25371e+06	8.87571e+06	9.57761e+06	8.68742e+06	1.12827e+07	1.31271e+07	1.1539e+07	1.2921e+07	9.40316e+06
HCCS	P53701	Cytochrome c-type heme lyase OS=Homo sapiens GN=HCCS PE=1 SV=1	NA	2	NA	9	NA	6.95683	NA	NA	NA	NA	NA	NA	NA	NA	NA	NA	NA	NA	NA	NA	NA	NA	NA	NA	NA	NA	NA	NA	NA	NA	NA	NA	NA	NA	5.29181e+07	5.36546e+07	5.29801e+07	4.97539e+07	3.1658e+07	3.21389e+07	3.01569e+07	3.13197e+07	2.95109e+07	2.87266e+07	2.89634e+07	2.76916e+07	5.5123e+07
WDR76	A0A0C4DFX7|Q9H967	WD repeat-containing protein 76 OS=Homo sapiens GN=WDR76 PE=1 SV=1|WD repeat-containing protein 76 OS=Homo sapiens GN=WDR76 PE=1 SV=2	NA	2	NA	4	NA	6.15346	NA	NA	NA	NA	NA	NA	NA	NA	NA	NA	NA	NA	NA	NA	NA	NA	NA	NA	NA	NA	NA	NA	NA	NA	NA	NA	NA	NA	8.25745e+06	7.59146e+06	8.35471e+06	7.18301e+06	4.84398e+06	4.80004e+06	4.32321e+06	4.85377e+06	6.17866e+06	7.14475e+06	5.08496e+06	7.74702e+06	8.67496e+06
MCM6	Q14566	DNA replication licensing factor MCM6 OS=Homo sapiens GN=MCM6 PE=1 SV=1	NA	2	NA	33	NA	7.36672	NA	NA	NA	NA	NA	NA	NA	NA	NA	NA	NA	NA	NA	NA	NA	NA	NA	NA	NA	NA	NA	NA	NA	NA	NA	NA	NA	NA	1.20038e+08	1.22187e+08	1.19744e+08	1.24003e+08	8.42601e+07	9.10478e+07	8.66512e+07	8.93735e+07	2.04251e+08	2.05678e+08	2.0925e+08	2.05411e+08	1.08807e+08
PRPF3	O43395	U4/U6 small nuclear ribonucleoprotein Prp3 OS=Homo sapiens GN=PRPF3 PE=1 SV=2	NA	2	NA	15	NA	6.67188	NA	NA	NA	NA	NA	NA	NA	NA	NA	NA	NA	NA	NA	NA	NA	NA	NA	NA	NA	NA	NA	NA	NA	NA	NA	NA	NA	NA	6.84047e+07	6.04952e+07	6.85042e+07	5.81344e+07	3.49772e+07	3.44238e+07	3.4735e+07	3.42874e+07	3.37614e+07	3.58032e+07	3.35362e+07	3.72908e+07	3.86424e+07
TSPYL5	Q86VY4	Testis-specific Y-encoded-like protein 5 OS=Homo sapiens GN=TSPYL5 PE=1 SV=2	NA	2	NA	6	NA	6.15601	NA	NA	NA	NA	NA	NA	NA	NA	NA	NA	NA	NA	NA	NA	NA	NA	NA	NA	NA	NA	NA	NA	NA	NA	NA	NA	NA	NA	7.1098e+06	6.52239e+06	6.88841e+06	6.4505e+06	6.15218e+06	5.364e+06	5.75801e+06	6.36591e+06	2.64178e+06	1.98396e+06	2.33194e+06	2.27314e+06	4.45784e+06
ING3	E7ET07|Q9NXR8	Inhibitor of growth protein OS=Homo sapiens GN=ING3 PE=1 SV=1|Inhibitor of growth protein 3 OS=Homo sapiens GN=ING3 PE=1 SV=2	NA	2	NA	2	NA	5.79318	NA	NA	NA	NA	NA	NA	NA	NA	NA	NA	NA	NA	NA	NA	NA	NA	NA	NA	NA	NA	NA	NA	NA	NA	NA	NA	NA	NA	7.12659e+06	6.6926e+06	7.27345e+06	6.97743e+06	3.78967e+06	3.49787e+06	4.7456e+06	4.29151e+06	6.32534e+06	6.60875e+06	6.96702e+06	7.17609e+06	5.51192e+06
TRPV2	Q9Y5S1	Transient receptor potential cation channel subfamily V member 2 OS=Homo sapiens GN=TRPV2 PE=1 SV=1	NA	2	NA	10	NA	6.36396	NA	NA	NA	NA	NA	NA	NA	NA	NA	NA	NA	NA	NA	NA	NA	NA	NA	NA	NA	NA	NA	NA	NA	NA	NA	NA	NA	NA	6.1297e+06	8.2639e+06	7.29682e+06	9.47794e+06	5.27335e+07	4.42373e+07	5.17835e+07	4.53273e+07	3.30062e+07	2.92413e+07	3.39661e+07	2.92365e+07	6.81879e+06
FAM172A	Q8WUF8	Protein FAM172A OS=Homo sapiens GN=FAM172A PE=2 SV=1	NA	2	NA	8	NA	5.86892	NA	NA	NA	NA	NA	NA	NA	NA	NA	NA	NA	NA	NA	NA	NA	NA	NA	NA	NA	NA	NA	NA	NA	NA	NA	NA	NA	NA	1.24882e+07	1.09557e+07	1.33033e+07	1.24759e+07	1.80536e+07	1.89126e+07	1.86631e+07	1.90991e+07	1.82672e+07	1.73336e+07	1.85545e+07	1.79065e+07	2.33028e+07
PPP1R13L	Q8WUF5	RelA-associated inhibitor OS=Homo sapiens GN=PPP1R13L PE=1 SV=4	NA	2	NA	13	NA	6.41084	NA	NA	NA	NA	NA	NA	NA	NA	NA	NA	NA	NA	NA	NA	NA	NA	NA	NA	NA	NA	NA	NA	NA	NA	NA	NA	NA	NA	1.19832e+07	1.15157e+07	1.10952e+07	1.17547e+07	2.2772e+07	2.22619e+07	2.33206e+07	2.28135e+07	6.81887e+07	6.49808e+07	6.64018e+07	6.454e+07	1.27151e+07
FHL3	Q13643	Four and a half LIM domains protein 3 OS=Homo sapiens GN=FHL3 PE=1 SV=4	NA	2	NA	3	NA	6.503	NA	NA	NA	NA	NA	NA	NA	NA	NA	NA	NA	NA	NA	NA	NA	NA	NA	NA	NA	NA	NA	NA	NA	NA	NA	NA	NA	NA	1.27108e+07	1.21932e+07	1.18353e+07	1.15339e+07	2.07782e+07	2.06204e+07	1.89698e+07	2.01747e+07	1.43781e+07	1.40507e+07	1.4195e+07	1.31409e+07	1.60763e+07
TPBG	Q13641	Trophoblast glycoprotein OS=Homo sapiens GN=TPBG PE=1 SV=1	NA	2	NA	8	NA	6.40613	NA	NA	NA	NA	NA	NA	NA	NA	NA	NA	NA	NA	NA	NA	NA	NA	NA	NA	NA	NA	NA	NA	NA	NA	NA	NA	NA	NA	4.72528e+06	4.39487e+06	4.23059e+06	4.04229e+06	2.51499e+07	2.64696e+07	2.3962e+07	2.49569e+07	1.44093e+07	1.4688e+07	1.49618e+07	1.41498e+07	1.13526e+07
DHODH	Q02127	Dihydroorotate dehydrogenase (quinone), mitochondrial OS=Homo sapiens GN=DHODH PE=1 SV=3	NA	2	NA	8	NA	6.29803	NA	NA	NA	NA	NA	NA	NA	NA	NA	NA	NA	NA	NA	NA	NA	NA	NA	NA	NA	NA	NA	NA	NA	NA	NA	NA	NA	NA	2.10445e+07	2.05359e+07	2.03626e+07	2.15687e+07	1.64612e+07	1.59421e+07	1.55956e+07	1.56516e+07	1.98864e+07	1.89629e+07	1.96734e+07	1.82179e+07	1.34076e+07
GPSM1	A0A0A0MRC4|A0A0A0MSK4|Q86YR5|Q86YR5-4	G-protein-signaling modulator 1 (Fragment) OS=Homo sapiens GN=GPSM1 PE=1 SV=1|G-protein-signaling modulator 1 OS=Homo sapiens GN=GPSM1 PE=1 SV=1|G-protein-signaling modulator 1 OS=Homo sapiens GN=GPSM1 PE=1 SV=2|Isoform 4 of G-protein-signaling modulator 1 OS=Homo sapiens GN=GPSM1	NA	2	NA	11	NA	6.54683	NA	NA	NA	NA	NA	NA	NA	NA	NA	NA	NA	NA	NA	NA	NA	NA	NA	NA	NA	NA	NA	NA	NA	NA	NA	NA	NA	NA	2.71579e+07	2.72771e+07	2.52962e+07	2.80185e+07	3.00631e+07	3.04009e+07	3.00396e+07	3.03311e+07	1.33837e+07	1.42162e+07	1.31695e+07	1.39136e+07	1.79213e+07
MRPS33	C9JBY7|Q9Y291	28S ribosomal protein S33, mitochondrial OS=Homo sapiens GN=MRPS33 PE=1 SV=1|28S ribosomal protein S33, mitochondrial OS=Homo sapiens GN=MRPS33 PE=1 SV=1	NA	2	NA	3	NA	6.00463	NA	NA	NA	NA	NA	NA	NA	NA	NA	NA	NA	NA	NA	NA	NA	NA	NA	NA	NA	NA	NA	NA	NA	NA	NA	NA	NA	NA	1.07798e+07	9.96283e+06	1.10405e+07	1.00549e+07	1.02139e+07	1.02898e+07	1.05618e+07	1.14274e+07	8.96435e+06	9.00865e+06	1.0632e+07	8.85714e+06	6.98382e+06
ASF1A	Q9Y294	Histone chaperone ASF1A OS=Homo sapiens GN=ASF1A PE=1 SV=1	NA	2	NA	5	NA	6.72336	NA	NA	NA	NA	NA	NA	NA	NA	NA	NA	NA	NA	NA	NA	NA	NA	NA	NA	NA	NA	NA	NA	NA	NA	NA	NA	NA	NA	3.7889e+07	4.04105e+07	3.14206e+07	3.72381e+07	1.92412e+07	1.92934e+07	1.77189e+07	1.64563e+07	2.72863e+07	2.97805e+07	2.37141e+07	2.66284e+07	2.13832e+07
LRCH4	O75427	Leucine-rich repeat and calponin homology domain-containing protein 4 OS=Homo sapiens GN=LRCH4 PE=1 SV=2	NA	2	NA	6	NA	6.21324	NA	NA	NA	NA	NA	NA	NA	NA	NA	NA	NA	NA	NA	NA	NA	NA	NA	NA	NA	NA	NA	NA	NA	NA	NA	NA	NA	NA	4.87412e+06	4.51098e+06	5.07057e+06	4.33401e+06	6.95819e+06	7.25324e+06	7.79311e+06	7.58988e+06	9.18162e+06	8.54834e+06	8.56206e+06	8.09227e+06	6.27038e+06
TTC1	Q99614	Tetratricopeptide repeat protein 1 OS=Homo sapiens GN=TTC1 PE=1 SV=1	NA	2	NA	5	NA	6.17969	NA	NA	NA	NA	NA	NA	NA	NA	NA	NA	NA	NA	NA	NA	NA	NA	NA	NA	NA	NA	NA	NA	NA	NA	NA	NA	NA	NA	9.09011e+06	1.2305e+07	1.28227e+07	1.25399e+07	8.26428e+06	8.27541e+06	1.04941e+07	1.20103e+07	1.3442e+07	1.12177e+07	1.61301e+07	1.35948e+07	9.05198e+06
STK25	O00506	Serine/threonine-protein kinase 25 OS=Homo sapiens GN=STK25 PE=1 SV=1	NA	2	NA	7	NA	6.1738	NA	NA	NA	NA	NA	NA	NA	NA	NA	NA	NA	NA	NA	NA	NA	NA	NA	NA	NA	NA	NA	NA	NA	NA	NA	NA	NA	NA	1.16775e+07	1.21175e+07	1.33036e+07	1.11816e+07	1.37958e+07	1.52488e+07	1.68561e+07	1.74104e+07	1.15839e+07	1.15663e+07	1.15686e+07	1.25478e+07	1.95366e+07
SLC43A3	E9PS74|Q8NBI5|Q8NBI5-2	Solute carrier family 43 member 3 (Fragment) OS=Homo sapiens GN=SLC43A3 PE=1 SV=1|Solute carrier family 43 member 3 OS=Homo sapiens GN=SLC43A3 PE=1 SV=2|Isoform 2 of Solute carrier family 43 member 3 OS=Homo sapiens GN=SLC43A3	NA	2	NA	3	NA	5.6943	NA	NA	NA	NA	NA	NA	NA	NA	NA	NA	NA	NA	NA	NA	NA	NA	NA	NA	NA	NA	NA	NA	NA	NA	NA	NA	NA	NA	1.58812e+07	1.37806e+07	1.62705e+07	1.47686e+07	9.58951e+06	9.27808e+06	1.01769e+07	9.34266e+06	1.67275e+07	1.94216e+07	1.81328e+07	2.09382e+07	7.05957e+06
NDUFA12	Q9UI09	NADH dehydrogenase [ubiquinone] 1 alpha subcomplex subunit 12 OS=Homo sapiens GN=NDUFA12 PE=1 SV=1	NA	2	NA	10	NA	6.66	NA	NA	NA	NA	NA	NA	NA	NA	NA	NA	NA	NA	NA	NA	NA	NA	NA	NA	NA	NA	NA	NA	NA	NA	NA	NA	NA	NA	4.15494e+07	4.54505e+07	4.2867e+07	4.37023e+07	3.881e+07	3.62535e+07	3.95892e+07	3.83152e+07	4.50993e+07	4.29597e+07	4.26507e+07	4.13857e+07	2.85852e+07
IPO11	Q9UI26|Q9UI26-2	Importin-11 OS=Homo sapiens GN=IPO11 PE=1 SV=1|Isoform 2 of Importin-11 OS=Homo sapiens GN=IPO11	NA	2	NA	10	NA	6.43118	NA	NA	NA	NA	NA	NA	NA	NA	NA	NA	NA	NA	NA	NA	NA	NA	NA	NA	NA	NA	NA	NA	NA	NA	NA	NA	NA	NA	2.60937e+07	2.63876e+07	2.67583e+07	2.84279e+07	1.65854e+07	1.6693e+07	1.56591e+07	1.74271e+07	1.67399e+07	1.69992e+07	1.80192e+07	1.72325e+07	1.48983e+07
ERBB2	P04626|P04626-4|P04626-5	Receptor tyrosine-protein kinase erbB-2 OS=Homo sapiens GN=ERBB2 PE=1 SV=1|Isoform 4 of Receptor tyrosine-protein kinase erbB-2 OS=Homo sapiens GN=ERBB2|Isoform 5 of Receptor tyrosine-protein kinase erbB-2 OS=Homo sapiens GN=ERBB2	NA	2	NA	5	NA	5.60435	NA	NA	NA	NA	NA	NA	NA	NA	NA	NA	NA	NA	NA	NA	NA	NA	NA	NA	NA	NA	NA	NA	NA	NA	NA	NA	NA	NA	3.86217e+06	4.42727e+06	4.02041e+06	4.19869e+06	6.86906e+06	6.28748e+06	6.19225e+06	6.35494e+06	5.97396e+06	6.35228e+06	5.88333e+06	5.66543e+06	5.68371e+06
KDM1A	O60341|O60341-2	Lysine-specific histone demethylase 1A OS=Homo sapiens GN=KDM1A PE=1 SV=2|Isoform 2 of Lysine-specific histone demethylase 1A OS=Homo sapiens GN=KDM1A	NA	2	NA	17	NA	6.72675	NA	NA	NA	NA	NA	NA	NA	NA	NA	NA	NA	NA	NA	NA	NA	NA	NA	NA	NA	NA	NA	NA	NA	NA	NA	NA	NA	NA	6.42728e+07	6.60697e+07	6.41564e+07	6.29076e+07	3.02285e+07	2.99344e+07	3.18891e+07	3.0396e+07	4.17838e+07	4.32174e+07	4.04924e+07	4.18295e+07	4.57416e+07
PRPF39	Q86UA1	Pre-mRNA-processing factor 39 OS=Homo sapiens GN=PRPF39 PE=1 SV=3	NA	2	NA	10	NA	6.04352	NA	NA	NA	NA	NA	NA	NA	NA	NA	NA	NA	NA	NA	NA	NA	NA	NA	NA	NA	NA	NA	NA	NA	NA	NA	NA	NA	NA	1.33182e+07	1.29174e+07	1.23295e+07	1.32268e+07	1.04664e+07	1.02757e+07	1.01013e+07	1.13301e+07	1.06121e+07	1.09404e+07	1.11597e+07	1.10639e+07	1.26672e+07
DYNC1LI1	Q9Y6G9	Cytoplasmic dynein 1 light intermediate chain 1 OS=Homo sapiens GN=DYNC1LI1 PE=1 SV=3	NA	2	NA	19	NA	6.9181	NA	NA	NA	NA	NA	NA	NA	NA	NA	NA	NA	NA	NA	NA	NA	NA	NA	NA	NA	NA	NA	NA	NA	NA	NA	NA	NA	NA	7.73851e+07	7.58487e+07	7.43237e+07	7.9559e+07	8.54491e+07	8.52277e+07	7.753e+07	8.49822e+07	8.22447e+07	7.52773e+07	8.03687e+07	7.57789e+07	7.51869e+07
GOLGA7	Q7Z5G4	Golgin subfamily A member 7 OS=Homo sapiens GN=GOLGA7 PE=1 SV=2	NA	2	NA	6	NA	5.93536	NA	NA	NA	NA	NA	NA	NA	NA	NA	NA	NA	NA	NA	NA	NA	NA	NA	NA	NA	NA	NA	NA	NA	NA	NA	NA	NA	NA	6.59662e+06	6.53533e+06	6.33847e+06	6.21466e+06	6.58763e+06	7.51749e+06	6.88205e+06	7.16645e+06	7.80702e+06	7.25768e+06	7.66495e+06	7.47047e+06	8.44433e+06
IMPA1	P29218|P29218-3	Inositol monophosphatase 1 OS=Homo sapiens GN=IMPA1 PE=1 SV=1|Isoform 3 of Inositol monophosphatase 1 OS=Homo sapiens GN=IMPA1	NA	2	NA	9	NA	6.48494	NA	NA	NA	NA	NA	NA	NA	NA	NA	NA	NA	NA	NA	NA	NA	NA	NA	NA	NA	NA	NA	NA	NA	NA	NA	NA	NA	NA	3.29844e+07	3.28079e+07	3.23159e+07	3.19827e+07	4.31698e+07	4.41862e+07	4.0732e+07	4.4471e+07	4.16174e+07	3.66819e+07	4.06387e+07	3.59725e+07	3.50573e+07
MAD2L1	Q13257	Mitotic spindle assembly checkpoint protein MAD2A OS=Homo sapiens GN=MAD2L1 PE=1 SV=1	NA	2	NA	7	NA	6.87522	NA	NA	NA	NA	NA	NA	NA	NA	NA	NA	NA	NA	NA	NA	NA	NA	NA	NA	NA	NA	NA	NA	NA	NA	NA	NA	NA	NA	5.99889e+07	5.87157e+07	5.82116e+07	5.84164e+07	3.13289e+07	2.96652e+07	2.85604e+07	3.14746e+07	5.43206e+07	5.55768e+07	5.34281e+07	5.45821e+07	3.83799e+07
EIF2S3	P41091	Eukaryotic translation initiation factor 2 subunit 3 OS=Homo sapiens GN=EIF2S3 PE=1 SV=3	NA	2	NA	18	NA	7.78207	NA	NA	NA	NA	NA	NA	NA	NA	NA	NA	NA	NA	NA	NA	NA	NA	NA	NA	NA	NA	NA	NA	NA	NA	NA	NA	NA	NA	1.05152e+08	1.0493e+08	1.05763e+08	1.04811e+08	8.30998e+07	8.45711e+07	8.33021e+07	8.19755e+07	8.52265e+07	8.5577e+07	8.53954e+07	8.86653e+07	9.87524e+07
C17orf62	Q9BQA9|Q9BQA9-2	Uncharacterized protein C17orf62 OS=Homo sapiens GN=C17orf62 PE=1 SV=1|Isoform 2 of Uncharacterized protein C17orf62 OS=Homo sapiens GN=C17orf62	NA	2	NA	5	NA	6.17005	NA	NA	NA	NA	NA	NA	NA	NA	NA	NA	NA	NA	NA	NA	NA	NA	NA	NA	NA	NA	NA	NA	NA	NA	NA	NA	NA	NA	4.83503e+06	4.66766e+06	4.60571e+06	4.38648e+06	8.39149e+06	7.757e+06	8.77969e+06	7.86548e+06	7.69822e+06	6.28515e+06	8.15141e+06	6.78564e+06	6.21348e+06
TUBE1	Q9UJT0	Tubulin epsilon chain OS=Homo sapiens GN=TUBE1 PE=2 SV=1	NA	2	NA	4	NA	5.68353	NA	NA	NA	NA	NA	NA	NA	NA	NA	NA	NA	NA	NA	NA	NA	NA	NA	NA	NA	NA	NA	NA	NA	NA	NA	NA	NA	NA	8.21102e+06	9.38059e+06	8.72523e+06	9.04308e+06	3.88032e+06	3.57376e+06	4.03409e+06	4.50455e+06	5.75249e+06	6.31867e+06	6.23903e+06	6.41102e+06	3.39892e+06
CLCN3	A0A087WU31|A0A0A0MTB7|P51790|P51790-4|P51790-5	Chloride channel protein OS=Homo sapiens GN=CLCN3 PE=1 SV=1|Chloride channel protein OS=Homo sapiens GN=CLCN3 PE=1 SV=1|H(+)/Cl(-) exchange transporter 3 OS=Homo sapiens GN=CLCN3 PE=1 SV=2|Isoform 3 of H(+)/Cl(-) exchange transporter 3 OS=Homo sapiens GN=CLCN3|Isoform 4 of H(+)/Cl(-) exchange transporter 3 OS=Homo sapiens GN=CLCN3	NA	2	NA	4	NA	5.85062	NA	NA	NA	NA	NA	NA	NA	NA	NA	NA	NA	NA	NA	NA	NA	NA	NA	NA	NA	NA	NA	NA	NA	NA	NA	NA	NA	NA	4.15726e+06	3.875e+06	4.77641e+06	3.86071e+06	5.73737e+06	5.70468e+06	5.44475e+06	5.69374e+06	4.9475e+06	5.04881e+06	5.21856e+06	4.95448e+06	5.42677e+06
TIMM17B	O60830	Mitochondrial import inner membrane translocase subunit Tim17-B OS=Homo sapiens GN=TIMM17B PE=1 SV=1	NA	2	NA	4	NA	6.69932	NA	NA	NA	NA	NA	NA	NA	NA	NA	NA	NA	NA	NA	NA	NA	NA	NA	NA	NA	NA	NA	NA	NA	NA	NA	NA	NA	NA	1.40124e+07	1.41405e+07	1.41101e+07	1.45364e+07	7.55878e+06	7.28382e+06	8.57578e+06	7.67598e+06	1.35144e+07	1.29322e+07	1.33474e+07	1.32609e+07	1.19334e+07
PRAF2	O60831	PRA1 family protein 2 OS=Homo sapiens GN=PRAF2 PE=1 SV=1	NA	2	NA	2	NA	6.30229	NA	NA	NA	NA	NA	NA	NA	NA	NA	NA	NA	NA	NA	NA	NA	NA	NA	NA	NA	NA	NA	NA	NA	NA	NA	NA	NA	NA	3.2019e+06	3.49927e+06	3.03354e+06	3.27334e+06	1.68517e+07	1.65053e+07	1.65465e+07	1.60202e+07	7.13337e+06	7.56892e+06	5.88136e+06	7.13302e+06	1.41715e+07
DKC1	O60832	H/ACA ribonucleoprotein complex subunit 4 OS=Homo sapiens GN=DKC1 PE=1 SV=3	NA	2	NA	20	NA	7.31095	NA	NA	NA	NA	NA	NA	NA	NA	NA	NA	NA	NA	NA	NA	NA	NA	NA	NA	NA	NA	NA	NA	NA	NA	NA	NA	NA	NA	1.51218e+08	1.3866e+08	1.48862e+08	1.36438e+08	7.76241e+07	7.65676e+07	7.27455e+07	7.62366e+07	9.46881e+07	1.02282e+08	8.74023e+07	1.00227e+08	8.89179e+07
ZFYVE1	G3V5N8|Q9HBF4|Q9HBF4-3	Zinc finger FYVE domain-containing protein 1 OS=Homo sapiens GN=ZFYVE1 PE=1 SV=1|Zinc finger FYVE domain-containing protein 1 OS=Homo sapiens GN=ZFYVE1 PE=1 SV=1|Isoform 3 of Zinc finger FYVE domain-containing protein 1 OS=Homo sapiens GN=ZFYVE1	NA	2	NA	8	NA	6.18696	NA	NA	NA	NA	NA	NA	NA	NA	NA	NA	NA	NA	NA	NA	NA	NA	NA	NA	NA	NA	NA	NA	NA	NA	NA	NA	NA	NA	7.93898e+06	7.98158e+06	8.49443e+06	7.94835e+06	1.57412e+07	1.52724e+07	1.47982e+07	1.54781e+07	1.19891e+07	1.26201e+07	1.20813e+07	1.24722e+07	2.13323e+07
BAIAP2L1	Q9UHR4	Brain-specific angiogenesis inhibitor 1-associated protein 2-like protein 1 OS=Homo sapiens GN=BAIAP2L1 PE=1 SV=2	NA	2	NA	8	NA	6.0401	NA	NA	NA	NA	NA	NA	NA	NA	NA	NA	NA	NA	NA	NA	NA	NA	NA	NA	NA	NA	NA	NA	NA	NA	NA	NA	NA	NA	3.02713e+07	2.98708e+07	3.19422e+07	2.95257e+07	1.6465e+07	1.61637e+07	1.6159e+07	1.67565e+07	1.22092e+07	1.14623e+07	1.28343e+07	1.23876e+07	2.7045e+07
SLC1A4	P43007	Neutral amino acid transporter A OS=Homo sapiens GN=SLC1A4 PE=1 SV=1	NA	2	NA	5	NA	6.18952	NA	NA	NA	NA	NA	NA	NA	NA	NA	NA	NA	NA	NA	NA	NA	NA	NA	NA	NA	NA	NA	NA	NA	NA	NA	NA	NA	NA	1.08922e+06	1.01346e+06	1.23176e+06	1.22698e+06	3.30932e+06	3.57282e+06	4.08192e+06	3.17969e+06	5.67154e+06	6.2159e+06	5.66038e+06	6.52715e+06	7.41196e+06
ENDOG	Q14249	Endonuclease G, mitochondrial OS=Homo sapiens GN=ENDOG PE=1 SV=4	NA	2	NA	3	NA	5.41976	NA	NA	NA	NA	NA	NA	NA	NA	NA	NA	NA	NA	NA	NA	NA	NA	NA	NA	NA	NA	NA	NA	NA	NA	NA	NA	NA	NA	1.07167e+07	1.02246e+07	1.08412e+07	9.82255e+06	9.2374e+06	8.62579e+06	8.70925e+06	8.71064e+06	4.54243e+06	4.81564e+06	4.42062e+06	4.46015e+06	4.70836e+06
TMEM200A	Q86VY9	Transmembrane protein 200A OS=Homo sapiens GN=TMEM200A PE=1 SV=1	NA	2	NA	3	NA	5.9208	NA	NA	NA	NA	NA	NA	NA	NA	NA	NA	NA	NA	NA	NA	NA	NA	NA	NA	NA	NA	NA	NA	NA	NA	NA	NA	NA	NA	1.43975e+06	1.30162e+06	1.13949e+06	1.36791e+06	4.2084e+06	3.53395e+06	3.61687e+06	3.37618e+06	2.15501e+06	2.29742e+06	2.39062e+06	2.24834e+06	1.52984e+06
RTN4	Q9NQC3	Reticulon-4 OS=Homo sapiens GN=RTN4 PE=1 SV=2	NA	2	NA	16	NA	7.71003	NA	NA	NA	NA	NA	NA	NA	NA	NA	NA	NA	NA	NA	NA	NA	NA	NA	NA	NA	NA	NA	NA	NA	NA	NA	NA	NA	NA	3.86607e+07	3.66605e+07	3.73476e+07	3.56638e+07	5.66706e+07	6.80005e+07	5.36347e+07	6.06137e+07	5.28046e+07	4.90938e+07	5.21964e+07	4.85821e+07	4.5859e+07
CGGBP1	Q9UFW8	CGG triplet repeat-binding protein 1 OS=Homo sapiens GN=CGGBP1 PE=1 SV=2	NA	2	NA	5	NA	6.17908	NA	NA	NA	NA	NA	NA	NA	NA	NA	NA	NA	NA	NA	NA	NA	NA	NA	NA	NA	NA	NA	NA	NA	NA	NA	NA	NA	NA	9.66858e+06	9.65899e+06	9.81286e+06	9.51712e+06	1.28362e+07	1.2992e+07	1.25269e+07	1.36482e+07	1.76441e+07	1.71026e+07	1.71818e+07	1.73327e+07	1.6887e+07
FAHD2A	Q96GK7	Fumarylacetoacetate hydrolase domain-containing protein 2A OS=Homo sapiens GN=FAHD2A PE=1 SV=1	NA	2	NA	5	NA	6.44151	NA	NA	NA	NA	NA	NA	NA	NA	NA	NA	NA	NA	NA	NA	NA	NA	NA	NA	NA	NA	NA	NA	NA	NA	NA	NA	NA	NA	1.85469e+07	1.93335e+07	1.90972e+07	2.00706e+07	1.57161e+07	1.68995e+07	1.52491e+07	1.58358e+07	1.81397e+07	1.71352e+07	1.80988e+07	1.75778e+07	1.99212e+07
LSM8	O95777	U6 snRNA-associated Sm-like protein LSm8 OS=Homo sapiens GN=LSM8 PE=1 SV=3	NA	2	NA	3	NA	6.49873	NA	NA	NA	NA	NA	NA	NA	NA	NA	NA	NA	NA	NA	NA	NA	NA	NA	NA	NA	NA	NA	NA	NA	NA	NA	NA	NA	NA	4.15194e+06	4.90558e+06	3.99997e+06	4.35685e+06	3.31075e+06	2.67713e+06	2.5491e+06	2.49545e+06	2.71105e+06	2.90562e+06	3.1549e+06	2.45378e+06	2.28349e+06
CHDH	Q8NE62	Choline dehydrogenase, mitochondrial OS=Homo sapiens GN=CHDH PE=1 SV=2	NA	2	NA	2	NA	5.57785	NA	NA	NA	NA	NA	NA	NA	NA	NA	NA	NA	NA	NA	NA	NA	NA	NA	NA	NA	NA	NA	NA	NA	NA	NA	NA	NA	NA	929768	663722	1.00509e+06	994388	949151	804010	863242	968590	1.08892e+06	1.30242e+06	1.21308e+06	1.1475e+06	922091
SLC27A4	Q6P1M0	Long-chain fatty acid transport protein 4 OS=Homo sapiens GN=SLC27A4 PE=1 SV=1	NA	2	NA	8	NA	6.22635	NA	NA	NA	NA	NA	NA	NA	NA	NA	NA	NA	NA	NA	NA	NA	NA	NA	NA	NA	NA	NA	NA	NA	NA	NA	NA	NA	NA	1.55627e+07	1.47716e+07	1.54143e+07	1.46886e+07	1.45944e+07	1.46823e+07	1.38695e+07	1.40538e+07	1.01127e+07	9.94492e+06	1.08771e+07	1.03112e+07	1.2941e+07
COL4A3BP	Q9Y5P4|Q9Y5P4-3	Collagen type IV alpha-3-binding protein OS=Homo sapiens GN=COL4A3BP PE=1 SV=1|Isoform 3 of Collagen type IV alpha-3-binding protein OS=Homo sapiens GN=COL4A3BP	NA	2	NA	11	NA	6.36397	NA	NA	NA	NA	NA	NA	NA	NA	NA	NA	NA	NA	NA	NA	NA	NA	NA	NA	NA	NA	NA	NA	NA	NA	NA	NA	NA	NA	1.78658e+07	1.99456e+07	1.91505e+07	2.07986e+07	2.16302e+07	2.03331e+07	2.16319e+07	2.06444e+07	2.13113e+07	1.93227e+07	2.07111e+07	1.98629e+07	2.14413e+07
MICAL1	Q8TDZ2|Q8TDZ2-4	Protein-methionine sulfoxide oxidase MICAL1 OS=Homo sapiens GN=MICAL1 PE=1 SV=2|Isoform 4 of Protein-methionine sulfoxide oxidase MICAL1 OS=Homo sapiens GN=MICAL1	NA	2	NA	13	NA	6.43823	NA	NA	NA	NA	NA	NA	NA	NA	NA	NA	NA	NA	NA	NA	NA	NA	NA	NA	NA	NA	NA	NA	NA	NA	NA	NA	NA	NA	7.82683e+06	7.57327e+06	7.59501e+06	7.82196e+06	5.85786e+07	5.26887e+07	5.95623e+07	5.37683e+07	3.01544e+07	2.67429e+07	3.16218e+07	2.73942e+07	1.79215e+07
TMEM33	D6RAA6|P57088	Transmembrane protein 33 (Fragment) OS=Homo sapiens GN=TMEM33 PE=1 SV=1|Transmembrane protein 33 OS=Homo sapiens GN=TMEM33 PE=1 SV=2	NA	2	NA	6	NA	6.80354	NA	NA	NA	NA	NA	NA	NA	NA	NA	NA	NA	NA	NA	NA	NA	NA	NA	NA	NA	NA	NA	NA	NA	NA	NA	NA	NA	NA	3.88074e+07	4.066e+07	4.05245e+07	3.80611e+07	2.47043e+07	2.43605e+07	2.5349e+07	2.35551e+07	2.81139e+07	3.02622e+07	2.65254e+07	3.08025e+07	2.62469e+07
GPX8	Q8TED1	Probable glutathione peroxidase 8 OS=Homo sapiens GN=GPX8 PE=1 SV=2	NA	2	NA	9	NA	7.12052	NA	NA	NA	NA	NA	NA	NA	NA	NA	NA	NA	NA	NA	NA	NA	NA	NA	NA	NA	NA	NA	NA	NA	NA	NA	NA	NA	NA	1.38023e+07	1.33839e+07	1.34931e+07	1.46383e+07	4.21322e+07	4.12631e+07	3.94362e+07	4.07202e+07	1.97549e+07	1.97016e+07	1.82681e+07	1.82122e+07	6.51196e+07
TPRG1L	Q5T0D9|Q5T0D9-2	Tumor protein p63-regulated gene 1-like protein OS=Homo sapiens GN=TPRG1L PE=1 SV=1|Isoform 2 of Tumor protein p63-regulated gene 1-like protein OS=Homo sapiens GN=TPRG1L	NA	2	NA	5	NA	5.5411	NA	NA	NA	NA	NA	NA	NA	NA	NA	NA	NA	NA	NA	NA	NA	NA	NA	NA	NA	NA	NA	NA	NA	NA	NA	NA	NA	NA	1.71166e+06	1.80098e+06	1.86754e+06	1.65913e+06	2.8602e+06	2.54935e+06	2.98577e+06	2.26682e+06	2.02862e+06	2.14062e+06	1.80401e+06	1.96926e+06	3.35566e+06
XPOT	O43592	Exportin-T OS=Homo sapiens GN=XPOT PE=1 SV=2	NA	2	NA	19	NA	6.88579	NA	NA	NA	NA	NA	NA	NA	NA	NA	NA	NA	NA	NA	NA	NA	NA	NA	NA	NA	NA	NA	NA	NA	NA	NA	NA	NA	NA	7.89441e+07	7.8925e+07	7.82828e+07	8.07399e+07	5.57077e+07	5.45967e+07	5.64994e+07	5.36119e+07	6.11514e+07	6.13582e+07	6.08638e+07	6.21848e+07	5.16282e+07
DECR1	Q16698|Q16698-2	2,4-dienoyl-CoA reductase, mitochondrial OS=Homo sapiens GN=DECR1 PE=1 SV=1|Isoform 2 of 2,4-dienoyl-CoA reductase, mitochondrial OS=Homo sapiens GN=DECR1	NA	2	NA	10	NA	6.8693	NA	NA	NA	NA	NA	NA	NA	NA	NA	NA	NA	NA	NA	NA	NA	NA	NA	NA	NA	NA	NA	NA	NA	NA	NA	NA	NA	NA	2.14394e+07	2.30516e+07	2.12665e+07	2.42631e+07	4.51465e+07	4.83892e+07	4.35586e+07	4.57417e+07	1.71836e+07	1.65297e+07	1.70616e+07	1.60805e+07	3.4362e+07
DPH2	Q9BQC3	Diphthamide biosynthesis protein 2 OS=Homo sapiens GN=DPH2 PE=1 SV=1	NA	2	NA	6	NA	6.26213	NA	NA	NA	NA	NA	NA	NA	NA	NA	NA	NA	NA	NA	NA	NA	NA	NA	NA	NA	NA	NA	NA	NA	NA	NA	NA	NA	NA	2.5153e+07	2.8267e+07	2.57368e+07	2.7492e+07	1.17687e+07	1.14788e+07	1.21718e+07	1.12365e+07	2.08299e+07	2.15944e+07	2.07499e+07	2.04845e+07	1.62724e+07
CHSY1	Q86X52	Chondroitin sulfate synthase 1 OS=Homo sapiens GN=CHSY1 PE=1 SV=3	NA	2	NA	2	NA	5.86325	NA	NA	NA	NA	NA	NA	NA	NA	NA	NA	NA	NA	NA	NA	NA	NA	NA	NA	NA	NA	NA	NA	NA	NA	NA	NA	NA	NA	3.89049e+06	3.28124e+06	3.85906e+06	3.21595e+06	6.94763e+06	7.761e+06	7.23446e+06	8.47695e+06	4.13909e+06	4.11857e+06	4.32014e+06	3.58158e+06	7.23343e+06
MRPL57	Q9BQC6	Ribosomal protein 63, mitochondrial OS=Homo sapiens GN=MRPL57 PE=1 SV=1	NA	2	NA	2	NA	6.4584	NA	NA	NA	NA	NA	NA	NA	NA	NA	NA	NA	NA	NA	NA	NA	NA	NA	NA	NA	NA	NA	NA	NA	NA	NA	NA	NA	NA	1.70234e+07	1.73134e+07	1.77009e+07	1.58533e+07	1.43225e+07	1.45955e+07	1.50562e+07	1.45141e+07	1.42314e+07	1.5802e+07	1.35108e+07	1.44178e+07	7.40808e+06
CDC16	Q13042|Q13042-2|Q13042-3	Cell division cycle protein 16 homolog OS=Homo sapiens GN=CDC16 PE=1 SV=2|Isoform 2 of Cell division cycle protein 16 homolog OS=Homo sapiens GN=CDC16|Isoform 3 of Cell division cycle protein 16 homolog OS=Homo sapiens GN=CDC16	NA	2	NA	13	NA	6.52749	NA	NA	NA	NA	NA	NA	NA	NA	NA	NA	NA	NA	NA	NA	NA	NA	NA	NA	NA	NA	NA	NA	NA	NA	NA	NA	NA	NA	3.87589e+07	3.69578e+07	3.98241e+07	3.76179e+07	4.15099e+07	4.04739e+07	4.0554e+07	4.3729e+07	4.56473e+07	4.31779e+07	4.2405e+07	4.25449e+07	4.34524e+07
EDF1	O60869|O60869-2|O60869-3	Endothelial differentiation-related factor 1 OS=Homo sapiens GN=EDF1 PE=1 SV=1|Isoform 2 of Endothelial differentiation-related factor 1 OS=Homo sapiens GN=EDF1|Isoform 3 of Endothelial differentiation-related factor 1 OS=Homo sapiens GN=EDF1	NA	2	NA	8	NA	7.63103	NA	NA	NA	NA	NA	NA	NA	NA	NA	NA	NA	NA	NA	NA	NA	NA	NA	NA	NA	NA	NA	NA	NA	NA	NA	NA	NA	NA	4.03348e+07	4.02439e+07	4.20451e+07	3.93744e+07	4.52434e+07	4.61924e+07	4.53985e+07	4.6072e+07	4.77947e+07	4.86122e+07	4.70324e+07	4.8041e+07	4.78648e+07
MYCBP2	O75592|O75592-2	E3 ubiquitin-protein ligase MYCBP2 OS=Homo sapiens GN=MYCBP2 PE=1 SV=3|Isoform 2 of E3 ubiquitin-protein ligase MYCBP2 OS=Homo sapiens GN=MYCBP2	NA	2	NA	22	NA	6.16054	NA	NA	NA	NA	NA	NA	NA	NA	NA	NA	NA	NA	NA	NA	NA	NA	NA	NA	NA	NA	NA	NA	NA	NA	NA	NA	NA	NA	3.63416e+07	3.13763e+07	3.54058e+07	3.06984e+07	3.42825e+07	3.20043e+07	3.33892e+07	3.18032e+07	2.76832e+07	3.17136e+07	2.56838e+07	3.17114e+07	3.23453e+07
STAT1	P42224	Signal transducer and activator of transcription 1-alpha/beta OS=Homo sapiens GN=STAT1 PE=1 SV=2	NA	2	NA	36	NA	7.40172	NA	NA	NA	NA	NA	NA	NA	NA	NA	NA	NA	NA	NA	NA	NA	NA	NA	NA	NA	NA	NA	NA	NA	NA	NA	NA	NA	NA	7.56424e+07	8.14603e+07	7.6648e+07	8.19842e+07	1.91891e+08	1.97201e+08	1.88239e+08	1.97744e+08	1.37779e+08	1.34272e+08	1.38506e+08	1.30712e+08	1.79561e+08
STAT6	P42226	Signal transducer and activator of transcription 6 OS=Homo sapiens GN=STAT6 PE=1 SV=1	NA	2	NA	13	NA	6.70346	NA	NA	NA	NA	NA	NA	NA	NA	NA	NA	NA	NA	NA	NA	NA	NA	NA	NA	NA	NA	NA	NA	NA	NA	NA	NA	NA	NA	1.82229e+07	1.92866e+07	1.81137e+07	1.88766e+07	3.78236e+07	3.58737e+07	3.61195e+07	3.6947e+07	3.7612e+07	3.48961e+07	4.02679e+07	3.57659e+07	2.04262e+07
NDUFV2	E7EPT4|P19404	NADH dehydrogenase [ubiquinone] flavoprotein 2, mitochondrial OS=Homo sapiens GN=NDUFV2 PE=1 SV=1|NADH dehydrogenase [ubiquinone] flavoprotein 2, mitochondrial OS=Homo sapiens GN=NDUFV2 PE=1 SV=2	NA	2	NA	4	NA	6.13015	NA	NA	NA	NA	NA	NA	NA	NA	NA	NA	NA	NA	NA	NA	NA	NA	NA	NA	NA	NA	NA	NA	NA	NA	NA	NA	NA	NA	1.1099e+07	1.34647e+07	1.22541e+07	1.40128e+07	1.28104e+07	1.33265e+07	1.27909e+07	1.24149e+07	1.4523e+07	1.32521e+07	1.45521e+07	1.30574e+07	7.52554e+06
GAK	O14976	Cyclin-G-associated kinase OS=Homo sapiens GN=GAK PE=1 SV=2	NA	2	NA	15	NA	6.68881	NA	NA	NA	NA	NA	NA	NA	NA	NA	NA	NA	NA	NA	NA	NA	NA	NA	NA	NA	NA	NA	NA	NA	NA	NA	NA	NA	NA	3.52488e+07	3.51464e+07	3.3514e+07	3.50451e+07	5.69269e+07	5.51255e+07	5.35448e+07	5.4464e+07	3.10804e+07	3.37985e+07	3.07367e+07	3.10307e+07	3.86006e+07
PPP1R12A	O14974	Protein phosphatase 1 regulatory subunit 12A OS=Homo sapiens GN=PPP1R12A PE=1 SV=1	NA	2	NA	27	NA	7.1894	NA	NA	NA	NA	NA	NA	NA	NA	NA	NA	NA	NA	NA	NA	NA	NA	NA	NA	NA	NA	NA	NA	NA	NA	NA	NA	NA	NA	6.21952e+07	6.07017e+07	6.34477e+07	5.83466e+07	9.12554e+07	9.05285e+07	9.31974e+07	8.90395e+07	9.706e+07	9.85548e+07	9.71963e+07	9.61235e+07	1.42094e+08
ARHGAP24	D6RCP5|Q8N264|Q8N264-2|Q8N264-3	Rho GTPase-activating protein 24 (Fragment) OS=Homo sapiens GN=ARHGAP24 PE=1 SV=1|Rho GTPase-activating protein 24 OS=Homo sapiens GN=ARHGAP24 PE=1 SV=2|Isoform 2 of Rho GTPase-activating protein 24 OS=Homo sapiens GN=ARHGAP24|Isoform 3 of Rho GTPase-activating protein 24 OS=Homo sapiens GN=ARHGAP24	NA	2	NA	4	NA	5.60654	NA	NA	NA	NA	NA	NA	NA	NA	NA	NA	NA	NA	NA	NA	NA	NA	NA	NA	NA	NA	NA	NA	NA	NA	NA	NA	NA	NA	1.41964e+06	1.68987e+06	1.47981e+06	1.84874e+06	1.13655e+07	9.6214e+06	1.07628e+07	9.7367e+06	4.84137e+06	4.3046e+06	4.65289e+06	4.44728e+06	4.1673e+06
GCC1	Q96CN9	GRIP and coiled-coil domain-containing protein 1 OS=Homo sapiens GN=GCC1 PE=1 SV=1	NA	2	NA	17	NA	5.99895	NA	NA	NA	NA	NA	NA	NA	NA	NA	NA	NA	NA	NA	NA	NA	NA	NA	NA	NA	NA	NA	NA	NA	NA	NA	NA	NA	NA	1.52781e+07	1.5004e+07	1.51405e+07	1.45985e+07	2.12337e+07	2.33697e+07	2.18495e+07	2.33294e+07	1.85601e+07	1.92385e+07	1.99764e+07	1.99836e+07	2.23354e+07
DNMT1	P26358-2	Isoform 2 of DNA (cytosine-5)-methyltransferase 1 OS=Homo sapiens GN=DNMT1	NA	2	NA	32	NA	6.78228	NA	NA	NA	NA	NA	NA	NA	NA	NA	NA	NA	NA	NA	NA	NA	NA	NA	NA	NA	NA	NA	NA	NA	NA	NA	NA	NA	NA	1.56276e+08	1.49591e+08	1.58046e+08	1.4537e+08	8.85558e+07	8.70671e+07	8.84482e+07	8.69692e+07	1.36725e+08	1.69751e+08	1.27891e+08	1.70703e+08	1.2435e+08
NFKB2	Q00653-4	Isoform 4 of Nuclear factor NF-kappa-B p100 subunit OS=Homo sapiens GN=NFKB2	NA	2	NA	21	NA	6.6419	NA	NA	NA	NA	NA	NA	NA	NA	NA	NA	NA	NA	NA	NA	NA	NA	NA	NA	NA	NA	NA	NA	NA	NA	NA	NA	NA	NA	1.98754e+07	2.10485e+07	2.12979e+07	2.35501e+07	4.80343e+07	4.68064e+07	5.45372e+07	5.49172e+07	6.13958e+07	5.32024e+07	6.55121e+07	5.99438e+07	4.30052e+07
CPQ	Q9Y646	Carboxypeptidase Q OS=Homo sapiens GN=CPQ PE=1 SV=1	NA	2	NA	4	NA	6.18009	NA	NA	NA	NA	NA	NA	NA	NA	NA	NA	NA	NA	NA	NA	NA	NA	NA	NA	NA	NA	NA	NA	NA	NA	NA	NA	NA	NA	1.44312e+07	1.3453e+07	1.52856e+07	1.50328e+07	9.09473e+06	9.1411e+06	8.56196e+06	9.42009e+06	1.19504e+07	1.27253e+07	1.25286e+07	1.20141e+07	1.62824e+07
FOXC1	Q12948	Forkhead box protein C1 OS=Homo sapiens GN=FOXC1 PE=1 SV=3	NA	2	NA	2	NA	5.8082	NA	NA	NA	NA	NA	NA	NA	NA	NA	NA	NA	NA	NA	NA	NA	NA	NA	NA	NA	NA	NA	NA	NA	NA	NA	NA	NA	NA	1.30425e+06	1.57539e+06	1.2999e+06	1.45724e+06	471962	361931	732034	365679	767312	301076	458196	640565	786997
TRAPPC10	P48553	Trafficking protein particle complex subunit 10 OS=Homo sapiens GN=TRAPPC10 PE=1 SV=2	NA	2	NA	4	NA	5.58628	NA	NA	NA	NA	NA	NA	NA	NA	NA	NA	NA	NA	NA	NA	NA	NA	NA	NA	NA	NA	NA	NA	NA	NA	NA	NA	NA	NA	2.07829e+06	2.1472e+06	2.39111e+06	2.08227e+06	4.07457e+06	4.27736e+06	4.74365e+06	4.59759e+06	3.68479e+06	3.56722e+06	3.74502e+06	3.26435e+06	3.38635e+06
SMARCA1	B7ZLQ5|P28370	Probable global transcription activator SNF2L1 OS=Homo sapiens GN=SMARCA1 PE=1 SV=1|Probable global transcription activator SNF2L1 OS=Homo sapiens GN=SMARCA1 PE=1 SV=2	NA	2	NA	8	NA	6.12432	NA	NA	NA	NA	NA	NA	NA	NA	NA	NA	NA	NA	NA	NA	NA	NA	NA	NA	NA	NA	NA	NA	NA	NA	NA	NA	NA	NA	1.0403e+07	1.0507e+07	1.01657e+07	1.10571e+07	1.99993e+07	2.10824e+07	2.04322e+07	1.97648e+07	4.72881e+06	4.74763e+06	4.86558e+06	4.45819e+06	2.93242e+07
JUN	P05412	Transcription factor AP-1 OS=Homo sapiens GN=JUN PE=1 SV=2	NA	2	NA	3	NA	6.00594	NA	NA	NA	NA	NA	NA	NA	NA	NA	NA	NA	NA	NA	NA	NA	NA	NA	NA	NA	NA	NA	NA	NA	NA	NA	NA	NA	NA	1.67044e+06	1.7332e+06	1.50504e+06	1.51608e+06	4.31504e+06	4.12693e+06	4.27284e+06	4.07473e+06	3.21513e+06	3.27059e+06	2.84656e+06	3.55287e+06	3.93295e+06
FAM96A	Q9H5X1	MIP18 family protein FAM96A OS=Homo sapiens GN=FAM96A PE=1 SV=1	NA	2	NA	3	NA	5.94299	NA	NA	NA	NA	NA	NA	NA	NA	NA	NA	NA	NA	NA	NA	NA	NA	NA	NA	NA	NA	NA	NA	NA	NA	NA	NA	NA	NA	5.9769e+06	6.60782e+06	5.93973e+06	6.50206e+06	5.37357e+06	5.22349e+06	5.54287e+06	5.11199e+06	7.15109e+06	6.64455e+06	6.61104e+06	7.5263e+06	3.81531e+06
SPRYD3	F8VWW7|Q8NCJ5	SPRY domain-containing protein 3 OS=Homo sapiens GN=SPRYD3 PE=1 SV=1|SPRY domain-containing protein 3 OS=Homo sapiens GN=SPRYD3 PE=1 SV=2	NA	2	NA	3	NA	5.47474	NA	NA	NA	NA	NA	NA	NA	NA	NA	NA	NA	NA	NA	NA	NA	NA	NA	NA	NA	NA	NA	NA	NA	NA	NA	NA	NA	NA	1.63087e+06	1.63516e+06	1.66747e+06	1.63315e+06	2.43934e+06	2.42035e+06	2.8598e+06	2.02824e+06	2.00247e+06	1.81882e+06	1.6672e+06	1.83473e+06	2.44622e+06
LYAR	Q9NX58	Cell growth-regulating nucleolar protein OS=Homo sapiens GN=LYAR PE=1 SV=2	NA	2	NA	14	NA	6.95101	NA	NA	NA	NA	NA	NA	NA	NA	NA	NA	NA	NA	NA	NA	NA	NA	NA	NA	NA	NA	NA	NA	NA	NA	NA	NA	NA	NA	1.1016e+08	1.04163e+08	1.04715e+08	1.01615e+08	4.03693e+07	3.91478e+07	3.79628e+07	3.8876e+07	9.61258e+07	1.01693e+08	8.86469e+07	9.76371e+07	3.49108e+07
MAN2A2	H0YLB9|P49641|P49641-1	Alpha-mannosidase (Fragment) OS=Homo sapiens GN=MAN2A2 PE=1 SV=1|Alpha-mannosidase 2x OS=Homo sapiens GN=MAN2A2 PE=2 SV=3|Isoform 1 of Alpha-mannosidase 2x OS=Homo sapiens GN=MAN2A2	NA	2	NA	3	NA	5.43107	NA	NA	NA	NA	NA	NA	NA	NA	NA	NA	NA	NA	NA	NA	NA	NA	NA	NA	NA	NA	NA	NA	NA	NA	NA	NA	NA	NA	517516	578670	695742	427297	937616	942194	653407	739021	605937	786625	952845	450897	1.51112e+06
TRNT1	Q96Q11|Q96Q11-2	CCA tRNA nucleotidyltransferase 1, mitochondrial OS=Homo sapiens GN=TRNT1 PE=1 SV=2|Isoform 2 of CCA tRNA nucleotidyltransferase 1, mitochondrial OS=Homo sapiens GN=TRNT1	NA	2	NA	14	NA	6.79988	NA	NA	NA	NA	NA	NA	NA	NA	NA	NA	NA	NA	NA	NA	NA	NA	NA	NA	NA	NA	NA	NA	NA	NA	NA	NA	NA	NA	5.11788e+07	4.90254e+07	5.16485e+07	5.05763e+07	4.58715e+07	4.78166e+07	4.45262e+07	4.15266e+07	6.19156e+07	5.96582e+07	6.18162e+07	5.74172e+07	7.26724e+07
NPEPPS	E9PLK3|P55786	Puromycin-sensitive aminopeptidase OS=Homo sapiens GN=NPEPPS PE=1 SV=1|Puromycin-sensitive aminopeptidase OS=Homo sapiens GN=NPEPPS PE=1 SV=2	NA	2	NA	34	NA	7.31272	NA	NA	NA	NA	NA	NA	NA	NA	NA	NA	NA	NA	NA	NA	NA	NA	NA	NA	NA	NA	NA	NA	NA	NA	NA	NA	NA	NA	1.2766e+08	1.33581e+08	1.25909e+08	1.33203e+08	1.72194e+08	1.67767e+08	1.66935e+08	1.61663e+08	1.26918e+08	1.20994e+08	1.28176e+08	1.21302e+08	1.56355e+08
SMN1	E7EQZ4|Q16637|Q16637-2|Q16637-3|Q16637-4	Survival motor neuron protein OS=Homo sapiens GN=SMN1 PE=1 SV=1|Survival motor neuron protein OS=Homo sapiens GN=SMN1 PE=1 SV=1|Isoform SMN-delta5 of Survival motor neuron protein OS=Homo sapiens GN=SMN1|Isoform SMN-delta7 of Survival motor neuron protein OS=Homo sapiens GN=SMN1|Isoform SMN-delta57 of Survival motor neuron protein OS=Homo sapiens GN=SMN1	NA	2	NA	3	NA	6.58535	NA	NA	NA	NA	NA	NA	NA	NA	NA	NA	NA	NA	NA	NA	NA	NA	NA	NA	NA	NA	NA	NA	NA	NA	NA	NA	NA	NA	3.83693e+07	3.54321e+07	3.77022e+07	3.53462e+07	1.69509e+07	1.67421e+07	1.66178e+07	1.753e+07	2.11691e+07	2.28991e+07	1.92946e+07	2.27264e+07	1.08859e+07
SLC25A46	Q96AG3|Q96AG3-3	Solute carrier family 25 member 46 OS=Homo sapiens GN=SLC25A46 PE=1 SV=1|Isoform 3 of Solute carrier family 25 member 46 OS=Homo sapiens GN=SLC25A46	NA	2	NA	6	NA	6.18929	NA	NA	NA	NA	NA	NA	NA	NA	NA	NA	NA	NA	NA	NA	NA	NA	NA	NA	NA	NA	NA	NA	NA	NA	NA	NA	NA	NA	1.26018e+07	1.06433e+07	1.16614e+07	1.10515e+07	1.48668e+07	1.3267e+07	1.3897e+07	1.29699e+07	7.97078e+06	7.72287e+06	7.67388e+06	7.16551e+06	1.82086e+07
TRIOBP	Q9H2D6|Q9H2D6-2|Q9H2D6-3|Q9H2D6-5|Q9H2D6-7	TRIO and F-actin-binding protein OS=Homo sapiens GN=TRIOBP PE=1 SV=3|Isoform 3 of TRIO and F-actin-binding protein OS=Homo sapiens GN=TRIOBP|Isoform 4 of TRIO and F-actin-binding protein OS=Homo sapiens GN=TRIOBP|Isoform 1 of TRIO and F-actin-binding protein OS=Homo sapiens GN=TRIOBP|Isoform 7 of TRIO and F-actin-binding protein OS=Homo sapiens GN=TRIOBP	NA	2	NA	20	NA	6.83651	NA	NA	NA	NA	NA	NA	NA	NA	NA	NA	NA	NA	NA	NA	NA	NA	NA	NA	NA	NA	NA	NA	NA	NA	NA	NA	NA	NA	1.37332e+07	1.38275e+07	1.32746e+07	1.38131e+07	7.72519e+07	7.65121e+07	7.77129e+07	7.52402e+07	2.72154e+07	2.72336e+07	2.70795e+07	2.703e+07	4.10913e+07
RALB	P11234|P11234-2|P11234-3	Ras-related protein Ral-B OS=Homo sapiens GN=RALB PE=1 SV=1|Isoform 2 of Ras-related protein Ral-B OS=Homo sapiens GN=RALB|Isoform 3 of Ras-related protein Ral-B OS=Homo sapiens GN=RALB	NA	2	NA	4	NA	6.01351	NA	NA	NA	NA	NA	NA	NA	NA	NA	NA	NA	NA	NA	NA	NA	NA	NA	NA	NA	NA	NA	NA	NA	NA	NA	NA	NA	NA	5.10485e+06	5.29095e+06	5.48928e+06	5.67744e+06	2.03848e+07	2.08866e+07	2.00859e+07	2.13567e+07	9.49893e+06	1.02499e+07	8.44303e+06	8.80405e+06	1.52798e+07
SETD2	Q9BYW2	Histone-lysine N-methyltransferase SETD2 OS=Homo sapiens GN=SETD2 PE=1 SV=3	NA	2	NA	8	NA	5.85142	NA	NA	NA	NA	NA	NA	NA	NA	NA	NA	NA	NA	NA	NA	NA	NA	NA	NA	NA	NA	NA	NA	NA	NA	NA	NA	NA	NA	1.04893e+07	9.19843e+06	9.55745e+06	9.21194e+06	8.40077e+06	7.93734e+06	9.28411e+06	8.67306e+06	1.02183e+07	1.06848e+07	1.0017e+07	1.02141e+07	7.9526e+06
JADE2	A0A0C4DFT8|G3XAA4|Q9NQC1|Q9NQC1-2	Protein Jade-2 OS=Homo sapiens GN=JADE2 PE=1 SV=1|PHD finger protein 15, isoform CRA_d OS=Homo sapiens GN=JADE2 PE=1 SV=1|Protein Jade-2 OS=Homo sapiens GN=JADE2 PE=1 SV=2|Isoform 2 of Protein Jade-2 OS=Homo sapiens GN=JADE2	NA	2	NA	2	NA	5.63197	NA	NA	NA	NA	NA	NA	NA	NA	NA	NA	NA	NA	NA	NA	NA	NA	NA	NA	NA	NA	NA	NA	NA	NA	NA	NA	NA	NA	1.87168e+06	1.55744e+06	1.75508e+06	1.85884e+06	1.92478e+06	2.29502e+06	2.57678e+06	2.51396e+06	852282	1.05558e+06	901472	1.057e+06	1.18788e+06
CPSF2	Q9P2I0	Cleavage and polyadenylation specificity factor subunit 2 OS=Homo sapiens GN=CPSF2 PE=1 SV=2	NA	2	NA	17	NA	6.80677	NA	NA	NA	NA	NA	NA	NA	NA	NA	NA	NA	NA	NA	NA	NA	NA	NA	NA	NA	NA	NA	NA	NA	NA	NA	NA	NA	NA	4.83531e+07	4.62741e+07	4.7873e+07	4.48748e+07	4.19325e+07	4.09962e+07	3.98506e+07	3.87957e+07	4.63279e+07	4.27953e+07	4.73731e+07	4.51281e+07	4.35691e+07
HMGCS1	Q01581	Hydroxymethylglutaryl-CoA synthase, cytoplasmic OS=Homo sapiens GN=HMGCS1 PE=1 SV=2	NA	2	NA	15	NA	7.20129	NA	NA	NA	NA	NA	NA	NA	NA	NA	NA	NA	NA	NA	NA	NA	NA	NA	NA	NA	NA	NA	NA	NA	NA	NA	NA	NA	NA	4.98799e+07	5.69352e+07	5.07375e+07	6.00143e+07	1.22443e+08	1.28186e+08	1.23981e+08	1.22752e+08	4.17808e+07	3.88095e+07	4.54731e+07	3.9062e+07	3.39327e+07
CFAP36	Q96G28|Q96G28-2	Cilia- and flagella-associated protein 36 OS=Homo sapiens GN=CFAP36 PE=1 SV=2|Isoform 2 of Cilia- and flagella-associated protein 36 OS=Homo sapiens GN=CFAP36	NA	2	NA	5	NA	5.82342	NA	NA	NA	NA	NA	NA	NA	NA	NA	NA	NA	NA	NA	NA	NA	NA	NA	NA	NA	NA	NA	NA	NA	NA	NA	NA	NA	NA	1.07949e+07	1.1312e+07	1.07702e+07	1.13179e+07	1.19671e+07	1.24148e+07	1.29619e+07	1.27634e+07	7.78357e+06	8.13979e+06	8.05524e+06	8.02694e+06	8.59262e+06
OGDH	Q02218	2-oxoglutarate dehydrogenase, mitochondrial OS=Homo sapiens GN=OGDH PE=1 SV=3	NA	2	NA	23	NA	7.10792	NA	NA	NA	NA	NA	NA	NA	NA	NA	NA	NA	NA	NA	NA	NA	NA	NA	NA	NA	NA	NA	NA	NA	NA	NA	NA	NA	NA	3.00176e+07	3.34191e+07	3.19716e+07	3.61512e+07	6.5161e+07	6.73642e+07	6.46686e+07	6.69645e+07	3.48466e+07	3.51702e+07	3.51876e+07	3.56266e+07	5.30385e+07
MRRF	Q96E11|Q96E11-3	Ribosome-recycling factor, mitochondrial OS=Homo sapiens GN=MRRF PE=1 SV=1|Isoform 3 of Ribosome-recycling factor, mitochondrial OS=Homo sapiens GN=MRRF	NA	2	NA	5	NA	6.62021	NA	NA	NA	NA	NA	NA	NA	NA	NA	NA	NA	NA	NA	NA	NA	NA	NA	NA	NA	NA	NA	NA	NA	NA	NA	NA	NA	NA	2.54593e+07	2.41725e+07	2.65467e+07	2.64539e+07	1.73053e+07	1.89242e+07	1.72253e+07	1.86232e+07	1.88522e+07	1.83585e+07	2.05936e+07	2.02838e+07	1.5733e+07
NUDCD3	Q8IVD9	NudC domain-containing protein 3 OS=Homo sapiens GN=NUDCD3 PE=1 SV=3	NA	2	NA	12	NA	6.74133	NA	NA	NA	NA	NA	NA	NA	NA	NA	NA	NA	NA	NA	NA	NA	NA	NA	NA	NA	NA	NA	NA	NA	NA	NA	NA	NA	NA	2.78972e+07	2.86691e+07	2.85071e+07	2.99081e+07	4.95178e+07	4.54617e+07	5.13851e+07	4.77262e+07	4.6699e+07	4.61622e+07	4.79717e+07	4.42051e+07	3.72936e+07
GLUL	P15104	Glutamine synthetase OS=Homo sapiens GN=GLUL PE=1 SV=4	NA	2	NA	5	NA	6.18147	NA	NA	NA	NA	NA	NA	NA	NA	NA	NA	NA	NA	NA	NA	NA	NA	NA	NA	NA	NA	NA	NA	NA	NA	NA	NA	NA	NA	8.60722e+06	1.03234e+07	8.88799e+06	1.04936e+07	1.17676e+07	1.10083e+07	1.09883e+07	1.10633e+07	2.65797e+06	2.0029e+06	2.50717e+06	1.8873e+06	5.51291e+06
WDR36	A0A0A0MTB8|Q8NI36	WD repeat-containing protein 36 OS=Homo sapiens GN=WDR36 PE=1 SV=1|WD repeat-containing protein 36 OS=Homo sapiens GN=WDR36 PE=1 SV=1	NA	2	NA	19	NA	6.61447	NA	NA	NA	NA	NA	NA	NA	NA	NA	NA	NA	NA	NA	NA	NA	NA	NA	NA	NA	NA	NA	NA	NA	NA	NA	NA	NA	NA	1.04639e+08	1.04686e+08	1.01983e+08	1.0044e+08	4.91773e+07	5.14642e+07	4.95089e+07	4.87555e+07	6.02269e+07	6.8971e+07	5.54835e+07	6.67457e+07	3.60631e+07
BAG5	Q9UL15	BAG family molecular chaperone regulator 5 OS=Homo sapiens GN=BAG5 PE=1 SV=1	NA	2	NA	8	NA	6.40896	NA	NA	NA	NA	NA	NA	NA	NA	NA	NA	NA	NA	NA	NA	NA	NA	NA	NA	NA	NA	NA	NA	NA	NA	NA	NA	NA	NA	2.60006e+07	2.62469e+07	2.62446e+07	2.65035e+07	1.82819e+07	1.7596e+07	1.85416e+07	1.91389e+07	1.937e+07	2.12919e+07	2.07067e+07	1.97537e+07	1.92434e+07
DGKH	Q86XP1|Q86XP1-3|Q86XP1-5	Diacylglycerol kinase eta OS=Homo sapiens GN=DGKH PE=1 SV=1|Isoform 3 of Diacylglycerol kinase eta OS=Homo sapiens GN=DGKH|Isoform 4 of Diacylglycerol kinase eta OS=Homo sapiens GN=DGKH	NA	2	NA	2	NA	5.5866	NA	NA	NA	NA	NA	NA	NA	NA	NA	NA	NA	NA	NA	NA	NA	NA	NA	NA	NA	NA	NA	NA	NA	NA	NA	NA	NA	NA	1.80866e+06	1.67668e+06	2.01425e+06	1.63326e+06	1.69639e+06	2.15455e+06	1.93044e+06	1.80548e+06	1.80336e+06	2.04193e+06	2.09923e+06	1.90829e+06	2.16991e+06
C11orf54	A0A087WT99|Q9H0W9|Q9H0W9-2	Ester hydrolase C11orf54 OS=Homo sapiens GN=C11orf54 PE=1 SV=1|Ester hydrolase C11orf54 OS=Homo sapiens GN=C11orf54 PE=1 SV=1|Isoform 2 of Ester hydrolase C11orf54 OS=Homo sapiens GN=C11orf54	NA	2	NA	4	NA	5.86037	NA	NA	NA	NA	NA	NA	NA	NA	NA	NA	NA	NA	NA	NA	NA	NA	NA	NA	NA	NA	NA	NA	NA	NA	NA	NA	NA	NA	3.45687e+06	3.27233e+06	3.22317e+06	3.33258e+06	4.83144e+06	4.31608e+06	4.67228e+06	4.20025e+06	4.31457e+06	4.29504e+06	4.26627e+06	4.24863e+06	4.67551e+06
PYGL	P06737|P06737-2	Glycogen phosphorylase, liver form OS=Homo sapiens GN=PYGL PE=1 SV=4|Isoform 2 of Glycogen phosphorylase, liver form OS=Homo sapiens GN=PYGL	NA	2	NA	32	NA	7.3361	NA	NA	NA	NA	NA	NA	NA	NA	NA	NA	NA	NA	NA	NA	NA	NA	NA	NA	NA	NA	NA	NA	NA	NA	NA	NA	NA	NA	3.83351e+08	3.5928e+08	3.8155e+08	3.64469e+08	1.4074e+08	1.44676e+08	1.36641e+08	1.42627e+08	1.20962e+08	1.23497e+08	1.18423e+08	1.19172e+08	3.02944e+08
GPKOW	Q92917	G patch domain and KOW motifs-containing protein OS=Homo sapiens GN=GPKOW PE=1 SV=2	NA	2	NA	15	NA	6.69	NA	NA	NA	NA	NA	NA	NA	NA	NA	NA	NA	NA	NA	NA	NA	NA	NA	NA	NA	NA	NA	NA	NA	NA	NA	NA	NA	NA	3.90737e+07	3.95627e+07	3.92943e+07	4.03029e+07	3.89456e+07	3.76384e+07	3.67816e+07	3.743e+07	4.5118e+07	4.27593e+07	4.35219e+07	4.16112e+07	5.79097e+07
ZZEF1	O43149	Zinc finger ZZ-type and EF-hand domain-containing protein 1 OS=Homo sapiens GN=ZZEF1 PE=1 SV=6	NA	2	NA	14	NA	6.13901	NA	NA	NA	NA	NA	NA	NA	NA	NA	NA	NA	NA	NA	NA	NA	NA	NA	NA	NA	NA	NA	NA	NA	NA	NA	NA	NA	NA	1.26352e+07	1.2752e+07	1.34001e+07	1.27294e+07	2.30589e+07	1.96902e+07	2.1861e+07	2.06692e+07	1.18833e+07	1.3003e+07	1.25587e+07	1.34772e+07	1.25832e+07
UBAC1	Q9BSL1	Ubiquitin-associated domain-containing protein 1 OS=Homo sapiens GN=UBAC1 PE=1 SV=1	NA	2	NA	3	NA	5.97438	NA	NA	NA	NA	NA	NA	NA	NA	NA	NA	NA	NA	NA	NA	NA	NA	NA	NA	NA	NA	NA	NA	NA	NA	NA	NA	NA	NA	3.35135e+06	3.21278e+06	3.49204e+06	3.3538e+06	3.2669e+06	2.70021e+06	3.23508e+06	2.84083e+06	4.14932e+06	3.79775e+06	4.10301e+06	3.86072e+06	3.29404e+06
UBR1	Q8IWV7	E3 ubiquitin-protein ligase UBR1 OS=Homo sapiens GN=UBR1 PE=1 SV=1	NA	2	NA	15	NA	6.42879	NA	NA	NA	NA	NA	NA	NA	NA	NA	NA	NA	NA	NA	NA	NA	NA	NA	NA	NA	NA	NA	NA	NA	NA	NA	NA	NA	NA	2.11695e+07	2.07747e+07	2.2078e+07	2.14362e+07	3.24123e+07	3.15778e+07	3.24906e+07	3.08141e+07	3.03617e+07	3.04465e+07	2.75979e+07	3.01596e+07	2.17658e+07
STK24	B4DR80|Q9Y6E0-2	Serine/threonine-protein kinase 24 OS=Homo sapiens GN=STK24 PE=1 SV=1|Isoform A of Serine/threonine-protein kinase 24 OS=Homo sapiens GN=STK24	NA	2	NA	8	NA	6.71291	NA	NA	NA	NA	NA	NA	NA	NA	NA	NA	NA	NA	NA	NA	NA	NA	NA	NA	NA	NA	NA	NA	NA	NA	NA	NA	NA	NA	6.89614e+06	7.11634e+06	7.33874e+06	7.43289e+06	2.02324e+07	2.2368e+07	2.01164e+07	2.11055e+07	2.17605e+07	2.00658e+07	2.18929e+07	2.21611e+07	1.68201e+07
CBLB	Q13191	E3 ubiquitin-protein ligase CBL-B OS=Homo sapiens GN=CBLB PE=1 SV=2	NA	2	NA	4	NA	5.71756	NA	NA	NA	NA	NA	NA	NA	NA	NA	NA	NA	NA	NA	NA	NA	NA	NA	NA	NA	NA	NA	NA	NA	NA	NA	NA	NA	NA	4.82782e+06	4.5776e+06	5.02513e+06	4.60372e+06	9.16818e+06	9.01558e+06	8.35253e+06	9.84001e+06	5.80068e+06	5.75446e+06	6.16787e+06	5.59248e+06	1.0828e+07
KIF7	Q2M1P5	Kinesin-like protein KIF7 OS=Homo sapiens GN=KIF7 PE=1 SV=2	NA	2	NA	5	NA	6.0738	NA	NA	NA	NA	NA	NA	NA	NA	NA	NA	NA	NA	NA	NA	NA	NA	NA	NA	NA	NA	NA	NA	NA	NA	NA	NA	NA	NA	5.75499e+06	4.57273e+06	5.2732e+06	4.35546e+06	8.36738e+06	1.56506e+07	8.76994e+06	1.44762e+07	8.35823e+06	7.77235e+06	8.79627e+06	6.76696e+06	8.67804e+06
SSH1	Q8WYL5	Protein phosphatase Slingshot homolog 1 OS=Homo sapiens GN=SSH1 PE=1 SV=2	NA	2	NA	4	NA	5.70481	NA	NA	NA	NA	NA	NA	NA	NA	NA	NA	NA	NA	NA	NA	NA	NA	NA	NA	NA	NA	NA	NA	NA	NA	NA	NA	NA	NA	1.85357e+06	1.8796e+06	1.86165e+06	1.69936e+06	6.12497e+06	6.2691e+06	6.09431e+06	6.48981e+06	2.3884e+06	2.12025e+06	2.6928e+06	2.15762e+06	2.50857e+06
ACBD3	Q9H3P7	Golgi resident protein GCP60 OS=Homo sapiens GN=ACBD3 PE=1 SV=4	NA	2	NA	12	NA	6.82115	NA	NA	NA	NA	NA	NA	NA	NA	NA	NA	NA	NA	NA	NA	NA	NA	NA	NA	NA	NA	NA	NA	NA	NA	NA	NA	NA	NA	3.18647e+07	3.52554e+07	3.17553e+07	3.18986e+07	6.14513e+07	6.46747e+07	6.115e+07	6.29025e+07	3.98527e+07	3.76124e+07	3.91524e+07	3.73979e+07	4.43186e+07
RPRD1A	Q96P16	Regulation of nuclear pre-mRNA domain-containing protein 1A OS=Homo sapiens GN=RPRD1A PE=1 SV=1	NA	2	NA	9	NA	6.54497	NA	NA	NA	NA	NA	NA	NA	NA	NA	NA	NA	NA	NA	NA	NA	NA	NA	NA	NA	NA	NA	NA	NA	NA	NA	NA	NA	NA	3.84494e+07	3.84039e+07	3.73855e+07	3.85477e+07	1.68509e+07	1.64761e+07	1.59771e+07	1.63133e+07	2.69936e+07	2.68934e+07	2.71815e+07	2.771e+07	2.24121e+07
SIRPA	P78324|P78324-4	Tyrosine-protein phosphatase non-receptor type substrate 1 OS=Homo sapiens GN=SIRPA PE=1 SV=2|Isoform 4 of Tyrosine-protein phosphatase non-receptor type substrate 1 OS=Homo sapiens GN=SIRPA	NA	2	NA	10	NA	6.36522	NA	NA	NA	NA	NA	NA	NA	NA	NA	NA	NA	NA	NA	NA	NA	NA	NA	NA	NA	NA	NA	NA	NA	NA	NA	NA	NA	NA	6.49884e+06	8.50503e+06	6.72294e+06	8.65031e+06	1.70632e+07	1.49864e+07	1.64719e+07	1.59894e+07	1.34719e+07	1.21981e+07	1.37679e+07	1.30352e+07	2.52531e+07
NEPRO	Q6NW34|Q6NW34-2	Protein nepro homolog OS=Homo sapiens GN=NEPRO PE=1 SV=3|Isoform 2 of Protein nepro homolog OS=Homo sapiens GN=NEPRO	NA	2	NA	7	NA	6.25732	NA	NA	NA	NA	NA	NA	NA	NA	NA	NA	NA	NA	NA	NA	NA	NA	NA	NA	NA	NA	NA	NA	NA	NA	NA	NA	NA	NA	1.3692e+07	1.24382e+07	1.29295e+07	1.3046e+07	1.12517e+07	1.08198e+07	1.24144e+07	1.3535e+07	1.14404e+07	1.14746e+07	1.01572e+07	1.09997e+07	7.96905e+06
GMPPA	Q96IJ6|Q96IJ6-2	Mannose-1-phosphate guanyltransferase alpha OS=Homo sapiens GN=GMPPA PE=1 SV=1|Isoform 2 of Mannose-1-phosphate guanyltransferase alpha OS=Homo sapiens GN=GMPPA	NA	2	NA	10	NA	6.70474	NA	NA	NA	NA	NA	NA	NA	NA	NA	NA	NA	NA	NA	NA	NA	NA	NA	NA	NA	NA	NA	NA	NA	NA	NA	NA	NA	NA	1.36784e+07	1.4276e+07	1.3894e+07	1.49635e+07	3.40277e+07	2.98173e+07	3.41186e+07	3.0409e+07	1.92879e+07	1.82058e+07	1.89853e+07	1.83469e+07	2.12578e+07
PDRG1	Q9NUG6	p53 and DNA damage-regulated protein 1 OS=Homo sapiens GN=PDRG1 PE=1 SV=2	NA	2	NA	2	NA	6.09089	NA	NA	NA	NA	NA	NA	NA	NA	NA	NA	NA	NA	NA	NA	NA	NA	NA	NA	NA	NA	NA	NA	NA	NA	NA	NA	NA	NA	4.80082e+06	5.2649e+06	5.49124e+06	5.27289e+06	4.13462e+06	4.06224e+06	3.74479e+06	4.02602e+06	3.43861e+06	3.11083e+06	3.71202e+06	3.81344e+06	3.5438e+06
TMEM41B	Q5BJD5	Transmembrane protein 41B OS=Homo sapiens GN=TMEM41B PE=1 SV=1	NA	2	NA	2	NA	5.93898	NA	NA	NA	NA	NA	NA	NA	NA	NA	NA	NA	NA	NA	NA	NA	NA	NA	NA	NA	NA	NA	NA	NA	NA	NA	NA	NA	NA	2.90846e+06	3.06624e+06	3.00626e+06	2.45656e+06	3.18914e+06	2.62831e+06	3.04002e+06	2.91465e+06	1.78087e+06	1.97535e+06	1.67583e+06	1.81057e+06	2.02631e+06
HAUS4	Q9H6D7	HAUS augmin-like complex subunit 4 OS=Homo sapiens GN=HAUS4 PE=1 SV=1	NA	2	NA	7	NA	5.86873	NA	NA	NA	NA	NA	NA	NA	NA	NA	NA	NA	NA	NA	NA	NA	NA	NA	NA	NA	NA	NA	NA	NA	NA	NA	NA	NA	NA	8.76385e+06	8.04428e+06	8.36685e+06	8.44533e+06	7.73306e+06	7.47525e+06	7.61692e+06	7.5195e+06	9.35195e+06	1.07385e+07	9.99638e+06	1.09764e+07	7.02756e+06
CMPK1	P30085	UMP-CMP kinase OS=Homo sapiens GN=CMPK1 PE=1 SV=3	NA	2	NA	8	NA	7.20571	NA	NA	NA	NA	NA	NA	NA	NA	NA	NA	NA	NA	NA	NA	NA	NA	NA	NA	NA	NA	NA	NA	NA	NA	NA	NA	NA	NA	2.60499e+07	2.58607e+07	2.68881e+07	2.89051e+07	3.74934e+07	3.70454e+07	3.64263e+07	3.85683e+07	2.13562e+07	2.04188e+07	2.15187e+07	2.09512e+07	3.77148e+07
ECHS1	P30084	Enoyl-CoA hydratase, mitochondrial OS=Homo sapiens GN=ECHS1 PE=1 SV=4	NA	2	NA	13	NA	7.61044	NA	NA	NA	NA	NA	NA	NA	NA	NA	NA	NA	NA	NA	NA	NA	NA	NA	NA	NA	NA	NA	NA	NA	NA	NA	NA	NA	NA	7.54839e+07	8.21276e+07	7.58053e+07	8.05556e+07	8.00448e+07	7.79106e+07	7.98796e+07	7.68417e+07	8.73079e+07	8.67165e+07	8.96002e+07	8.51904e+07	1.05775e+08
C11orf84	Q9BUA3	Uncharacterized protein C11orf84 OS=Homo sapiens GN=C11orf84 PE=1 SV=3	NA	2	NA	4	NA	5.5925	NA	NA	NA	NA	NA	NA	NA	NA	NA	NA	NA	NA	NA	NA	NA	NA	NA	NA	NA	NA	NA	NA	NA	NA	NA	NA	NA	NA	2.93962e+06	2.55254e+06	2.52765e+06	2.7505e+06	2.24427e+06	1.88709e+06	1.79857e+06	1.66168e+06	2.64612e+06	3.36534e+06	2.39293e+06	3.02803e+06	3.38771e+06
CDK13	Q14004|Q14004-2	Cyclin-dependent kinase 13 OS=Homo sapiens GN=CDK13 PE=1 SV=2|Isoform 2 of Cyclin-dependent kinase 13 OS=Homo sapiens GN=CDK13	NA	2	NA	5	NA	5.77506	NA	NA	NA	NA	NA	NA	NA	NA	NA	NA	NA	NA	NA	NA	NA	NA	NA	NA	NA	NA	NA	NA	NA	NA	NA	NA	NA	NA	5.56128e+06	5.51197e+06	4.9873e+06	5.22397e+06	5.08921e+06	5.5632e+06	5.48639e+06	5.9335e+06	2.54522e+06	2.69296e+06	2.93271e+06	3.49644e+06	5.01729e+06
PYCR2	Q96C36	Pyrroline-5-carboxylate reductase 2 OS=Homo sapiens GN=PYCR2 PE=1 SV=1	NA	2	NA	8	NA	6.68232	NA	NA	NA	NA	NA	NA	NA	NA	NA	NA	NA	NA	NA	NA	NA	NA	NA	NA	NA	NA	NA	NA	NA	NA	NA	NA	NA	NA	2.6451e+07	2.45897e+07	2.57128e+07	2.44212e+07	2.35115e+07	2.30236e+07	2.36589e+07	2.40388e+07	3.50396e+07	3.2878e+07	3.47324e+07	3.1856e+07	1.49583e+07
SCAMP4	Q969E2|Q969E2-2	Secretory carrier-associated membrane protein 4 OS=Homo sapiens GN=SCAMP4 PE=1 SV=1|Isoform 2 of Secretory carrier-associated membrane protein 4 OS=Homo sapiens GN=SCAMP4	NA	2	NA	2	NA	6.37528	NA	NA	NA	NA	NA	NA	NA	NA	NA	NA	NA	NA	NA	NA	NA	NA	NA	NA	NA	NA	NA	NA	NA	NA	NA	NA	NA	NA	5.39111e+06	5.66084e+06	5.34938e+06	6.04273e+06	7.8014e+06	7.13529e+06	8.59443e+06	7.75908e+06	5.76703e+06	5.05307e+06	5.07262e+06	5.18889e+06	1.11359e+07
PIGK	Q92643	GPI-anchor transamidase OS=Homo sapiens GN=PIGK PE=1 SV=2	NA	2	NA	6	NA	6.11357	NA	NA	NA	NA	NA	NA	NA	NA	NA	NA	NA	NA	NA	NA	NA	NA	NA	NA	NA	NA	NA	NA	NA	NA	NA	NA	NA	NA	5.36973e+06	4.30569e+06	4.74112e+06	4.44158e+06	5.87514e+06	5.59594e+06	6.05023e+06	5.54549e+06	6.38248e+06	6.51352e+06	5.76107e+06	5.60787e+06	8.30664e+06
USP19	O94966-5|O94966-6|O94966-7	Isoform 5 of Ubiquitin carboxyl-terminal hydrolase 19 OS=Homo sapiens GN=USP19|Isoform 6 of Ubiquitin carboxyl-terminal hydrolase 19 OS=Homo sapiens GN=USP19|Isoform 7 of Ubiquitin carboxyl-terminal hydrolase 19 OS=Homo sapiens GN=USP19	NA	2	NA	8	NA	6.1898	NA	NA	NA	NA	NA	NA	NA	NA	NA	NA	NA	NA	NA	NA	NA	NA	NA	NA	NA	NA	NA	NA	NA	NA	NA	NA	NA	NA	1.31869e+07	1.41585e+07	1.35276e+07	1.40955e+07	1.03233e+07	9.8937e+06	1.0922e+07	1.11877e+07	2.03306e+07	2.12019e+07	2.03596e+07	2.14579e+07	7.70334e+06
PC	P11498	Pyruvate carboxylase, mitochondrial OS=Homo sapiens GN=PC PE=1 SV=2	NA	2	NA	20	NA	6.75123	NA	NA	NA	NA	NA	NA	NA	NA	NA	NA	NA	NA	NA	NA	NA	NA	NA	NA	NA	NA	NA	NA	NA	NA	NA	NA	NA	NA	2.71477e+07	2.73231e+07	2.77087e+07	2.68489e+07	5.06326e+07	5.19534e+07	5.3099e+07	4.94872e+07	4.53232e+07	4.13911e+07	4.3918e+07	4.19809e+07	3.79488e+07
EML2	O95834|O95834-2|O95834-3	Echinoderm microtubule-associated protein-like 2 OS=Homo sapiens GN=EML2 PE=1 SV=1|Isoform 2 of Echinoderm microtubule-associated protein-like 2 OS=Homo sapiens GN=EML2|Isoform 3 of Echinoderm microtubule-associated protein-like 2 OS=Homo sapiens GN=EML2	NA	2	NA	8	NA	6.33145	NA	NA	NA	NA	NA	NA	NA	NA	NA	NA	NA	NA	NA	NA	NA	NA	NA	NA	NA	NA	NA	NA	NA	NA	NA	NA	NA	NA	8.74244e+06	1.02548e+07	8.94035e+06	9.04623e+06	2.50833e+07	3.17031e+07	2.37676e+07	3.05192e+07	2.1336e+07	2.13231e+07	2.02265e+07	2.17539e+07	1.78818e+07
SLC8A1	P32418-2	Isoform 3 of Sodium/calcium exchanger 1 OS=Homo sapiens GN=SLC8A1	NA	2	NA	4	NA	5.9284	NA	NA	NA	NA	NA	NA	NA	NA	NA	NA	NA	NA	NA	NA	NA	NA	NA	NA	NA	NA	NA	NA	NA	NA	NA	NA	NA	NA	1.47061e+06	1.61998e+06	2.01318e+06	1.74355e+06	9.15664e+06	1.04494e+07	8.70299e+06	1.00815e+07	1.55368e+06	1.10984e+06	1.27077e+06	1.06769e+06	6.58673e+06
KIAA1671	Q9BY89	Uncharacterized protein KIAA1671 OS=Homo sapiens GN=KIAA1671 PE=1 SV=2	NA	2	NA	7	NA	5.7626	NA	NA	NA	NA	NA	NA	NA	NA	NA	NA	NA	NA	NA	NA	NA	NA	NA	NA	NA	NA	NA	NA	NA	NA	NA	NA	NA	NA	2.51899e+06	2.29315e+06	2.38688e+06	2.18266e+06	3.76775e+06	3.77048e+06	3.0683e+06	3.21701e+06	2.01698e+06	2.11849e+06	2.50694e+06	2.2275e+06	3.67442e+06
ZMYM4	Q5VZL5|Q5VZL5-4	Zinc finger MYM-type protein 4 OS=Homo sapiens GN=ZMYM4 PE=1 SV=1|Isoform 4 of Zinc finger MYM-type protein 4 OS=Homo sapiens GN=ZMYM4	NA	2	NA	12	NA	6.31642	NA	NA	NA	NA	NA	NA	NA	NA	NA	NA	NA	NA	NA	NA	NA	NA	NA	NA	NA	NA	NA	NA	NA	NA	NA	NA	NA	NA	2.17968e+07	1.94062e+07	2.18718e+07	1.93518e+07	1.48755e+07	1.48345e+07	1.45504e+07	1.65308e+07	1.47433e+07	1.6164e+07	1.43793e+07	1.6805e+07	2.67144e+07
TMEM43	Q9BTV4	Transmembrane protein 43 OS=Homo sapiens GN=TMEM43 PE=1 SV=1	NA	2	NA	14	NA	7.42912	NA	NA	NA	NA	NA	NA	NA	NA	NA	NA	NA	NA	NA	NA	NA	NA	NA	NA	NA	NA	NA	NA	NA	NA	NA	NA	NA	NA	2.69802e+07	3.00976e+07	2.57083e+07	2.93876e+07	5.57218e+07	5.2283e+07	4.8091e+07	4.55889e+07	4.62349e+07	4.43518e+07	4.12208e+07	4.23483e+07	1.24012e+08
TNFAIP8L3	Q5GJ75	Tumor necrosis factor alpha-induced protein 8-like protein 3 OS=Homo sapiens GN=TNFAIP8L3 PE=1 SV=1	NA	2	NA	3	NA	5.86766	NA	NA	NA	NA	NA	NA	NA	NA	NA	NA	NA	NA	NA	NA	NA	NA	NA	NA	NA	NA	NA	NA	NA	NA	NA	NA	NA	NA	996285	2.25675e+06	1.14559e+06	2.8077e+06	2.01743e+07	1.33647e+07	1.98899e+07	1.47465e+07	2.39119e+06	2.80993e+06	2.28867e+06	2.57117e+06	5.70087e+06
CSPG4	Q6UVK1	Chondroitin sulfate proteoglycan 4 OS=Homo sapiens GN=CSPG4 PE=1 SV=2	NA	2	NA	39	NA	6.91143	NA	NA	NA	NA	NA	NA	NA	NA	NA	NA	NA	NA	NA	NA	NA	NA	NA	NA	NA	NA	NA	NA	NA	NA	NA	NA	NA	NA	3.79089e+07	3.97596e+07	3.4549e+07	3.75737e+07	6.80726e+07	6.26559e+07	6.36543e+07	6.23371e+07	7.05484e+07	6.98658e+07	7.01161e+07	7.00326e+07	6.28312e+07
MECP2	A0A087WXF0|P51608|P51608-2	Methyl-CpG-binding protein 2 OS=Homo sapiens GN=MECP2 PE=1 SV=1|Methyl-CpG-binding protein 2 OS=Homo sapiens GN=MECP2 PE=1 SV=1|Isoform B of Methyl-CpG-binding protein 2 OS=Homo sapiens GN=MECP2	NA	2	NA	10	NA	6.26058	NA	NA	NA	NA	NA	NA	NA	NA	NA	NA	NA	NA	NA	NA	NA	NA	NA	NA	NA	NA	NA	NA	NA	NA	NA	NA	NA	NA	1.26193e+07	1.31685e+07	1.36969e+07	1.39933e+07	9.74081e+06	9.64835e+06	1.0079e+07	9.93556e+06	8.408e+06	8.63048e+06	8.22253e+06	8.57761e+06	1.60462e+07
TMEM65	Q6PI78	Transmembrane protein 65 OS=Homo sapiens GN=TMEM65 PE=1 SV=2	NA	2	NA	2	NA	5.91043	NA	NA	NA	NA	NA	NA	NA	NA	NA	NA	NA	NA	NA	NA	NA	NA	NA	NA	NA	NA	NA	NA	NA	NA	NA	NA	NA	NA	3.20062e+06	3.54987e+06	3.40229e+06	4.0832e+06	3.58477e+06	2.56583e+06	3.20665e+06	2.84133e+06	4.86469e+06	5.26275e+06	5.30261e+06	4.83368e+06	6.84252e+06
TTLL12	Q14166	Tubulin--tyrosine ligase-like protein 12 OS=Homo sapiens GN=TTLL12 PE=1 SV=2	NA	2	NA	16	NA	6.75526	NA	NA	NA	NA	NA	NA	NA	NA	NA	NA	NA	NA	NA	NA	NA	NA	NA	NA	NA	NA	NA	NA	NA	NA	NA	NA	NA	NA	8.45933e+07	7.8124e+07	8.10174e+07	7.47965e+07	3.41159e+07	3.2402e+07	3.24337e+07	3.2761e+07	3.72526e+07	3.49454e+07	3.59401e+07	3.48051e+07	3.26423e+07
MLEC	F5H1S8|Q14165	Malectin (Fragment) OS=Homo sapiens GN=MLEC PE=1 SV=1|Malectin OS=Homo sapiens GN=MLEC PE=1 SV=1	NA	2	NA	10	NA	7.23333	NA	NA	NA	NA	NA	NA	NA	NA	NA	NA	NA	NA	NA	NA	NA	NA	NA	NA	NA	NA	NA	NA	NA	NA	NA	NA	NA	NA	2.80856e+07	2.73378e+07	2.80687e+07	2.72639e+07	4.32402e+07	4.37334e+07	4.11278e+07	4.20266e+07	3.61332e+07	3.46719e+07	3.52488e+07	3.45061e+07	4.92243e+07
ITGAV	P06756|P06756-2|P06756-3	Integrin alpha-V OS=Homo sapiens GN=ITGAV PE=1 SV=2|Isoform 2 of Integrin alpha-V OS=Homo sapiens GN=ITGAV|Isoform 3 of Integrin alpha-V OS=Homo sapiens GN=ITGAV	NA	2	NA	23	NA	7.00806	NA	NA	NA	NA	NA	NA	NA	NA	NA	NA	NA	NA	NA	NA	NA	NA	NA	NA	NA	NA	NA	NA	NA	NA	NA	NA	NA	NA	3.77591e+07	4.25826e+07	3.80989e+07	4.11494e+07	9.97915e+07	9.86412e+07	9.66911e+07	9.7829e+07	5.62794e+07	5.27146e+07	5.70112e+07	5.14981e+07	5.63588e+07
DHPS	P49366	Deoxyhypusine synthase OS=Homo sapiens GN=DHPS PE=1 SV=1	NA	2	NA	9	NA	6.49388	NA	NA	NA	NA	NA	NA	NA	NA	NA	NA	NA	NA	NA	NA	NA	NA	NA	NA	NA	NA	NA	NA	NA	NA	NA	NA	NA	NA	1.67525e+07	1.72729e+07	1.6516e+07	1.70013e+07	1.99065e+07	2.07548e+07	1.93095e+07	1.9663e+07	2.05242e+07	2.01736e+07	2.01264e+07	2.04299e+07	2.43695e+07
CCT3	P49368	T-complex protein 1 subunit gamma OS=Homo sapiens GN=CCT3 PE=1 SV=4	NA	2	NA	29	NA	7.66313	NA	NA	NA	NA	NA	NA	NA	NA	NA	NA	NA	NA	NA	NA	NA	NA	NA	NA	NA	NA	NA	NA	NA	NA	NA	NA	NA	NA	4.61154e+08	4.76311e+08	4.51437e+08	4.51561e+08	2.91986e+08	3.03594e+08	2.92846e+08	3.01531e+08	3.15459e+08	3.33964e+08	3.2105e+08	3.26387e+08	2.1291e+08
CTSA	P10619|P10619-2|X6R5C5|X6R8A1	Lysosomal protective protein OS=Homo sapiens GN=CTSA PE=1 SV=2|Isoform 2 of Lysosomal protective protein OS=Homo sapiens GN=CTSA|Carboxypeptidase OS=Homo sapiens GN=CTSA PE=1 SV=1|Carboxypeptidase OS=Homo sapiens GN=CTSA PE=1 SV=1	NA	2	NA	8	NA	7.0172	NA	NA	NA	NA	NA	NA	NA	NA	NA	NA	NA	NA	NA	NA	NA	NA	NA	NA	NA	NA	NA	NA	NA	NA	NA	NA	NA	NA	1.82669e+07	1.8539e+07	1.90345e+07	1.80273e+07	2.30382e+07	2.21741e+07	2.38505e+07	2.45224e+07	2.42275e+07	2.23385e+07	2.4876e+07	2.21819e+07	3.76321e+07
ELN	E7EN65|E7ENM0|P15502-1|P15502-2|P15502-4|P15502-5	Elastin OS=Homo sapiens GN=ELN PE=1 SV=1|Elastin OS=Homo sapiens GN=ELN PE=1 SV=1|Isoform 1 of Elastin OS=Homo sapiens GN=ELN|Isoform 2 of Elastin OS=Homo sapiens GN=ELN|Isoform 4 of Elastin OS=Homo sapiens GN=ELN|Isoform 5 of Elastin OS=Homo sapiens GN=ELN	NA	2	NA	3	NA	5.84828	NA	NA	NA	NA	NA	NA	NA	NA	NA	NA	NA	NA	NA	NA	NA	NA	NA	NA	NA	NA	NA	NA	NA	NA	NA	NA	NA	NA	1.11957e+06	965351	961356	1.0069e+06	641282	424976	361424	852228	876802	688738	875209	972286	2.83549e+06
FKBP8	Q14318|Q14318-2	Peptidyl-prolyl cis-trans isomerase FKBP8 OS=Homo sapiens GN=FKBP8 PE=1 SV=2|Isoform 2 of Peptidyl-prolyl cis-trans isomerase FKBP8 OS=Homo sapiens GN=FKBP8	NA	2	NA	9	NA	6.82688	NA	NA	NA	NA	NA	NA	NA	NA	NA	NA	NA	NA	NA	NA	NA	NA	NA	NA	NA	NA	NA	NA	NA	NA	NA	NA	NA	NA	3.39078e+07	3.13669e+07	3.22718e+07	3.31102e+07	3.36261e+07	3.62718e+07	3.0737e+07	3.47064e+07	3.51329e+07	3.24841e+07	3.43043e+07	3.13587e+07	3.46275e+07
PCBD1	P61457	Pterin-4-alpha-carbinolamine dehydratase OS=Homo sapiens GN=PCBD1 PE=1 SV=2	NA	2	NA	3	NA	6.20739	NA	NA	NA	NA	NA	NA	NA	NA	NA	NA	NA	NA	NA	NA	NA	NA	NA	NA	NA	NA	NA	NA	NA	NA	NA	NA	NA	NA	7.06683e+06	7.73776e+06	6.60565e+06	6.89635e+06	1.02802e+07	1.02466e+07	1.04617e+07	1.03563e+07	3.19887e+06	3.02214e+06	3.70188e+06	3.53698e+06	3.13633e+06
SDF4	Q9BRK5	45 kDa calcium-binding protein OS=Homo sapiens GN=SDF4 PE=1 SV=1	NA	2	NA	11	NA	7.0982	NA	NA	NA	NA	NA	NA	NA	NA	NA	NA	NA	NA	NA	NA	NA	NA	NA	NA	NA	NA	NA	NA	NA	NA	NA	NA	NA	NA	2.47057e+07	2.88102e+07	2.3428e+07	2.70603e+07	4.73625e+07	4.30668e+07	4.18818e+07	4.07978e+07	2.52501e+07	2.9506e+07	2.38887e+07	2.98506e+07	1.28051e+08
LZTS2	Q9BRK4	Leucine zipper putative tumor suppressor 2 OS=Homo sapiens GN=LZTS2 PE=1 SV=2	NA	2	NA	3	NA	5.82666	NA	NA	NA	NA	NA	NA	NA	NA	NA	NA	NA	NA	NA	NA	NA	NA	NA	NA	NA	NA	NA	NA	NA	NA	NA	NA	NA	NA	5.55963e+06	6.41526e+06	5.58087e+06	5.86215e+06	5.50909e+06	4.85967e+06	5.57759e+06	5.07841e+06	5.97327e+06	6.34271e+06	6.29375e+06	6.17754e+06	5.89982e+06
SZRD1	Q7Z422|Q7Z422-2|Q7Z422-3|Q7Z422-4|Q7Z422-5	SUZ domain-containing protein 1 OS=Homo sapiens GN=SZRD1 PE=1 SV=1|Isoform 2 of SUZ domain-containing protein 1 OS=Homo sapiens GN=SZRD1|Isoform 3 of SUZ domain-containing protein 1 OS=Homo sapiens GN=SZRD1|Isoform 4 of SUZ domain-containing protein 1 OS=Homo sapiens GN=SZRD1|Isoform 5 of SUZ domain-containing protein 1 OS=Homo sapiens GN=SZRD1	NA	2	NA	4	NA	6.42131	NA	NA	NA	NA	NA	NA	NA	NA	NA	NA	NA	NA	NA	NA	NA	NA	NA	NA	NA	NA	NA	NA	NA	NA	NA	NA	NA	NA	8.0464e+06	5.98497e+06	8.49674e+06	5.51279e+06	6.77682e+06	6.19297e+06	6.48153e+06	6.22556e+06	6.91319e+06	6.92847e+06	7.14758e+06	6.99514e+06	8.41904e+06
NOP58	Q9Y2X3	Nucleolar protein 58 OS=Homo sapiens GN=NOP58 PE=1 SV=1	NA	2	NA	14	NA	7.26973	NA	NA	NA	NA	NA	NA	NA	NA	NA	NA	NA	NA	NA	NA	NA	NA	NA	NA	NA	NA	NA	NA	NA	NA	NA	NA	NA	NA	9.41004e+07	8.05558e+07	9.18552e+07	7.79564e+07	5.20767e+07	5.1394e+07	4.83232e+07	4.96909e+07	6.82624e+07	6.69745e+07	6.48156e+07	6.54874e+07	5.05348e+07
TELO2	Q9Y4R8	Telomere length regulation protein TEL2 homolog OS=Homo sapiens GN=TELO2 PE=1 SV=2	NA	2	NA	9	NA	6.26211	NA	NA	NA	NA	NA	NA	NA	NA	NA	NA	NA	NA	NA	NA	NA	NA	NA	NA	NA	NA	NA	NA	NA	NA	NA	NA	NA	NA	2.10848e+07	2.07623e+07	2.06427e+07	2.12321e+07	1.85054e+07	1.9052e+07	1.98573e+07	1.95403e+07	1.94374e+07	2.01436e+07	1.87946e+07	1.98965e+07	1.40817e+07
LNPEP	Q9UIQ6	Leucyl-cystinyl aminopeptidase OS=Homo sapiens GN=LNPEP PE=1 SV=3	NA	2	NA	12	NA	6.32852	NA	NA	NA	NA	NA	NA	NA	NA	NA	NA	NA	NA	NA	NA	NA	NA	NA	NA	NA	NA	NA	NA	NA	NA	NA	NA	NA	NA	3.3577e+07	3.41749e+07	3.31808e+07	3.52372e+07	3.34013e+07	3.38051e+07	3.27887e+07	3.21604e+07	4.02894e+07	3.81303e+07	3.98803e+07	3.82713e+07	4.2966e+07
TTF2	Q9UNY4	Transcription termination factor 2 OS=Homo sapiens GN=TTF2 PE=1 SV=2	NA	2	NA	10	NA	6.07898	NA	NA	NA	NA	NA	NA	NA	NA	NA	NA	NA	NA	NA	NA	NA	NA	NA	NA	NA	NA	NA	NA	NA	NA	NA	NA	NA	NA	1.53109e+07	1.7811e+07	1.52227e+07	1.73617e+07	8.69477e+06	8.38509e+06	9.87492e+06	8.96414e+06	7.27454e+06	7.89556e+06	7.05114e+06	7.70065e+06	1.04231e+07
BRK1	Q8WUW1|Q8WUW1-2	Protein BRICK1 OS=Homo sapiens GN=BRK1 PE=1 SV=1|Isoform 2 of Protein BRICK1 OS=Homo sapiens GN=BRK1	NA	2	NA	3	NA	6.09283	NA	NA	NA	NA	NA	NA	NA	NA	NA	NA	NA	NA	NA	NA	NA	NA	NA	NA	NA	NA	NA	NA	NA	NA	NA	NA	NA	NA	5.7187e+06	6.11793e+06	5.82965e+06	6.25065e+06	9.80204e+06	1.01064e+07	9.90649e+06	1.07116e+07	8.11005e+06	7.57451e+06	8.65968e+06	8.85001e+06	1.22674e+07
CHMP5	Q9NZZ3	Charged multivesicular body protein 5 OS=Homo sapiens GN=CHMP5 PE=1 SV=1	NA	2	NA	6	NA	6.77921	NA	NA	NA	NA	NA	NA	NA	NA	NA	NA	NA	NA	NA	NA	NA	NA	NA	NA	NA	NA	NA	NA	NA	NA	NA	NA	NA	NA	3.04887e+07	3.21385e+07	3.21074e+07	3.15883e+07	2.88284e+07	3.09881e+07	2.88171e+07	2.93238e+07	3.63543e+07	3.63617e+07	3.82757e+07	3.38146e+07	3.46651e+07
ORC5	O43913	Origin recognition complex subunit 5 OS=Homo sapiens GN=ORC5 PE=1 SV=1	NA	2	NA	4	NA	5.86044	NA	NA	NA	NA	NA	NA	NA	NA	NA	NA	NA	NA	NA	NA	NA	NA	NA	NA	NA	NA	NA	NA	NA	NA	NA	NA	NA	NA	1.22968e+07	1.25402e+07	1.2054e+07	1.20943e+07	5.31989e+06	5.58619e+06	5.93337e+06	5.85728e+06	8.24349e+06	9.6722e+06	7.84817e+06	9.24375e+06	6.11148e+06
DAB2	P98082|P98082-3	Disabled homolog 2 OS=Homo sapiens GN=DAB2 PE=1 SV=3|Isoform 3 of Disabled homolog 2 OS=Homo sapiens GN=DAB2	NA	2	NA	17	NA	6.86492	NA	NA	NA	NA	NA	NA	NA	NA	NA	NA	NA	NA	NA	NA	NA	NA	NA	NA	NA	NA	NA	NA	NA	NA	NA	NA	NA	NA	6.13675e+07	6.93913e+07	6.36031e+07	6.61497e+07	5.09424e+07	4.26807e+07	4.704e+07	4.32934e+07	2.49079e+07	2.54755e+07	2.61829e+07	2.65883e+07	6.62216e+07
COMMD10	D6RJ90|Q9Y6G5	COMM domain containing 10, isoform CRA_b OS=Homo sapiens GN=COMMD10 PE=1 SV=1|COMM domain-containing protein 10 OS=Homo sapiens GN=COMMD10 PE=1 SV=1	NA	2	NA	5	NA	6.17399	NA	NA	NA	NA	NA	NA	NA	NA	NA	NA	NA	NA	NA	NA	NA	NA	NA	NA	NA	NA	NA	NA	NA	NA	NA	NA	NA	NA	8.21213e+06	8.56014e+06	8.41668e+06	7.72855e+06	1.37804e+07	1.32993e+07	1.35846e+07	1.29821e+07	1.21903e+07	1.16328e+07	1.20109e+07	1.12924e+07	1.32483e+07
PCDHA11	Q9Y5I1|Q9Y5I1-2	Protocadherin alpha-11 OS=Homo sapiens GN=PCDHA11 PE=2 SV=1|Isoform 2 of Protocadherin alpha-11 OS=Homo sapiens GN=PCDHA11	NA	2	NA	2	NA	6.05812	NA	NA	NA	NA	NA	NA	NA	NA	NA	NA	NA	NA	NA	NA	NA	NA	NA	NA	NA	NA	NA	NA	NA	NA	NA	NA	NA	NA	7.91305e+06	5.24877e+06	5.47245e+06	5.89617e+06	6.25733e+06	7.20528e+06	6.13409e+06	6.61828e+06	3.21432e+07	4.28167e+07	3.40976e+07	4.20269e+07	6.96969e+06
ANAPC1	Q9H1A4	Anaphase-promoting complex subunit 1 OS=Homo sapiens GN=ANAPC1 PE=1 SV=1	NA	2	NA	21	NA	6.54125	NA	NA	NA	NA	NA	NA	NA	NA	NA	NA	NA	NA	NA	NA	NA	NA	NA	NA	NA	NA	NA	NA	NA	NA	NA	NA	NA	NA	5.34994e+07	4.87657e+07	5.14693e+07	5.00727e+07	3.84459e+07	4.01988e+07	3.73682e+07	3.95038e+07	4.07142e+07	4.47668e+07	4.0588e+07	4.55759e+07	3.60831e+07
OTUD7B	Q6GQQ9|Q6GQQ9-2	OTU domain-containing protein 7B OS=Homo sapiens GN=OTUD7B PE=1 SV=1|Isoform 2 of OTU domain-containing protein 7B OS=Homo sapiens GN=OTUD7B	NA	2	NA	8	NA	5.98789	NA	NA	NA	NA	NA	NA	NA	NA	NA	NA	NA	NA	NA	NA	NA	NA	NA	NA	NA	NA	NA	NA	NA	NA	NA	NA	NA	NA	2.31234e+07	2.39948e+07	2.33228e+07	2.34857e+07	1.17205e+07	1.21455e+07	1.27875e+07	1.18605e+07	8.41445e+06	9.89008e+06	9.54804e+06	9.51188e+06	2.78518e+07
C12orf29	Q8N999	Uncharacterized protein C12orf29 OS=Homo sapiens GN=C12orf29 PE=1 SV=2	NA	2	NA	4	NA	5.50474	NA	NA	NA	NA	NA	NA	NA	NA	NA	NA	NA	NA	NA	NA	NA	NA	NA	NA	NA	NA	NA	NA	NA	NA	NA	NA	NA	NA	2.28542e+07	2.29243e+07	2.24793e+07	2.12622e+07	1.08157e+07	1.13306e+07	9.92719e+06	1.19176e+07	1.31053e+07	1.30019e+07	1.3649e+07	1.236e+07	6.97441e+06
MRPL42	J3KPP0|Q9Y6G3|S4R2Z7|S4R360	39S ribosomal protein L42, mitochondrial OS=Homo sapiens GN=MRPL42 PE=1 SV=1|39S ribosomal protein L42, mitochondrial OS=Homo sapiens GN=MRPL42 PE=1 SV=1|39S ribosomal protein L42, mitochondrial OS=Homo sapiens GN=MRPL42 PE=1 SV=1|39S ribosomal protein L42, mitochondrial OS=Homo sapiens GN=MRPL42 PE=1 SV=1	NA	2	NA	2	NA	6.11336	NA	NA	NA	NA	NA	NA	NA	NA	NA	NA	NA	NA	NA	NA	NA	NA	NA	NA	NA	NA	NA	NA	NA	NA	NA	NA	NA	NA	7.02348e+06	6.04175e+06	6.5104e+06	5.59711e+06	5.24884e+06	4.68705e+06	5.02122e+06	4.51339e+06	5.46798e+06	5.01908e+06	4.77156e+06	4.67983e+06	2.93131e+06
UGP2	Q16851	UTP--glucose-1-phosphate uridylyltransferase OS=Homo sapiens GN=UGP2 PE=1 SV=5	NA	2	NA	24	NA	7.6238	NA	NA	NA	NA	NA	NA	NA	NA	NA	NA	NA	NA	NA	NA	NA	NA	NA	NA	NA	NA	NA	NA	NA	NA	NA	NA	NA	NA	7.01411e+07	7.35635e+07	6.91301e+07	7.39301e+07	4.08758e+08	4.0745e+08	3.88514e+08	4.0636e+08	8.24197e+07	8.23921e+07	8.20468e+07	8.18567e+07	1.83863e+08
GPATCH4	Q5T3I0|Q5T3I0-3	G patch domain-containing protein 4 OS=Homo sapiens GN=GPATCH4 PE=1 SV=2|Isoform 3 of G patch domain-containing protein 4 OS=Homo sapiens GN=GPATCH4	NA	2	NA	6	NA	6.48222	NA	NA	NA	NA	NA	NA	NA	NA	NA	NA	NA	NA	NA	NA	NA	NA	NA	NA	NA	NA	NA	NA	NA	NA	NA	NA	NA	NA	2.89716e+07	2.65725e+07	2.86793e+07	2.77016e+07	5.45082e+06	7.77976e+06	7.07032e+06	8.47301e+06	1.22075e+07	1.19945e+07	1.03746e+07	1.29475e+07	9.63627e+06
NT5C3A	Q9H0P0|Q9H0P0-1|Q9H0P0-2|Q9H0P0-3|X6RM59	Cytosolic 5'-nucleotidase 3A OS=Homo sapiens GN=NT5C3A PE=1 SV=3|Isoform 1 of Cytosolic 5'-nucleotidase 3A OS=Homo sapiens GN=NT5C3A|Isoform 3 of Cytosolic 5'-nucleotidase 3A OS=Homo sapiens GN=NT5C3A|Isoform 4 of Cytosolic 5'-nucleotidase 3A OS=Homo sapiens GN=NT5C3A|5'-nucleotidase OS=Homo sapiens GN=NT5C3A PE=1 SV=1	NA	2	NA	8	NA	6.51616	NA	NA	NA	NA	NA	NA	NA	NA	NA	NA	NA	NA	NA	NA	NA	NA	NA	NA	NA	NA	NA	NA	NA	NA	NA	NA	NA	NA	4.93508e+07	4.53027e+07	4.97182e+07	4.32448e+07	2.36659e+07	2.56769e+07	2.38319e+07	2.7637e+07	2.71774e+07	2.81296e+07	2.78836e+07	2.802e+07	3.3786e+07
MOCOS	Q96EN8	Molybdenum cofactor sulfurase OS=Homo sapiens GN=MOCOS PE=1 SV=2	NA	2	NA	5	NA	5.75891	NA	NA	NA	NA	NA	NA	NA	NA	NA	NA	NA	NA	NA	NA	NA	NA	NA	NA	NA	NA	NA	NA	NA	NA	NA	NA	NA	NA	1.08274e+06	1.78426e+06	1.21075e+06	1.93963e+06	4.85619e+06	4.55487e+06	5.22886e+06	4.44123e+06	1.17824e+07	7.61358e+06	1.18123e+07	7.85817e+06	5.82986e+06
TBC1D22A	A0A0A0MRY0|Q8WUA7|Q8WUA7-4	TBC1 domain family member 22A OS=Homo sapiens GN=TBC1D22A PE=1 SV=1|TBC1 domain family member 22A OS=Homo sapiens GN=TBC1D22A PE=1 SV=2|Isoform 4 of TBC1 domain family member 22A OS=Homo sapiens GN=TBC1D22A	NA	2	NA	8	NA	5.99954	NA	NA	NA	NA	NA	NA	NA	NA	NA	NA	NA	NA	NA	NA	NA	NA	NA	NA	NA	NA	NA	NA	NA	NA	NA	NA	NA	NA	7.9756e+06	9.35047e+06	8.33704e+06	8.94403e+06	1.73037e+07	1.78154e+07	1.77739e+07	1.80141e+07	1.75628e+07	1.81184e+07	1.85024e+07	1.85929e+07	1.90815e+07
AACS	Q86V21	Acetoacetyl-CoA synthetase OS=Homo sapiens GN=AACS PE=1 SV=1	NA	2	NA	9	NA	6.61597	NA	NA	NA	NA	NA	NA	NA	NA	NA	NA	NA	NA	NA	NA	NA	NA	NA	NA	NA	NA	NA	NA	NA	NA	NA	NA	NA	NA	1.21336e+07	9.86871e+06	1.18382e+07	9.41384e+06	3.19849e+07	3.32619e+07	3.39747e+07	3.22679e+07	2.90468e+07	2.9478e+07	3.10003e+07	2.74209e+07	2.12854e+07
MPP1	Q00013|Q00013-2	55 kDa erythrocyte membrane protein OS=Homo sapiens GN=MPP1 PE=1 SV=2|Isoform 2 of 55 kDa erythrocyte membrane protein OS=Homo sapiens GN=MPP1	NA	2	NA	6	NA	6.23089	NA	NA	NA	NA	NA	NA	NA	NA	NA	NA	NA	NA	NA	NA	NA	NA	NA	NA	NA	NA	NA	NA	NA	NA	NA	NA	NA	NA	2.62411e+06	3.01431e+06	2.61259e+06	2.61264e+06	9.19629e+06	9.32935e+06	8.90096e+06	8.87482e+06	7.55733e+06	7.98073e+06	7.66049e+06	7.73938e+06	1.22222e+07
DSN1	Q9H410|Q9H410-4	Kinetochore-associated protein DSN1 homolog OS=Homo sapiens GN=DSN1 PE=1 SV=2|Isoform 4 of Kinetochore-associated protein DSN1 homolog OS=Homo sapiens GN=DSN1	NA	2	NA	8	NA	6.34049	NA	NA	NA	NA	NA	NA	NA	NA	NA	NA	NA	NA	NA	NA	NA	NA	NA	NA	NA	NA	NA	NA	NA	NA	NA	NA	NA	NA	1.41689e+07	1.44657e+07	1.30542e+07	1.43208e+07	1.0843e+07	9.80695e+06	9.90271e+06	1.00035e+07	1.08821e+07	1.14099e+07	1.18323e+07	1.20345e+07	1.21593e+07
PPP2R1B	P30154|P30154-2|P30154-3	Serine/threonine-protein phosphatase 2A 65 kDa regulatory subunit A beta isoform OS=Homo sapiens GN=PPP2R1B PE=1 SV=3|Isoform 2 of Serine/threonine-protein phosphatase 2A 65 kDa regulatory subunit A beta isoform OS=Homo sapiens GN=PPP2R1B|Isoform 3 of Serine/threonine-protein phosphatase 2A 65 kDa regulatory subunit A beta isoform OS=Homo sapiens GN=PPP2R1B	NA	2	NA	7	NA	6.39783	NA	NA	NA	NA	NA	NA	NA	NA	NA	NA	NA	NA	NA	NA	NA	NA	NA	NA	NA	NA	NA	NA	NA	NA	NA	NA	NA	NA	4.05782e+07	3.83892e+07	3.8488e+07	3.58214e+07	1.49511e+07	1.7892e+07	1.51356e+07	1.73263e+07	1.54742e+07	1.61717e+07	1.6068e+07	1.52185e+07	2.3372e+07
HMGCR	P04035|P04035-3	3-hydroxy-3-methylglutaryl-coenzyme A reductase OS=Homo sapiens GN=HMGCR PE=1 SV=1|Isoform 3 of 3-hydroxy-3-methylglutaryl-coenzyme A reductase OS=Homo sapiens GN=HMGCR	NA	2	NA	6	NA	5.91472	NA	NA	NA	NA	NA	NA	NA	NA	NA	NA	NA	NA	NA	NA	NA	NA	NA	NA	NA	NA	NA	NA	NA	NA	NA	NA	NA	NA	1.65488e+07	1.74816e+07	1.63555e+07	1.85206e+07	1.09198e+07	1.03007e+07	1.05938e+07	1.14042e+07	4.06065e+06	3.97036e+06	4.35542e+06	4.11802e+06	8.09081e+06
GULP1	Q9UBP9|Q9UBP9-4	PTB domain-containing engulfment adapter protein 1 OS=Homo sapiens GN=GULP1 PE=1 SV=1|Isoform 4 of PTB domain-containing engulfment adapter protein 1 OS=Homo sapiens GN=GULP1	NA	2	NA	4	NA	5.87778	NA	NA	NA	NA	NA	NA	NA	NA	NA	NA	NA	NA	NA	NA	NA	NA	NA	NA	NA	NA	NA	NA	NA	NA	NA	NA	NA	NA	5.64336e+06	3.96053e+06	5.22361e+06	4.38699e+06	7.20932e+06	7.9211e+06	7.61983e+06	7.64832e+06	2.69274e+06	1.91805e+06	2.38529e+06	2.56395e+06	6.95361e+06
ARHGAP11A	Q6P4F7|Q6P4F7-3	Rho GTPase-activating protein 11A OS=Homo sapiens GN=ARHGAP11A PE=1 SV=2|Isoform 3 of Rho GTPase-activating protein 11A OS=Homo sapiens GN=ARHGAP11A	NA	2	NA	6	NA	5.85523	NA	NA	NA	NA	NA	NA	NA	NA	NA	NA	NA	NA	NA	NA	NA	NA	NA	NA	NA	NA	NA	NA	NA	NA	NA	NA	NA	NA	1.16594e+07	1.1915e+07	1.11029e+07	1.23369e+07	4.84867e+06	4.68473e+06	4.47499e+06	5.00844e+06	7.18376e+06	8.23869e+06	7.73336e+06	8.56549e+06	8.97604e+06
UTP3	Q9NQZ2	Something about silencing protein 10 OS=Homo sapiens GN=UTP3 PE=1 SV=1	NA	2	NA	5	NA	6.64629	NA	NA	NA	NA	NA	NA	NA	NA	NA	NA	NA	NA	NA	NA	NA	NA	NA	NA	NA	NA	NA	NA	NA	NA	NA	NA	NA	NA	3.79348e+07	3.50302e+07	3.7066e+07	3.44203e+07	2.12698e+07	2.03502e+07	2.16378e+07	2.12805e+07	2.41382e+07	2.54729e+07	2.30107e+07	2.46812e+07	1.50491e+07
TIMM23|TIMM23B	O14925|Q5SRD1	Mitochondrial import inner membrane translocase subunit Tim23 OS=Homo sapiens GN=TIMM23 PE=1 SV=1|Putative mitochondrial import inner membrane translocase subunit Tim23B OS=Homo sapiens GN=TIMM23B PE=5 SV=2	NA	2	NA	5	NA	6.71731	NA	NA	NA	NA	NA	NA	NA	NA	NA	NA	NA	NA	NA	NA	NA	NA	NA	NA	NA	NA	NA	NA	NA	NA	NA	NA	NA	NA	3.54622e+07	3.89539e+07	3.75634e+07	3.56822e+07	2.19308e+07	2.20993e+07	2.2185e+07	2.2058e+07	2.12777e+07	2.18088e+07	2.04992e+07	2.2196e+07	2.4634e+07
LYPLAL1	Q5VWZ2	Lysophospholipase-like protein 1 OS=Homo sapiens GN=LYPLAL1 PE=1 SV=3	NA	2	NA	7	NA	6.59276	NA	NA	NA	NA	NA	NA	NA	NA	NA	NA	NA	NA	NA	NA	NA	NA	NA	NA	NA	NA	NA	NA	NA	NA	NA	NA	NA	NA	3.05283e+07	3.07163e+07	3.23872e+07	3.26201e+07	3.39659e+07	3.22882e+07	3.28347e+07	3.26869e+07	3.05072e+07	2.9803e+07	3.24797e+07	3.00355e+07	1.90686e+07
PHLDB2	E9PFQ4|Q86SQ0|Q86SQ0-2|Q86SQ0-3	Pleckstrin homology-like domain family B member 2 (Fragment) OS=Homo sapiens GN=PHLDB2 PE=1 SV=1|Pleckstrin homology-like domain family B member 2 OS=Homo sapiens GN=PHLDB2 PE=1 SV=2|Isoform 2 of Pleckstrin homology-like domain family B member 2 OS=Homo sapiens GN=PHLDB2|Isoform 3 of Pleckstrin homology-like domain family B member 2 OS=Homo sapiens GN=PHLDB2	NA	2	NA	17	NA	6.49634	NA	NA	NA	NA	NA	NA	NA	NA	NA	NA	NA	NA	NA	NA	NA	NA	NA	NA	NA	NA	NA	NA	NA	NA	NA	NA	NA	NA	1.19662e+07	1.31001e+07	1.29499e+07	1.40397e+07	2.8808e+07	2.62348e+07	2.93401e+07	2.65619e+07	2.02266e+07	1.97631e+07	1.85772e+07	1.81072e+07	3.70627e+07
IQGAP3	Q86VI3	Ras GTPase-activating-like protein IQGAP3 OS=Homo sapiens GN=IQGAP3 PE=1 SV=2	NA	2	NA	33	NA	6.48873	NA	NA	NA	NA	NA	NA	NA	NA	NA	NA	NA	NA	NA	NA	NA	NA	NA	NA	NA	NA	NA	NA	NA	NA	NA	NA	NA	NA	2.13324e+07	2.00892e+07	2.0917e+07	2.22756e+07	5.8769e+07	6.35944e+07	5.9095e+07	6.26232e+07	7.16945e+07	8.18486e+07	7.00294e+07	8.10723e+07	5.79446e+07
NACC1	Q96RE7	Nucleus accumbens-associated protein 1 OS=Homo sapiens GN=NACC1 PE=1 SV=1	NA	2	NA	11	NA	6.69663	NA	NA	NA	NA	NA	NA	NA	NA	NA	NA	NA	NA	NA	NA	NA	NA	NA	NA	NA	NA	NA	NA	NA	NA	NA	NA	NA	NA	2.43394e+07	2.26503e+07	2.36407e+07	2.4372e+07	2.21295e+07	2.21825e+07	2.18774e+07	2.20629e+07	2.2303e+07	2.30637e+07	2.18742e+07	2.25352e+07	3.01219e+07
FADS3	E9PS00|Q9Y5Q0	Fatty acid desaturase 3 OS=Homo sapiens GN=FADS3 PE=1 SV=1|Fatty acid desaturase 3 OS=Homo sapiens GN=FADS3 PE=2 SV=1	NA	2	NA	3	NA	6.03003	NA	NA	NA	NA	NA	NA	NA	NA	NA	NA	NA	NA	NA	NA	NA	NA	NA	NA	NA	NA	NA	NA	NA	NA	NA	NA	NA	NA	1.47729e+06	1.61124e+06	1.77504e+06	1.81411e+06	5.70434e+06	4.70464e+06	5.7382e+06	4.90897e+06	3.51896e+06	3.17457e+06	3.53536e+06	3.091e+06	4.33517e+06
GTF3C3	Q9Y5Q9	General transcription factor 3C polypeptide 3 OS=Homo sapiens GN=GTF3C3 PE=1 SV=1	NA	2	NA	10	NA	6.26523	NA	NA	NA	NA	NA	NA	NA	NA	NA	NA	NA	NA	NA	NA	NA	NA	NA	NA	NA	NA	NA	NA	NA	NA	NA	NA	NA	NA	2.17978e+07	2.08673e+07	2.1939e+07	2.16452e+07	1.33346e+07	1.46443e+07	1.46038e+07	1.52352e+07	1.85416e+07	1.9024e+07	1.80393e+07	1.93753e+07	1.2331e+07
HOMER2	Q9NSB8|Q9NSB8-2	Homer protein homolog 2 OS=Homo sapiens GN=HOMER2 PE=1 SV=1|Isoform 2 of Homer protein homolog 2 OS=Homo sapiens GN=HOMER2	NA	2	NA	4	NA	5.74646	NA	NA	NA	NA	NA	NA	NA	NA	NA	NA	NA	NA	NA	NA	NA	NA	NA	NA	NA	NA	NA	NA	NA	NA	NA	NA	NA	NA	6.99751e+06	5.59602e+06	6.54569e+06	6.11553e+06	2.25958e+06	2.01302e+06	2.81189e+06	2.15129e+06	2.31404e+06	2.46366e+06	2.51145e+06	2.20765e+06	7.29774e+06
IPO4	Q8TEX9|Q8TEX9-2	Importin-4 OS=Homo sapiens GN=IPO4 PE=1 SV=2|Isoform 2 of Importin-4 OS=Homo sapiens GN=IPO4	NA	2	NA	18	NA	6.77297	NA	NA	NA	NA	NA	NA	NA	NA	NA	NA	NA	NA	NA	NA	NA	NA	NA	NA	NA	NA	NA	NA	NA	NA	NA	NA	NA	NA	7.60666e+07	7.60947e+07	7.49213e+07	7.23471e+07	6.15438e+07	6.33591e+07	5.9385e+07	5.9887e+07	7.83731e+07	7.92188e+07	7.81663e+07	7.98117e+07	3.28526e+07
RHOA	P61586	Transforming protein RhoA OS=Homo sapiens GN=RHOA PE=1 SV=1	NA	2	NA	4	NA	6.97082	NA	NA	NA	NA	NA	NA	NA	NA	NA	NA	NA	NA	NA	NA	NA	NA	NA	NA	NA	NA	NA	NA	NA	NA	NA	NA	NA	NA	9.93274e+06	9.84801e+06	1.00774e+07	9.30215e+06	1.45309e+07	1.76385e+07	1.36607e+07	1.37731e+07	1.23409e+07	1.18535e+07	1.24312e+07	1.18769e+07	1.26423e+07
FKBP1A	P62942	Peptidyl-prolyl cis-trans isomerase FKBP1A OS=Homo sapiens GN=FKBP1A PE=1 SV=2	NA	2	NA	3	NA	6.30971	NA	NA	NA	NA	NA	NA	NA	NA	NA	NA	NA	NA	NA	NA	NA	NA	NA	NA	NA	NA	NA	NA	NA	NA	NA	NA	NA	NA	2.43658e+06	3.4725e+06	3.03838e+06	3.2283e+06	6.79454e+06	7.03024e+06	6.19219e+06	4.59438e+06	3.98266e+06	4.13337e+06	4.04438e+06	3.54119e+06	4.21577e+06
CNN1	P51911	Calponin-1 OS=Homo sapiens GN=CNN1 PE=1 SV=2	NA	2	NA	8	NA	7.29542	NA	NA	NA	NA	NA	NA	NA	NA	NA	NA	NA	NA	NA	NA	NA	NA	NA	NA	NA	NA	NA	NA	NA	NA	NA	NA	NA	NA	3.16586e+07	2.59416e+07	3.26577e+07	2.47089e+07	1.45308e+07	1.30047e+07	1.07049e+07	1.16947e+07	4.57978e+06	5.69954e+06	3.91366e+06	5.60306e+06	4.31481e+08
CCDC14	A0A0A0MR27|J3QT39|Q49A88|Q49A88-2|Q49A88-3|Q49A88-6	Coiled-coil domain-containing protein 14 OS=Homo sapiens GN=CCDC14 PE=1 SV=1|Coiled-coil domain containing 14, isoform CRA_c OS=Homo sapiens GN=CCDC14 PE=1 SV=2|Coiled-coil domain-containing protein 14 OS=Homo sapiens GN=CCDC14 PE=1 SV=3|Isoform 2 of Coiled-coil domain-containing protein 14 OS=Homo sapiens GN=CCDC14|Isoform 3 of Coiled-coil domain-containing protein 14 OS=Homo sapiens GN=CCDC14|I…	NA	2	NA	2	NA	5.49871	NA	NA	NA	NA	NA	NA	NA	NA	NA	NA	NA	NA	NA	NA	NA	NA	NA	NA	NA	NA	NA	NA	NA	NA	NA	NA	NA	NA	1.75344e+07	1.61947e+07	1.72902e+07	1.58976e+07	8.24622e+06	8.63767e+06	8.6072e+06	8.45393e+06	1.17742e+07	1.15857e+07	1.15468e+07	1.23621e+07	1.04082e+07
GNAO1	P09471-2	Isoform Alpha-2 of Guanine nucleotide-binding protein G(o) subunit alpha OS=Homo sapiens GN=GNAO1	NA	2	NA	2	NA	5.7799	NA	NA	NA	NA	NA	NA	NA	NA	NA	NA	NA	NA	NA	NA	NA	NA	NA	NA	NA	NA	NA	NA	NA	NA	NA	NA	NA	NA	674372	683077	719528	570776	1.0567e+06	1.16155e+06	995151	842812	3.52382e+06	4.40595e+06	3.86975e+06	3.93947e+06	1.51799e+07
WDR11	Q9BZH6	WD repeat-containing protein 11 OS=Homo sapiens GN=WDR11 PE=1 SV=1	NA	2	NA	9	NA	7.24844	NA	NA	NA	NA	NA	NA	NA	NA	NA	NA	NA	NA	NA	NA	NA	NA	NA	NA	NA	NA	NA	NA	NA	NA	NA	NA	NA	NA	6.23314e+07	5.28158e+07	6.21159e+07	5.92012e+07	7.11574e+07	7.2007e+07	7.3858e+07	7.376e+07	7.54737e+07	7.90211e+07	8.34566e+07	8.12907e+07	5.89239e+07
TMEM223	A0PJW6	Transmembrane protein 223 OS=Homo sapiens GN=TMEM223 PE=1 SV=1	NA	2	NA	3	NA	5.79007	NA	NA	NA	NA	NA	NA	NA	NA	NA	NA	NA	NA	NA	NA	NA	NA	NA	NA	NA	NA	NA	NA	NA	NA	NA	NA	NA	NA	4.72634e+06	4.5638e+06	4.28246e+06	4.68255e+06	4.59595e+06	5.09903e+06	4.80915e+06	4.95543e+06	5.20872e+06	4.89569e+06	5.03318e+06	5.36142e+06	3.32727e+06
ARPP19	H3BMD8|P56211|P56211-2	cAMP-regulated phosphoprotein 19 OS=Homo sapiens GN=ARPP19 PE=1 SV=1|cAMP-regulated phosphoprotein 19 OS=Homo sapiens GN=ARPP19 PE=1 SV=2|Isoform ARPP-16 of cAMP-regulated phosphoprotein 19 OS=Homo sapiens GN=ARPP19	NA	2	NA	5	NA	7.06719	NA	NA	NA	NA	NA	NA	NA	NA	NA	NA	NA	NA	NA	NA	NA	NA	NA	NA	NA	NA	NA	NA	NA	NA	NA	NA	NA	NA	1.26242e+07	1.20665e+07	1.23536e+07	1.20822e+07	1.09641e+07	1.02201e+07	1.02192e+07	1.03408e+07	1.30688e+07	1.34316e+07	1.39081e+07	1.42244e+07	8.86291e+06
TWF1	Q12792	Twinfilin-1 OS=Homo sapiens GN=TWF1 PE=1 SV=3	NA	2	NA	12	NA	6.96284	NA	NA	NA	NA	NA	NA	NA	NA	NA	NA	NA	NA	NA	NA	NA	NA	NA	NA	NA	NA	NA	NA	NA	NA	NA	NA	NA	NA	2.83393e+07	2.8798e+07	2.78309e+07	2.77426e+07	5.91359e+07	5.7809e+07	5.98894e+07	5.79804e+07	3.70997e+07	3.82852e+07	3.78124e+07	3.85928e+07	3.87205e+07
PSMC1	P62191	26S protease regulatory subunit 4 OS=Homo sapiens GN=PSMC1 PE=1 SV=1	NA	2	NA	23	NA	7.39109	NA	NA	NA	NA	NA	NA	NA	NA	NA	NA	NA	NA	NA	NA	NA	NA	NA	NA	NA	NA	NA	NA	NA	NA	NA	NA	NA	NA	1.47871e+08	1.52913e+08	1.4834e+08	1.56155e+08	1.77071e+08	1.89756e+08	1.78407e+08	1.85369e+08	1.42334e+08	1.53361e+08	1.42906e+08	1.53327e+08	1.54833e+08
TPMT	P51580	Thiopurine S-methyltransferase OS=Homo sapiens GN=TPMT PE=1 SV=1	NA	2	NA	8	NA	6.76121	NA	NA	NA	NA	NA	NA	NA	NA	NA	NA	NA	NA	NA	NA	NA	NA	NA	NA	NA	NA	NA	NA	NA	NA	NA	NA	NA	NA	2.38462e+07	2.53062e+07	2.25358e+07	2.45768e+07	2.2024e+07	2.29069e+07	2.09856e+07	2.17533e+07	1.37581e+07	1.37838e+07	1.46496e+07	1.30466e+07	3.67057e+07
UBE2N	P61088	Ubiquitin-conjugating enzyme E2 N OS=Homo sapiens GN=UBE2N PE=1 SV=1	NA	2	NA	7	NA	7.17439	NA	NA	NA	NA	NA	NA	NA	NA	NA	NA	NA	NA	NA	NA	NA	NA	NA	NA	NA	NA	NA	NA	NA	NA	NA	NA	NA	NA	5.40135e+07	5.81461e+07	5.47597e+07	5.47916e+07	5.66129e+07	5.86487e+07	5.43487e+07	5.25245e+07	5.08879e+07	4.95549e+07	4.92112e+07	4.903e+07	4.3046e+07
UBE2K	P61086	Ubiquitin-conjugating enzyme E2 K OS=Homo sapiens GN=UBE2K PE=1 SV=3	NA	2	NA	8	NA	7.14567	NA	NA	NA	NA	NA	NA	NA	NA	NA	NA	NA	NA	NA	NA	NA	NA	NA	NA	NA	NA	NA	NA	NA	NA	NA	NA	NA	NA	5.75958e+07	5.85813e+07	5.39169e+07	5.56417e+07	4.36124e+07	4.40409e+07	4.47218e+07	4.43359e+07	4.36768e+07	4.25801e+07	4.15464e+07	4.1668e+07	4.13491e+07
UBE2M	P61081	NEDD8-conjugating enzyme Ubc12 OS=Homo sapiens GN=UBE2M PE=1 SV=1	NA	2	NA	7	NA	7.33478	NA	NA	NA	NA	NA	NA	NA	NA	NA	NA	NA	NA	NA	NA	NA	NA	NA	NA	NA	NA	NA	NA	NA	NA	NA	NA	NA	NA	3.60447e+07	3.41104e+07	3.57941e+07	3.46233e+07	3.63699e+07	3.89915e+07	3.75198e+07	3.698e+07	4.97492e+07	4.69325e+07	5.05368e+07	4.95121e+07	3.58061e+07
WASF2	Q9Y6W5	Wiskott-Aldrich syndrome protein family member 2 OS=Homo sapiens GN=WASF2 PE=1 SV=3	NA	2	NA	8	NA	6.87362	NA	NA	NA	NA	NA	NA	NA	NA	NA	NA	NA	NA	NA	NA	NA	NA	NA	NA	NA	NA	NA	NA	NA	NA	NA	NA	NA	NA	1.91837e+07	1.63825e+07	1.84455e+07	1.64971e+07	2.61735e+07	2.44028e+07	2.56683e+07	2.38727e+07	2.84585e+07	2.78208e+07	2.81426e+07	2.86531e+07	2.65764e+07
CAPN7	Q9Y6W3	Calpain-7 OS=Homo sapiens GN=CAPN7 PE=1 SV=1	NA	2	NA	11	NA	6.18309	NA	NA	NA	NA	NA	NA	NA	NA	NA	NA	NA	NA	NA	NA	NA	NA	NA	NA	NA	NA	NA	NA	NA	NA	NA	NA	NA	NA	2.10788e+07	1.93667e+07	1.97988e+07	2.07541e+07	2.52064e+07	2.47773e+07	2.42449e+07	2.32585e+07	2.07386e+07	2.24243e+07	2.22659e+07	2.20715e+07	5.31352e+07
SCUBE3	Q8IX30|Q8IX30-2	Signal peptide, CUB and EGF-like domain-containing protein 3 OS=Homo sapiens GN=SCUBE3 PE=1 SV=1|Isoform 2 of Signal peptide, CUB and EGF-like domain-containing protein 3 OS=Homo sapiens GN=SCUBE3	NA	2	NA	9	NA	6.34931	NA	NA	NA	NA	NA	NA	NA	NA	NA	NA	NA	NA	NA	NA	NA	NA	NA	NA	NA	NA	NA	NA	NA	NA	NA	NA	NA	NA	7.09741e+06	6.72821e+06	6.36588e+06	6.2758e+06	1.48687e+07	1.77027e+07	1.12292e+07	1.10989e+07	5.33558e+06	4.75278e+06	5.3966e+06	4.86478e+06	7.3205e+06
CWC27	Q6UX04	Peptidyl-prolyl cis-trans isomerase CWC27 homolog OS=Homo sapiens GN=CWC27 PE=1 SV=1	NA	2	NA	7	NA	6.44099	NA	NA	NA	NA	NA	NA	NA	NA	NA	NA	NA	NA	NA	NA	NA	NA	NA	NA	NA	NA	NA	NA	NA	NA	NA	NA	NA	NA	2.76113e+07	2.8572e+07	2.70045e+07	2.78363e+07	1.75075e+07	1.69684e+07	1.84231e+07	1.82894e+07	1.99601e+07	2.01014e+07	2.18784e+07	1.90606e+07	1.90133e+07
ATP7A	Q04656|Q04656-2|Q04656-3|Q04656-5	Copper-transporting ATPase 1 OS=Homo sapiens GN=ATP7A PE=1 SV=3|Isoform 1 of Copper-transporting ATPase 1 OS=Homo sapiens GN=ATP7A|Isoform 2 of Copper-transporting ATPase 1 OS=Homo sapiens GN=ATP7A|Isoform 5 of Copper-transporting ATPase 1 OS=Homo sapiens GN=ATP7A	NA	2	NA	5	NA	5.76497	NA	NA	NA	NA	NA	NA	NA	NA	NA	NA	NA	NA	NA	NA	NA	NA	NA	NA	NA	NA	NA	NA	NA	NA	NA	NA	NA	NA	8.48134e+06	8.37134e+06	8.81446e+06	7.81734e+06	7.8259e+06	7.85045e+06	8.60276e+06	7.85477e+06	6.64617e+06	6.65237e+06	6.48923e+06	6.33614e+06	1.3094e+07
RIC1	Q4ADV7|Q4ADV7-2|Q4ADV7-3	RAB6A-GEF complex partner protein 1 OS=Homo sapiens GN=RIC1 PE=1 SV=2|Isoform 2 of RAB6A-GEF complex partner protein 1 OS=Homo sapiens GN=RIC1|Isoform 3 of RAB6A-GEF complex partner protein 1 OS=Homo sapiens GN=RIC1	NA	2	NA	5	NA	5.78134	NA	NA	NA	NA	NA	NA	NA	NA	NA	NA	NA	NA	NA	NA	NA	NA	NA	NA	NA	NA	NA	NA	NA	NA	NA	NA	NA	NA	7.45308e+06	7.95734e+06	7.78451e+06	8.04057e+06	8.58206e+06	8.25565e+06	8.44727e+06	7.96744e+06	7.83023e+06	8.86099e+06	7.45759e+06	8.69896e+06	4.83606e+06
ADA	P00813	Adenosine deaminase OS=Homo sapiens GN=ADA PE=1 SV=3	NA	2	NA	8	NA	6.22546	NA	NA	NA	NA	NA	NA	NA	NA	NA	NA	NA	NA	NA	NA	NA	NA	NA	NA	NA	NA	NA	NA	NA	NA	NA	NA	NA	NA	1.45735e+07	1.81839e+07	1.49691e+07	1.7614e+07	6.82579e+06	5.79157e+06	6.48563e+06	5.86833e+06	2.82964e+06	2.62779e+06	3.23145e+06	3.21293e+06	1.4613e+07
RARS2	Q5T160	Probable arginine--tRNA ligase, mitochondrial OS=Homo sapiens GN=RARS2 PE=1 SV=1	NA	2	NA	12	NA	6.34753	NA	NA	NA	NA	NA	NA	NA	NA	NA	NA	NA	NA	NA	NA	NA	NA	NA	NA	NA	NA	NA	NA	NA	NA	NA	NA	NA	NA	2.74042e+07	2.81667e+07	2.78433e+07	2.84302e+07	2.9511e+07	2.93259e+07	3.01314e+07	2.93603e+07	2.66671e+07	2.67702e+07	2.67938e+07	2.70903e+07	1.91826e+07
WRN	Q14191	Werner syndrome ATP-dependent helicase OS=Homo sapiens GN=WRN PE=1 SV=2	NA	2	NA	4	NA	5.72309	NA	NA	NA	NA	NA	NA	NA	NA	NA	NA	NA	NA	NA	NA	NA	NA	NA	NA	NA	NA	NA	NA	NA	NA	NA	NA	NA	NA	3.64086e+06	3.58504e+06	3.44219e+06	3.95595e+06	3.41291e+06	3.91044e+06	3.01778e+06	3.45139e+06	3.9807e+06	4.15229e+06	4.33189e+06	4.22973e+06	4.0139e+06
NOC4L	Q9BVI4	Nucleolar complex protein 4 homolog OS=Homo sapiens GN=NOC4L PE=1 SV=1	NA	2	NA	13	NA	6.42221	NA	NA	NA	NA	NA	NA	NA	NA	NA	NA	NA	NA	NA	NA	NA	NA	NA	NA	NA	NA	NA	NA	NA	NA	NA	NA	NA	NA	4.2656e+07	4.20031e+07	4.10968e+07	4.15982e+07	2.20196e+07	2.43565e+07	2.37177e+07	2.46983e+07	2.80798e+07	3.03238e+07	2.57727e+07	2.86611e+07	2.02069e+07
TBC1D13	Q9NVG8	TBC1 domain family member 13 OS=Homo sapiens GN=TBC1D13 PE=1 SV=3	NA	2	NA	7	NA	6.14809	NA	NA	NA	NA	NA	NA	NA	NA	NA	NA	NA	NA	NA	NA	NA	NA	NA	NA	NA	NA	NA	NA	NA	NA	NA	NA	NA	NA	1.24162e+07	1.13941e+07	1.18078e+07	1.30478e+07	1.57291e+07	1.57345e+07	1.62045e+07	1.53463e+07	1.47465e+07	1.36635e+07	1.44667e+07	1.32232e+07	1.76985e+07
HSPA1B|HSPA1A	A0A0G2JIW1|P0DMV8|P0DMV9	Heat shock 70 kDa protein 1B OS=Homo sapiens GN=HSPA1B PE=1 SV=1|Heat shock 70 kDa protein 1A OS=Homo sapiens GN=HSPA1A PE=1 SV=1|Heat shock 70 kDa protein 1B OS=Homo sapiens GN=HSPA1B PE=1 SV=1	NA	2	NA	9	NA	7.61683	NA	NA	NA	NA	NA	NA	NA	NA	NA	NA	NA	NA	NA	NA	NA	NA	NA	NA	NA	NA	NA	NA	NA	NA	NA	NA	NA	NA	9.45801e+07	9.34317e+07	9.7324e+07	9.80292e+07	5.48356e+07	5.50636e+07	5.28349e+07	5.59253e+07	9.21107e+07	9.41514e+07	9.34071e+07	9.2944e+07	1.2737e+08
TAF6L	Q9Y6J9	TAF6-like RNA polymerase II p300/CBP-associated factor-associated factor 65 kDa subunit 6L OS=Homo sapiens GN=TAF6L PE=1 SV=1	NA	2	NA	4	NA	5.86597	NA	NA	NA	NA	NA	NA	NA	NA	NA	NA	NA	NA	NA	NA	NA	NA	NA	NA	NA	NA	NA	NA	NA	NA	NA	NA	NA	NA	3.04544e+06	3.44967e+06	3.33255e+06	3.43889e+06	3.31498e+06	2.17531e+06	3.29605e+06	1.79768e+06	2.03726e+06	2.29488e+06	2.15321e+06	2.20127e+06	1.65833e+06
TRIM47	Q96LD4	Tripartite motif-containing protein 47 OS=Homo sapiens GN=TRIM47 PE=1 SV=2	NA	2	NA	6	NA	5.80086	NA	NA	NA	NA	NA	NA	NA	NA	NA	NA	NA	NA	NA	NA	NA	NA	NA	NA	NA	NA	NA	NA	NA	NA	NA	NA	NA	NA	6.66216e+06	7.03025e+06	6.45369e+06	7.06982e+06	6.03935e+06	6.36952e+06	6.1035e+06	6.8582e+06	1.84179e+07	1.67872e+07	1.82479e+07	1.65123e+07	1.48481e+07
RNF2	Q99496	E3 ubiquitin-protein ligase RING2 OS=Homo sapiens GN=RNF2 PE=1 SV=1	NA	2	NA	5	NA	6.02058	NA	NA	NA	NA	NA	NA	NA	NA	NA	NA	NA	NA	NA	NA	NA	NA	NA	NA	NA	NA	NA	NA	NA	NA	NA	NA	NA	NA	9.39903e+06	8.82272e+06	9.19286e+06	8.14764e+06	5.23441e+06	4.68109e+06	5.48703e+06	5.13899e+06	6.74787e+06	6.89804e+06	6.1733e+06	6.98927e+06	4.53009e+06
PARK7	Q99497	Protein deglycase DJ-1 OS=Homo sapiens GN=PARK7 PE=1 SV=2	NA	2	NA	11	NA	7.86046	NA	NA	NA	NA	NA	NA	NA	NA	NA	NA	NA	NA	NA	NA	NA	NA	NA	NA	NA	NA	NA	NA	NA	NA	NA	NA	NA	NA	4.75876e+07	5.10509e+07	5.03624e+07	5.05142e+07	5.51254e+07	6.01753e+07	5.54199e+07	5.26883e+07	5.61538e+07	5.05972e+07	5.20086e+07	4.65332e+07	7.86715e+07
YES1	J3QRU1|P07947	Tyrosine-protein kinase OS=Homo sapiens GN=YES1 PE=1 SV=1|Tyrosine-protein kinase Yes OS=Homo sapiens GN=YES1 PE=1 SV=3	NA	2	NA	5	NA	6.37096	NA	NA	NA	NA	NA	NA	NA	NA	NA	NA	NA	NA	NA	NA	NA	NA	NA	NA	NA	NA	NA	NA	NA	NA	NA	NA	NA	NA	2.22512e+07	2.32303e+07	2.20233e+07	2.24624e+07	2.65334e+07	2.62328e+07	2.74593e+07	2.43985e+07	3.69144e+07	3.64047e+07	3.68566e+07	3.57341e+07	4.05243e+07
LAMB1	G3XAI2|P07942	Laminin subunit beta-1 OS=Homo sapiens GN=LAMB1 PE=1 SV=1|Laminin subunit beta-1 OS=Homo sapiens GN=LAMB1 PE=1 SV=2	NA	2	NA	26	NA	6.90614	NA	NA	NA	NA	NA	NA	NA	NA	NA	NA	NA	NA	NA	NA	NA	NA	NA	NA	NA	NA	NA	NA	NA	NA	NA	NA	NA	NA	9.32664e+07	9.34968e+07	9.16107e+07	9.34067e+07	1.29204e+08	1.35241e+08	1.20902e+08	1.26115e+08	9.32935e+07	8.80036e+07	9.26122e+07	8.7584e+07	1.81028e+08
GPS1	A0A096LP07|A0A096LPJ3|A8K070|C9JFE4|Q13098|Q13098-5|Q13098-7	COP9 signalosome complex subunit 1 OS=Homo sapiens GN=GPS1 PE=1 SV=1|COP9 signalosome complex subunit 1 OS=Homo sapiens GN=GPS1 PE=1 SV=1|COP9 signalosome complex subunit 1 OS=Homo sapiens GN=GPS1 PE=1 SV=1|COP9 signalosome complex subunit 1 OS=Homo sapiens GN=GPS1 PE=1 SV=2|COP9 signalosome complex subunit 1 OS=Homo sapiens GN=GPS1 PE=1 SV=4|Isoform 4 of COP9 signalosome complex subunit 1 OS=Hom…	NA	2	NA	12	NA	7.45739	NA	NA	NA	NA	NA	NA	NA	NA	NA	NA	NA	NA	NA	NA	NA	NA	NA	NA	NA	NA	NA	NA	NA	NA	NA	NA	NA	NA	6.38057e+07	6.03883e+07	6.43317e+07	6.21783e+07	6.49678e+07	7.18192e+07	6.42356e+07	6.78445e+07	5.62424e+07	5.92551e+07	5.93576e+07	6.02393e+07	6.06784e+07
MRAS	O14807	Ras-related protein M-Ras OS=Homo sapiens GN=MRAS PE=1 SV=2	NA	2	NA	4	NA	5.94357	NA	NA	NA	NA	NA	NA	NA	NA	NA	NA	NA	NA	NA	NA	NA	NA	NA	NA	NA	NA	NA	NA	NA	NA	NA	NA	NA	NA	4.01079e+06	3.93775e+06	3.78008e+06	4.06125e+06	6.03726e+06	5.87087e+06	6.15705e+06	6.19457e+06	2.63141e+06	2.27187e+06	2.6012e+06	2.39627e+06	6.39313e+06
POLR3A	O14802	DNA-directed RNA polymerase III subunit RPC1 OS=Homo sapiens GN=POLR3A PE=1 SV=2	NA	2	NA	18	NA	6.28179	NA	NA	NA	NA	NA	NA	NA	NA	NA	NA	NA	NA	NA	NA	NA	NA	NA	NA	NA	NA	NA	NA	NA	NA	NA	NA	NA	NA	3.96327e+07	3.74077e+07	3.87204e+07	3.59774e+07	2.27827e+07	2.2881e+07	2.36e+07	2.35579e+07	2.50716e+07	2.54135e+07	2.47806e+07	2.45305e+07	1.58363e+07
USP24	Q9UPU5	Ubiquitin carboxyl-terminal hydrolase 24 OS=Homo sapiens GN=USP24 PE=1 SV=3	NA	2	NA	29	NA	6.39812	NA	NA	NA	NA	NA	NA	NA	NA	NA	NA	NA	NA	NA	NA	NA	NA	NA	NA	NA	NA	NA	NA	NA	NA	NA	NA	NA	NA	7.34417e+07	7.432e+07	7.20493e+07	7.54328e+07	6.47235e+07	6.48886e+07	6.80445e+07	6.73862e+07	6.76812e+07	7.19685e+07	6.88743e+07	7.24149e+07	6.54491e+07
TBC1D2B	Q9UPU7	TBC1 domain family member 2B OS=Homo sapiens GN=TBC1D2B PE=1 SV=2	NA	2	NA	13	NA	6.1955	NA	NA	NA	NA	NA	NA	NA	NA	NA	NA	NA	NA	NA	NA	NA	NA	NA	NA	NA	NA	NA	NA	NA	NA	NA	NA	NA	NA	2.28917e+07	2.55005e+07	2.13227e+07	2.77031e+07	2.91702e+07	2.83871e+07	2.94249e+07	2.8772e+07	2.95316e+07	2.82626e+07	2.77706e+07	2.89576e+07	2.07375e+07
CLIP2	Q9UDT6-2	Isoform 2 of CAP-Gly domain-containing linker protein 2 OS=Homo sapiens GN=CLIP2	NA	2	NA	25	NA	6.57116	NA	NA	NA	NA	NA	NA	NA	NA	NA	NA	NA	NA	NA	NA	NA	NA	NA	NA	NA	NA	NA	NA	NA	NA	NA	NA	NA	NA	2.22382e+07	2.26216e+07	2.20182e+07	2.24645e+07	7.18595e+07	7.71429e+07	7.28914e+07	7.74384e+07	6.00788e+07	6.32001e+07	6.23165e+07	6.19704e+07	5.39914e+07
PLXNB1	O43157|O43157-2	Plexin-B1 OS=Homo sapiens GN=PLXNB1 PE=1 SV=3|Isoform 2 of Plexin-B1 OS=Homo sapiens GN=PLXNB1	NA	2	NA	4	NA	5.53475	NA	NA	NA	NA	NA	NA	NA	NA	NA	NA	NA	NA	NA	NA	NA	NA	NA	NA	NA	NA	NA	NA	NA	NA	NA	NA	NA	NA	1.13905e+06	1.1019e+06	1.05501e+06	1.33501e+06	1.72897e+06	1.40939e+06	1.62582e+06	1.83072e+06	2.77109e+06	2.30249e+06	2.57856e+06	1.96165e+06	1.74981e+06
MFN2	O95140	Mitofusin-2 OS=Homo sapiens GN=MFN2 PE=1 SV=3	NA	2	NA	11	NA	6.50508	NA	NA	NA	NA	NA	NA	NA	NA	NA	NA	NA	NA	NA	NA	NA	NA	NA	NA	NA	NA	NA	NA	NA	NA	NA	NA	NA	NA	2.59482e+07	2.38114e+07	2.42845e+07	2.39106e+07	1.8349e+07	1.94058e+07	1.75737e+07	1.92661e+07	1.91668e+07	1.72729e+07	1.70958e+07	1.63395e+07	2.76316e+07
BCAT2	O15382	Branched-chain-amino-acid aminotransferase, mitochondrial OS=Homo sapiens GN=BCAT2 PE=1 SV=2	NA	2	NA	10	NA	6.4539	NA	NA	NA	NA	NA	NA	NA	NA	NA	NA	NA	NA	NA	NA	NA	NA	NA	NA	NA	NA	NA	NA	NA	NA	NA	NA	NA	NA	1.38241e+07	1.5424e+07	1.36139e+07	1.46472e+07	2.04809e+07	2.03511e+07	2.16154e+07	2.05917e+07	1.87102e+07	1.58443e+07	1.78806e+07	1.62662e+07	1.39214e+07
NVL	O15381	Nuclear valosin-containing protein-like OS=Homo sapiens GN=NVL PE=1 SV=1	NA	2	NA	13	NA	6.15937	NA	NA	NA	NA	NA	NA	NA	NA	NA	NA	NA	NA	NA	NA	NA	NA	NA	NA	NA	NA	NA	NA	NA	NA	NA	NA	NA	NA	4.13073e+07	4.19644e+07	4.21036e+07	4.06285e+07	2.67749e+07	2.53404e+07	2.55307e+07	2.62829e+07	2.35467e+07	2.32136e+07	2.27316e+07	2.2692e+07	1.78397e+07
ALAD	P13716|P13716-2	Delta-aminolevulinic acid dehydratase OS=Homo sapiens GN=ALAD PE=1 SV=1|Isoform 2 of Delta-aminolevulinic acid dehydratase OS=Homo sapiens GN=ALAD	NA	2	NA	4	NA	5.93834	NA	NA	NA	NA	NA	NA	NA	NA	NA	NA	NA	NA	NA	NA	NA	NA	NA	NA	NA	NA	NA	NA	NA	NA	NA	NA	NA	NA	1.53947e+06	1.76173e+06	1.7176e+06	1.44065e+06	4.77033e+06	4.46506e+06	4.47353e+06	4.19429e+06	4.3236e+06	4.09275e+06	3.79133e+06	3.94086e+06	3.83397e+06
TM9SF2	Q99805	Transmembrane 9 superfamily member 2 OS=Homo sapiens GN=TM9SF2 PE=1 SV=1	NA	2	NA	13	NA	7.08222	NA	NA	NA	NA	NA	NA	NA	NA	NA	NA	NA	NA	NA	NA	NA	NA	NA	NA	NA	NA	NA	NA	NA	NA	NA	NA	NA	NA	3.79682e+07	3.34812e+07	3.58921e+07	3.43174e+07	6.39265e+07	6.47811e+07	6.28352e+07	6.50737e+07	4.84075e+07	5.24708e+07	4.92601e+07	4.94891e+07	5.65488e+07
PGM1	P36871	Phosphoglucomutase-1 OS=Homo sapiens GN=PGM1 PE=1 SV=3	NA	2	NA	26	NA	7.15437	NA	NA	NA	NA	NA	NA	NA	NA	NA	NA	NA	NA	NA	NA	NA	NA	NA	NA	NA	NA	NA	NA	NA	NA	NA	NA	NA	NA	3.02058e+07	2.83354e+07	2.85081e+07	3.05105e+07	1.13169e+08	1.13201e+08	1.168e+08	1.12804e+08	9.57536e+07	8.95983e+07	9.50823e+07	9.2609e+07	1.53607e+08
LEMD2	Q8NC56	LEM domain-containing protein 2 OS=Homo sapiens GN=LEMD2 PE=1 SV=1	NA	2	NA	14	NA	6.56256	NA	NA	NA	NA	NA	NA	NA	NA	NA	NA	NA	NA	NA	NA	NA	NA	NA	NA	NA	NA	NA	NA	NA	NA	NA	NA	NA	NA	2.13e+07	2.06643e+07	1.89787e+07	2.03994e+07	2.48286e+07	2.75124e+07	2.32079e+07	2.56692e+07	1.9509e+07	1.86746e+07	2.0399e+07	1.76136e+07	4.03276e+07
ANKFY1	Q9P2R3|Q9P2R3-2|Q9P2R3-4	Rabankyrin-5 OS=Homo sapiens GN=ANKFY1 PE=1 SV=2|Isoform 2 of Rabankyrin-5 OS=Homo sapiens GN=ANKFY1|Isoform 4 of Rabankyrin-5 OS=Homo sapiens GN=ANKFY1	NA	2	NA	17	NA	6.56539	NA	NA	NA	NA	NA	NA	NA	NA	NA	NA	NA	NA	NA	NA	NA	NA	NA	NA	NA	NA	NA	NA	NA	NA	NA	NA	NA	NA	3.25607e+07	3.07456e+07	3.07487e+07	3.14511e+07	5.06295e+07	5.08497e+07	4.95257e+07	4.92742e+07	4.33348e+07	4.3413e+07	4.55455e+07	4.40503e+07	3.75579e+07
NEK1	Q96PY6|Q96PY6-2|Q96PY6-3|Q96PY6-4|Q96PY6-6	Serine/threonine-protein kinase Nek1 OS=Homo sapiens GN=NEK1 PE=1 SV=2|Isoform 2 of Serine/threonine-protein kinase Nek1 OS=Homo sapiens GN=NEK1|Isoform 3 of Serine/threonine-protein kinase Nek1 OS=Homo sapiens GN=NEK1|Isoform 4 of Serine/threonine-protein kinase Nek1 OS=Homo sapiens GN=NEK1|Isoform 6 of Serine/threonine-protein kinase Nek1 OS=Homo sapiens GN=NEK1	NA	2	NA	6	NA	5.88595	NA	NA	NA	NA	NA	NA	NA	NA	NA	NA	NA	NA	NA	NA	NA	NA	NA	NA	NA	NA	NA	NA	NA	NA	NA	NA	NA	NA	4.76753e+06	5.30128e+06	5.35496e+06	5.51225e+06	7.40559e+06	7.80601e+06	7.74855e+06	8.28541e+06	6.28231e+06	6.09263e+06	5.83326e+06	6.14189e+06	7.58145e+06
UBE2H	P62256	Ubiquitin-conjugating enzyme E2 H OS=Homo sapiens GN=UBE2H PE=1 SV=1	NA	2	NA	6	NA	6.417	NA	NA	NA	NA	NA	NA	NA	NA	NA	NA	NA	NA	NA	NA	NA	NA	NA	NA	NA	NA	NA	NA	NA	NA	NA	NA	NA	NA	1.88328e+07	1.85549e+07	1.80003e+07	1.91707e+07	2.24082e+07	2.20337e+07	2.09026e+07	2.12981e+07	1.54904e+07	1.69721e+07	1.5088e+07	1.69594e+07	4.33814e+07
UBE2G1	P62253	Ubiquitin-conjugating enzyme E2 G1 OS=Homo sapiens GN=UBE2G1 PE=1 SV=3	NA	2	NA	3	NA	6.09044	NA	NA	NA	NA	NA	NA	NA	NA	NA	NA	NA	NA	NA	NA	NA	NA	NA	NA	NA	NA	NA	NA	NA	NA	NA	NA	NA	NA	5.1361e+06	6.65417e+06	5.34851e+06	5.73296e+06	4.66395e+06	4.56473e+06	4.3663e+06	3.85662e+06	3.4621e+06	3.29997e+06	3.56215e+06	2.82647e+06	3.30753e+06
SLC12A2	P55011	Solute carrier family 12 member 2 OS=Homo sapiens GN=SLC12A2 PE=1 SV=1	NA	2	NA	12	NA	6.22469	NA	NA	NA	NA	NA	NA	NA	NA	NA	NA	NA	NA	NA	NA	NA	NA	NA	NA	NA	NA	NA	NA	NA	NA	NA	NA	NA	NA	1.47307e+07	1.44395e+07	1.46489e+07	1.40626e+07	2.36315e+07	2.2771e+07	2.31116e+07	2.27809e+07	2.04683e+07	2.00386e+07	2.17979e+07	2.13216e+07	1.79153e+07
SH3BP1	Q9Y3L3|Q9Y3L3-2	SH3 domain-binding protein 1 OS=Homo sapiens GN=SH3BP1 PE=1 SV=3|Isoform 2 of SH3 domain-binding protein 1 OS=Homo sapiens GN=SH3BP1	NA	2	NA	8	NA	6.20548	NA	NA	NA	NA	NA	NA	NA	NA	NA	NA	NA	NA	NA	NA	NA	NA	NA	NA	NA	NA	NA	NA	NA	NA	NA	NA	NA	NA	6.70483e+06	8.18993e+06	7.36221e+06	7.9304e+06	1.54533e+07	1.31952e+07	1.40507e+07	1.39646e+07	1.55993e+07	1.43716e+07	1.53449e+07	1.36268e+07	1.05826e+07
CDC123	O75794	Cell division cycle protein 123 homolog OS=Homo sapiens GN=CDC123 PE=1 SV=1	NA	2	NA	6	NA	6.67216	NA	NA	NA	NA	NA	NA	NA	NA	NA	NA	NA	NA	NA	NA	NA	NA	NA	NA	NA	NA	NA	NA	NA	NA	NA	NA	NA	NA	1.60632e+07	1.70212e+07	1.55945e+07	1.5262e+07	1.07237e+07	1.12604e+07	1.05188e+07	1.05628e+07	8.94322e+06	1.16053e+07	1.02808e+07	1.14548e+07	5.82735e+06
RNASEH2A	O75792	Ribonuclease H2 subunit A OS=Homo sapiens GN=RNASEH2A PE=1 SV=2	NA	2	NA	7	NA	6.34805	NA	NA	NA	NA	NA	NA	NA	NA	NA	NA	NA	NA	NA	NA	NA	NA	NA	NA	NA	NA	NA	NA	NA	NA	NA	NA	NA	NA	2.66146e+07	2.77046e+07	2.50059e+07	2.63194e+07	2.51003e+07	2.51745e+07	2.30492e+07	2.34372e+07	4.19526e+07	4.52892e+07	4.19139e+07	4.29433e+07	1.95685e+07
HS1BP3	Q53T59	HCLS1-binding protein 3 OS=Homo sapiens GN=HS1BP3 PE=1 SV=1	NA	2	NA	8	NA	6.16622	NA	NA	NA	NA	NA	NA	NA	NA	NA	NA	NA	NA	NA	NA	NA	NA	NA	NA	NA	NA	NA	NA	NA	NA	NA	NA	NA	NA	6.48655e+06	7.35989e+06	6.24028e+06	7.32718e+06	1.81198e+07	1.66821e+07	1.66067e+07	1.67213e+07	1.46129e+07	1.27183e+07	1.55509e+07	1.26331e+07	1.85577e+07
TTC37	Q6PGP7	Tetratricopeptide repeat protein 37 OS=Homo sapiens GN=TTC37 PE=1 SV=1	NA	2	NA	32	NA	6.77036	NA	NA	NA	NA	NA	NA	NA	NA	NA	NA	NA	NA	NA	NA	NA	NA	NA	NA	NA	NA	NA	NA	NA	NA	NA	NA	NA	NA	8.39391e+07	8.48743e+07	8.51098e+07	8.93445e+07	9.7226e+07	1.0071e+08	9.84667e+07	1.00512e+08	6.44233e+07	6.38155e+07	6.57255e+07	6.52484e+07	6.3782e+07
TFG	Q92734|Q92734-2	Protein TFG OS=Homo sapiens GN=TFG PE=1 SV=2|Isoform 2 of Protein TFG OS=Homo sapiens GN=TFG	NA	2	NA	11	NA	6.75088	NA	NA	NA	NA	NA	NA	NA	NA	NA	NA	NA	NA	NA	NA	NA	NA	NA	NA	NA	NA	NA	NA	NA	NA	NA	NA	NA	NA	1.59313e+07	1.764e+07	1.54461e+07	1.60348e+07	3.09547e+07	3.42759e+07	3.40791e+07	3.38246e+07	2.98512e+07	2.70245e+07	3.01355e+07	2.73447e+07	2.77203e+07
USP1	O94782	Ubiquitin carboxyl-terminal hydrolase 1 OS=Homo sapiens GN=USP1 PE=1 SV=1	NA	2	NA	4	NA	5.53638	NA	NA	NA	NA	NA	NA	NA	NA	NA	NA	NA	NA	NA	NA	NA	NA	NA	NA	NA	NA	NA	NA	NA	NA	NA	NA	NA	NA	5.67097e+06	4.4173e+06	4.94586e+06	4.18337e+06	2.31494e+06	2.3686e+06	3.22618e+06	2.20121e+06	3.55935e+06	4.07333e+06	3.74725e+06	3.67917e+06	3.44172e+06
RNF14	Q9UBS8	E3 ubiquitin-protein ligase RNF14 OS=Homo sapiens GN=RNF14 PE=1 SV=1	NA	2	NA	5	NA	5.8891	NA	NA	NA	NA	NA	NA	NA	NA	NA	NA	NA	NA	NA	NA	NA	NA	NA	NA	NA	NA	NA	NA	NA	NA	NA	NA	NA	NA	2.525e+06	2.91865e+06	2.75227e+06	2.945e+06	4.98001e+06	4.64882e+06	4.71246e+06	5.12032e+06	3.07888e+06	2.8831e+06	3.25394e+06	3.23826e+06	3.19602e+06
DNAJB9	Q9UBS3	DnaJ homolog subfamily B member 9 OS=Homo sapiens GN=DNAJB9 PE=1 SV=1	NA	2	NA	3	NA	5.52236	NA	NA	NA	NA	NA	NA	NA	NA	NA	NA	NA	NA	NA	NA	NA	NA	NA	NA	NA	NA	NA	NA	NA	NA	NA	NA	NA	NA	3.37762e+06	3.94813e+06	4.23565e+06	4.05345e+06	3.80879e+06	4.49244e+06	4.59158e+06	4.17451e+06	4.35139e+06	4.07794e+06	5.63625e+06	3.81906e+06	5.8467e+06
DNAJB11	Q9UBS4	DnaJ homolog subfamily B member 11 OS=Homo sapiens GN=DNAJB11 PE=1 SV=1	NA	2	NA	10	NA	6.98589	NA	NA	NA	NA	NA	NA	NA	NA	NA	NA	NA	NA	NA	NA	NA	NA	NA	NA	NA	NA	NA	NA	NA	NA	NA	NA	NA	NA	1.77166e+07	1.94259e+07	1.91208e+07	1.8114e+07	2.51012e+07	2.51077e+07	2.6977e+07	2.57599e+07	2.00484e+07	1.93773e+07	2.03035e+07	1.90132e+07	4.00714e+07
STAM	Q92783|Q92783-2	Signal transducing adapter molecule 1 OS=Homo sapiens GN=STAM PE=1 SV=3|Isoform 2 of Signal transducing adapter molecule 1 OS=Homo sapiens GN=STAM	NA	2	NA	7	NA	6.90829	NA	NA	NA	NA	NA	NA	NA	NA	NA	NA	NA	NA	NA	NA	NA	NA	NA	NA	NA	NA	NA	NA	NA	NA	NA	NA	NA	NA	2.29143e+07	2.97877e+07	2.25885e+07	2.76561e+07	1.75177e+07	1.78107e+07	1.73751e+07	1.87204e+07	1.96461e+07	1.79436e+07	1.88543e+07	1.78499e+07	1.11819e+07
RNF135	Q8IUD6	E3 ubiquitin-protein ligase RNF135 OS=Homo sapiens GN=RNF135 PE=1 SV=2	NA	2	NA	2	NA	5.47926	NA	NA	NA	NA	NA	NA	NA	NA	NA	NA	NA	NA	NA	NA	NA	NA	NA	NA	NA	NA	NA	NA	NA	NA	NA	NA	NA	NA	1.16015e+06	1.19381e+06	1.21157e+06	1.20495e+06	1.32735e+06	1.49306e+06	1.11485e+06	1.38568e+06	870664	706744	806637	670081	1.11508e+06
CCDC93	F8W9X7|Q567U6	Coiled-coil domain-containing protein 93 OS=Homo sapiens GN=CCDC93 PE=1 SV=1|Coiled-coil domain-containing protein 93 OS=Homo sapiens GN=CCDC93 PE=1 SV=2	NA	2	NA	14	NA	6.46323	NA	NA	NA	NA	NA	NA	NA	NA	NA	NA	NA	NA	NA	NA	NA	NA	NA	NA	NA	NA	NA	NA	NA	NA	NA	NA	NA	NA	2.18183e+07	2.26951e+07	2.15408e+07	2.32025e+07	4.07167e+07	4.24247e+07	4.18799e+07	4.13486e+07	3.51882e+07	3.37289e+07	3.52209e+07	3.43921e+07	3.33872e+07
ARSB	P15848	Arylsulfatase B OS=Homo sapiens GN=ARSB PE=1 SV=1	NA	2	NA	5	NA	6.30681	NA	NA	NA	NA	NA	NA	NA	NA	NA	NA	NA	NA	NA	NA	NA	NA	NA	NA	NA	NA	NA	NA	NA	NA	NA	NA	NA	NA	4.09906e+06	5.06471e+06	4.01191e+06	4.75159e+06	6.2538e+06	6.90787e+06	6.85134e+06	6.99216e+06	4.7021e+06	5.41364e+06	4.87047e+06	4.76483e+06	1.23666e+07
CLIP1	P30622-2	Isoform 3 of CAP-Gly domain-containing linker protein 1 OS=Homo sapiens GN=CLIP1	NA	2	NA	41	NA	6.77826	NA	NA	NA	NA	NA	NA	NA	NA	NA	NA	NA	NA	NA	NA	NA	NA	NA	NA	NA	NA	NA	NA	NA	NA	NA	NA	NA	NA	8.5419e+07	8.60853e+07	8.5191e+07	8.72439e+07	1.01458e+08	1.04693e+08	1.04283e+08	1.07594e+08	1.00492e+08	9.95936e+07	1.02385e+08	9.49315e+07	1.01723e+08
SNX12	A0A087X0R6|Q9UMY4|Q9UMY4-2	Sorting nexin-12 OS=Homo sapiens GN=SNX12 PE=1 SV=1|Sorting nexin-12 OS=Homo sapiens GN=SNX12 PE=1 SV=3|Isoform 2 of Sorting nexin-12 OS=Homo sapiens GN=SNX12	NA	2	NA	6	NA	7.19976	NA	NA	NA	NA	NA	NA	NA	NA	NA	NA	NA	NA	NA	NA	NA	NA	NA	NA	NA	NA	NA	NA	NA	NA	NA	NA	NA	NA	4.84586e+07	4.79998e+07	4.82056e+07	4.7355e+07	3.46588e+07	3.52736e+07	3.36394e+07	3.38435e+07	2.56981e+07	2.54134e+07	2.53769e+07	2.51999e+07	3.14908e+07
SYNE2	Q8WXH0|Q8WXH0-2	Nesprin-2 OS=Homo sapiens GN=SYNE2 PE=1 SV=3|Isoform 2 of Nesprin-2 OS=Homo sapiens GN=SYNE2	NA	2	NA	43	NA	6.22867	NA	NA	NA	NA	NA	NA	NA	NA	NA	NA	NA	NA	NA	NA	NA	NA	NA	NA	NA	NA	NA	NA	NA	NA	NA	NA	NA	NA	4.16043e+07	5.56144e+07	4.15173e+07	5.4627e+07	6.76429e+07	3.7912e+07	6.11784e+07	4.09479e+07	5.02667e+07	5.85999e+07	4.66635e+07	5.59297e+07	1.06838e+08
FSTL1	Q12841|Q12841-2	Follistatin-related protein 1 OS=Homo sapiens GN=FSTL1 PE=1 SV=1|Isoform 2 of Follistatin-related protein 1 OS=Homo sapiens GN=FSTL1	NA	2	NA	6	NA	6.20695	NA	NA	NA	NA	NA	NA	NA	NA	NA	NA	NA	NA	NA	NA	NA	NA	NA	NA	NA	NA	NA	NA	NA	NA	NA	NA	NA	NA	2.43982e+07	2.72124e+07	2.31505e+07	2.78474e+07	2.61155e+07	2.86255e+07	2.39393e+07	2.62562e+07	1.07019e+07	1.15967e+07	1.06576e+07	1.06162e+07	8.81303e+07
MAP3K4	F5H538|J3KNB8|Q9Y6R4|Q9Y6R4-2	Mitogen-activated protein kinase kinase kinase 4 OS=Homo sapiens GN=MAP3K4 PE=1 SV=1|Mitogen-activated protein kinase kinase kinase 4 OS=Homo sapiens GN=MAP3K4 PE=1 SV=1|Mitogen-activated protein kinase kinase kinase 4 OS=Homo sapiens GN=MAP3K4 PE=1 SV=2|Isoform 2 of Mitogen-activated protein kinase kinase kinase 4 OS=Homo sapiens GN=MAP3K4	NA	2	NA	15	NA	6.2812	NA	NA	NA	NA	NA	NA	NA	NA	NA	NA	NA	NA	NA	NA	NA	NA	NA	NA	NA	NA	NA	NA	NA	NA	NA	NA	NA	NA	2.79292e+07	2.47794e+07	2.806e+07	2.51489e+07	2.36424e+07	2.34347e+07	2.42131e+07	2.32613e+07	2.57795e+07	2.54339e+07	2.52941e+07	2.49e+07	1.66498e+07
PPP6C	O00743	Serine/threonine-protein phosphatase 6 catalytic subunit OS=Homo sapiens GN=PPP6C PE=1 SV=1	NA	2	NA	8	NA	6.66844	NA	NA	NA	NA	NA	NA	NA	NA	NA	NA	NA	NA	NA	NA	NA	NA	NA	NA	NA	NA	NA	NA	NA	NA	NA	NA	NA	NA	5.60995e+07	5.72465e+07	5.40737e+07	5.55923e+07	5.17843e+07	5.25128e+07	4.93828e+07	4.97782e+07	5.46254e+07	5.38183e+07	5.11181e+07	5.13058e+07	4.81833e+07
TLDC1	Q6P9B6	TLD domain-containing protein 1 OS=Homo sapiens GN=TLDC1 PE=1 SV=2	NA	2	NA	8	NA	6.39649	NA	NA	NA	NA	NA	NA	NA	NA	NA	NA	NA	NA	NA	NA	NA	NA	NA	NA	NA	NA	NA	NA	NA	NA	NA	NA	NA	NA	6.97824e+06	9.02879e+06	7.31041e+06	8.76249e+06	2.95019e+07	2.57801e+07	2.80802e+07	2.55846e+07	1.61138e+07	1.53517e+07	1.64811e+07	1.43004e+07	1.68174e+07
DIP2C	A0A0U1RQW6|E7EPU2|Q9Y2E4	Disco-interacting protein 2 homolog C OS=Homo sapiens GN=DIP2C PE=1 SV=1|Disco-interacting protein 2 homolog C OS=Homo sapiens GN=DIP2C PE=1 SV=2|Disco-interacting protein 2 homolog C OS=Homo sapiens GN=DIP2C PE=1 SV=2	NA	2	NA	3	NA	5.76487	NA	NA	NA	NA	NA	NA	NA	NA	NA	NA	NA	NA	NA	NA	NA	NA	NA	NA	NA	NA	NA	NA	NA	NA	NA	NA	NA	NA	2.82467e+06	2.3209e+06	3.03092e+06	2.64605e+06	4.84816e+06	4.24111e+06	5.03986e+06	5.23245e+06	3.51038e+06	4.02168e+06	3.97347e+06	3.86328e+06	4.13982e+06
SLC38A9	D6R9Q7|D6RER8|D6RG31|D6RHF5|E7ESU6|Q8NBW4|Q8NBW4-2|Q8NBW4-3|Q8NBW4-4	Sodium-coupled neutral amino acid transporter 9 (Fragment) OS=Homo sapiens GN=SLC38A9 PE=1 SV=1|Sodium-coupled neutral amino acid transporter 9 (Fragment) OS=Homo sapiens GN=SLC38A9 PE=1 SV=1|Sodium-coupled neutral amino acid transporter 9 (Fragment) OS=Homo sapiens GN=SLC38A9 PE=1 SV=1|Sodium-coupled neutral amino acid transporter 9 OS=Homo sapiens GN=SLC38A9 PE=1 SV=1|Sodium-coupled neutral ami…	NA	2	NA	3	NA	5.9764	NA	NA	NA	NA	NA	NA	NA	NA	NA	NA	NA	NA	NA	NA	NA	NA	NA	NA	NA	NA	NA	NA	NA	NA	NA	NA	NA	NA	3.58713e+06	3.6564e+06	3.406e+06	3.3644e+06	3.44681e+06	3.48098e+06	3.73462e+06	3.48822e+06	4.32245e+06	4.09367e+06	4.70258e+06	3.62658e+06	3.51008e+06
EMC10	M0R2A0|Q5UCC4|Q5UCC4-2	ER membrane protein complex subunit 10 OS=Homo sapiens GN=EMC10 PE=1 SV=1|ER membrane protein complex subunit 10 OS=Homo sapiens GN=EMC10 PE=1 SV=1|Isoform 2 of ER membrane protein complex subunit 10 OS=Homo sapiens GN=EMC10	NA	2	NA	3	NA	5.86437	NA	NA	NA	NA	NA	NA	NA	NA	NA	NA	NA	NA	NA	NA	NA	NA	NA	NA	NA	NA	NA	NA	NA	NA	NA	NA	NA	NA	1.94741e+06	2.07366e+06	2.12499e+06	1.76579e+06	7.38046e+06	6.69034e+06	7.45124e+06	6.54615e+06	6.38661e+06	5.71415e+06	5.92791e+06	5.40673e+06	7.59245e+06
LRRC16A	Q5VZK9	F-actin-uncapping protein LRRC16A OS=Homo sapiens GN=LRRC16A PE=1 SV=1	NA	2	NA	12	NA	6.15616	NA	NA	NA	NA	NA	NA	NA	NA	NA	NA	NA	NA	NA	NA	NA	NA	NA	NA	NA	NA	NA	NA	NA	NA	NA	NA	NA	NA	1.19789e+07	1.27173e+07	1.26714e+07	1.24883e+07	9.26171e+06	8.0625e+06	9.60963e+06	9.11402e+06	1.40209e+07	1.28192e+07	1.32524e+07	1.28654e+07	1.53244e+07
USP9X	Q93008|Q93008-1	Probable ubiquitin carboxyl-terminal hydrolase FAF-X OS=Homo sapiens GN=USP9X PE=1 SV=3|Isoform 2 of Probable ubiquitin carboxyl-terminal hydrolase FAF-X OS=Homo sapiens GN=USP9X	NA	2	NA	19	NA	6.63303	NA	NA	NA	NA	NA	NA	NA	NA	NA	NA	NA	NA	NA	NA	NA	NA	NA	NA	NA	NA	NA	NA	NA	NA	NA	NA	NA	NA	2.8834e+07	3.16736e+07	2.95293e+07	3.17479e+07	3.79849e+07	4.11444e+07	3.77465e+07	4.1527e+07	4.00509e+07	3.92212e+07	3.79378e+07	4.25121e+07	5.3724e+07
UVRAG	E9PR71|Q9P2Y5	UV radiation resistance-associated gene protein OS=Homo sapiens GN=UVRAG PE=1 SV=1|UV radiation resistance-associated gene protein OS=Homo sapiens GN=UVRAG PE=1 SV=1	NA	2	NA	7	NA	5.93744	NA	NA	NA	NA	NA	NA	NA	NA	NA	NA	NA	NA	NA	NA	NA	NA	NA	NA	NA	NA	NA	NA	NA	NA	NA	NA	NA	NA	1.08491e+07	1.08014e+07	1.12312e+07	1.13432e+07	1.10417e+07	1.11286e+07	1.26531e+07	1.24871e+07	1.22495e+07	1.14532e+07	1.2263e+07	1.21572e+07	1.36689e+07
CDK7	P50613	Cyclin-dependent kinase 7 OS=Homo sapiens GN=CDK7 PE=1 SV=1	NA	2	NA	11	NA	6.60412	NA	NA	NA	NA	NA	NA	NA	NA	NA	NA	NA	NA	NA	NA	NA	NA	NA	NA	NA	NA	NA	NA	NA	NA	NA	NA	NA	NA	7.76254e+07	7.83651e+07	7.84369e+07	7.98157e+07	3.33324e+07	3.22507e+07	3.41291e+07	3.20013e+07	3.38635e+07	3.58403e+07	3.45506e+07	3.54066e+07	3.45157e+07
TEFM	Q96QE5	Transcription elongation factor, mitochondrial OS=Homo sapiens GN=TEFM PE=1 SV=1	NA	2	NA	4	NA	5.64544	NA	NA	NA	NA	NA	NA	NA	NA	NA	NA	NA	NA	NA	NA	NA	NA	NA	NA	NA	NA	NA	NA	NA	NA	NA	NA	NA	NA	6.75961e+06	6.9977e+06	6.78816e+06	7.56236e+06	5.07574e+06	5.09017e+06	5.07343e+06	5.44217e+06	5.72259e+06	6.88154e+06	6.4401e+06	7.05692e+06	4.12281e+06
C5orf24	Q7Z6I8	UPF0461 protein C5orf24 OS=Homo sapiens GN=C5orf24 PE=1 SV=1	NA	2	NA	4	NA	6.3708	NA	NA	NA	NA	NA	NA	NA	NA	NA	NA	NA	NA	NA	NA	NA	NA	NA	NA	NA	NA	NA	NA	NA	NA	NA	NA	NA	NA	9.48812e+06	9.45815e+06	9.81345e+06	1.00809e+07	6.33845e+06	5.95787e+06	6.17168e+06	6.19115e+06	9.26643e+06	8.37e+06	9.10528e+06	9.19093e+06	8.51691e+06
AHCYL1	O43865	Adenosylhomocysteinase 2 OS=Homo sapiens GN=AHCYL1 PE=1 SV=2	NA	2	NA	10	NA	6.61018	NA	NA	NA	NA	NA	NA	NA	NA	NA	NA	NA	NA	NA	NA	NA	NA	NA	NA	NA	NA	NA	NA	NA	NA	NA	NA	NA	NA	3.72945e+07	3.54308e+07	3.68331e+07	3.39672e+07	3.35157e+07	3.28675e+07	3.14814e+07	2.88051e+07	3.54073e+07	3.55283e+07	3.64892e+07	3.3671e+07	5.43538e+07
A0A087WV05|MYCBP	A0A087WV05|Q99417	Uncharacterized protein OS=Homo sapiens PE=4 SV=1|C-Myc-binding protein OS=Homo sapiens GN=MYCBP PE=1 SV=3	NA	2	NA	5	NA	6.12859	NA	NA	NA	NA	NA	NA	NA	NA	NA	NA	NA	NA	NA	NA	NA	NA	NA	NA	NA	NA	NA	NA	NA	NA	NA	NA	NA	NA	1.81183e+07	2.09786e+07	2.20031e+07	2.11223e+07	1.43214e+07	1.59222e+07	1.59955e+07	1.4891e+07	2.22405e+07	2.14457e+07	2.15887e+07	2.04476e+07	2.23018e+07
AP3B1	O00203	AP-3 complex subunit beta-1 OS=Homo sapiens GN=AP3B1 PE=1 SV=3	NA	2	NA	24	NA	6.98639	NA	NA	NA	NA	NA	NA	NA	NA	NA	NA	NA	NA	NA	NA	NA	NA	NA	NA	NA	NA	NA	NA	NA	NA	NA	NA	NA	NA	8.21567e+07	8.15688e+07	8.02148e+07	8.1082e+07	1.57458e+08	1.60673e+08	1.51016e+08	1.54366e+08	1.33021e+08	1.26138e+08	1.303e+08	1.25555e+08	1.35395e+08
SLC25A1	P53007	Tricarboxylate transport protein, mitochondrial OS=Homo sapiens GN=SLC25A1 PE=1 SV=2	NA	2	NA	9	NA	6.96683	NA	NA	NA	NA	NA	NA	NA	NA	NA	NA	NA	NA	NA	NA	NA	NA	NA	NA	NA	NA	NA	NA	NA	NA	NA	NA	NA	NA	3.44802e+07	3.53596e+07	3.38683e+07	3.49096e+07	4.25572e+07	4.43985e+07	4.13674e+07	4.24505e+07	3.86137e+07	3.79664e+07	3.85699e+07	3.63908e+07	3.32999e+07
IKBKG	A0A087X1B1|C9J2V2|Q9Y6K9|Q9Y6K9-2	NF-kappa-B essential modulator OS=Homo sapiens GN=IKBKG PE=1 SV=1|NF-kappa-B essential modulator (Fragment) OS=Homo sapiens GN=IKBKG PE=1 SV=1|NF-kappa-B essential modulator OS=Homo sapiens GN=IKBKG PE=1 SV=2|Isoform 2 of NF-kappa-B essential modulator OS=Homo sapiens GN=IKBKG	NA	2	NA	11	NA	6.5469	NA	NA	NA	NA	NA	NA	NA	NA	NA	NA	NA	NA	NA	NA	NA	NA	NA	NA	NA	NA	NA	NA	NA	NA	NA	NA	NA	NA	1.97724e+07	2.21555e+07	1.9407e+07	2.23231e+07	2.55315e+07	2.43712e+07	2.60298e+07	2.51422e+07	2.3871e+07	2.52686e+07	2.47506e+07	2.42687e+07	2.20418e+07
GRAMD1A	M0QZ12|Q96CP6|Q96CP6-2|Q96CP6-3	GRAM domain-containing protein 1A OS=Homo sapiens GN=GRAMD1A PE=1 SV=1|GRAM domain-containing protein 1A OS=Homo sapiens GN=GRAMD1A PE=1 SV=2|Isoform 2 of GRAM domain-containing protein 1A OS=Homo sapiens GN=GRAMD1A|Isoform 3 of GRAM domain-containing protein 1A OS=Homo sapiens GN=GRAMD1A	NA	2	NA	5	NA	5.94892	NA	NA	NA	NA	NA	NA	NA	NA	NA	NA	NA	NA	NA	NA	NA	NA	NA	NA	NA	NA	NA	NA	NA	NA	NA	NA	NA	NA	6.82503e+06	7.40704e+06	6.32676e+06	7.53487e+06	6.18735e+06	5.80126e+06	5.3378e+06	4.99452e+06	3.47456e+06	3.63266e+06	3.39259e+06	3.46811e+06	7.75308e+06
PHF21A	Q96BD5|Q96BD5-2|Q96BD5-3	PHD finger protein 21A OS=Homo sapiens GN=PHF21A PE=1 SV=1|Isoform 2 of PHD finger protein 21A OS=Homo sapiens GN=PHF21A|Isoform 3 of PHD finger protein 21A OS=Homo sapiens GN=PHF21A	NA	2	NA	4	NA	5.6277	NA	NA	NA	NA	NA	NA	NA	NA	NA	NA	NA	NA	NA	NA	NA	NA	NA	NA	NA	NA	NA	NA	NA	NA	NA	NA	NA	NA	1.77387e+06	2.08237e+06	2.12506e+06	1.86159e+06	1.92784e+06	1.76625e+06	1.75209e+06	1.98747e+06	1.87303e+06	1.79315e+06	1.77509e+06	2.01019e+06	1.60197e+06
SOS1	G5E9C8|Q07889	Son of sevenless homolog 1 OS=Homo sapiens GN=SOS1 PE=1 SV=1|Son of sevenless homolog 1 OS=Homo sapiens GN=SOS1 PE=1 SV=1	NA	2	NA	13	NA	6.3997	NA	NA	NA	NA	NA	NA	NA	NA	NA	NA	NA	NA	NA	NA	NA	NA	NA	NA	NA	NA	NA	NA	NA	NA	NA	NA	NA	NA	1.92988e+07	1.96448e+07	1.93451e+07	1.9621e+07	2.72764e+07	2.5682e+07	2.62839e+07	2.52222e+07	2.12768e+07	2.12739e+07	2.07264e+07	2.20734e+07	2.98963e+07
GNB1L	Q9BYB4	Guanine nucleotide-binding protein subunit beta-like protein 1 OS=Homo sapiens GN=GNB1L PE=1 SV=2	NA	2	NA	7	NA	6.43736	NA	NA	NA	NA	NA	NA	NA	NA	NA	NA	NA	NA	NA	NA	NA	NA	NA	NA	NA	NA	NA	NA	NA	NA	NA	NA	NA	NA	1.45992e+07	1.44391e+07	1.47072e+07	1.55127e+07	1.12555e+07	1.14182e+07	1.18158e+07	1.16812e+07	1.35169e+07	1.30723e+07	1.38132e+07	1.35098e+07	1.37565e+07
LRP1	Q07954	Prolow-density lipoprotein receptor-related protein 1 OS=Homo sapiens GN=LRP1 PE=1 SV=2	NA	2	NA	81	NA	7.22795	NA	NA	NA	NA	NA	NA	NA	NA	NA	NA	NA	NA	NA	NA	NA	NA	NA	NA	NA	NA	NA	NA	NA	NA	NA	NA	NA	NA	8.33181e+07	7.70325e+07	8.21797e+07	7.83489e+07	4.48617e+08	4.55421e+08	4.36993e+08	4.32669e+08	1.16898e+08	1.10823e+08	1.22677e+08	1.15029e+08	1.95136e+08
CCDC77	Q9BR77|Q9BR77-2	Coiled-coil domain-containing protein 77 OS=Homo sapiens GN=CCDC77 PE=2 SV=1|Isoform 2 of Coiled-coil domain-containing protein 77 OS=Homo sapiens GN=CCDC77	NA	2	NA	2	NA	6.25263	NA	NA	NA	NA	NA	NA	NA	NA	NA	NA	NA	NA	NA	NA	NA	NA	NA	NA	NA	NA	NA	NA	NA	NA	NA	NA	NA	NA	3.92511e+06	3.84397e+06	3.91111e+06	3.78114e+06	2.35744e+06	2.3318e+06	2.85186e+06	2.39649e+06	2.45052e+06	3.27454e+06	2.81481e+06	2.55627e+06	2.93496e+06
MSH2	P43246	DNA mismatch repair protein Msh2 OS=Homo sapiens GN=MSH2 PE=1 SV=1	NA	2	NA	24	NA	7.12385	NA	NA	NA	NA	NA	NA	NA	NA	NA	NA	NA	NA	NA	NA	NA	NA	NA	NA	NA	NA	NA	NA	NA	NA	NA	NA	NA	NA	1.03547e+08	9.41608e+07	1.05213e+08	9.8268e+07	5.03501e+07	5.26354e+07	5.15071e+07	5.52191e+07	1.01416e+08	1.07502e+08	1.07868e+08	1.10053e+08	4.32948e+07
TRIM4	Q9C037|Q9C037-2	E3 ubiquitin-protein ligase TRIM4 OS=Homo sapiens GN=TRIM4 PE=1 SV=2|Isoform Beta of E3 ubiquitin-protein ligase TRIM4 OS=Homo sapiens GN=TRIM4	NA	2	NA	4	NA	5.93844	NA	NA	NA	NA	NA	NA	NA	NA	NA	NA	NA	NA	NA	NA	NA	NA	NA	NA	NA	NA	NA	NA	NA	NA	NA	NA	NA	NA	3.78059e+06	3.3282e+06	3.31272e+06	4.17455e+06	5.95851e+06	6.42973e+06	5.98024e+06	6.55566e+06	4.58263e+06	4.67586e+06	4.69486e+06	4.84203e+06	5.72038e+06
PSMB9	A2ACR1|P28065|P28065-2	Proteasome subunit beta type OS=Homo sapiens GN=PSMB9 PE=1 SV=1|Proteasome subunit beta type-9 OS=Homo sapiens GN=PSMB9 PE=1 SV=2|Isoform LMP2.S of Proteasome subunit beta type-9 OS=Homo sapiens GN=PSMB9	NA	2	NA	5	NA	6.60159	NA	NA	NA	NA	NA	NA	NA	NA	NA	NA	NA	NA	NA	NA	NA	NA	NA	NA	NA	NA	NA	NA	NA	NA	NA	NA	NA	NA	1.27249e+07	1.56439e+07	1.2353e+07	1.55564e+07	1.094e+07	9.88673e+06	1.14754e+07	9.22387e+06	2.32313e+07	2.22176e+07	2.4043e+07	2.15315e+07	4.29936e+07
TOMM40	O96008	Mitochondrial import receptor subunit TOM40 homolog OS=Homo sapiens GN=TOMM40 PE=1 SV=1	NA	2	NA	6	NA	7.29209	NA	NA	NA	NA	NA	NA	NA	NA	NA	NA	NA	NA	NA	NA	NA	NA	NA	NA	NA	NA	NA	NA	NA	NA	NA	NA	NA	NA	5.06016e+07	4.84123e+07	5.03241e+07	4.91285e+07	5.16278e+07	4.8382e+07	5.14354e+07	4.88281e+07	4.99915e+07	4.88187e+07	5.11998e+07	5.11624e+07	3.50194e+07
ZBED1	O96006	Zinc finger BED domain-containing protein 1 OS=Homo sapiens GN=ZBED1 PE=1 SV=1	NA	2	NA	4	NA	5.72875	NA	NA	NA	NA	NA	NA	NA	NA	NA	NA	NA	NA	NA	NA	NA	NA	NA	NA	NA	NA	NA	NA	NA	NA	NA	NA	NA	NA	5.21319e+06	4.47983e+06	4.76208e+06	4.88178e+06	2.9956e+06	2.99694e+06	2.72829e+06	3.02584e+06	2.35391e+06	2.73421e+06	2.13533e+06	2.4138e+06	5.792e+06
TMEM68	E5RJI9|Q96MH6|Q96MH6-2	Transmembrane protein 68 (Fragment) OS=Homo sapiens GN=TMEM68 PE=1 SV=1|Transmembrane protein 68 OS=Homo sapiens GN=TMEM68 PE=2 SV=2|Isoform 2 of Transmembrane protein 68 OS=Homo sapiens GN=TMEM68	NA	2	NA	5	NA	5.58192	NA	NA	NA	NA	NA	NA	NA	NA	NA	NA	NA	NA	NA	NA	NA	NA	NA	NA	NA	NA	NA	NA	NA	NA	NA	NA	NA	NA	5.93896e+06	5.68327e+06	5.15837e+06	5.43502e+06	5.21477e+06	4.94948e+06	5.1409e+06	4.82281e+06	5.00036e+06	5.16084e+06	4.58942e+06	4.85964e+06	6.06987e+06
NSDHL	Q15738	Sterol-4-alpha-carboxylate 3-dehydrogenase, decarboxylating OS=Homo sapiens GN=NSDHL PE=1 SV=2	NA	2	NA	14	NA	6.99956	NA	NA	NA	NA	NA	NA	NA	NA	NA	NA	NA	NA	NA	NA	NA	NA	NA	NA	NA	NA	NA	NA	NA	NA	NA	NA	NA	NA	7.31256e+07	7.57706e+07	7.35716e+07	7.40196e+07	8.14882e+07	7.7442e+07	8.19354e+07	7.61785e+07	4.3216e+07	4.02849e+07	4.20965e+07	3.86568e+07	6.31822e+07
PLCB1	A0A087WT80|A0A087WW73|Q9NQ66|Q9NQ66-2	Phosphoinositide phospholipase C OS=Homo sapiens GN=PLCB1 PE=1 SV=1|Phosphoinositide phospholipase C OS=Homo sapiens GN=PLCB1 PE=1 SV=1|1-phosphatidylinositol 4,5-bisphosphate phosphodiesterase beta-1 OS=Homo sapiens GN=PLCB1 PE=1 SV=1|Isoform B of 1-phosphatidylinositol 4,5-bisphosphate phosphodiesterase beta-1 OS=Homo sapiens GN=PLCB1	NA	2	NA	5	NA	5.73285	NA	NA	NA	NA	NA	NA	NA	NA	NA	NA	NA	NA	NA	NA	NA	NA	NA	NA	NA	NA	NA	NA	NA	NA	NA	NA	NA	NA	4.71925e+06	5.02709e+06	4.93657e+06	4.69631e+06	4.44753e+06	4.17001e+06	5.37772e+06	5.01279e+06	4.56688e+06	5.50778e+06	4.8581e+06	4.6079e+06	1.01062e+07
BLM	H0YNU5|P54132	Bloom syndrome protein OS=Homo sapiens GN=BLM PE=1 SV=1|Bloom syndrome protein OS=Homo sapiens GN=BLM PE=1 SV=1	NA	2	NA	6	NA	5.64274	NA	NA	NA	NA	NA	NA	NA	NA	NA	NA	NA	NA	NA	NA	NA	NA	NA	NA	NA	NA	NA	NA	NA	NA	NA	NA	NA	NA	1.48528e+07	1.46829e+07	1.54863e+07	1.46043e+07	1.56041e+07	1.77413e+07	1.74719e+07	1.7832e+07	2.08319e+07	2.35219e+07	2.25444e+07	2.35417e+07	1.46219e+07
GCLM	P48507	Glutamate--cysteine ligase regulatory subunit OS=Homo sapiens GN=GCLM PE=1 SV=1	NA	2	NA	7	NA	6.97085	NA	NA	NA	NA	NA	NA	NA	NA	NA	NA	NA	NA	NA	NA	NA	NA	NA	NA	NA	NA	NA	NA	NA	NA	NA	NA	NA	NA	3.21494e+07	3.35931e+07	3.0677e+07	3.43215e+07	5.32576e+07	5.21628e+07	5.3566e+07	5.41874e+07	2.62365e+07	2.50578e+07	2.61419e+07	2.44136e+07	4.45185e+07
GCLC	P48506	Glutamate--cysteine ligase catalytic subunit OS=Homo sapiens GN=GCLC PE=1 SV=2	NA	2	NA	11	NA	6.43591	NA	NA	NA	NA	NA	NA	NA	NA	NA	NA	NA	NA	NA	NA	NA	NA	NA	NA	NA	NA	NA	NA	NA	NA	NA	NA	NA	NA	5.98758e+07	6.10901e+07	5.92271e+07	6.08354e+07	2.21196e+07	2.25824e+07	2.34713e+07	2.27316e+07	4.37188e+07	4.29915e+07	4.07831e+07	4.34359e+07	3.17101e+07
DCXR	J3KS22|J3QS36|Q7Z4W1	L-xylulose reductase (Fragment) OS=Homo sapiens GN=DCXR PE=1 SV=7|L-xylulose reductase (Fragment) OS=Homo sapiens GN=DCXR PE=1 SV=1|L-xylulose reductase OS=Homo sapiens GN=DCXR PE=1 SV=2	NA	2	NA	7	NA	6.69689	NA	NA	NA	NA	NA	NA	NA	NA	NA	NA	NA	NA	NA	NA	NA	NA	NA	NA	NA	NA	NA	NA	NA	NA	NA	NA	NA	NA	1.84625e+07	1.83798e+07	1.83589e+07	1.8027e+07	2.26489e+07	2.30365e+07	2.33318e+07	2.32551e+07	1.58688e+07	1.53662e+07	1.56352e+07	1.54984e+07	1.09887e+07
SLC41A3	D6R9S7|D6RDB0|D6RHE3|Q96GZ6|Q96GZ6-2|Q96GZ6-5|Q96GZ6-6|Q96GZ6-9	Solute carrier family 41 member 3 (Fragment) OS=Homo sapiens GN=SLC41A3 PE=1 SV=1|Solute carrier family 41 member 3 (Fragment) OS=Homo sapiens GN=SLC41A3 PE=1 SV=1|Solute carrier family 41 member 3 (Fragment) OS=Homo sapiens GN=SLC41A3 PE=1 SV=1|Solute carrier family 41 member 3 OS=Homo sapiens GN=SLC41A3 PE=1 SV=2|Isoform 2 of Solute carrier family 41 member 3 OS=Homo sapiens GN=SLC41A3|Isoform …	NA	2	NA	3	NA	5.58019	NA	NA	NA	NA	NA	NA	NA	NA	NA	NA	NA	NA	NA	NA	NA	NA	NA	NA	NA	NA	NA	NA	NA	NA	NA	NA	NA	NA	734687	795199	1.02185e+06	779787	1.19874e+06	1.15811e+06	1.17026e+06	910773	819516	751613	447015	924999	1.5656e+06
MARS	P56192	Methionine--tRNA ligase, cytoplasmic OS=Homo sapiens GN=MARS PE=1 SV=2	NA	2	NA	29	NA	7.24259	NA	NA	NA	NA	NA	NA	NA	NA	NA	NA	NA	NA	NA	NA	NA	NA	NA	NA	NA	NA	NA	NA	NA	NA	NA	NA	NA	NA	1.10633e+08	1.14427e+08	1.13543e+08	1.11537e+08	9.30674e+07	9.33346e+07	9.58332e+07	9.55771e+07	1.25252e+08	1.28546e+08	1.27524e+08	1.27856e+08	1.31464e+08
ITGA1	P56199	Integrin alpha-1 OS=Homo sapiens GN=ITGA1 PE=1 SV=2	NA	2	NA	15	NA	6.30403	NA	NA	NA	NA	NA	NA	NA	NA	NA	NA	NA	NA	NA	NA	NA	NA	NA	NA	NA	NA	NA	NA	NA	NA	NA	NA	NA	NA	1.0016e+07	1.22045e+07	9.45463e+06	1.20018e+07	2.42511e+07	2.22632e+07	2.36716e+07	2.04193e+07	8.37343e+06	1.02079e+07	8.2756e+06	1.00164e+07	7.83143e+07
VARS2	A0A0A0MTG1|A0A0G2JL52|A0A140T8Y0|A0A140TA35|A0A140TA40|B4E0K6|B7ZL25|Q5ST30|Q5ST30-4	Valine--tRNA ligase, mitochondrial OS=Homo sapiens GN=VARS2 PE=1 SV=1|Valine--tRNA ligase, mitochondrial OS=Homo sapiens GN=VARS2 PE=1 SV=1|Valine--tRNA ligase, mitochondrial OS=Homo sapiens GN=VARS2 PE=1 SV=1|Valine--tRNA ligase, mitochondrial OS=Homo sapiens GN=VARS2 PE=1 SV=1|Valine--tRNA ligase, mitochondrial OS=Homo sapiens GN=VARS2 PE=1 SV=1|Valine--tRNA ligase, mitochondrial OS=Homo sapien…	NA	2	NA	9	NA	6.0285	NA	NA	NA	NA	NA	NA	NA	NA	NA	NA	NA	NA	NA	NA	NA	NA	NA	NA	NA	NA	NA	NA	NA	NA	NA	NA	NA	NA	1.55216e+07	1.60363e+07	1.61151e+07	1.56182e+07	2.11839e+07	1.9494e+07	2.13005e+07	2.11665e+07	1.99274e+07	1.82669e+07	1.87453e+07	1.86984e+07	1.36914e+07
USP47	Q96K76|Q96K76-2|Q96K76-4	Ubiquitin carboxyl-terminal hydrolase 47 OS=Homo sapiens GN=USP47 PE=1 SV=3|Isoform 2 of Ubiquitin carboxyl-terminal hydrolase 47 OS=Homo sapiens GN=USP47|Isoform 4 of Ubiquitin carboxyl-terminal hydrolase 47 OS=Homo sapiens GN=USP47	NA	2	NA	24	NA	6.41718	NA	NA	NA	NA	NA	NA	NA	NA	NA	NA	NA	NA	NA	NA	NA	NA	NA	NA	NA	NA	NA	NA	NA	NA	NA	NA	NA	NA	4.56541e+07	4.4339e+07	4.4738e+07	4.60294e+07	6.29812e+07	5.92566e+07	6.35024e+07	6.40785e+07	5.39793e+07	5.23773e+07	5.39239e+07	5.25399e+07	2.10052e+07
RNF219	Q5W0B1	RING finger protein 219 OS=Homo sapiens GN=RNF219 PE=1 SV=1	NA	2	NA	6	NA	5.9909	NA	NA	NA	NA	NA	NA	NA	NA	NA	NA	NA	NA	NA	NA	NA	NA	NA	NA	NA	NA	NA	NA	NA	NA	NA	NA	NA	NA	5.96267e+06	5.91472e+06	4.84541e+06	5.94016e+06	6.85202e+06	6.39767e+06	6.99315e+06	7.44643e+06	8.20126e+06	9.14958e+06	8.37108e+06	9.66565e+06	8.1795e+06
SH3BP4	Q9P0V3	SH3 domain-binding protein 4 OS=Homo sapiens GN=SH3BP4 PE=1 SV=1	NA	2	NA	18	NA	6.47755	NA	NA	NA	NA	NA	NA	NA	NA	NA	NA	NA	NA	NA	NA	NA	NA	NA	NA	NA	NA	NA	NA	NA	NA	NA	NA	NA	NA	3.64662e+07	3.5387e+07	3.6316e+07	3.59526e+07	4.98043e+07	4.93274e+07	4.76551e+07	4.93095e+07	2.88775e+07	2.99103e+07	2.71169e+07	3.06549e+07	5.62063e+07
PRUNE2	A0A088AWP5|Q8WUY3|Q8WUY3-2|Q8WUY3-3|Q8WUY3-4	Protein prune homolog 2 OS=Homo sapiens GN=PRUNE2 PE=1 SV=1|Protein prune homolog 2 OS=Homo sapiens GN=PRUNE2 PE=1 SV=3|Isoform 2 of Protein prune homolog 2 OS=Homo sapiens GN=PRUNE2|Isoform 3 of Protein prune homolog 2 OS=Homo sapiens GN=PRUNE2|Isoform 4 of Protein prune homolog 2 OS=Homo sapiens GN=PRUNE2	NA	2	NA	11	NA	5.94421	NA	NA	NA	NA	NA	NA	NA	NA	NA	NA	NA	NA	NA	NA	NA	NA	NA	NA	NA	NA	NA	NA	NA	NA	NA	NA	NA	NA	5.95545e+06	5.79155e+06	4.73278e+06	6.07151e+06	6.39314e+06	6.52762e+06	6.16403e+06	6.3759e+06	4.15939e+06	4.99874e+06	4.01605e+06	5.07361e+06	2.4474e+07
ATP1B1	P05026|P05026-2	Sodium/potassium-transporting ATPase subunit beta-1 OS=Homo sapiens GN=ATP1B1 PE=1 SV=1|Isoform 2 of Sodium/potassium-transporting ATPase subunit beta-1 OS=Homo sapiens GN=ATP1B1	NA	2	NA	6	NA	6.66507	NA	NA	NA	NA	NA	NA	NA	NA	NA	NA	NA	NA	NA	NA	NA	NA	NA	NA	NA	NA	NA	NA	NA	NA	NA	NA	NA	NA	9.85502e+06	9.24772e+06	8.69924e+06	9.79075e+06	1.04478e+07	1.14884e+07	9.71536e+06	1.06285e+07	3.65471e+07	3.36852e+07	3.39137e+07	3.24858e+07	2.86075e+07
S100A4	P26447	Protein S100-A4 OS=Homo sapiens GN=S100A4 PE=1 SV=1	NA	2	NA	4	NA	7.13078	NA	NA	NA	NA	NA	NA	NA	NA	NA	NA	NA	NA	NA	NA	NA	NA	NA	NA	NA	NA	NA	NA	NA	NA	NA	NA	NA	NA	2.03321e+06	2.82116e+06	1.99963e+06	3.38751e+06	2.01105e+07	1.91892e+07	2.11703e+07	1.83428e+07	1.26584e+08	1.07864e+08	1.21242e+08	1.02505e+08	6.33617e+06
PTPN23	Q9H3S7	Tyrosine-protein phosphatase non-receptor type 23 OS=Homo sapiens GN=PTPN23 PE=1 SV=1	NA	2	NA	26	NA	6.59651	NA	NA	NA	NA	NA	NA	NA	NA	NA	NA	NA	NA	NA	NA	NA	NA	NA	NA	NA	NA	NA	NA	NA	NA	NA	NA	NA	NA	4.6389e+07	4.63395e+07	4.58146e+07	4.76207e+07	8.89155e+07	8.76205e+07	8.84948e+07	9.19525e+07	8.90265e+07	8.96501e+07	9.04723e+07	8.58792e+07	6.55462e+07
DDX23	Q9BUQ8	Probable ATP-dependent RNA helicase DDX23 OS=Homo sapiens GN=DDX23 PE=1 SV=3	NA	2	NA	18	NA	6.66423	NA	NA	NA	NA	NA	NA	NA	NA	NA	NA	NA	NA	NA	NA	NA	NA	NA	NA	NA	NA	NA	NA	NA	NA	NA	NA	NA	NA	6.71669e+07	6.28347e+07	6.82932e+07	6.5326e+07	4.23347e+07	4.28434e+07	4.20216e+07	4.5459e+07	5.01678e+07	4.89382e+07	4.83596e+07	4.87039e+07	4.6544e+07
TDP1	Q9NUW8	Tyrosyl-DNA phosphodiesterase 1 OS=Homo sapiens GN=TDP1 PE=1 SV=2	NA	2	NA	9	NA	6.02952	NA	NA	NA	NA	NA	NA	NA	NA	NA	NA	NA	NA	NA	NA	NA	NA	NA	NA	NA	NA	NA	NA	NA	NA	NA	NA	NA	NA	1.64628e+07	1.84279e+07	1.58555e+07	1.76967e+07	1.06602e+07	1.02454e+07	1.10478e+07	9.87715e+06	1.04311e+07	1.07659e+07	1.04607e+07	1.0803e+07	1.17024e+07
KIAA0100	K7EQ86|Q08E86|Q14667|Q14667-2	KIAA0100, isoform CRA_a OS=Homo sapiens GN=KIAA0100 PE=1 SV=1|KIAA0100 protein OS=Homo sapiens GN=KIAA0100 PE=1 SV=1|Protein KIAA0100 OS=Homo sapiens GN=KIAA0100 PE=1 SV=3|Isoform 2 of Protein KIAA0100 OS=Homo sapiens GN=KIAA0100	NA	2	NA	2	NA	5.51143	NA	NA	NA	NA	NA	NA	NA	NA	NA	NA	NA	NA	NA	NA	NA	NA	NA	NA	NA	NA	NA	NA	NA	NA	NA	NA	NA	NA	2.00871e+06	1.71169e+06	2.19996e+06	1.84321e+06	1.41606e+06	1.606e+06	1.608e+06	1.62136e+06	1.48147e+06	1.266e+06	1.19418e+06	1.19595e+06	2.25471e+06
SMCHD1	A6NHR9	Structural maintenance of chromosomes flexible hinge domain-containing protein 1 OS=Homo sapiens GN=SMCHD1 PE=1 SV=2	NA	2	NA	41	NA	6.86003	NA	NA	NA	NA	NA	NA	NA	NA	NA	NA	NA	NA	NA	NA	NA	NA	NA	NA	NA	NA	NA	NA	NA	NA	NA	NA	NA	NA	1.83632e+08	1.88052e+08	1.85819e+08	1.89675e+08	1.10936e+08	1.09408e+08	1.13055e+08	1.11222e+08	1.89492e+08	2.02051e+08	1.89884e+08	2.00535e+08	1.73082e+08
GALNS	P34059	N-acetylgalactosamine-6-sulfatase OS=Homo sapiens GN=GALNS PE=1 SV=1	NA	2	NA	2	NA	5.88726	NA	NA	NA	NA	NA	NA	NA	NA	NA	NA	NA	NA	NA	NA	NA	NA	NA	NA	NA	NA	NA	NA	NA	NA	NA	NA	NA	NA	1.77085e+06	2.04907e+06	2.07312e+06	1.76873e+06	3.54962e+06	3.7301e+06	3.5334e+06	3.25968e+06	2.82579e+06	2.53508e+06	3.18549e+06	2.34682e+06	6.74543e+06
PHF5A	Q7RTV0	PHD finger-like domain-containing protein 5A OS=Homo sapiens GN=PHF5A PE=1 SV=1	NA	2	NA	5	NA	6.93819	NA	NA	NA	NA	NA	NA	NA	NA	NA	NA	NA	NA	NA	NA	NA	NA	NA	NA	NA	NA	NA	NA	NA	NA	NA	NA	NA	NA	1.74611e+07	1.61181e+07	1.76833e+07	1.68525e+07	1.18815e+07	1.23478e+07	1.21261e+07	1.25746e+07	1.58111e+07	1.5627e+07	1.54505e+07	1.60265e+07	1.18218e+07
CDC27	G5EA36|P30260|P30260-2	Cell division cycle 27, isoform CRA_c OS=Homo sapiens GN=CDC27 PE=1 SV=1|Cell division cycle protein 27 homolog OS=Homo sapiens GN=CDC27 PE=1 SV=2|Isoform 2 of Cell division cycle protein 27 homolog OS=Homo sapiens GN=CDC27	NA	2	NA	14	NA	6.69378	NA	NA	NA	NA	NA	NA	NA	NA	NA	NA	NA	NA	NA	NA	NA	NA	NA	NA	NA	NA	NA	NA	NA	NA	NA	NA	NA	NA	9.08043e+07	8.40416e+07	9.06112e+07	8.38327e+07	7.51563e+07	7.55746e+07	7.20975e+07	7.46308e+07	8.09801e+07	8.26985e+07	7.73378e+07	8.17091e+07	7.32719e+07
ACTR1B	P42025	Beta-centractin OS=Homo sapiens GN=ACTR1B PE=1 SV=1	NA	2	NA	4	NA	6.34312	NA	NA	NA	NA	NA	NA	NA	NA	NA	NA	NA	NA	NA	NA	NA	NA	NA	NA	NA	NA	NA	NA	NA	NA	NA	NA	NA	NA	1.1965e+07	1.19869e+07	1.10959e+07	1.1931e+07	1.97171e+07	2.07533e+07	2.02926e+07	1.95852e+07	1.53728e+07	1.58007e+07	1.50917e+07	1.49152e+07	1.67841e+07
MAPK9	P45984|P45984-2|P45984-3|P45984-4	Mitogen-activated protein kinase 9 OS=Homo sapiens GN=MAPK9 PE=1 SV=2|Isoform Alpha-1 of Mitogen-activated protein kinase 9 OS=Homo sapiens GN=MAPK9|Isoform Beta-1 of Mitogen-activated protein kinase 9 OS=Homo sapiens GN=MAPK9|Isoform Beta-2 of Mitogen-activated protein kinase 9 OS=Homo sapiens GN=MAPK9	NA	2	NA	5	NA	5.96539	NA	NA	NA	NA	NA	NA	NA	NA	NA	NA	NA	NA	NA	NA	NA	NA	NA	NA	NA	NA	NA	NA	NA	NA	NA	NA	NA	NA	8.26489e+06	8.15669e+06	8.28305e+06	8.82219e+06	1.13207e+07	1.11909e+07	1.09431e+07	1.18428e+07	6.81941e+06	7.18044e+06	6.6818e+06	6.50455e+06	1.31486e+07
CBLL1	Q75N03|Q75N03-2	E3 ubiquitin-protein ligase Hakai OS=Homo sapiens GN=CBLL1 PE=1 SV=1|Isoform 2 of E3 ubiquitin-protein ligase Hakai OS=Homo sapiens GN=CBLL1	NA	2	NA	4	NA	5.965	NA	NA	NA	NA	NA	NA	NA	NA	NA	NA	NA	NA	NA	NA	NA	NA	NA	NA	NA	NA	NA	NA	NA	NA	NA	NA	NA	NA	4.07332e+06	4.11814e+06	4.25007e+06	3.84544e+06	3.37756e+06	3.10983e+06	2.88192e+06	2.93336e+06	5.07029e+06	4.93113e+06	4.75318e+06	5.24551e+06	2.86378e+06
MBOAT7	Q96N66	Lysophospholipid acyltransferase 7 OS=Homo sapiens GN=MBOAT7 PE=1 SV=2	NA	2	NA	8	NA	6.77976	NA	NA	NA	NA	NA	NA	NA	NA	NA	NA	NA	NA	NA	NA	NA	NA	NA	NA	NA	NA	NA	NA	NA	NA	NA	NA	NA	NA	9.421e+06	8.42324e+06	9.54161e+06	8.53817e+06	1.77601e+07	1.59579e+07	1.7996e+07	1.6181e+07	1.2737e+07	1.45457e+07	1.20084e+07	1.58367e+07	1.95927e+07
NARFL	Q9H6Q4	Cytosolic Fe-S cluster assembly factor NARFL OS=Homo sapiens GN=NARFL PE=1 SV=1	NA	2	NA	7	NA	5.97727	NA	NA	NA	NA	NA	NA	NA	NA	NA	NA	NA	NA	NA	NA	NA	NA	NA	NA	NA	NA	NA	NA	NA	NA	NA	NA	NA	NA	7.3997e+06	7.83811e+06	7.65736e+06	8.0477e+06	8.94481e+06	8.29235e+06	8.3499e+06	8.20876e+06	9.19378e+06	9.04855e+06	8.17914e+06	8.59341e+06	8.0629e+06
TANGO2	Q6ICL3|Q6ICL3-2|Q6ICL3-3|Q6ICL3-4	Transport and Golgi organization protein 2 homolog OS=Homo sapiens GN=TANGO2 PE=2 SV=1|Isoform 2 of Transport and Golgi organization protein 2 homolog OS=Homo sapiens GN=TANGO2|Isoform 3 of Transport and Golgi organization protein 2 homolog OS=Homo sapiens GN=TANGO2|Isoform 4 of Transport and Golgi organization protein 2 homolog OS=Homo sapiens GN=TANGO2	NA	2	NA	3	NA	5.64858	NA	NA	NA	NA	NA	NA	NA	NA	NA	NA	NA	NA	NA	NA	NA	NA	NA	NA	NA	NA	NA	NA	NA	NA	NA	NA	NA	NA	2.31419e+06	2.15783e+06	2.4665e+06	1.85192e+06	4.89194e+06	5.1654e+06	5.3207e+06	6.21056e+06	2.6012e+06	2.34435e+06	2.81761e+06	2.55009e+06	2.77947e+06
PRPF19	Q9UMS4	Pre-mRNA-processing factor 19 OS=Homo sapiens GN=PRPF19 PE=1 SV=1	NA	2	NA	17	NA	7.48384	NA	NA	NA	NA	NA	NA	NA	NA	NA	NA	NA	NA	NA	NA	NA	NA	NA	NA	NA	NA	NA	NA	NA	NA	NA	NA	NA	NA	9.76444e+07	9.03344e+07	1.02892e+08	9.48966e+07	5.60166e+07	5.40092e+07	5.37e+07	5.8823e+07	8.58401e+07	8.14957e+07	8.98072e+07	8.43747e+07	5.87361e+07
MYC	A0A087WUS5|H0YBT0|P01106|P01106-2	Myc proto-oncogene protein OS=Homo sapiens GN=MYC PE=1 SV=1|Myc proto-oncogene protein OS=Homo sapiens GN=MYC PE=1 SV=1|Myc proto-oncogene protein OS=Homo sapiens GN=MYC PE=1 SV=1|Isoform 2 of Myc proto-oncogene protein OS=Homo sapiens GN=MYC	NA	2	NA	2	NA	5.81341	NA	NA	NA	NA	NA	NA	NA	NA	NA	NA	NA	NA	NA	NA	NA	NA	NA	NA	NA	NA	NA	NA	NA	NA	NA	NA	NA	NA	8.00159e+06	7.56502e+06	8.20551e+06	7.56796e+06	863404	1.0686e+06	965053	1.38609e+06	1.25512e+06	1.35934e+06	1.14435e+06	1.3165e+06	941393
GALNT10	Q86SR1|Q86SR1-2	Polypeptide N-acetylgalactosaminyltransferase 10 OS=Homo sapiens GN=GALNT10 PE=1 SV=2|Isoform 2 of Polypeptide N-acetylgalactosaminyltransferase 10 OS=Homo sapiens GN=GALNT10	NA	2	NA	7	NA	5.67819	NA	NA	NA	NA	NA	NA	NA	NA	NA	NA	NA	NA	NA	NA	NA	NA	NA	NA	NA	NA	NA	NA	NA	NA	NA	NA	NA	NA	5.27322e+06	4.9665e+06	5.2527e+06	5.34795e+06	1.68116e+07	1.73643e+07	1.55511e+07	1.6137e+07	6.68702e+06	6.8673e+06	6.33593e+06	6.4956e+06	1.23246e+07
ECH1	Q13011	Delta(3,5)-Delta(2,4)-dienoyl-CoA isomerase, mitochondrial OS=Homo sapiens GN=ECH1 PE=1 SV=2	NA	2	NA	10	NA	6.95115	NA	NA	NA	NA	NA	NA	NA	NA	NA	NA	NA	NA	NA	NA	NA	NA	NA	NA	NA	NA	NA	NA	NA	NA	NA	NA	NA	NA	1.10092e+07	1.12114e+07	1.14591e+07	1.30541e+07	2.23333e+07	2.00745e+07	2.14845e+07	2.16817e+07	5.92724e+07	5.27471e+07	6.18807e+07	5.24618e+07	4.30079e+07
GTF2A2	P52657	Transcription initiation factor IIA subunit 2 OS=Homo sapiens GN=GTF2A2 PE=1 SV=1	NA	2	NA	2	NA	6.54737	NA	NA	NA	NA	NA	NA	NA	NA	NA	NA	NA	NA	NA	NA	NA	NA	NA	NA	NA	NA	NA	NA	NA	NA	NA	NA	NA	NA	1.52954e+07	1.50838e+07	1.46273e+07	1.50904e+07	8.79939e+06	9.35472e+06	8.72177e+06	8.87545e+06	9.89378e+06	9.43938e+06	1.01161e+07	9.04938e+06	1.0547e+07
D2HGDH	Q8N465	D-2-hydroxyglutarate dehydrogenase, mitochondrial OS=Homo sapiens GN=D2HGDH PE=1 SV=3	NA	2	NA	4	NA	5.86553	NA	NA	NA	NA	NA	NA	NA	NA	NA	NA	NA	NA	NA	NA	NA	NA	NA	NA	NA	NA	NA	NA	NA	NA	NA	NA	NA	NA	9.05735e+06	9.41827e+06	9.11961e+06	9.28014e+06	5.19828e+06	5.23478e+06	5.35553e+06	5.65756e+06	5.64202e+06	5.85148e+06	6.2929e+06	5.7661e+06	3.92149e+06
ERLIN2	E5RHW4|O94905	Erlin-2 (Fragment) OS=Homo sapiens GN=ERLIN2 PE=1 SV=1|Erlin-2 OS=Homo sapiens GN=ERLIN2 PE=1 SV=1	NA	2	NA	12	NA	6.88871	NA	NA	NA	NA	NA	NA	NA	NA	NA	NA	NA	NA	NA	NA	NA	NA	NA	NA	NA	NA	NA	NA	NA	NA	NA	NA	NA	NA	5.02651e+07	4.97788e+07	5.02576e+07	5.08879e+07	6.09615e+07	6.29993e+07	6.03659e+07	6.34994e+07	6.0638e+07	5.35834e+07	6.29449e+07	5.43383e+07	7.43638e+07
PROSC	O94903	Proline synthase co-transcribed bacterial homolog protein OS=Homo sapiens GN=PROSC PE=1 SV=1	NA	2	NA	8	NA	6.54433	NA	NA	NA	NA	NA	NA	NA	NA	NA	NA	NA	NA	NA	NA	NA	NA	NA	NA	NA	NA	NA	NA	NA	NA	NA	NA	NA	NA	1.99661e+07	1.99951e+07	1.99554e+07	1.84432e+07	2.20408e+07	2.33245e+07	2.20776e+07	2.27135e+07	2.35436e+07	2.31147e+07	2.33638e+07	2.18819e+07	2.0627e+07
ITCH	Q96J02|Q96J02-2	E3 ubiquitin-protein ligase Itchy homolog OS=Homo sapiens GN=ITCH PE=1 SV=2|Isoform 2 of E3 ubiquitin-protein ligase Itchy homolog OS=Homo sapiens GN=ITCH	NA	2	NA	15	NA	6.56309	NA	NA	NA	NA	NA	NA	NA	NA	NA	NA	NA	NA	NA	NA	NA	NA	NA	NA	NA	NA	NA	NA	NA	NA	NA	NA	NA	NA	2.53677e+07	2.48974e+07	2.48354e+07	2.38466e+07	3.27065e+07	3.24054e+07	3.28271e+07	3.04565e+07	1.9229e+07	2.07962e+07	1.93831e+07	2.00558e+07	3.37009e+07
DDX56	Q9NY93|Q9NY93-2	Probable ATP-dependent RNA helicase DDX56 OS=Homo sapiens GN=DDX56 PE=1 SV=1|Isoform 2 of Probable ATP-dependent RNA helicase DDX56 OS=Homo sapiens GN=DDX56	NA	2	NA	15	NA	6.32193	NA	NA	NA	NA	NA	NA	NA	NA	NA	NA	NA	NA	NA	NA	NA	NA	NA	NA	NA	NA	NA	NA	NA	NA	NA	NA	NA	NA	7.02793e+07	7.19149e+07	6.72855e+07	6.8551e+07	3.81513e+07	3.85492e+07	3.69546e+07	3.67305e+07	4.67209e+07	4.88413e+07	4.76235e+07	4.68691e+07	3.09603e+07
MSRA	Q9UJ68|Q9UJ68-4|Q9UJ68-5	Mitochondrial peptide methionine sulfoxide reductase OS=Homo sapiens GN=MSRA PE=1 SV=1|Isoform 4 of Mitochondrial peptide methionine sulfoxide reductase OS=Homo sapiens GN=MSRA|Isoform 5 of Mitochondrial peptide methionine sulfoxide reductase OS=Homo sapiens GN=MSRA	NA	2	NA	9	NA	6.32914	NA	NA	NA	NA	NA	NA	NA	NA	NA	NA	NA	NA	NA	NA	NA	NA	NA	NA	NA	NA	NA	NA	NA	NA	NA	NA	NA	NA	1.25849e+07	1.51245e+07	1.32048e+07	1.41546e+07	1.61761e+07	1.50124e+07	1.66342e+07	1.57158e+07	1.95657e+07	2.08384e+07	1.89412e+07	2.04302e+07	1.09359e+07
STK38L	Q9Y2H1	Serine/threonine-protein kinase 38-like OS=Homo sapiens GN=STK38L PE=1 SV=3	NA	2	NA	6	NA	6.12387	NA	NA	NA	NA	NA	NA	NA	NA	NA	NA	NA	NA	NA	NA	NA	NA	NA	NA	NA	NA	NA	NA	NA	NA	NA	NA	NA	NA	1.00239e+07	1.03794e+07	9.38918e+06	1.03995e+07	6.47465e+06	6.55224e+06	6.41129e+06	6.05373e+06	9.39846e+06	9.61142e+06	1.03201e+07	9.38332e+06	1.57457e+07
INPP5F	Q9Y2H2	Phosphatidylinositide phosphatase SAC2 OS=Homo sapiens GN=INPP5F PE=1 SV=3	NA	2	NA	11	NA	6.22098	NA	NA	NA	NA	NA	NA	NA	NA	NA	NA	NA	NA	NA	NA	NA	NA	NA	NA	NA	NA	NA	NA	NA	NA	NA	NA	NA	NA	1.77133e+07	1.86882e+07	1.74402e+07	1.92509e+07	1.79579e+07	1.74301e+07	1.78652e+07	1.69812e+07	2.09236e+07	2.04909e+07	1.92316e+07	2.04654e+07	1.56407e+07
ITPA	Q9BY32	Inosine triphosphate pyrophosphatase OS=Homo sapiens GN=ITPA PE=1 SV=2	NA	2	NA	3	NA	6.38287	NA	NA	NA	NA	NA	NA	NA	NA	NA	NA	NA	NA	NA	NA	NA	NA	NA	NA	NA	NA	NA	NA	NA	NA	NA	NA	NA	NA	4.17749e+06	5.17759e+06	4.2839e+06	4.78546e+06	4.8229e+06	4.76698e+06	4.71134e+06	4.78572e+06	4.36392e+06	3.34358e+06	3.9936e+06	4.10945e+06	5.83052e+06
C6orf203	A0A0D9SEI0|Q9P0P8	Uncharacterized protein C6orf203 OS=Homo sapiens GN=C6orf203 PE=1 SV=1|Uncharacterized protein C6orf203 OS=Homo sapiens GN=C6orf203 PE=1 SV=1	NA	2	NA	2	NA	5.9078	NA	NA	NA	NA	NA	NA	NA	NA	NA	NA	NA	NA	NA	NA	NA	NA	NA	NA	NA	NA	NA	NA	NA	NA	NA	NA	NA	NA	3.12474e+06	3.04773e+06	3.49718e+06	3.49094e+06	5.81353e+06	6.26411e+06	6.8201e+06	6.8312e+06	4.62971e+06	4.7866e+06	4.54337e+06	4.52667e+06	4.11325e+06
CKS2	P33552	Cyclin-dependent kinases regulatory subunit 2 OS=Homo sapiens GN=CKS2 PE=1 SV=1	NA	2	NA	2	NA	6.31096	NA	NA	NA	NA	NA	NA	NA	NA	NA	NA	NA	NA	NA	NA	NA	NA	NA	NA	NA	NA	NA	NA	NA	NA	NA	NA	NA	NA	2.79045e+06	2.57004e+06	3.38467e+06	2.8051e+06	1.30832e+06	1.46134e+06	1.64544e+06	1.37721e+06	1.70971e+06	1.97795e+06	1.84153e+06	1.87508e+06	1.95963e+06
CRLF3	Q8IUI8	Cytokine receptor-like factor 3 OS=Homo sapiens GN=CRLF3 PE=1 SV=2	NA	2	NA	4	NA	5.75514	NA	NA	NA	NA	NA	NA	NA	NA	NA	NA	NA	NA	NA	NA	NA	NA	NA	NA	NA	NA	NA	NA	NA	NA	NA	NA	NA	NA	3.27823e+06	2.99535e+06	3.39471e+06	3.23028e+06	2.63092e+06	2.66602e+06	2.75555e+06	3.049e+06	2.79877e+06	3.02699e+06	3.35058e+06	3.28526e+06	2.17253e+06
GNL2	Q13823	Nucleolar GTP-binding protein 2 OS=Homo sapiens GN=GNL2 PE=1 SV=1	NA	2	NA	15	NA	6.69982	NA	NA	NA	NA	NA	NA	NA	NA	NA	NA	NA	NA	NA	NA	NA	NA	NA	NA	NA	NA	NA	NA	NA	NA	NA	NA	NA	NA	1.05499e+08	9.76331e+07	1.01094e+08	9.20778e+07	6.02019e+07	6.20571e+07	6.00352e+07	5.69788e+07	5.11674e+07	5.93172e+07	4.36904e+07	5.80429e+07	6.26478e+07
PPID	Q08752	Peptidyl-prolyl cis-trans isomerase D OS=Homo sapiens GN=PPID PE=1 SV=3	NA	2	NA	20	NA	7.1315	NA	NA	NA	NA	NA	NA	NA	NA	NA	NA	NA	NA	NA	NA	NA	NA	NA	NA	NA	NA	NA	NA	NA	NA	NA	NA	NA	NA	1.3213e+08	1.24717e+08	1.34703e+08	1.29611e+08	6.67885e+07	6.67438e+07	6.71431e+07	6.88248e+07	9.11117e+07	8.43862e+07	9.5032e+07	8.6417e+07	5.64527e+07
XPO7	E7ESC6|Q9UIA9	Exportin-7 OS=Homo sapiens GN=XPO7 PE=1 SV=1|Exportin-7 OS=Homo sapiens GN=XPO7 PE=1 SV=3	NA	2	NA	17	NA	6.95292	NA	NA	NA	NA	NA	NA	NA	NA	NA	NA	NA	NA	NA	NA	NA	NA	NA	NA	NA	NA	NA	NA	NA	NA	NA	NA	NA	NA	8.48284e+07	8.74667e+07	8.54719e+07	8.71103e+07	5.2995e+07	5.12172e+07	5.36546e+07	5.22883e+07	8.41148e+07	7.6913e+07	8.11195e+07	7.84046e+07	6.02432e+07
LYRM7	Q5U5X0	Complex III assembly factor LYRM7 OS=Homo sapiens GN=LYRM7 PE=1 SV=1	NA	2	NA	3	NA	6.22747	NA	NA	NA	NA	NA	NA	NA	NA	NA	NA	NA	NA	NA	NA	NA	NA	NA	NA	NA	NA	NA	NA	NA	NA	NA	NA	NA	NA	2.24943e+07	2.56918e+07	2.25361e+07	2.45838e+07	1.28912e+07	1.23194e+07	1.22002e+07	1.17023e+07	1.65297e+07	1.65571e+07	1.6977e+07	1.71749e+07	8.24939e+06
DEK	P35659	Protein DEK OS=Homo sapiens GN=DEK PE=1 SV=1	NA	2	NA	15	NA	7.45054	NA	NA	NA	NA	NA	NA	NA	NA	NA	NA	NA	NA	NA	NA	NA	NA	NA	NA	NA	NA	NA	NA	NA	NA	NA	NA	NA	NA	1.33742e+08	1.46294e+08	1.37183e+08	1.44347e+08	5.7502e+07	5.61932e+07	5.65101e+07	5.69365e+07	9.33113e+07	9.74987e+07	9.66044e+07	1.01202e+08	9.04571e+07
APEX1	G3V3M6|P27695	DNA-(apurinic or apyrimidinic site) lyase (Fragment) OS=Homo sapiens GN=APEX1 PE=1 SV=1|DNA-(apurinic or apyrimidinic site) lyase OS=Homo sapiens GN=APEX1 PE=1 SV=2	NA	2	NA	11	NA	7.28297	NA	NA	NA	NA	NA	NA	NA	NA	NA	NA	NA	NA	NA	NA	NA	NA	NA	NA	NA	NA	NA	NA	NA	NA	NA	NA	NA	NA	1.32917e+08	1.22593e+08	1.28661e+08	1.25291e+08	5.50255e+07	6.32583e+07	5.15588e+07	5.13334e+07	6.91497e+07	6.43865e+07	6.98479e+07	6.47795e+07	6.97053e+07
CETN2	P41208	Centrin-2 OS=Homo sapiens GN=CETN2 PE=1 SV=1	NA	2	NA	3	NA	6.33315	NA	NA	NA	NA	NA	NA	NA	NA	NA	NA	NA	NA	NA	NA	NA	NA	NA	NA	NA	NA	NA	NA	NA	NA	NA	NA	NA	NA	2.02568e+07	2.09162e+07	2.04327e+07	2.0484e+07	2.24462e+07	2.27092e+07	2.18282e+07	2.22443e+07	2.21063e+07	2.23827e+07	2.30457e+07	2.32624e+07	2.67956e+07
MEF2D	Q14814|Q14814-4	Myocyte-specific enhancer factor 2D OS=Homo sapiens GN=MEF2D PE=1 SV=1|Isoform MEF2DA0 of Myocyte-specific enhancer factor 2D OS=Homo sapiens GN=MEF2D	NA	2	NA	7	NA	6.17164	NA	NA	NA	NA	NA	NA	NA	NA	NA	NA	NA	NA	NA	NA	NA	NA	NA	NA	NA	NA	NA	NA	NA	NA	NA	NA	NA	NA	7.72925e+06	7.776e+06	7.56312e+06	7.45816e+06	1.06348e+07	1.03245e+07	1.00206e+07	1.09361e+07	1.71731e+07	1.56987e+07	1.65394e+07	1.56485e+07	1.1786e+07
RAPGEF1	Q13905|Q13905-2|Q13905-3|Q13905-4	Rap guanine nucleotide exchange factor 1 OS=Homo sapiens GN=RAPGEF1 PE=1 SV=3|Isoform Short of Rap guanine nucleotide exchange factor 1 OS=Homo sapiens GN=RAPGEF1|Isoform 3 of Rap guanine nucleotide exchange factor 1 OS=Homo sapiens GN=RAPGEF1|Isoform 4 of Rap guanine nucleotide exchange factor 1 OS=Homo sapiens GN=RAPGEF1	NA	2	NA	4	NA	5.70357	NA	NA	NA	NA	NA	NA	NA	NA	NA	NA	NA	NA	NA	NA	NA	NA	NA	NA	NA	NA	NA	NA	NA	NA	NA	NA	NA	NA	3.29133e+06	3.5331e+06	3.08292e+06	3.0095e+06	4.65642e+06	4.33018e+06	3.93997e+06	4.26658e+06	4.36221e+06	4.51684e+06	4.62716e+06	4.31006e+06	3.95677e+06
PHAX	Q9H814	Phosphorylated adapter RNA export protein OS=Homo sapiens GN=PHAX PE=1 SV=1	NA	2	NA	9	NA	6.43478	NA	NA	NA	NA	NA	NA	NA	NA	NA	NA	NA	NA	NA	NA	NA	NA	NA	NA	NA	NA	NA	NA	NA	NA	NA	NA	NA	NA	2.13898e+07	2.0572e+07	2.06457e+07	2.1109e+07	1.37094e+07	1.51749e+07	1.46786e+07	1.47049e+07	1.62709e+07	1.76586e+07	1.68392e+07	1.82195e+07	1.37219e+07
ABCD1	P33897	ATP-binding cassette sub-family D member 1 OS=Homo sapiens GN=ABCD1 PE=1 SV=2	NA	2	NA	3	NA	5.63329	NA	NA	NA	NA	NA	NA	NA	NA	NA	NA	NA	NA	NA	NA	NA	NA	NA	NA	NA	NA	NA	NA	NA	NA	NA	NA	NA	NA	1.90616e+06	1.82805e+06	1.78573e+06	1.79835e+06	5.39296e+06	4.72711e+06	5.64321e+06	4.9355e+06	2.88499e+06	3.04751e+06	2.6253e+06	2.67321e+06	4.77629e+06
TAOK1	Q7L7X3	Serine/threonine-protein kinase TAO1 OS=Homo sapiens GN=TAOK1 PE=1 SV=1	NA	2	NA	13	NA	6.36843	NA	NA	NA	NA	NA	NA	NA	NA	NA	NA	NA	NA	NA	NA	NA	NA	NA	NA	NA	NA	NA	NA	NA	NA	NA	NA	NA	NA	1.48037e+07	1.62653e+07	1.58448e+07	1.54307e+07	1.9392e+07	2.02922e+07	1.99736e+07	2.09448e+07	1.76217e+07	1.64345e+07	1.85056e+07	1.70308e+07	1.48229e+07
NUDT4	Q9NZJ9|Q9NZJ9-2	Diphosphoinositol polyphosphate phosphohydrolase 2 OS=Homo sapiens GN=NUDT4 PE=1 SV=2|Isoform 2 of Diphosphoinositol polyphosphate phosphohydrolase 2 OS=Homo sapiens GN=NUDT4	NA	2	NA	4	NA	6.10349	NA	NA	NA	NA	NA	NA	NA	NA	NA	NA	NA	NA	NA	NA	NA	NA	NA	NA	NA	NA	NA	NA	NA	NA	NA	NA	NA	NA	1.06462e+07	1.05817e+07	1.08986e+07	1.00611e+07	9.84996e+06	9.45739e+06	8.93794e+06	9.04514e+06	9.12019e+06	9.44301e+06	9.63596e+06	9.37505e+06	7.45357e+06
DTL	F5GZ90|Q9NZJ0	Denticleless protein homolog OS=Homo sapiens GN=DTL PE=1 SV=1|Denticleless protein homolog OS=Homo sapiens GN=DTL PE=1 SV=3	NA	2	NA	3	NA	5.64438	NA	NA	NA	NA	NA	NA	NA	NA	NA	NA	NA	NA	NA	NA	NA	NA	NA	NA	NA	NA	NA	NA	NA	NA	NA	NA	NA	NA	3.21511e+06	3.42662e+06	4.42376e+06	3.60099e+06	1.44758e+06	1.24465e+06	1.19403e+06	1.06138e+06	3.2477e+06	3.33349e+06	3.66892e+06	3.60251e+06	1.35778e+06
COQ3	Q5T063|Q9NZJ6	Ubiquinone biosynthesis O-methyltransferase, mitochondrial OS=Homo sapiens GN=COQ3 PE=1 SV=2|Ubiquinone biosynthesis O-methyltransferase, mitochondrial OS=Homo sapiens GN=COQ3 PE=1 SV=3	NA	2	NA	3	NA	5.60069	NA	NA	NA	NA	NA	NA	NA	NA	NA	NA	NA	NA	NA	NA	NA	NA	NA	NA	NA	NA	NA	NA	NA	NA	NA	NA	NA	NA	3.8164e+06	3.94349e+06	3.80181e+06	4.08528e+06	2.52539e+06	2.05256e+06	2.41171e+06	2.46905e+06	3.22654e+06	3.14133e+06	3.19848e+06	3.49264e+06	1.94676e+06
SACS	Q9NZJ4	Sacsin OS=Homo sapiens GN=SACS PE=1 SV=2	NA	2	NA	39	NA	6.28289	NA	NA	NA	NA	NA	NA	NA	NA	NA	NA	NA	NA	NA	NA	NA	NA	NA	NA	NA	NA	NA	NA	NA	NA	NA	NA	NA	NA	1.0462e+08	1.04804e+08	1.01317e+08	1.04073e+08	1.03717e+08	1.03226e+08	1.04903e+08	1.05138e+08	6.82029e+07	7.55154e+07	6.26605e+07	7.31691e+07	6.41434e+07
FOXO3	O43524	Forkhead box protein O3 OS=Homo sapiens GN=FOXO3 PE=1 SV=1	NA	2	NA	4	NA	5.8793	NA	NA	NA	NA	NA	NA	NA	NA	NA	NA	NA	NA	NA	NA	NA	NA	NA	NA	NA	NA	NA	NA	NA	NA	NA	NA	NA	NA	4.42361e+06	5.33631e+06	4.28347e+06	4.85198e+06	6.63727e+06	6.11082e+06	6.60912e+06	6.21245e+06	4.84397e+06	5.52609e+06	4.92502e+06	5.1861e+06	5.41092e+06
WBP11	Q9Y2W2	WW domain-binding protein 11 OS=Homo sapiens GN=WBP11 PE=1 SV=1	NA	2	NA	20	NA	6.9325	NA	NA	NA	NA	NA	NA	NA	NA	NA	NA	NA	NA	NA	NA	NA	NA	NA	NA	NA	NA	NA	NA	NA	NA	NA	NA	NA	NA	7.23845e+07	7.26274e+07	7.48029e+07	7.42214e+07	4.86635e+07	4.76564e+07	5.041e+07	4.93846e+07	6.20573e+07	6.28144e+07	6.39583e+07	6.56314e+07	6.84558e+07
ABI1	Q8IZP0-3|Q8IZP0-5|Q8IZP0-9	Isoform 3 of Abl interactor 1 OS=Homo sapiens GN=ABI1|Isoform 5 of Abl interactor 1 OS=Homo sapiens GN=ABI1|Isoform 9 of Abl interactor 1 OS=Homo sapiens GN=ABI1	NA	2	NA	11	NA	6.4664	NA	NA	NA	NA	NA	NA	NA	NA	NA	NA	NA	NA	NA	NA	NA	NA	NA	NA	NA	NA	NA	NA	NA	NA	NA	NA	NA	NA	2.1595e+07	2.56329e+07	2.17843e+07	2.4228e+07	3.31814e+07	3.09798e+07	3.32761e+07	3.2502e+07	3.11148e+07	3.0214e+07	3.13781e+07	2.90575e+07	2.32588e+07
MRPL27	D6RAN8|Q9P0M9	39S ribosomal protein L27, mitochondrial OS=Homo sapiens GN=MRPL27 PE=1 SV=1|39S ribosomal protein L27, mitochondrial OS=Homo sapiens GN=MRPL27 PE=1 SV=1	NA	2	NA	6	NA	6.88368	NA	NA	NA	NA	NA	NA	NA	NA	NA	NA	NA	NA	NA	NA	NA	NA	NA	NA	NA	NA	NA	NA	NA	NA	NA	NA	NA	NA	3.11324e+07	3.3998e+07	3.25422e+07	3.53999e+07	2.98875e+07	2.99985e+07	2.66389e+07	2.97027e+07	2.96942e+07	2.87652e+07	2.80752e+07	3.00009e+07	2.18548e+07
H2AFY2	Q9P0M6	Core histone macro-H2A.2 OS=Homo sapiens GN=H2AFY2 PE=1 SV=3	NA	2	NA	10	NA	6.64006	NA	NA	NA	NA	NA	NA	NA	NA	NA	NA	NA	NA	NA	NA	NA	NA	NA	NA	NA	NA	NA	NA	NA	NA	NA	NA	NA	NA	6.96768e+07	7.29656e+07	6.98609e+07	7.55108e+07	2.32553e+07	2.16239e+07	2.22607e+07	2.22823e+07	3.04924e+07	2.81897e+07	2.7837e+07	2.85774e+07	3.66304e+07
CHAMP1	Q96JM3	Chromosome alignment-maintaining phosphoprotein 1 OS=Homo sapiens GN=CHAMP1 PE=1 SV=2	NA	2	NA	24	NA	6.65228	NA	NA	NA	NA	NA	NA	NA	NA	NA	NA	NA	NA	NA	NA	NA	NA	NA	NA	NA	NA	NA	NA	NA	NA	NA	NA	NA	NA	5.69942e+07	5.69798e+07	5.73183e+07	5.6644e+07	3.35252e+07	3.31652e+07	3.56227e+07	3.45581e+07	5.20484e+07	5.10648e+07	5.17658e+07	5.31602e+07	4.60788e+07
ASXL2	E7EWD6|Q76L83	Putative Polycomb group protein ASXL2 OS=Homo sapiens GN=ASXL2 PE=1 SV=1|Putative Polycomb group protein ASXL2 OS=Homo sapiens GN=ASXL2 PE=1 SV=1	NA	2	NA	2	NA	5.60105	NA	NA	NA	NA	NA	NA	NA	NA	NA	NA	NA	NA	NA	NA	NA	NA	NA	NA	NA	NA	NA	NA	NA	NA	NA	NA	NA	NA	1.47568e+06	1.32942e+06	1.55179e+06	1.42495e+06	1.51279e+06	1.52268e+06	1.44226e+06	1.37248e+06	1.751e+06	1.82559e+06	1.67744e+06	1.38814e+06	1.48702e+06
UBE2Q1	Q7Z7E8	Ubiquitin-conjugating enzyme E2 Q1 OS=Homo sapiens GN=UBE2Q1 PE=1 SV=1	NA	2	NA	12	NA	6.7796	NA	NA	NA	NA	NA	NA	NA	NA	NA	NA	NA	NA	NA	NA	NA	NA	NA	NA	NA	NA	NA	NA	NA	NA	NA	NA	NA	NA	2.54842e+07	2.74297e+07	2.5815e+07	2.73718e+07	2.76326e+07	2.45302e+07	2.64869e+07	2.7174e+07	2.68063e+07	2.56385e+07	2.64693e+07	2.67284e+07	3.23514e+07
DHX16	O60231	Putative pre-mRNA-splicing factor ATP-dependent RNA helicase DHX16 OS=Homo sapiens GN=DHX16 PE=1 SV=2	NA	2	NA	11	NA	6.33023	NA	NA	NA	NA	NA	NA	NA	NA	NA	NA	NA	NA	NA	NA	NA	NA	NA	NA	NA	NA	NA	NA	NA	NA	NA	NA	NA	NA	2.35652e+07	2.2908e+07	2.35078e+07	2.24954e+07	1.90519e+07	1.91146e+07	1.97693e+07	1.85348e+07	2.32378e+07	2.42962e+07	2.18165e+07	2.41713e+07	2.65154e+07
RCL1	Q9Y2P8	RNA 3'-terminal phosphate cyclase-like protein OS=Homo sapiens GN=RCL1 PE=1 SV=3	NA	2	NA	5	NA	6.4158	NA	NA	NA	NA	NA	NA	NA	NA	NA	NA	NA	NA	NA	NA	NA	NA	NA	NA	NA	NA	NA	NA	NA	NA	NA	NA	NA	NA	2.54719e+07	2.63805e+07	2.49297e+07	2.42144e+07	1.12546e+07	1.18804e+07	1.1875e+07	1.09963e+07	1.70488e+07	1.67419e+07	1.64392e+07	1.72484e+07	6.94449e+06
BCL7C	I3L1Q2|Q8WUZ0|Q8WUZ0-2	B-cell CLL/lymphoma 7 protein family member C (Fragment) OS=Homo sapiens GN=BCL7C PE=1 SV=1|B-cell CLL/lymphoma 7 protein family member C OS=Homo sapiens GN=BCL7C PE=1 SV=3|Isoform 2 of B-cell CLL/lymphoma 7 protein family member C OS=Homo sapiens GN=BCL7C	NA	2	NA	3	NA	5.71303	NA	NA	NA	NA	NA	NA	NA	NA	NA	NA	NA	NA	NA	NA	NA	NA	NA	NA	NA	NA	NA	NA	NA	NA	NA	NA	NA	NA	4.76248e+06	4.64332e+06	4.67083e+06	5.07922e+06	6.39495e+06	5.68117e+06	6.89762e+06	6.12618e+06	8.05319e+06	7.62179e+06	8.12523e+06	8.35394e+06	5.84231e+06
TCAF2	A6NFQ2|A6NFQ2-2|A6NFQ2-3|H0YC74	TRPM8 channel-associated factor 2 OS=Homo sapiens GN=TCAF2 PE=1 SV=2|Isoform 2 of TRPM8 channel-associated factor 2 OS=Homo sapiens GN=TCAF2|Isoform 3 of TRPM8 channel-associated factor 2 OS=Homo sapiens GN=TCAF2|TRPM8 channel-associated factor 2 (Fragment) OS=Homo sapiens GN=TCAF2 PE=1 SV=1	NA	2	NA	3	NA	5.50145	NA	NA	NA	NA	NA	NA	NA	NA	NA	NA	NA	NA	NA	NA	NA	NA	NA	NA	NA	NA	NA	NA	NA	NA	NA	NA	NA	NA	1.46539e+06	2.66834e+06	1.43607e+06	2.71861e+06	5.87385e+06	5.20622e+06	5.40005e+06	5.76761e+06	2.96654e+06	2.7763e+06	3.11433e+06	2.53848e+06	1.40826e+07
RAP1A	P62834	Ras-related protein Rap-1A OS=Homo sapiens GN=RAP1A PE=1 SV=1	NA	2	NA	3	NA	5.98586	NA	NA	NA	NA	NA	NA	NA	NA	NA	NA	NA	NA	NA	NA	NA	NA	NA	NA	NA	NA	NA	NA	NA	NA	NA	NA	NA	NA	6.62434e+06	7.27432e+06	7.2668e+06	7.43761e+06	1.09246e+07	1.03614e+07	1.1466e+07	1.23676e+07	6.68428e+06	6.9839e+06	7.01023e+06	6.57202e+06	1.03683e+07
RER1	O15258|Q9P0H9	Protein RER1 OS=Homo sapiens GN=RER1 PE=1 SV=1|Protein RER1 OS=Homo sapiens GN=RER1 PE=1 SV=1	NA	2	NA	6	NA	6.845	NA	NA	NA	NA	NA	NA	NA	NA	NA	NA	NA	NA	NA	NA	NA	NA	NA	NA	NA	NA	NA	NA	NA	NA	NA	NA	NA	NA	8.21393e+06	7.37064e+06	7.58711e+06	7.62958e+06	1.39138e+07	1.37034e+07	1.50165e+07	1.47817e+07	8.98277e+06	8.31626e+06	8.54963e+06	8.96054e+06	1.33645e+07
[truncated: 5,374 more rows]
[truncated: 15 more columns]

## Sheet: eRIC OB (UV - noUV)
gene_name	protein_id	description	found.in.reps_eRIC	found.in.reps_FP	max.qupm_eRIC	max.qupm_FP	average.top3_eRIC	average.top3_FP	logFC	comparison	sample	class	hit_annotation_method	pvalue	fdr	hit	hit_annotation
[truncated: 593 more rows]

## Sheet: eRIC MSC (UV - noUV)
gene_name	protein_id	description	found.in.reps_eRIC	found.in.reps_FP	max.qupm_eRIC	max.qupm_FP	average.top3_eRIC	average.top3_FP	logFC	comparison	sample	class	hit_annotation_method	pvalue	fdr	hit	hit_annotation
[truncated: 593 more rows]

[truncated: 5 more sheets: eRIC OSRH_2011_5 (UV - noUV), eRIC OSKG (UV - noUV), eRIC I063_021 (UV - noUV), eRIC NRH_OS1 (UV - noUV), eRIC NRH_GCT1 (UV - noUV)]
