# Supplementary material for: Systematic analysis of RNA-binding proteins identifies targetable therapeutic vulnerabilities in osteosarcoma
Source: Nat Commun. 2024 Apr 1;15:2810. doi: 10.1038/s41467-024-47031-y (PMC10984982; doi:10.1038/s41467-024-47031-y)
Supplement: Supplementary file 3 — Supplementary Data 2 [file 41467_2024_47031_MOESM3_ESM.xlsx]

## Sheet: Content
Supplementary Data 2. Gene ontology enrichment analyses and PFAM domain analysis of RBPs identified in eRIC
sheet	description
GO_RBP_MF	related to Figure 2d
GO_RBP_BP	related to Figure 2d
RBP_PFAM	related to Figure 2f
heatmap_cluster_GO	related to Figure 5d

## Sheet: GO_RBP_MF
Category	sample	ID	Description	GeneRatio	BgRatio	pvalue	p.adjust	qvalue	geneID	Count	odd_ratio
Molecular function	eRIC	GO:0003729	mRNA binding	127/586	207/5775	6.18853e-77	2.93955e-74	2.61872e-74	HDLBP/MATR3/FUBP3/HNRNPK/SYNCRIP/HNRNPM/HNRNPR/RPS3/CIRBP/CELF1/EIF4G2/LSM14A/PABPC1/G3BP1/DDX6/SF3B1/PTBP1/PUM2/YTHDF2/EIF3A/DHX9/SRSF1/HNRNPC/EIF4ENIF1/TIAL1/FUBP1/GRSF1/CSTF2T/HNRNPD/HNRNPA0/KHDRBS1/CSTF3/FXR1/DHX36/HNRNPL/AQR/G3BP2/PABPC4/PUM1/RBM14/DDX5/XPO5/EIF4A1/EIF4G3/KHSRP/DDX3X/ILF3/RBM15/RBFOX2/TARDBP/EIF4A3/PCBP2/PCBP1/TIA1/SAMD4A/DAZAP1/ZFP36L1/MRPL13/NCBP2/HNRNPLL/SSB/SRSF5/FMR1/RB…	127	6.04627
Molecular function	eRIC	GO:0045182	translation regulator activity	54/586	96/5775	1.23065e-29	2.9228e-27	2.60381e-27	CIRBP/CELF1/EIF4G2/PABPC1/EIF3A/EIF4B/FXR1/PAIP1/EIF3L/EIF3G/GCN1/EIF4A1/EIF4G3/EIF4E2/PURA/EIF4A3/EIF2S1/SAMD4A/EEF1A1/FMR1/GSPT1/EIF3J/DHX29/EIF2AK2/RPS14/EIF3D/AGO2/EIF3H/FXR2/EIF4G1/IGF2BP1/LARP1/ETF1/RPS9/EIF3CL/EIF3C/EEF2/EIF2S2/GFM1/EIF5A/SAMD4B/GSPT2/IREB2/TUFM/EIF5/IGF2BP3/EIF4A2/EIF3E/EIF1AX/EIF3B/IGF2BP2/EIF3I/EEF1G/EIF4H	54	5.54341
Molecular function	eRIC	GO:0003727	single-stranded RNA binding	40/586	55/5775	1.44906e-28	2.29434e-26	2.04394e-26	U2AF2/HNRNPDL/SYNCRIP/HNRNPH1/HNRNPF/LSM14A/PABPC1/PTBP1/DHX9/HNRNPC/EIF4B/IFIT5/KHDRBS1/FXR1/PABPC4/DDX3X/ILF3/EIF4A3/TIA1/DAZAP1/SSB/FMR1/AGO1/DDX1/RBMS2/RBMX/PPIE/ZFR/AGO2/DIS3L2/LARP4/RPS7/HNRNPU/STRBP/PATL1/HNRNPA1/PNPT1/ZC3H14/ANXA1/EIF4H	40	7.16724
Molecular function	eRIC	GO:0003730	mRNA 3'-UTR binding	40/586	57/5775	1.39881e-27	1.66109e-25	1.4798e-25	HNRNPR/CIRBP/PABPC1/PUM2/HNRNPC/TIAL1/HNRNPD/HNRNPA0/FXR1/DHX36/HNRNPL/PABPC4/PUM1/DDX5/KHSRP/ILF3/TARDBP/TIA1/DAZAP1/ZFP36L1/FMR1/MEX3D/RBMS2/SERBP1/FXR2/RPS7/TAF15/IGF2BP1/HNRNPU/LARP1/YBX3/GEMIN5/RC3H1/ELAVL1/NUDT21/FUS/ZFP36L2/HNRNPA2B1/IGF2BP3/IGF2BP2	40	6.91575
Molecular function	eRIC	GO:0090079	translation regulator activity, nucleic acid binding	40/586	78/5775	3.4109e-20	3.24036e-18	2.8867e-18	CELF1/EIF4G2/PABPC1/EIF3A/EIF4B/PAIP1/EIF3L/EIF3G/GCN1/EIF4A1/EIF4G3/EIF4E2/PURA/EIF2S1/EEF1A1/GSPT1/EIF3J/DHX29/EIF3D/AGO2/EIF3H/EIF4G1/LARP1/ETF1/EIF3CL/EIF3C/EEF2/EIF2S2/GFM1/EIF5A/GSPT2/TUFM/EIF5/EIF4A2/EIF3E/EIF1AX/EIF3B/EIF3I/EEF1G/EIF4H	40	5.05382
Molecular function	eRIC	GO:0003725	double-stranded RNA binding	33/586	54/5775	4.68795e-20	3.71129e-18	3.30624e-18	LSM14A/DHX9/ADAR/EIF4B/FXR1/DHX36/EIF4A1/DDX3X/ILF3/DHX30/FMR1/AGO1/DDX1/SUPV3L1/EIF2AK2/ZFR/AGO2/ILF2/MRPL44/DHX15/VIM/HNRNPU/STRBP/STAU1/RC3H1/ELAVL1/STAU2/CLTC/MSN/PRKRA/HSPD1/HSP90AB1/EIF4H	33	6.02247
Molecular function	eRIC	GO:0008135	translation factor activity, RNA binding	35/586	66/5775	2.00854e-18	1.20187e-16	1.07069e-16	EIF4G2/EIF3A/EIF4B/EIF3L/EIF3G/GCN1/EIF4A1/EIF4G3/EIF4E2/EIF2S1/EEF1A1/GSPT1/EIF3J/DHX29/EIF3D/AGO2/EIF3H/EIF4G1/ETF1/EIF3CL/EIF3C/EEF2/EIF2S2/GFM1/EIF5A/GSPT2/TUFM/EIF5/EIF4A2/EIF3E/EIF1AX/EIF3B/EIF3I/EEF1G/EIF4H	35	5.22611
Molecular function	eRIC	GO:0043021	ribonucleoprotein complex binding	45/586	106/5775	2.0242e-18	1.20187e-16	1.07069e-16	SND1/DHX9/EIF4B/SNRPD1/GCN1/DDX5/XPO5/DDX3X/EIF4A3/EIF2S1/NAA15/FMR1/RACK1/ERI1/PTCD3/SBDS/DHX29/RBM3/MRPS27/SNRPA/NPM1/YTHDF3/HNRNPU/LARP1/ETF1/PRPF6/YBX3/EIF3C/GEMIN5/EEF2/OLA1/GUF1/YTHDF1/SRP68/EIF5A/SEC61A1/ERAL1/GTPBP6/NAA16/SNRPB2/HSPA5/CPSF6/EIF4H/RPSA/ZNF598	45	4.1837
Molecular function	eRIC	GO:0070717	poly-purine tract binding	18/586	19/5775	1.76741e-17	9.32801e-16	8.30994e-16	HNRNPDL/SYNCRIP/PABPC1/KHDRBS1/PABPC4/DDX3X/EIF4A3/TIA1/DAZAP1/FMR1/DDX1/RBMS2/PPIE/LARP4/HNRNPU/PATL1/PNPT1/ZC3H14	18	9.33627
Molecular function	eRIC	GO:0008187	poly-pyrimidine tract binding	17/586	18/5775	1.69466e-16	8.04966e-15	7.17111e-15	U2AF2/HNRNPH1/PABPC1/PTBP1/HNRNPC/IFIT5/KHDRBS1/PABPC4/DAZAP1/SSB/FMR1/RBMS2/DIS3L2/RPS7/HNRNPU/PATL1/PNPT1	17	9.30745
Molecular function	eRIC	GO:0008143	poly(A) binding	14/586	14/5775	1.06591e-14	4.60281e-13	4.10045e-13	HNRNPDL/SYNCRIP/PABPC1/KHDRBS1/PABPC4/DDX3X/EIF4A3/TIA1/DDX1/RBMS2/PPIE/LARP4/HNRNPU/ZC3H14	14	9.85495
Molecular function	eRIC	GO:0003743	translation initiation factor activity	25/586	45/5775	3.99101e-14	1.57978e-12	1.40736e-12	EIF4G2/EIF3A/EIF4B/EIF3L/EIF3G/EIF4A1/EIF4G3/EIF4E2/EIF2S1/EIF3J/DHX29/EIF3D/AGO2/EIF3H/EIF4G1/EIF3CL/EIF3C/EIF2S2/EIF5/EIF4A2/EIF3E/EIF1AX/EIF3B/EIF3I/EIF4H	25	5.47497
Molecular function	eRIC	GO:0008266	poly(U) RNA binding	14/586	15/5775	1.4507e-13	5.30065e-12	4.72213e-12	HNRNPH1/PABPC1/HNRNPC/IFIT5/KHDRBS1/PABPC4/DAZAP1/SSB/FMR1/RBMS2/DIS3L2/RPS7/PATL1/PNPT1	14	9.19795
Molecular function	eRIC	GO:0043022	ribosome binding	24/586	45/5775	4.4071e-13	1.49527e-11	1.33207e-11	GCN1/EIF2S1/NAA15/FMR1/RACK1/ERI1/SBDS/MRPS27/YTHDF3/ETF1/EIF3C/GEMIN5/EEF2/OLA1/GUF1/YTHDF1/SRP68/EIF5A/SEC61A1/GTPBP6/NAA16/HSPA5/RPSA/ZNF598	24	5.25597
Molecular function	eRIC	GO:0140098	catalytic activity, acting on RNA	62/586	237/5775	5.30263e-13	1.67917e-11	1.4959e-11	SND1/MOV10/G3BP1/DDX6/POLR2A/DHX9/HELZ2/YTHDC2/XRN2/DHX36/POLR2B/AQR/XRN1/METTL16/DDX5/EIF4A1/DDX3X/EIF4A3/SNRNP200/CNOT1/DDX41/DDX17/PAN3/DHX30/ERI1/DDX1/DHX29/SUPV3L1/DDX3Y/CNOT2/AGO2/DIS3L2/DDX42/MRPL44/DHX15/DBR1/RTCB/MRM3/DHX57/RNMT/DDX28/LRRC47/HARS2/ALKBH5/FBL/MRM1/UPF1/POLRMT/YARS2/TFB2M/TFB1M/NSUN2/TRMT2A/FARSB/DUS3L/TSN/EIF4A2/TSNAX/PNPT1/EDC3/TRMT10C/NSUN5	62	2.57809
Molecular function	eRIC	GO:0035198	miRNA binding	15/586	18/5775	6.44549e-13	1.9135e-11	1.70466e-11	MATR3/PUM2/ZC3H7A/RBM10/PUM1/ZC3H7B/FMR1/AGO1/AGO2/RC3H1/ELAVL1/YBX1/HNRNPA1/HNRNPA2B1/PNPT1	15	8.21246
Molecular function	eRIC	GO:0003724	RNA helicase activity	26/586	57/5775	5.07903e-12	1.41914e-10	1.26425e-10	MOV10/G3BP1/DDX6/DHX9/HELZ2/YTHDC2/DHX36/AQR/DDX5/EIF4A1/DDX3X/EIF4A3/SNRNP200/DDX41/DDX17/DHX30/DDX1/DHX29/SUPV3L1/DDX3Y/DDX42/DHX15/DHX57/DDX28/UPF1/EIF4A2	26	4.49524
Molecular function	eRIC	GO:0061980	regulatory RNA binding	16/586	23/5775	1.29778e-11	3.42471e-10	3.05093e-10	MATR3/PUM2/DHX9/ZC3H7A/RBM10/PUM1/ZC3H7B/FMR1/AGO1/AGO2/RC3H1/ELAVL1/YBX1/HNRNPA1/HNRNPA2B1/PNPT1	16	6.85562
Molecular function	eRIC	GO:0036002	pre-mRNA binding	16/586	25/5775	8.89666e-11	2.22417e-09	1.98142e-09	U2AF2/CELF1/PTBP1/PRPF8/RBM22/HNRNPL/DDX5/TARDBP/ERI1/SF1/HNRNPU/TRA2B/SRSF6/SRSF2/HNRNPA1/HNRNPA2B1	16	6.30717
Molecular function	eRIC	GO:0003735	structural constituent of ribosome	40/586	134/5775	1.18549e-10	2.81555e-09	2.50825e-09	RPS3/RPS10/MRPL23/MRPL13/RPL18A/MRPL3/MRPL2/DAP3/MRPL37/RPS15A/RPS14/RPS5/MRPL11/MRPS23/MRPS31/RPS7/RPS19/MRPS35/RPS9/MRPL19/RPS18/MRPL28/RPS15/MRPL4/RPS2/RPL22/RPS3A/MRPL9/MRPS9/MRPL1/RPS20/MRPL43/RPS12/RPL7/MRPS7/RPL8/RPS4X/RPLP0/RPS11/RPSA	40	2.94178
Molecular function	eRIC	GO:0035925	mRNA 3'-UTR AU-rich region binding	12/586	16/5775	1.33207e-09	3.01301e-08	2.68417e-08	TIAL1/HNRNPD/HNRNPA0/DHX36/KHSRP/ILF3/TIA1/ZFP36L1/MEX3D/ELAVL1/NUDT21/ZFP36L2	12	7.39121
Molecular function	eRIC	GO:0017091	AU-rich element binding	12/586	17/5775	4.11339e-09	8.88119e-08	7.91189e-08	TIAL1/HNRNPD/HNRNPA0/DHX36/KHSRP/ILF3/TIA1/ZFP36L1/MEX3D/ELAVL1/NUDT21/ZFP36L2	12	6.95643
Molecular function	eRIC	GO:0019843	rRNA binding	21/586	51/5775	5.87892e-09	1.21412e-07	1.08161e-07	RPS3/CIRBP/ERI1/PTCD3/SBDS/MRPS27/RPS14/RPS5/MRPL11/RPS9/RPS18/DDX28/EEF2/FASTKD2/NGRN/ERAL1/MRPS7/RPL8/RPS4X/RPLP0/RPS11	21	4.05792
Molecular function	eRIC	GO:0000339	RNA cap binding	11/586	15/5775	1.00373e-08	1.98655e-07	1.76974e-07	IFIT5/EIF4A1/EIF4G3/EIF4E2/NCBP2/NCBP1/EIF3D/AGO2/LARP1/GEMIN5/NCBP3	11	7.22696
Molecular function	eRIC	GO:0045296	cadherin binding	56/586	257/5775	1.36368e-08	2.591e-07	2.30821e-07	HDLBP/PLEC/HNRNPK/SND1/EIF4G2/DDX6/TRIM25/HSPA8/GCN1/PFN1/DDX3X/ATXN2L/TLN1/UBAP2/PCBP1/AHNAK/VCL/RACK1/CTTN/DHX29/ZC3HAV1/SERBP1/EZR/BZW1/RDX/CALD1/FLNB/FLNA/PKM/MAPRE1/CAPZB/LARP1/CLIC1/EEF2/OLA1/RPS2/BZW2/EIF5/SH3GL1/MYH9/ANXA2/GIGYF2/FASN/ALDOA/RAN/YWHAE/EIF3E/PRDX1/ENO1/ANXA1/EEF1G/HSP90AB1/HSPA5/PUF60/JUP/EIF4H	56	2.14738
Molecular function	eRIC	GO:0050839	cell adhesion molecule binding	64/586	338/5775	3.42433e-07	6.25598e-06	5.5732e-06	HDLBP/PLEC/HNRNPK/SND1/EIF4G2/DDX6/TRIM25/HSPA8/GCN1/PFN1/DDX3X/ATXN2L/TLN1/UBAP2/PCBP1/AHNAK/VCL/ANXA7/RACK1/CTTN/DHX29/ZC3HAV1/SERBP1/EZR/BZW1/RDX/P4HB/CALD1/FLNB/FLNA/PKM/MAPRE1/CAPZB/LARP1/CLIC1/EEF2/OLA1/RPS2/BZW2/FN1/MSN/EIF5/SH3GL1/ACTN4/MYH9/ANXA2/GIGYF2/FASN/ALDOA/RAN/YWHAE/EIF3E/COL5A1/PRDX1/ENO1/ANXA1/EEF1G/HSP90AB1/HSPA5/PUF60/DSP/JUP/EIF4H/RPSA	64	1.86603
Molecular function	eRIC	GO:0004386	helicase activity	31/586	119/5775	4.78929e-07	8.4256e-06	7.50602e-06	MOV10/G3BP1/DDX6/DHX9/XRCC5/HELZ2/YTHDC2/DHX36/AQR/DDX5/EIF4A1/DDX3X/ASCC3/EIF4A3/SNRNP200/DDX41/DDX17/DHX30/DDX1/DHX29/SUPV3L1/HELZ/DDX3Y/DDX42/DHX15/DHX57/DDX28/UPF1/EIF4A2/ANXA1/XRCC6	31	2.56726
Molecular function	eRIC	GO:0048027	mRNA 5'-UTR binding	12/586	24/5775	9.17597e-07	1.55664e-05	1.38674e-05	SYNCRIP/DHX36/DDX3X/FMR1/RPS14/RPS7/NCL/IGF2BP1/LARP1/RPS3A/IGF2BP3/IGF2BP2	12	4.92747
Molecular function	eRIC	GO:0043024	ribosomal small subunit binding	8/586	12/5775	3.67126e-06	6.01327e-05	5.35698e-05	EIF4B/DDX3X/PTCD3/DHX29/NPM1/LARP1/ERAL1/EIF4H	8	6.56997
Molecular function	eRIC	GO:0005198	structural molecule activity	59/586	331/5775	7.74721e-06	0.000119149	0.000106145	MATR3/PLEC/RPS3/RPS10/EIF3A/COL6A3/TLN1/PNN/MRPL23/MRPL13/AHNAK/RPL18A/VCL/MRPL3/MRPL2/DAP3/MRPL37/RPS15A/RPS14/RPS5/MRPL11/MRPS23/MRPS31/RPS7/RPS19/VIM/MRPS35/RPS9/MRPL19/RPS18/MRPL28/TUBA1C/RPS15/MRPL4/RPS2/FN1/RPL22/CLTC/RPS3A/MSN/MRPL9/MRPS9/MRPL1/RPS20/MRPL43/RPS12/RPL7/TUBB/MRPS7/COL5A1/MAP4/RPL8/RPS4X/COL1A2/DSP/RPLP0/JUP/RPS11/RPSA	59	1.75662
Molecular function	eRIC	GO:0042162	telomeric DNA binding	11/586	24/5775	7.77606e-06	0.000119149	0.000106145	XRCC5/HNRNPD/PURA/NCL/UPF1/SMG1/HNRNPA1/SMG7/HNRNPA2B1/RPA1/XRCC6	11	4.51685
Molecular function	eRIC	GO:0000340	RNA 7-methylguanosine cap binding	7/586	12/5775	9.77136e-06	0.000145044	0.000129213	EIF4E2/NCBP2/NCBP1/AGO2/LARP1/GEMIN5/NCBP3	7	6.89846
Molecular function	eRIC	GO:0030371	translation repressor activity	7/586	11/5775	2.4521e-05	0.000352953	0.000314432	CIRBP/CELF1/PURA/SAMD4A/FMR1/SAMD4B/IREB2	7	6.27133
Molecular function	eRIC	GO:0003697	single-stranded DNA binding	20/586	75/5775	3.64901e-05	0.000509788	0.000454149	FUBP3/LRPPRC/DHX9/FUBP1/DHX36/PURA/PCBP2/PCBP1/HNRNPU/MYEF2/YBX1/HNRNPA1/HNRNPA2B1/SSBP1/RPA1/TSN/TSNAX/ANXA1/HSPD1/PURB	20	2.62799
Molecular function	eRIC	GO:0140142	nucleocytoplasmic carrier activity	10/586	24/5775	5.62004e-05	0.000762719	0.000679475	EIF4ENIF1/XPO5/TNPO1/TNPO3/XPO1/IPO5/KPNA1/RAN/KPNA2/KPNB1	10	4.10623
Molecular function	eRIC	GO:0017069	snRNA binding	11/586	31/5775	0.000135754	0.0017912	0.00159571	PRPF8/RBM22/METTL16/EFTUD2/NCBP2/SNRPA/HNRNPU/GEMIN5/EIF5A/SART3/SNRPB2	11	3.49692
Molecular function	eRIC	GO:0031369	translation initiation factor binding	9/586	22/5775	0.000158456	0.00203423	0.00181221	DDX3X/FMR1/EIF4G1/LARP1/EIF3CL/EIF3C/EIF2S2/EIF5/EIF3B	9	4.03157
Molecular function	eRIC	GO:0008649	rRNA methyltransferase activity	7/586	14/5775	0.00019395	0.00236222	0.0021044	METTL16/MRM3/FBL/MRM1/TFB2M/TFB1M/NSUN5	7	4.92747
Molecular function	eRIC	GO:0140102	catalytic activity, acting on a rRNA	7/586	14/5775	0.00019395	0.00236222	0.0021044	METTL16/MRM3/FBL/MRM1/TFB2M/TFB1M/NSUN5	7	4.92747
Molecular function	eRIC	GO:0097617	annealing activity	6/586	11/5775	0.000314605	0.00373594	0.00332819	EIF4B/FXR1/DDX3X/FMR1/ANXA1/EIF4H	6	5.37543
Molecular function	eRIC	GO:0016887	ATPase activity	42/586	246/5775	0.000434796	0.00503727	0.0044875	MOV10/G3BP1/DDX6/DHX9/XRCC5/HELZ2/YTHDC2/DHX36/HSPA8/AQR/DDX5/KIF1B/EIF4A1/DDX3X/ASCC3/EIF4A3/SNRNP200/DDX41/DDX17/DHX30/DDX1/DHX29/SUPV3L1/HELZ/DDX3Y/DDX42/DHX15/DHX57/DDX28/OLA1/UPF1/DYNC1H1/HSPA9/MYH9/EIF4A2/KIF1C/ANXA1/HSP90AA1/HSPD1/HSPA5/XRCC6/VCP	42	1.68255
Molecular function	eRIC	GO:0004540	ribonuclease activity	16/586	70/5775	0.00137939	0.0156003	0.0138976	SND1/HELZ2/XRN2/XRN1/CNOT1/PAN3/ERI1/CNOT2/AGO2/DIS3L2/MRPL44/DBR1/TSN/TSNAX/PNPT1/EDC3	16	2.25256
Molecular function	eRIC	GO:0023023	MHC protein complex binding	5/586	10/5775	0.0017264	0.0186373	0.0166032	HSPA8/PKM/YWHAE/HSP90AA1/HSP90AB1	5	4.92747
Molecular function	eRIC	GO:0023026	MHC class II protein complex binding	5/586	10/5775	0.0017264	0.0186373	0.0166032	HSPA8/PKM/YWHAE/HSP90AA1/HSP90AB1	5	4.92747
Molecular function	eRIC	GO:0004518	nuclease activity	20/586	100/5775	0.00214468	0.0226383	0.0201675	SND1/RPS3/G3BP1/HELZ2/XRN2/XRN1/CNOT1/PAN3/ERI1/DDX1/CNOT2/AGO2/DIS3L2/MRPL44/DBR1/TSN/TSNAX/PNPT1/EDC3/PELO	20	1.97099
Molecular function	eRIC	GO:0003746	translation elongation factor activity	6/586	15/5775	0.00238793	0.0241333	0.0214994	EEF1A1/EEF2/GFM1/EIF5A/TUFM/EEF1G	6	3.94198
Molecular function	eRIC	GO:0061608	nuclear import signal receptor activity	6/586	15/5775	0.00238793	0.0241333	0.0214994	TNPO1/TNPO3/IPO5/KPNA1/KPNA2/KPNB1	6	3.94198
Molecular function	eRIC	GO:0008173	RNA methyltransferase activity	11/586	43/5775	0.00297985	0.0294881	0.0262698	METTL16/MRM3/RNMT/FBL/MRM1/TFB2M/TFB1M/NSUN2/TRMT2A/TRMT10C/NSUN5	11	2.52103
Molecular function	eRIC	GO:0043565	sequence-specific DNA binding	50/586	340/5775	0.00395959	0.0383838	0.0341946	FUBP3/HNRNPDL/RPS3/PSPC1/DHX9/HNRNPC/SFPQ/XRCC5/HNRNPD/XRN2/DHX36/STAT3/HNRNPL/TARDBP/PURA/NONO/PCBP1/CHTOP/AGO1/HNRNPAB/RBMX/TFAM/PARP1/AGO2/MTERF3/NPM1/PRMT1/SMAD3/NCL/HNRNPU/SARNP/YBX3/UPF1/POLRMT/NKRF/YBX1/SMG1/TRIM28/HNRNPA1/SMG7/ACTN4/HNRNPA2B1/RPA1/TSN/TSNAX/SAFB/ENO1/HSPD1/XRCC6/PURB	50	1.44926
Molecular function	eRIC	GO:0017070	U6 snRNA binding	5/586	12/5775	0.00456532	0.0433705	0.038637	PRPF8/RBM22/METTL16/EIF5A/SART3	5	4.10623

## Sheet: GO_RBP_BP
Category	sample	ID	Description	GeneRatio	BgRatio	pvalue	p.adjust	qvalue	geneID	Count	odd_ratio
Biological process	eRIC	GO:0006412	translation	180/563	441/5692	1.41605e-74	4.54693e-71	4.36142e-71	MATR3/SYNCRIP/HNRNPR/RPS3/CIRBP/CELF1/MOV10/EIF4G2/LSM14A/PABPC1/PTBP1/RPS10/LRPPRC/PUM2/YTHDF2/EIF3A/DHX9/PRKDC/EIF4B/EIF4ENIF1/HNRNPD/KHDRBS1/FXR1/DHX36/STAT3/HNRNPL/PAIP1/XRN1/METTL16/PABPC4/EIF3L/PUM1/EIF3G/GCN1/EIF4A1/EIF4G3/KHSRP/DDX3X/ILF3/EIF4E2/TARDBP/PURA/EIF4A3/EIF2S1/CNOT1/TIA1/SAMD4A/ZFP36L1/MRPL23/EEF1A1/MRPL13/NCBP2/HNRNPLL/TNRC6B/RPL18A/TRUB2/FMR1/ATXN2/RACK1/MRPL3/HABP4/GSPT1/EIF…	180	4.12658
Biological process	eRIC	GO:0043043	peptide biosynthetic process	180/563	452/5692	1.79209e-72	2.8772e-69	2.75982e-69	MATR3/SYNCRIP/HNRNPR/RPS3/CIRBP/CELF1/MOV10/EIF4G2/LSM14A/PABPC1/PTBP1/RPS10/LRPPRC/PUM2/YTHDF2/EIF3A/DHX9/PRKDC/EIF4B/EIF4ENIF1/HNRNPD/KHDRBS1/FXR1/DHX36/STAT3/HNRNPL/PAIP1/XRN1/METTL16/PABPC4/EIF3L/PUM1/EIF3G/GCN1/EIF4A1/EIF4G3/KHSRP/DDX3X/ILF3/EIF4E2/TARDBP/PURA/EIF4A3/EIF2S1/CNOT1/TIA1/SAMD4A/ZFP36L1/MRPL23/EEF1A1/MRPL13/NCBP2/HNRNPLL/TNRC6B/RPL18A/TRUB2/FMR1/ATXN2/RACK1/MRPL3/HABP4/GSPT1/EIF…	180	4.02616
Biological process	eRIC	GO:0006417	regulation of translation	120/563	229/5692	4.46825e-63	4.78251e-60	4.5874e-60	MATR3/SYNCRIP/HNRNPR/RPS3/CIRBP/CELF1/MOV10/EIF4G2/LSM14A/PABPC1/PTBP1/LRPPRC/PUM2/YTHDF2/DHX9/PRKDC/EIF4B/EIF4ENIF1/HNRNPD/KHDRBS1/FXR1/DHX36/STAT3/HNRNPL/PAIP1/XRN1/METTL16/PUM1/GCN1/EIF4G3/KHSRP/DDX3X/ILF3/EIF4E2/TARDBP/PURA/EIF4A3/EIF2S1/CNOT1/TIA1/SAMD4A/ZFP36L1/MRPL13/NCBP2/HNRNPLL/TNRC6B/TRUB2/FMR1/ATXN2/RACK1/HABP4/GSPT1/LARP4B/MEX3D/PTCD3/AGO1/DDX1/DHX29/CAPRIN1/EIF2AK2/RBM3/MRPS27/CNOT2…	120	5.29788
Biological process	eRIC	GO:0006397	mRNA processing	153/563	381/5692	4.1401e-61	3.21191e-58	3.08087e-58	HNRNPK/U2AF2/SYNCRIP/HNRNPH1/HNRNPH3/HNRNPM/HNRNPR/CIRBP/CELF1/HNRNPF/RALY/PABPC1/RAVER1/SF3A1/SF3B1/PSPC1/PTBP1/POLR2A/HNRNPA3/DHX9/HNRNPH2/SRSF1/HNRNPC/ADAR/SFPQ/TBRG4/SUGP1/GRSF1/PRPF8/CSTF2T/HNRNPD/XRN2/HNRNPA0/KHDRBS1/CSTF3/FXR1/RBM22/DHX36/POLR2B/HNRNPL/HSPA8/RBM10/SUPT6H/AQR/SUGP2/SNRPD1/METTL16/DDX5/HNRNPUL1/EFTUD2/KHSRP/RBM15/RBFOX2/TARDBP/EIF4A3/SNRNP200/RBM19/NONO/PNN/PCBP2/PCBP1/CCAR2…	153	4.05997
Biological process	eRIC	GO:0010608	posttranscriptional regulation of gene expression	156/563	396/5692	5.00141e-61	3.21191e-58	3.08087e-58	MATR3/SYNCRIP/HNRNPM/HNRNPR/RPS3/CIRBP/CELF1/MOV10/EIF4G2/LSM14A/PABPC1/PTBP1/POLR2A/LRPPRC/PUM2/YTHDF2/DHX9/PRKDC/HNRNPC/ZC3H7A/ADAR/EIF4B/EIF4ENIF1/TBRG4/HNRNPD/HNRNPA0/KHDRBS1/FXR1/DHX36/STAT3/POLR2B/HNRNPL/HSPA8/RBM10/PAIP1/XRN1/METTL16/PABPC4/PUM1/GCN1/DDX5/XPO5/EIF4G3/KHSRP/DDX3X/ILF3/EIF4E2/TARDBP/PURA/EIF4A3/EIF2S1/ZC3H7B/CNOT1/TIA1/SAMD4A/ZFP36L1/MRPL13/NCBP2/HNRNPLL/TNRC6B/TRUB2/FMR1/AT…	156	3.98278
Biological process	eRIC	GO:0034248	regulation of cellular amide metabolic process	120/563	250/5692	1.64134e-57	8.78391e-55	8.42555e-55	MATR3/SYNCRIP/HNRNPR/RPS3/CIRBP/CELF1/MOV10/EIF4G2/LSM14A/PABPC1/PTBP1/LRPPRC/PUM2/YTHDF2/DHX9/PRKDC/EIF4B/EIF4ENIF1/HNRNPD/KHDRBS1/FXR1/DHX36/STAT3/HNRNPL/PAIP1/XRN1/METTL16/PUM1/GCN1/EIF4G3/KHSRP/DDX3X/ILF3/EIF4E2/TARDBP/PURA/EIF4A3/EIF2S1/CNOT1/TIA1/SAMD4A/ZFP36L1/MRPL13/NCBP2/HNRNPLL/TNRC6B/TRUB2/FMR1/ATXN2/RACK1/HABP4/GSPT1/LARP4B/MEX3D/PTCD3/AGO1/DDX1/DHX29/CAPRIN1/EIF2AK2/RBM3/MRPS27/CNOT2…	120	4.85286
Biological process	eRIC	GO:0008380	RNA splicing	136/563	337/5692	4.23843e-54	1.94423e-51	1.86491e-51	HNRNPK/U2AF2/SYNCRIP/HNRNPH1/HNRNPH3/HNRNPM/HNRNPR/CIRBP/CELF1/HNRNPF/RALY/PABPC1/RAVER1/SF3A1/SF3B1/PSPC1/PTBP1/POLR2A/HNRNPA3/DHX9/HNRNPH2/SRSF1/HNRNPC/SFPQ/SUGP1/GRSF1/PRPF8/CSTF2T/HNRNPD/HNRNPA0/KHDRBS1/CSTF3/FXR1/RBM22/POLR2B/HNRNPL/HSPA8/RBM10/SUPT6H/AQR/SUGP2/SNRPD1/METTL16/DDX5/HNRNPUL1/EFTUD2/KHSRP/RBM15/RBFOX2/TARDBP/EIF4A3/SNRNP200/RBM19/NONO/PNN/PCBP2/PCBP1/CCAR2/AKAP8L/DDX41/TIA1/DDX…	136	4.08005
Biological process	eRIC	GO:0000375	RNA splicing, via transesterification reactions	119/563	276/5692	1.17528e-50	4.71728e-48	4.52483e-48	HNRNPK/U2AF2/SYNCRIP/HNRNPH1/HNRNPH3/HNRNPM/HNRNPR/CIRBP/CELF1/HNRNPF/RALY/PABPC1/RAVER1/SF3A1/SF3B1/PSPC1/PTBP1/POLR2A/HNRNPA3/DHX9/HNRNPH2/SRSF1/HNRNPC/SFPQ/SUGP1/PRPF8/CSTF2T/HNRNPD/HNRNPA0/KHDRBS1/CSTF3/FXR1/RBM22/POLR2B/HNRNPL/HSPA8/RBM10/AQR/SNRPD1/METTL16/DDX5/HNRNPUL1/EFTUD2/KHSRP/RBM15/RBFOX2/EIF4A3/SNRNP200/RBM19/NONO/PNN/PCBP2/PCBP1/DDX41/TIA1/DDX17/DAZAP1/NCBP2/SRSF5/FMR1/SRSF9/SF3B4/…	119	4.35908
Biological process	eRIC	GO:0000377	RNA splicing, via transesterification reactions with bulged adenosine as nucleophile	118/563	274/5692	3.8388e-50	1.23264e-47	1.18235e-47	HNRNPK/U2AF2/SYNCRIP/HNRNPH1/HNRNPH3/HNRNPM/HNRNPR/CIRBP/CELF1/HNRNPF/RALY/PABPC1/RAVER1/SF3A1/SF3B1/PSPC1/PTBP1/POLR2A/HNRNPA3/DHX9/HNRNPH2/SRSF1/HNRNPC/SFPQ/SUGP1/PRPF8/CSTF2T/HNRNPD/HNRNPA0/KHDRBS1/CSTF3/FXR1/RBM22/POLR2B/HNRNPL/HSPA8/RBM10/AQR/SNRPD1/METTL16/DDX5/HNRNPUL1/EFTUD2/RBM15/RBFOX2/EIF4A3/SNRNP200/RBM19/NONO/PNN/PCBP2/PCBP1/DDX41/TIA1/DDX17/DAZAP1/NCBP2/SRSF5/FMR1/SRSF9/SF3B4/WDR33/…	118	4.354
Biological process	eRIC	GO:0000398	mRNA splicing, via spliceosome	118/563	274/5692	3.8388e-50	1.23264e-47	1.18235e-47	HNRNPK/U2AF2/SYNCRIP/HNRNPH1/HNRNPH3/HNRNPM/HNRNPR/CIRBP/CELF1/HNRNPF/RALY/PABPC1/RAVER1/SF3A1/SF3B1/PSPC1/PTBP1/POLR2A/HNRNPA3/DHX9/HNRNPH2/SRSF1/HNRNPC/SFPQ/SUGP1/PRPF8/CSTF2T/HNRNPD/HNRNPA0/KHDRBS1/CSTF3/FXR1/RBM22/POLR2B/HNRNPL/HSPA8/RBM10/AQR/SNRPD1/METTL16/DDX5/HNRNPUL1/EFTUD2/RBM15/RBFOX2/EIF4A3/SNRNP200/RBM19/NONO/PNN/PCBP2/PCBP1/DDX41/TIA1/DDX17/DAZAP1/NCBP2/SRSF5/FMR1/SRSF9/SF3B4/WDR33/…	118	4.354
Biological process	eRIC	GO:1903311	regulation of mRNA metabolic process	112/563	249/5692	7.6664e-50	2.23789e-47	2.14659e-47	HNRNPK/U2AF2/SYNCRIP/HNRNPM/HNRNPR/CIRBP/CELF1/MOV10/PABPC1/PTBP1/PUM2/YTHDF2/DHX9/SRSF1/HNRNPC/TBRG4/HNRNPD/HNRNPA0/KHDRBS1/FXR1/DHX36/HNRNPL/HSPA8/RBM10/SUPT6H/PAIP1/XRN1/METTL16/PABPC4/PUM1/DDX5/KHSRP/RBM15/RBFOX2/TARDBP/RBM19/CNOT1/TIA1/DDX17/SAMD4A/DAZAP1/ZFP36L1/NCBP2/SRSF5/TNRC6B/FMR1/SRSF9/SF3B4/RBM5/TNPO1/MEX3D/ZC3HAV1/RBM3/RBMX/SERBP1/NCBP1/SUPT5H/AGO2/SF1/SNRPA/NPM1/SAP18/YTHDF3/CPSF7/…	112	4.54753
Biological process	eRIC	GO:0006401	RNA catabolic process	118/563	312/5692	4.86305e-43	1.30127e-40	1.24818e-40	SYNCRIP/HNRNPM/SND1/HNRNPR/RPS3/CIRBP/MOV10/PABPC1/DDX6/RPS10/LRPPRC/PUM2/YTHDF2/DHX9/HNRNPC/TBRG4/GRSF1/HELZ2/HNRNPD/XRN2/HNRNPA0/CSDE1/FXR1/DHX36/HSPA8/RBM10/PAIP1/XRN1/METTL16/PABPC4/PUM1/DDX5/KHSRP/TARDBP/EIF4A3/CNOT1/SAMD4A/ZFP36L1/NCBP2/SSB/PAN3/TNRC6B/RPL18A/FMR1/GSPT1/RNH1/TNPO1/MEX3D/AGO1/SUPV3L1/ZC3HAV1/RPS15A/CNOT2/SLIRP/RPS14/SERBP1/RPS5/NCBP1/AGO2/DIS3L2/NPM1/YTHDF3/FXR2/EIF4G1/RPS7/…	118	3.8237
Biological process	eRIC	GO:0006402	mRNA catabolic process	112/563	288/5692	3.79597e-42	9.37605e-40	8.99353e-40	SYNCRIP/HNRNPM/HNRNPR/RPS3/CIRBP/MOV10/PABPC1/DDX6/RPS10/PUM2/YTHDF2/DHX9/HNRNPC/TBRG4/HELZ2/HNRNPD/XRN2/HNRNPA0/CSDE1/FXR1/DHX36/HSPA8/RBM10/PAIP1/XRN1/METTL16/PABPC4/PUM1/DDX5/KHSRP/TARDBP/EIF4A3/CNOT1/SAMD4A/ZFP36L1/NCBP2/SSB/PAN3/TNRC6B/RPL18A/FMR1/GSPT1/RNH1/TNPO1/MEX3D/AGO1/SUPV3L1/ZC3HAV1/RPS15A/CNOT2/RPS14/SERBP1/RPS5/NCBP1/AGO2/DIS3L2/NPM1/YTHDF3/FXR2/EIF4G1/RPS7/TAF15/RPS19/VIM/IGF2BP1/…	112	3.93172
Biological process	eRIC	GO:0043484	regulation of RNA splicing	65/563	110/5692	3.97048e-38	9.10659e-36	8.73506e-36	HNRNPK/U2AF2/HNRNPH1/HNRNPH3/CIRBP/CELF1/HNRNPF/PTBP1/POLR2A/HNRNPH2/SRSF1/GRSF1/KHDRBS1/FXR1/RBM22/HNRNPL/HSPA8/RBM10/METTL16/DDX5/RBM15/RBFOX2/RBM19/TIA1/DDX17/DAZAP1/HNRNPLL/RBM12B/AHNAK/SRSF5/FMR1/SRSF9/HABP4/SF3B4/RBM5/ZNF326/RBM12/RBM3/RBMX/NCBP1/SF1/SAP18/FXR2/NCL/HNRNPU/TRA2A/FUS/TRA2B/PTBP2/RBM17/SRSF6/SRSF2/QKI/HNRNPA1/HNRNPA2B1/SART3/SRSF4/MAGOH/SRSF7/SRSF10/SRSF3/PTBP3/KHDRBS3/AHNAK2/…	65	5.97416
Biological process	eRIC	GO:0034655	nucleobase-containing compound catabolic process	123/563	373/5692	1.03202e-37	2.20922e-35	2.11909e-35	SYNCRIP/HNRNPM/SND1/HNRNPR/RPS3/CIRBP/MOV10/PABPC1/DDX6/RPS10/LRPPRC/PUM2/YTHDF2/DHX9/HNRNPC/TBRG4/GRSF1/HELZ2/HNRNPD/XRN2/HNRNPA0/CSDE1/FXR1/DHX36/HSPA8/RBM10/PAIP1/XRN1/METTL16/PABPC4/PUM1/DDX5/KHSRP/TARDBP/EIF4A3/CNOT1/SAMD4A/ZFP36L1/NCBP2/SSB/PAN3/TNRC6B/RPL18A/FMR1/GSPT1/ERI1/RNH1/TNPO1/MEX3D/AGO1/SUPV3L1/ZC3HAV1/RPS15A/CNOT2/SLIRP/RPS14/SERBP1/RPS5/NCBP1/AGO2/DIS3L2/NPM1/YTHDF3/FXR2/EIF4G1/…	123	3.3339
Biological process	eRIC	GO:0017148	negative regulation of translation	55/563	81/5692	4.71187e-37	9.45614e-35	9.07035e-35	SYNCRIP/HNRNPR/RPS3/CIRBP/CELF1/MOV10/YTHDF2/EIF4ENIF1/HNRNPD/FXR1/DHX36/STAT3/XRN1/METTL16/PUM1/KHSRP/DDX3X/ILF3/EIF4E2/TARDBP/PURA/EIF4A3/EIF2S1/CNOT1/TIA1/SAMD4A/ZFP36L1/MRPL13/TNRC6B/FMR1/RACK1/MEX3D/AGO1/CAPRIN1/EIF2AK2/CNOT2/AGO2/YTHDF3/FXR2/EIF4G1/NCL/IGF2BP1/LARP1/RC3H1/YTHDF1/ZFP36L2/UPF1/SAMD4B/YBX1/IREB2/PUS7/IGF2BP3/GIGYF2/EIF3E/IGF2BP2	55	6.8649
Biological process	eRIC	GO:0046700	heterocycle catabolic process	123/563	387/5692	7.38263e-36	1.39445e-33	1.33756e-33	SYNCRIP/HNRNPM/SND1/HNRNPR/RPS3/CIRBP/MOV10/PABPC1/DDX6/RPS10/LRPPRC/PUM2/YTHDF2/DHX9/HNRNPC/TBRG4/GRSF1/HELZ2/HNRNPD/XRN2/HNRNPA0/CSDE1/FXR1/DHX36/HSPA8/RBM10/PAIP1/XRN1/METTL16/PABPC4/PUM1/DDX5/KHSRP/TARDBP/EIF4A3/CNOT1/SAMD4A/ZFP36L1/NCBP2/SSB/PAN3/TNRC6B/RPL18A/FMR1/GSPT1/ERI1/RNH1/TNPO1/MEX3D/AGO1/SUPV3L1/ZC3HAV1/RPS15A/CNOT2/SLIRP/RPS14/SERBP1/RPS5/NCBP1/AGO2/DIS3L2/NPM1/YTHDF3/FXR2/EIF4G1/…	123	3.2133
Biological process	eRIC	GO:0044270	cellular nitrogen compound catabolic process	123/563	389/5692	1.33191e-35	2.37598e-33	2.27904e-33	SYNCRIP/HNRNPM/SND1/HNRNPR/RPS3/CIRBP/MOV10/PABPC1/DDX6/RPS10/LRPPRC/PUM2/YTHDF2/DHX9/HNRNPC/TBRG4/GRSF1/HELZ2/HNRNPD/XRN2/HNRNPA0/CSDE1/FXR1/DHX36/HSPA8/RBM10/PAIP1/XRN1/METTL16/PABPC4/PUM1/DDX5/KHSRP/TARDBP/EIF4A3/CNOT1/SAMD4A/ZFP36L1/NCBP2/SSB/PAN3/TNRC6B/RPL18A/FMR1/GSPT1/ERI1/RNH1/TNPO1/MEX3D/AGO1/SUPV3L1/ZC3HAV1/RPS15A/CNOT2/SLIRP/RPS14/SERBP1/RPS5/NCBP1/AGO2/DIS3L2/NPM1/YTHDF3/FXR2/EIF4G1/…	123	3.19677
Biological process	eRIC	GO:0019439	aromatic compound catabolic process	123/563	394/5692	5.70247e-35	9.63717e-33	9.244e-33	SYNCRIP/HNRNPM/SND1/HNRNPR/RPS3/CIRBP/MOV10/PABPC1/DDX6/RPS10/LRPPRC/PUM2/YTHDF2/DHX9/HNRNPC/TBRG4/GRSF1/HELZ2/HNRNPD/XRN2/HNRNPA0/CSDE1/FXR1/DHX36/HSPA8/RBM10/PAIP1/XRN1/METTL16/PABPC4/PUM1/DDX5/KHSRP/TARDBP/EIF4A3/CNOT1/SAMD4A/ZFP36L1/NCBP2/SSB/PAN3/TNRC6B/RPL18A/FMR1/GSPT1/ERI1/RNH1/TNPO1/MEX3D/AGO1/SUPV3L1/ZC3HAV1/RPS15A/CNOT2/SLIRP/RPS14/SERBP1/RPS5/NCBP1/AGO2/DIS3L2/NPM1/YTHDF3/FXR2/EIF4G1/…	123	3.15621
Biological process	eRIC	GO:0034249	negative regulation of cellular amide metabolic process	55/563	86/5692	6.06459e-35	9.73671e-33	9.33948e-33	SYNCRIP/HNRNPR/RPS3/CIRBP/CELF1/MOV10/YTHDF2/EIF4ENIF1/HNRNPD/FXR1/DHX36/STAT3/XRN1/METTL16/PUM1/KHSRP/DDX3X/ILF3/EIF4E2/TARDBP/PURA/EIF4A3/EIF2S1/CNOT1/TIA1/SAMD4A/ZFP36L1/MRPL13/TNRC6B/FMR1/RACK1/MEX3D/AGO1/CAPRIN1/EIF2AK2/CNOT2/AGO2/YTHDF3/FXR2/EIF4G1/NCL/IGF2BP1/LARP1/RC3H1/YTHDF1/ZFP36L2/UPF1/SAMD4B/YBX1/IREB2/PUS7/IGF2BP3/GIGYF2/EIF3E/IGF2BP2	55	6.46578
Biological process	eRIC	GO:1901361	organic cyclic compound catabolic process	123/563	399/5692	2.37142e-34	3.62602e-32	3.47809e-32	SYNCRIP/HNRNPM/SND1/HNRNPR/RPS3/CIRBP/MOV10/PABPC1/DDX6/RPS10/LRPPRC/PUM2/YTHDF2/DHX9/HNRNPC/TBRG4/GRSF1/HELZ2/HNRNPD/XRN2/HNRNPA0/CSDE1/FXR1/DHX36/HSPA8/RBM10/PAIP1/XRN1/METTL16/PABPC4/PUM1/DDX5/KHSRP/TARDBP/EIF4A3/CNOT1/SAMD4A/ZFP36L1/NCBP2/SSB/PAN3/TNRC6B/RPL18A/FMR1/GSPT1/ERI1/RNH1/TNPO1/MEX3D/AGO1/SUPV3L1/ZC3HAV1/RPS15A/CNOT2/SLIRP/RPS14/SERBP1/RPS5/NCBP1/AGO2/DIS3L2/NPM1/YTHDF3/FXR2/EIF4G1/…	123	3.11665
Biological process	eRIC	GO:0050684	regulation of mRNA processing	62/563	112/5692	4.48407e-34	6.5447e-32	6.27769e-32	HNRNPK/U2AF2/CIRBP/CELF1/PTBP1/DHX9/SRSF1/KHDRBS1/FXR1/DHX36/HNRNPL/HSPA8/RBM10/SUPT6H/METTL16/DDX5/RBM15/RBFOX2/RBM19/TIA1/DDX17/DAZAP1/ZFP36L1/NCBP2/SRSF5/FMR1/SRSF9/SF3B4/RBM5/RBM3/RBMX/NCBP1/SUPT5H/SF1/SNRPA/SAP18/CPSF7/FXR2/NCL/HNRNPU/TRA2A/NUDT21/TRA2B/RBM17/SRSF6/SRSF2/PTCD2/QKI/HNRNPA1/HNRNPA2B1/SART3/SRSF4/MAGOH/SRSF7/SRSF10/SAFB/ZC3H14/SRSF3/PTBP3/KHDRBS3/PUF60/CPSF6	62	5.59668
Biological process	eRIC	GO:0048024	regulation of mRNA splicing, via spliceosome	49/563	81/5692	1.5108e-29	2.10921e-27	2.02316e-27	HNRNPK/U2AF2/CIRBP/CELF1/PTBP1/SRSF1/KHDRBS1/FXR1/HNRNPL/HSPA8/RBM10/METTL16/DDX5/RBM15/RBFOX2/RBM19/TIA1/DDX17/DAZAP1/SRSF5/FMR1/SRSF9/SF3B4/RBM5/RBM3/RBMX/NCBP1/SF1/SAP18/FXR2/NCL/HNRNPU/TRA2A/TRA2B/RBM17/SRSF6/SRSF2/QKI/HNRNPA1/HNRNPA2B1/SART3/SRSF4/MAGOH/SRSF7/SRSF10/SRSF3/PTBP3/KHDRBS3/PUF60	49	6.116
Biological process	eRIC	GO:0022618	ribonucleoprotein complex assembly	66/563	159/5692	1.24029e-26	1.65941e-24	1.59171e-24	CELF1/SF3A1/SF3B1/RPS10/EIF3A/DHX9/PRKDC/SRSF1/ADAR/EIF4B/XRCC5/PRPF8/SNRPD1/EIF3L/EIF3G/LOC102724159/PWP2/SNRNP200/SRSF5/DHX30/SRSF9/RBM5/EIF3J/SF3A3/AGO1/DDX1/DHX29/RBMX/RPS14/RPS5/NCBP1/EIF3D/AGO2/MRPL11/SF1/EIF3H/CPSF7/RPS19/PRPF6/EIF3CL/EIF3C/DDX28/GEMIN5/RPS15/ISY1/NUDT21/EIF2S2/PTBP2/FASTKD2/ERAL1/SRSF6/EIF5/SART3/SRSF10/EIF3E/EIF3B/MRPS7/STRAP/HSP90AA1/EIF3I/HSP90AB1/PUF60/RPLP0/CPSF6/EIF…	66	4.19666
Biological process	eRIC	GO:0071826	ribonucleoprotein complex subunit organization	67/563	164/5692	1.53824e-26	1.97572e-24	1.89511e-24	CELF1/SF3A1/SF3B1/RPS10/EIF3A/DHX9/PRKDC/SRSF1/ADAR/EIF4B/XRCC5/PRPF8/SNRPD1/EIF3L/EIF3G/LOC102724159/PWP2/SNRNP200/SRSF5/DHX30/SRSF9/RBM5/EIF3J/SF3A3/AGO1/DDX1/DHX29/RBMX/RPS14/RPS5/NCBP1/EIF3D/AGO2/MRPL11/SF1/EIF3H/CPSF7/RPS19/PRPF6/EIF3CL/EIF3C/DDX28/GEMIN5/RPS15/ISY1/NUDT21/EIF2S2/PTBP2/FASTKD2/ERAL1/SRSF6/EIF5/SART3/SRSF10/EIF3E/EIF3B/MRPS7/STRAP/HSP90AA1/EIF3I/HSP90AB1/PUF60/RPLP0/CPSF6/VCP…	67	4.13036
Biological process	eRIC	GO:0061013	regulation of mRNA catabolic process	62/563	150/5692	6.29825e-25	7.77834e-23	7.461e-23	SYNCRIP/HNRNPM/HNRNPR/CIRBP/MOV10/PABPC1/PUM2/YTHDF2/DHX9/HNRNPC/TBRG4/HNRNPD/HNRNPA0/FXR1/DHX36/HSPA8/RBM10/PAIP1/XRN1/METTL16/PABPC4/PUM1/KHSRP/TARDBP/CNOT1/SAMD4A/ZFP36L1/TNRC6B/FMR1/TNPO1/MEX3D/ZC3HAV1/SERBP1/AGO2/NPM1/YTHDF3/FXR2/EIF4G1/TAF15/VIM/IGF2BP1/HNRNPU/LARP1/XPO1/YBX3/RC3H1/ALKBH5/ELAVL1/MYEF2/FUS/YTHDF1/ZFP36L2/UPF1/FASTKD2/SAMD4B/YBX1/IGF2BP3/GIGYF2/PNPT1/ZC3H14/IGF2BP2/SET	62	4.17885
Biological process	eRIC	GO:0000381	regulation of alternative mRNA splicing, via spliceosome	35/563	50/5692	1.38861e-24	1.65142e-22	1.58405e-22	CELF1/PTBP1/SRSF1/KHDRBS1/FXR1/HNRNPL/RBM10/DDX5/RBM15/RBFOX2/RBM19/DDX17/SRSF5/FMR1/SRSF9/RBM5/RBMX/SF1/SAP18/FXR2/HNRNPU/TRA2B/RBM17/SRSF6/SRSF2/QKI/HNRNPA1/SART3/SRSF4/MAGOH/SRSF7/SRSF10/SRSF3/KHDRBS3/PUF60	35	7.07709
Biological process	eRIC	GO:0000380	alternative mRNA splicing, via spliceosome	38/563	59/5692	1.47094e-24	1.6594e-22	1.5917e-22	HNRNPM/CELF1/PTBP1/DHX9/SRSF1/SFPQ/KHDRBS1/FXR1/HNRNPL/RBM10/DDX5/RBM15/RBFOX2/RBM19/DDX17/SRSF5/FMR1/SRSF9/RBM5/RBMX/SF1/SAP18/FXR2/HNRNPU/TRA2B/RBM17/SRSF6/SRSF2/QKI/HNRNPA1/SART3/SRSF4/MAGOH/SRSF7/SRSF10/SRSF3/KHDRBS3/PUF60	38	6.51161
Biological process	eRIC	GO:0006413	translational initiation	62/563	152/5692	1.49868e-24	1.6594e-22	1.5917e-22	RPS3/EIF4G2/PABPC1/RPS10/YTHDF2/EIF3A/EIF4B/KHDRBS1/PAIP1/EIF3L/EIF3G/EIF4A1/EIF4G3/DDX3X/EIF4E2/EIF2S1/NCBP2/RPL18A/FMR1/HABP4/EIF3J/DDX1/DHX29/EIF2AK2/RPS15A/RPS14/RPS5/NCBP1/EIF3D/AGO2/NPM1/EIF3H/YTHDF3/EIF4G1/RPS7/RPS19/LARP1/RPS9/RPS18/EIF3CL/EIF3C/RPS15/EIF2S2/RPS2/YTHDF1/RPL22/RPS3A/EIF5/RPS20/EIF4A2/RPS12/RPL7/EIF3E/EIF1AX/EIF3B/RPL8/RPS4X/EIF3I/RPLP0/EIF4H/RPS11/RPSA	62	4.12387
Biological process	eRIC	GO:0045727	positive regulation of translation	46/563	89/5692	9.4893e-24	1.01567e-21	9.74234e-22	CIRBP/PABPC1/YTHDF2/DHX9/PRKDC/HNRNPD/KHDRBS1/FXR1/DHX36/HNRNPL/PAIP1/DDX3X/EIF4A3/SAMD4A/TRUB2/FMR1/HABP4/LARP4B/DHX29/RBM3/MRPS27/EIF3D/LARP4/NPM1/YTHDF3/FXR2/EIF4G1/VIM/PKM/LARP1/RPUSD3/YBX3/RPS9/EIF3C/EEF2/ELAVL1/GUF1/YTHDF1/POLDIP3/FASTKD2/EIF5A/NGRN/EIF3E/TRMT10C/RPS4X/NSUN5	46	5.22546
Biological process	eRIC	GO:0022613	ribonucleoprotein complex biogenesis	99/563	359/5692	3.23402e-23	3.34982e-21	3.21315e-21	CELF1/SF3A1/SF3B1/RPS10/EIF3A/DHX9/PRKDC/SRSF1/ADAR/EIF4B/THUMPD1/XRCC5/PRPF8/XRN2/SNRPD1/METTL16/EIF3L/EIF3G/AATF/LOC102724159/PWP2/DDX3X/EIF4A3/SNRNP200/DDX17/SRSF5/DHX30/SRSF9/ERI1/RBM5/EIF3J/SF3A3/AGO1/DDX1/SBDS/DHX29/WDR3/RBMX/RPS14/RPS5/NCBP1/EIF3D/AGO2/MRPL11/SF1/UTP15/MTERF3/NPM1/PDCD11/EIF3H/CPSF7/RPS7/RPS19/MRM3/RPUSD3/PRPF6/XPO1/RPS9/EIF3CL/EIF3C/DDX28/GEMIN5/WDR75/PA2G4/FBL/RPS15/ISY1…	99	2.78803
Biological process	eRIC	GO:1903312	negative regulation of mRNA metabolic process	35/563	54/5692	7.73953e-23	7.76614e-21	7.4493e-21	HNRNPK/U2AF2/SYNCRIP/CIRBP/PABPC1/PTBP1/DHX9/HNRNPC/HNRNPD/HNRNPA0/HNRNPL/RBM10/PAIP1/METTL16/TARDBP/FMR1/SRSF9/RBMX/SUPT5H/SAP18/TAF15/IGF2BP1/HNRNPU/LARP1/YBX3/ELAVL1/FUS/YBX1/SRSF6/HNRNPA2B1/SRSF4/SRSF7/SRSF10/ZC3H14/PTBP3	35	6.55286
Biological process	eRIC	GO:0043488	regulation of mRNA stability	57/563	139/5692	9.21765e-23	8.96905e-21	8.60314e-21	SYNCRIP/HNRNPM/HNRNPR/CIRBP/MOV10/PABPC1/PUM2/YTHDF2/DHX9/HNRNPC/TBRG4/HNRNPD/HNRNPA0/FXR1/DHX36/HSPA8/RBM10/PAIP1/XRN1/METTL16/PABPC4/PUM1/KHSRP/TARDBP/SAMD4A/ZFP36L1/FMR1/TNPO1/MEX3D/SERBP1/NPM1/YTHDF3/FXR2/EIF4G1/TAF15/VIM/IGF2BP1/HNRNPU/LARP1/XPO1/YBX3/RC3H1/ALKBH5/ELAVL1/MYEF2/FUS/YTHDF1/ZFP36L2/UPF1/FASTKD2/SAMD4B/YBX1/IGF2BP3/GIGYF2/ZC3H14/IGF2BP2/SET	57	4.14588
Biological process	eRIC	GO:0043487	regulation of RNA stability	58/563	144/5692	1.12535e-22	1.0628e-20	1.01944e-20	SYNCRIP/HNRNPM/HNRNPR/CIRBP/MOV10/PABPC1/PUM2/YTHDF2/DHX9/HNRNPC/TBRG4/HNRNPD/HNRNPA0/FXR1/DHX36/HSPA8/RBM10/PAIP1/XRN1/METTL16/PABPC4/PUM1/KHSRP/TARDBP/SAMD4A/ZFP36L1/FMR1/TNPO1/MEX3D/SERBP1/NPM1/YTHDF3/FXR2/EIF4G1/TAF15/VIM/IGF2BP1/HNRNPU/LARP1/XPO1/YBX3/RC3H1/ALKBH5/ELAVL1/MYEF2/FUS/YTHDF1/ZFP36L2/UPF1/FASTKD2/SAMD4B/YBX1/NSUN2/IGF2BP3/GIGYF2/ZC3H14/IGF2BP2/SET	58	4.07213
Biological process	eRIC	GO:0034250	positive regulation of cellular amide metabolic process	47/563	99/5692	3.36691e-22	3.0889e-20	2.96288e-20	CIRBP/PABPC1/YTHDF2/DHX9/PRKDC/HNRNPD/KHDRBS1/FXR1/DHX36/HNRNPL/PAIP1/DDX3X/EIF4A3/SAMD4A/TRUB2/FMR1/RACK1/HABP4/LARP4B/DHX29/RBM3/MRPS27/EIF3D/LARP4/NPM1/YTHDF3/FXR2/EIF4G1/VIM/PKM/LARP1/RPUSD3/YBX3/RPS9/EIF3C/EEF2/ELAVL1/GUF1/YTHDF1/POLDIP3/FASTKD2/EIF5A/NGRN/EIF3E/TRMT10C/RPS4X/NSUN5	47	4.79976
Biological process	eRIC	GO:1903313	positive regulation of mRNA metabolic process	35/563	57/5692	1.10483e-21	9.85443e-20	9.45239e-20	HNRNPR/CIRBP/MOV10/PABPC1/YTHDF2/HNRNPD/DHX36/HSPA8/METTL16/PUM1/KHSRP/TARDBP/CNOT1/DAZAP1/ZFP36L1/NCBP2/TNRC6B/SF3B4/MEX3D/ZC3HAV1/RBM3/RBMX/NCBP1/AGO2/YTHDF3/NCL/TRA2A/RC3H1/NUDT21/YTHDF1/TRA2B/ZFP36L2/UPF1/GIGYF2/PNPT1	35	6.20797
Biological process	eRIC	GO:0050657	nucleic acid transport	58/563	153/5692	4.11312e-21	3.47559e-19	3.3338e-19	U2AF2/LRPPRC/DHX9/SRSF1/SFPQ/KHDRBS1/SUPT6H/G3BP2/XPO5/KHSRP/PURA/EIF4A3/AKAP8L/ZFP36L1/CHTOP/NCBP2/SSB/SRSF5/FMR1/ATXN2/SRSF9/WDR33/NCBP1/ZC3H11A/NPM1/ALYREF/IGF2BP1/HNRNPU/SARNP/XPO1/ALKBH5/NXF1/RPS15/POLDIP3/UPF1/EIF5A/YBX1/SRSF6/SRSF2/QKI/SMG1/NCBP3/RANBP2/NSUN2/HNRNPA1/SMG7/HNRNPA2B1/IGF2BP3/SRSF4/MAGOH/MAGOHB/SRSF7/PNPT1/RAN/SRSF3/SRRM1/IGF2BP2/CPSF6	58	3.8326
Biological process	eRIC	GO:0050658	RNA transport	58/563	153/5692	4.11312e-21	3.47559e-19	3.3338e-19	U2AF2/LRPPRC/DHX9/SRSF1/SFPQ/KHDRBS1/SUPT6H/G3BP2/XPO5/KHSRP/PURA/EIF4A3/AKAP8L/ZFP36L1/CHTOP/NCBP2/SSB/SRSF5/FMR1/ATXN2/SRSF9/WDR33/NCBP1/ZC3H11A/NPM1/ALYREF/IGF2BP1/HNRNPU/SARNP/XPO1/ALKBH5/NXF1/RPS15/POLDIP3/UPF1/EIF5A/YBX1/SRSF6/SRSF2/QKI/SMG1/NCBP3/RANBP2/NSUN2/HNRNPA1/SMG7/HNRNPA2B1/IGF2BP3/SRSF4/MAGOH/MAGOHB/SRSF7/PNPT1/RAN/SRSF3/SRRM1/IGF2BP2/CPSF6	58	3.8326
Biological process	eRIC	GO:0000956	nuclear-transcribed mRNA catabolic process	61/563	168/5692	4.92387e-21	4.05398e-19	3.88859e-19	RPS3/PABPC1/DDX6/RPS10/HELZ2/XRN2/CSDE1/DHX36/XRN1/DDX5/EIF4A3/CNOT1/SAMD4A/ZFP36L1/NCBP2/SSB/PAN3/TNRC6B/RPL18A/GSPT1/AGO1/RPS15A/CNOT2/RPS14/RPS5/NCBP1/AGO2/DIS3L2/EIF4G1/RPS7/RPS19/ETF1/RPS9/RPS18/RC3H1/CNOT4/RPS15/RPS2/ZFP36L2/UPF1/PATL1/SAMD4B/RPL22/RPS3A/GSPT2/SMG1/MTPAP/RPS20/SMG7/MAGOH/MAGOHB/RPS12/RPL7/EIF3E/EDC3/PELO/RPL8/RPS4X/RPLP0/RPS11/RPSA	61	3.67094
Biological process	eRIC	GO:0051236	establishment of RNA localization	58/563	155/5692	8.74411e-21	7.01933e-19	6.73296e-19	U2AF2/LRPPRC/DHX9/SRSF1/SFPQ/KHDRBS1/SUPT6H/G3BP2/XPO5/KHSRP/PURA/EIF4A3/AKAP8L/ZFP36L1/CHTOP/NCBP2/SSB/SRSF5/FMR1/ATXN2/SRSF9/WDR33/NCBP1/ZC3H11A/NPM1/ALYREF/IGF2BP1/HNRNPU/SARNP/XPO1/ALKBH5/NXF1/RPS15/POLDIP3/UPF1/EIF5A/YBX1/SRSF6/SRSF2/QKI/SMG1/NCBP3/RANBP2/NSUN2/HNRNPA1/SMG7/HNRNPA2B1/IGF2BP3/SRSF4/MAGOH/MAGOHB/SRSF7/PNPT1/RAN/SRSF3/SRRM1/IGF2BP2/CPSF6	58	3.78314
Biological process	eRIC	GO:0006403	RNA localization	63/563	183/5692	2.70337e-20	2.1172e-18	2.03083e-18	U2AF2/LRPPRC/DHX9/SRSF1/SFPQ/KHDRBS1/DHX36/SUPT6H/G3BP2/XPO5/KHSRP/PURA/EIF4A3/AKAP8L/ZFP36L1/CHTOP/NCBP2/SSB/SRSF5/FMR1/ATXN2/SRSF9/WDR33/MEX3D/NCBP1/ZC3H11A/NPM1/ALYREF/IGF2BP1/HNRNPU/SARNP/PRPF6/XPO1/ALKBH5/FBL/NXF1/RPS15/POLDIP3/UPF1/EIF5A/YBX1/SRSF6/SRSF2/QKI/SMG1/NCBP3/RANBP2/NSUN2/HNRNPA1/SMG7/HNRNPA2B1/IGF2BP3/SRSF4/MAGOH/MAGOHB/SRSF7/PNPT1/RAN/SRSF3/SRRM1/IGF2BP2/CCT7/CPSF6	63	3.48053
Biological process	eRIC	GO:0015931	nucleobase-containing compound transport	58/563	176/5692	1.03683e-17	7.9268e-16	7.60341e-16	U2AF2/LRPPRC/DHX9/SRSF1/SFPQ/KHDRBS1/SUPT6H/G3BP2/XPO5/KHSRP/PURA/EIF4A3/AKAP8L/ZFP36L1/CHTOP/NCBP2/SSB/SRSF5/FMR1/ATXN2/SRSF9/WDR33/NCBP1/ZC3H11A/NPM1/ALYREF/IGF2BP1/HNRNPU/SARNP/XPO1/ALKBH5/NXF1/RPS15/POLDIP3/UPF1/EIF5A/YBX1/SRSF6/SRSF2/QKI/SMG1/NCBP3/RANBP2/NSUN2/HNRNPA1/SMG7/HNRNPA2B1/IGF2BP3/SRSF4/MAGOH/MAGOHB/SRSF7/PNPT1/RAN/SRSF3/SRRM1/IGF2BP2/CPSF6	58	3.33175
Biological process	eRIC	GO:0031124	mRNA 3'-end processing	38/563	82/5692	1.08614e-17	8.11065e-16	7.77976e-16	U2AF2/PABPC1/SRSF1/GRSF1/CSTF2T/CSTF3/DHX36/EIF4A3/ZFP36L1/CHTOP/NCBP2/SRSF5/SRSF9/WDR33/CSTF1/NCBP1/SUPT5H/ZC3H11A/SNRPA/CPSF7/ALYREF/SARNP/CSTF2/NUDT21/RPRD2/POLDIP3/SRSF6/SRSF2/MTPAP/SRSF4/MAGOH/MAGOHB/SRSF7/PNPT1/ZC3H14/SRSF3/SRRM1/CPSF6	38	4.68518
Biological process	eRIC	GO:0051028	mRNA transport	45/563	116/5692	4.87663e-17	3.55883e-15	3.41364e-15	U2AF2/LRPPRC/DHX9/SRSF1/SUPT6H/G3BP2/KHSRP/EIF4A3/AKAP8L/ZFP36L1/CHTOP/NCBP2/SRSF5/FMR1/SRSF9/WDR33/NCBP1/ZC3H11A/ALYREF/IGF2BP1/SARNP/XPO1/ALKBH5/NXF1/POLDIP3/UPF1/EIF5A/SRSF6/SRSF2/QKI/SMG1/NCBP3/RANBP2/NSUN2/HNRNPA1/SMG7/HNRNPA2B1/IGF2BP3/SRSF4/MAGOH/MAGOHB/SRSF7/SRSF3/SRRM1/IGF2BP2	45	3.92203
Biological process	eRIC	GO:0061014	positive regulation of mRNA catabolic process	23/563	33/5692	1.83162e-16	1.30696e-14	1.25364e-14	HNRNPR/MOV10/PABPC1/YTHDF2/HNRNPD/DHX36/METTL16/PUM1/KHSRP/TARDBP/CNOT1/ZFP36L1/TNRC6B/MEX3D/ZC3HAV1/AGO2/YTHDF3/RC3H1/YTHDF1/ZFP36L2/UPF1/GIGYF2/PNPT1	23	7.04645
Biological process	eRIC	GO:0031123	RNA 3'-end processing	43/563	112/5692	3.92857e-16	2.74231e-14	2.63044e-14	U2AF2/PABPC1/SRSF1/GRSF1/CSTF2T/CSTF3/DHX36/EIF4A3/ZFP36L1/CHTOP/NCBP2/SSB/SRSF5/SRSF9/ERI1/WDR33/SUPV3L1/CSTF1/NCBP1/SUPT5H/ZC3H11A/SNRPA/CPSF7/ALYREF/SARNP/CSTF2/FBL/NUDT21/RPRD2/POLDIP3/SRSF6/SRSF2/MTPAP/SRSF4/MAGOH/MAGOHB/SRSF7/PNPT1/ZC3H14/SRSF3/SRRM1/TRMT10C/CPSF6	43	3.88157
Biological process	eRIC	GO:1902369	negative regulation of RNA catabolic process	24/563	37/5692	5.03804e-16	3.44194e-14	3.30152e-14	SYNCRIP/CIRBP/PABPC1/LRPPRC/DHX9/HNRNPC/HNRNPD/HNRNPA0/DHX36/RBM10/PAIP1/METTL16/TARDBP/FMR1/SLIRP/TAF15/IGF2BP1/HNRNPU/LARP1/YBX3/ELAVL1/FUS/YBX1/NSUN2	24	6.55792
Biological process	eRIC	GO:0002181	cytoplasmic translation	35/563	80/5692	2.04254e-15	1.36637e-13	1.31063e-13	YTHDF2/EIF3A/DHX9/EIF4B/DHX36/EIF3L/EIF3G/EIF4A1/RPL18A/FMR1/GSPT1/EIF3J/DHX29/DRG1/EIF3D/EIF3H/EIF4G1/PKM/ETF1/YBX3/EIF3CL/EIF3C/EEF2/EIF2S2/RPL22/GSPT2/EIF5/EIF4A2/EIF3E/EIF3B/RPL8/EIF3I/RPLP0/EIF4H/RPSA	35	4.42318
Biological process	eRIC	GO:0048255	mRNA stabilization	19/563	25/5692	6.14735e-15	4.02093e-13	3.85689e-13	SYNCRIP/CIRBP/PABPC1/DHX9/HNRNPC/HNRNPD/HNRNPA0/RBM10/PAIP1/METTL16/TARDBP/TAF15/IGF2BP1/HNRNPU/LARP1/YBX3/ELAVL1/FUS/YBX1	19	7.68369
Biological process	eRIC	GO:0006913	nucleocytoplasmic transport	65/563	240/5692	6.26118e-15	4.02093e-13	3.85689e-13	U2AF2/DHX9/SRSF1/EIF4ENIF1/KHDRBS1/RBM22/STAT3/SUPT6H/SNRPD1/XPO5/TARDBP/EIF4A3/AKAP8L/CHTOP/NCBP2/SSB/SRSF5/SRSF9/WDR33/TNPO1/NCBP1/ZC3H11A/NPM1/TNPO3/SMAD3/ALYREF/FLNA/SARNP/XPO1/GEMIN5/PPP1R10/ALKBH5/NXF1/ELAVL1/RPS15/POLDIP3/UPF1/EIF5A/SRSF6/SRSF2/SMG1/RANBP2/TRIM28/NSUN2/IPO5/HSPA9/HNRNPA1/TXN/SMG7/HNRNPA2B1/SRSF4/MAGOH/MAGOHB/SRSF7/KPNA1/RAN/YWHAE/SRSF3/KPNA2/SRRM1/KPNB1/LMNA/HSP90AB1/CPSF6…	65	2.73816
Biological process	eRIC	GO:1902373	negative regulation of mRNA catabolic process	20/563	28/5692	8.54112e-15	5.37755e-13	5.15816e-13	SYNCRIP/CIRBP/PABPC1/DHX9/HNRNPC/HNRNPD/HNRNPA0/RBM10/PAIP1/METTL16/TARDBP/FMR1/TAF15/IGF2BP1/HNRNPU/LARP1/YBX3/ELAVL1/FUS/YBX1	20	7.22152
Biological process	eRIC	GO:0043489	RNA stabilization	21/563	31/5692	9.63173e-15	5.77932e-13	5.54354e-13	SYNCRIP/CIRBP/PABPC1/DHX9/HNRNPC/HNRNPD/HNRNPA0/DHX36/RBM10/PAIP1/METTL16/TARDBP/TAF15/IGF2BP1/HNRNPU/LARP1/YBX3/ELAVL1/FUS/YBX1/NSUN2	21	6.84879
Biological process	eRIC	GO:0006446	regulation of translational initiation	27/563	51/5692	9.69713e-15	5.77932e-13	5.54354e-13	EIF4G2/YTHDF2/EIF4B/KHDRBS1/PAIP1/EIF4G3/DDX3X/EIF2S1/NCBP2/FMR1/HABP4/DDX1/DHX29/EIF2AK2/NCBP1/AGO2/NPM1/EIF3H/YTHDF3/EIF4G1/LARP1/YTHDF1/EIF5/EIF4A2/EIF3E/EIF3B/EIF4H	27	5.35242
Biological process	eRIC	GO:0051169	nuclear transport	65/563	242/5692	9.71919e-15	5.77932e-13	5.54354e-13	U2AF2/DHX9/SRSF1/EIF4ENIF1/KHDRBS1/RBM22/STAT3/SUPT6H/SNRPD1/XPO5/TARDBP/EIF4A3/AKAP8L/CHTOP/NCBP2/SSB/SRSF5/SRSF9/WDR33/TNPO1/NCBP1/ZC3H11A/NPM1/TNPO3/SMAD3/ALYREF/FLNA/SARNP/XPO1/GEMIN5/PPP1R10/ALKBH5/NXF1/ELAVL1/RPS15/POLDIP3/UPF1/EIF5A/SRSF6/SRSF2/SMG1/RANBP2/TRIM28/NSUN2/IPO5/HSPA9/HNRNPA1/TXN/SMG7/HNRNPA2B1/SRSF4/MAGOH/MAGOHB/SRSF7/KPNA1/RAN/YWHAE/SRSF3/KPNA2/SRRM1/KPNB1/LMNA/HSP90AB1/CPSF6…	65	2.71553
Biological process	eRIC	GO:0031047	gene silencing by RNA	38/563	99/5692	2.20856e-14	1.2894e-12	1.2368e-12	SND1/CELF1/MOV10/PABPC1/POLR2A/PUM2/DHX9/ZC3H7A/ADAR/FXR1/STAT3/POLR2B/PUM1/DDX5/XPO5/ZC3H7B/CNOT1/DDX17/NCBP2/TNRC6B/FMR1/ERI1/AGO1/HELZ/CNOT2/NCBP1/AGO2/MRPL44/SMAD3/SRRT/EIF4G1/ELAVL1/RANBP2/HNRNPA2B1/TSN/TSNAX/RAN/PRKRA	38	3.88065
Biological process	eRIC	GO:0006405	RNA export from nucleus	42/563	121/5692	5.50406e-14	3.15599e-12	3.02723e-12	U2AF2/DHX9/SRSF1/KHDRBS1/SUPT6H/XPO5/EIF4A3/AKAP8L/CHTOP/NCBP2/SSB/SRSF5/SRSF9/WDR33/NCBP1/ZC3H11A/NPM1/ALYREF/SARNP/XPO1/ALKBH5/NXF1/RPS15/POLDIP3/UPF1/EIF5A/SRSF6/SRSF2/SMG1/RANBP2/NSUN2/HNRNPA1/SMG7/HNRNPA2B1/SRSF4/MAGOH/MAGOHB/SRSF7/RAN/SRSF3/SRRM1/CPSF6	42	3.5093
Biological process	eRIC	GO:0050779	RNA destabilization	17/563	23/5692	3.7978e-13	2.10254e-11	2.01676e-11	HNRNPR/MOV10/YTHDF2/HNRNPD/DHX36/METTL16/PUM1/KHSRP/TARDBP/ZFP36L1/MEX3D/YTHDF3/RC3H1/YTHDF1/ZFP36L2/UPF1/GIGYF2	17	7.4727
Biological process	eRIC	GO:0061157	mRNA destabilization	17/563	23/5692	3.7978e-13	2.10254e-11	2.01676e-11	HNRNPR/MOV10/YTHDF2/HNRNPD/DHX36/METTL16/PUM1/KHSRP/TARDBP/ZFP36L1/MEX3D/YTHDF3/RC3H1/YTHDF1/ZFP36L2/UPF1/GIGYF2	17	7.4727
Biological process	eRIC	GO:0002183	cytoplasmic translational initiation	20/563	32/5692	4.23415e-13	2.30438e-11	2.21037e-11	YTHDF2/EIF3A/EIF4B/EIF3L/EIF3G/EIF4A1/EIF3J/DHX29/EIF3D/EIF3H/EIF4G1/EIF3CL/EIF3C/EIF2S2/EIF5/EIF4A2/EIF3E/EIF3B/EIF3I/EIF4H	20	6.31883
Biological process	eRIC	GO:0051168	nuclear export	47/563	158/5692	1.14287e-12	6.11627e-11	5.86674e-11	U2AF2/DHX9/SRSF1/EIF4ENIF1/KHDRBS1/RBM22/SUPT6H/XPO5/EIF4A3/AKAP8L/CHTOP/NCBP2/SSB/SRSF5/SRSF9/WDR33/NCBP1/ZC3H11A/NPM1/ALYREF/SARNP/XPO1/ALKBH5/NXF1/RPS15/POLDIP3/UPF1/EIF5A/SRSF6/SRSF2/SMG1/RANBP2/NSUN2/HSPA9/HNRNPA1/TXN/SMG7/HNRNPA2B1/SRSF4/MAGOH/MAGOHB/SRSF7/RAN/YWHAE/SRSF3/SRRM1/CPSF6	47	3.00744
Biological process	eRIC	GO:0034063	stress granule assembly	14/563	17/5692	3.7924e-12	1.9963e-10	1.91485e-10	CIRBP/LSM14A/G3BP1/DDX6/PUM2/UBAP2L/CSDE1/G3BP2/DDX3X/ATXN2L/PRRC2C/EIF2S1/ATXN2/DYNC1H1	14	8.32598
Biological process	eRIC	GO:0000184	nuclear-transcribed mRNA catabolic process, nonsense-mediated decay	37/563	109/5692	4.02406e-12	2.08407e-10	1.99905e-10	RPS3/PABPC1/RPS10/HELZ2/EIF4A3/NCBP2/RPL18A/GSPT1/RPS15A/RPS14/RPS5/NCBP1/EIF4G1/RPS7/RPS19/ETF1/RPS9/RPS18/RPS15/RPS2/UPF1/RPL22/RPS3A/GSPT2/SMG1/RPS20/SMG7/MAGOH/MAGOHB/RPS12/RPL7/EIF3E/RPL8/RPS4X/RPLP0/RPS11/RPSA	37	3.43188
Biological process	eRIC	GO:0071426	ribonucleoprotein complex export from nucleus	37/563	113/5692	1.37791e-11	7.02299e-10	6.73647e-10	U2AF2/SRSF1/SUPT6H/EIF4A3/AKAP8L/CHTOP/NCBP2/SSB/SRSF5/SRSF9/WDR33/NCBP1/ZC3H11A/NPM1/ALYREF/SARNP/XPO1/ALKBH5/NXF1/RPS15/POLDIP3/UPF1/EIF5A/SRSF6/SRSF2/SMG1/RANBP2/NSUN2/SMG7/HNRNPA2B1/SRSF4/MAGOH/MAGOHB/SRSF7/RAN/SRSF3/SRRM1	37	3.31039
Biological process	eRIC	GO:0016441	posttranscriptional gene silencing	32/563	88/5692	1.47153e-11	7.38294e-10	7.08174e-10	CELF1/MOV10/POLR2A/PUM2/DHX9/ZC3H7A/ADAR/FXR1/STAT3/POLR2B/PUM1/DDX5/XPO5/ZC3H7B/CNOT1/TNRC6B/FMR1/AGO1/HELZ/AGO2/MRPL44/SMAD3/SRRT/EIF4G1/ELAVL1/RANBP2/HNRNPA2B1/TSN/GIGYF2/TSNAX/RAN/PRKRA	32	3.67641
Biological process	eRIC	GO:0071166	ribonucleoprotein complex localization	37/563	114/5692	1.85405e-11	9.15903e-10	8.78537e-10	U2AF2/SRSF1/SUPT6H/EIF4A3/AKAP8L/CHTOP/NCBP2/SSB/SRSF5/SRSF9/WDR33/NCBP1/ZC3H11A/NPM1/ALYREF/SARNP/XPO1/ALKBH5/NXF1/RPS15/POLDIP3/UPF1/EIF5A/SRSF6/SRSF2/SMG1/RANBP2/NSUN2/SMG7/HNRNPA2B1/SRSF4/MAGOH/MAGOHB/SRSF7/RAN/SRSF3/SRRM1	37	3.28136
Biological process	eRIC	GO:0140053	mitochondrial gene expression	40/563	131/5692	2.40403e-11	1.1696e-09	1.12188e-09	LRPPRC/TBRG4/MRPL23/MRPL13/TRUB2/MRPL3/MRPL39/MRPL2/PTCD3/SUPV3L1/DAP3/MRPS27/MRPL37/TFAM/MRPL11/MRPS23/MRPS31/MRPL44/MRPS35/RPUSD3/MRPL19/MRPL28/MRPL4/GFM1/POLRMT/YARS2/FASTKD2/TFB2M/NGRN/ERAL1/MRPL38/MRPL9/MRPS9/TUFM/MRPL1/MRPL43/PNPT1/MRPS7/MRPL45/TRMT10C	40	3.08706
Biological process	eRIC	GO:0006414	translational elongation	35/563	105/5692	2.82512e-11	1.35395e-09	1.29871e-09	EIF4A3/MRPL23/EEF1A1/MRPL13/RACK1/MRPL3/MRPL39/MRPL2/PTCD3/DAP3/MRPS27/MRPL37/MRPL11/MRPS23/MRPS31/MRPL44/MRPS35/MRPL19/MRPL28/EEF2/MRPL4/GFM1/EIF5A/ERAL1/MRPL38/MRPL9/MRPS9/TUFM/MRPL1/TRNAU1AP/MRPL43/MRPS7/MRPL45/EEF1G/ZNF598	35	3.37004
Biological process	eRIC	GO:0001732	formation of cytoplasmic translation initiation complex	13/563	16/5692	3.22819e-11	1.52437e-09	1.46218e-09	EIF3A/EIF3L/EIF3G/EIF3J/EIF3D/EIF3H/EIF3CL/EIF3C/EIF2S2/EIF5/EIF3E/EIF3B/EIF3I	13	8.21448
Biological process	eRIC	GO:0016458	gene silencing	39/563	128/5692	4.64276e-11	2.16056e-09	2.07242e-09	SND1/CELF1/MOV10/PABPC1/POLR2A/PUM2/DHX9/ZC3H7A/ADAR/FXR1/STAT3/POLR2B/PUM1/DDX5/XPO5/ZC3H7B/CNOT1/DDX17/NCBP2/TNRC6B/FMR1/ERI1/AGO1/HELZ/CNOT2/NCBP1/AGO2/MRPL44/SMAD3/SRRT/EIF4G1/ELAVL1/RANBP2/HNRNPA2B1/TSN/GIGYF2/TSNAX/RAN/PRKRA	39	3.08043
Biological process	eRIC	GO:0048025	negative regulation of mRNA splicing, via spliceosome	14/563	19/5692	5.36843e-11	2.46258e-09	2.36211e-09	HNRNPK/U2AF2/PTBP1/HNRNPL/RBM10/SRSF9/RBMX/SAP18/SRSF6/HNRNPA2B1/SRSF4/SRSF7/SRSF10/PTBP3	14	7.44957
Biological process	eRIC	GO:0035194	post-transcriptional gene silencing by RNA	31/563	87/5692	5.67714e-11	2.56751e-09	2.46276e-09	CELF1/MOV10/POLR2A/PUM2/DHX9/ZC3H7A/ADAR/FXR1/STAT3/POLR2B/PUM1/DDX5/XPO5/ZC3H7B/CNOT1/TNRC6B/FMR1/AGO1/HELZ/AGO2/MRPL44/SMAD3/SRRT/EIF4G1/ELAVL1/RANBP2/HNRNPA2B1/TSN/TSNAX/RAN/PRKRA	31	3.60246
Biological process	eRIC	GO:0033119	negative regulation of RNA splicing	15/563	22/5692	6.28996e-11	2.80515e-09	2.6907e-09	HNRNPK/U2AF2/PTBP1/HNRNPL/RBM10/SRSF9/RBMX/SAP18/PTBP2/SRSF6/HNRNPA2B1/SRSF4/SRSF7/SRSF10/PTBP3	15	6.89327
Biological process	eRIC	GO:0006611	protein export from nucleus	42/563	146/5692	6.40158e-11	2.81582e-09	2.70094e-09	U2AF2/SRSF1/RBM22/SUPT6H/XPO5/EIF4A3/AKAP8L/CHTOP/NCBP2/SSB/SRSF5/SRSF9/WDR33/NCBP1/ZC3H11A/NPM1/ALYREF/SARNP/XPO1/ALKBH5/NXF1/RPS15/POLDIP3/UPF1/EIF5A/SRSF6/SRSF2/SMG1/RANBP2/NSUN2/HSPA9/TXN/SMG7/HNRNPA2B1/SRSF4/MAGOH/MAGOHB/SRSF7/RAN/YWHAE/SRSF3/SRRM1	42	2.90839
Biological process	eRIC	GO:0006415	translational termination	30/563	84/5692	1.09384e-10	4.74639e-09	4.55275e-09	MRPL23/MRPL13/MRPL3/GSPT1/MRPL39/MRPL2/PTCD3/DAP3/MRPS27/MRPL37/MRPL11/MRPS23/MRPS31/MRPL44/MRPS35/ETF1/MRPL19/MRPL28/MRPL4/UPF1/EIF5A/ERAL1/MRPL38/MRPL9/GSPT2/MRPS9/MRPL1/MRPL43/MRPS7/MRPL45	30	3.61076
Biological process	eRIC	GO:0006406	mRNA export from nucleus	32/563	96/5692	2.04959e-10	8.65954e-09	8.30625e-09	U2AF2/SRSF1/SUPT6H/EIF4A3/AKAP8L/CHTOP/NCBP2/SRSF5/SRSF9/WDR33/NCBP1/ZC3H11A/ALYREF/SARNP/ALKBH5/NXF1/POLDIP3/UPF1/EIF5A/SRSF6/SRSF2/SMG1/RANBP2/NSUN2/SMG7/HNRNPA2B1/SRSF4/MAGOH/MAGOHB/SRSF7/SRSF3/SRRM1	32	3.37004
Biological process	eRIC	GO:0071427	mRNA-containing ribonucleoprotein complex export from nucleus	32/563	96/5692	2.04959e-10	8.65954e-09	8.30625e-09	U2AF2/SRSF1/SUPT6H/EIF4A3/AKAP8L/CHTOP/NCBP2/SRSF5/SRSF9/WDR33/NCBP1/ZC3H11A/ALYREF/SARNP/ALKBH5/NXF1/POLDIP3/UPF1/EIF5A/SRSF6/SRSF2/SMG1/RANBP2/NSUN2/SMG7/HNRNPA2B1/SRSF4/MAGOH/MAGOHB/SRSF7/SRSF3/SRRM1	32	3.37004
Biological process	eRIC	GO:0050686	negative regulation of mRNA processing	16/563	27/5692	3.17006e-10	1.32195e-08	1.26802e-08	HNRNPK/U2AF2/PTBP1/HNRNPL/RBM10/SRSF9/RBMX/SUPT5H/SAP18/SRSF6/HNRNPA2B1/SRSF4/SRSF7/SRSF10/ZC3H14/PTBP3	16	5.99118
Biological process	eRIC	GO:0032543	mitochondrial translation	34/563	111/5692	7.24318e-10	2.98177e-08	2.86013e-08	LRPPRC/MRPL23/MRPL13/TRUB2/MRPL3/MRPL39/MRPL2/PTCD3/DAP3/MRPS27/MRPL37/MRPL11/MRPS23/MRPS31/MRPL44/MRPS35/RPUSD3/MRPL19/MRPL28/MRPL4/GFM1/YARS2/FASTKD2/NGRN/ERAL1/MRPL38/MRPL9/MRPS9/TUFM/MRPL1/MRPL43/MRPS7/MRPL45/TRMT10C	34	3.09679
Biological process	eRIC	GO:0000245	spliceosomal complex assembly	20/563	44/5692	1.05031e-09	4.26904e-08	4.09487e-08	CELF1/SF3A1/SF3B1/SRSF1/SNRPD1/SNRNP200/SRSF5/SRSF9/RBM5/SF3A3/DDX1/RBMX/NCBP1/SF1/PRPF6/ISY1/PTBP2/SRSF6/SRSF10/PUF60	20	4.59551
Biological process	eRIC	GO:0070125	mitochondrial translational elongation	27/563	76/5692	1.09747e-09	4.40496e-08	4.22525e-08	MRPL23/MRPL13/MRPL3/MRPL39/MRPL2/PTCD3/DAP3/MRPS27/MRPL37/MRPL11/MRPS23/MRPS31/MRPL44/MRPS35/MRPL19/MRPL28/MRPL4/GFM1/ERAL1/MRPL38/MRPL9/MRPS9/TUFM/MRPL1/MRPL43/MRPS7/MRPL45	27	3.59175
Biological process	eRIC	GO:0033120	positive regulation of RNA splicing	16/563	29/5692	1.36493e-09	5.41086e-08	5.19012e-08	U2AF2/CIRBP/POLR2A/RBM22/HSPA8/DAZAP1/HNRNPLL/SRSF5/HABP4/SF3B4/RBM3/RBMX/NCBP1/NCL/TRA2A/TRA2B	16	5.578
Biological process	eRIC	GO:0042255	ribosome assembly	22/563	55/5692	2.99268e-09	1.17189e-07	1.12408e-07	RPS10/PRKDC/XRCC5/LOC102724159/PWP2/DDX3X/DHX30/SBDS/DHX29/RPS14/RPS5/MRPL11/MTERF3/NPM1/RPS19/DDX28/RPS15/FASTKD2/ERAL1/MRPS7/RPLP0/RPSA	22	4.04405
Biological process	eRIC	GO:0045292	mRNA cis splicing, via spliceosome	15/563	27/5692	3.99441e-09	1.54531e-07	1.48226e-07	SRSF1/RBM22/SNRNP200/RBM19/NCBP2/SRSF5/SRSF9/NCBP1/PRPF40A/SRSF6/SRSF2/SRSF4/SRSF7/SRSF10/SRSF3	15	5.61674
Biological process	eRIC	GO:0034660	ncRNA metabolic process	66/563	325/5692	4.44319e-09	1.69846e-07	1.62917e-07	SND1/PRKDC/ADAR/THUMPD1/GRSF1/XRN2/STAT3/XRN1/METTL16/XPO5/LOC102724159/PWP2/KHSRP/EIF4A3/DDX17/SSB/ERI1/TRUB1/AGO1/DDX1/SBDS/WDR3/RPS14/AGO2/DIS3L2/UTP15/PDCD11/FAM98B/MRPL44/SMAD3/SRRT/RPS7/RTCB/RPS19/MRM3/RPUSD3/RPS9/WDR75/CSTF2/PA2G4/RC3H1/HARS2/FBL/RPS15/MRM1/RPS2/YARS2/ZCCHC8/TFB2M/NOL11/URB1/TFB1M/MRPL1/NSUN2/FARSB/HNRNPA2B1/PUS7/DUS3L/BYSL/PNPT1/RPL7/RAN/PELO/PRKRA/TRMT10C/NSUN5	66	2.05313
Biological process	eRIC	GO:0035195	gene silencing by miRNA	27/563	81/5692	5.50878e-09	2.08102e-07	1.99612e-07	MOV10/POLR2A/PUM2/DHX9/ZC3H7A/ADAR/FXR1/STAT3/POLR2B/PUM1/DDX5/XPO5/ZC3H7B/CNOT1/TNRC6B/FMR1/AGO1/AGO2/MRPL44/SMAD3/SRRT/EIF4G1/ELAVL1/RANBP2/HNRNPA2B1/RAN/PRKRA	27	3.37004
Biological process	eRIC	GO:0000028	ribosomal small subunit assembly	12/563	18/5692	8.34064e-09	3.11416e-07	2.98711e-07	RPS10/PRKDC/XRCC5/LOC102724159/PWP2/RPS14/RPS5/RPS19/RPS15/ERAL1/MRPS7/RPSA	12	6.74008
Biological process	eRIC	GO:0070126	mitochondrial translational termination	25/563	75/5692	2.04858e-08	7.56091e-07	7.25245e-07	MRPL23/MRPL13/MRPL3/MRPL39/MRPL2/PTCD3/DAP3/MRPS27/MRPL37/MRPL11/MRPS23/MRPS31/MRPL44/MRPS35/MRPL19/MRPL28/MRPL4/ERAL1/MRPL38/MRPL9/MRPS9/MRPL1/MRPL43/MRPS7/MRPL45	25	3.37004
Biological process	eRIC	GO:0033962	P-body assembly	11/563	16/5692	2.22393e-08	8.11482e-07	7.78375e-07	LSM14A/DDX6/ATXN2L/CNOT1/PAN3/ATXN2/CNOT2/RC3H1/PATL1/DYNC1H1/EDC3	11	6.95071
Biological process	eRIC	GO:0031050	dsRNA processing	16/563	34/5692	2.75985e-08	9.84654e-07	9.44483e-07	PUM2/ZC3H7A/ADAR/STAT3/PUM1/DDX5/ZC3H7B/AGO1/AGO2/MRPL44/SMAD3/SRRT/HNRNPA2B1/TSN/TSNAX/PRKRA	16	4.75771
Biological process	eRIC	GO:0070918	production of small RNA involved in gene silencing by RNA	16/563	34/5692	2.75985e-08	9.84654e-07	9.44483e-07	PUM2/ZC3H7A/ADAR/STAT3/PUM1/DDX5/ZC3H7B/AGO1/AGO2/MRPL44/SMAD3/SRRT/HNRNPA2B1/TSN/TSNAX/PRKRA	16	4.75771
Biological process	eRIC	GO:0031503	protein-containing complex localization	42/563	180/5692	6.32247e-08	2.23093e-06	2.13991e-06	U2AF2/SRSF1/SFPQ/SUPT6H/PURA/EIF4A3/AKAP8L/CHTOP/NCBP2/SSB/SRSF5/SRSF9/WDR33/TNPO1/EZR/NCBP1/ZC3H11A/NPM1/ALYREF/HNRNPU/SARNP/XPO1/ALKBH5/NXF1/RPS15/POLDIP3/UPF1/EIF5A/SRSF6/SRSF2/SMG1/RANBP2/NSUN2/SMG7/HNRNPA2B1/SRSF4/MAGOH/MAGOHB/SRSF7/RAN/SRSF3/SRRM1	42	2.35903
Biological process	eRIC	GO:0006376	mRNA splice site selection	13/563	24/5692	6.78342e-08	2.36756e-06	2.27097e-06	CELF1/SF3A1/SRSF1/SRSF5/SRSF9/SF3A3/RBMX/SF1/ISY1/PTBP2/SRSF6/SRSF10/PUF60	13	5.47632
Biological process	eRIC	GO:0043624	cellular protein complex disassembly	37/563	149/5692	7.16835e-08	2.47501e-06	2.37403e-06	HSPA8/MRPL23/MRPL13/WDR1/MRPL3/GSPT1/MRPL39/MRPL2/PTCD3/DAP3/MRPS27/MRPL37/MRPL11/RDX/MRPS23/MRPS31/CFL1/MRPL44/MRPS35/CAPZB/ETF1/MRPL19/MRPL28/MRPL4/UPF1/EIF5A/ERAL1/MRPL38/MRPL9/GSPT2/MRPS9/MRPL1/SH3GL1/MRPL43/MRPS7/MRPL45/DSTN	37	2.51057
Biological process	eRIC	GO:0050685	positive regulation of mRNA processing	13/563	25/5692	1.28665e-07	4.39514e-06	4.21583e-06	CIRBP/DHX36/HSPA8/DAZAP1/NCBP2/SF3B4/RBM3/RBMX/NCBP1/NCL/TRA2A/NUDT21/TRA2B	13	5.25726
Biological process	eRIC	GO:0042254	ribosome biogenesis	51/563	248/5692	1.92706e-07	6.51347e-06	6.24774e-06	RPS10/PRKDC/THUMPD1/XRCC5/XRN2/METTL16/AATF/LOC102724159/PWP2/DDX3X/EIF4A3/DDX17/DHX30/ERI1/SBDS/DHX29/WDR3/RPS14/RPS5/MRPL11/UTP15/MTERF3/NPM1/PDCD11/RPS7/RPS19/MRM3/RPUSD3/XPO1/RPS9/DDX28/WDR75/PA2G4/FBL/RPS15/MRM1/RPS2/FASTKD2/TFB2M/NOL11/URB1/ERAL1/TFB1M/MRPL1/BYSL/RPL7/RAN/MRPS7/NSUN5/RPLP0/RPSA	51	2.0791
Biological process	eRIC	GO:0010586	miRNA metabolic process	11/563	19/5692	2.9116e-07	9.73869e-06	9.34137e-06	SND1/XPO5/KHSRP/DDX17/AGO1/AGO2/DIS3L2/RC3H1/PNPT1/RAN/PRKRA	11	5.85323
Biological process	eRIC	GO:0006613	cotranslational protein targeting to membrane	25/563	87/5692	5.33917e-07	1.76743e-05	1.69532e-05	RPS3/RPS10/SSR1/RPL18A/RPS15A/RPS14/RPS5/RPS7/RPS19/RPS9/RPS18/RPS15/RPS2/SRP68/RPL22/SEC61A1/RPS3A/RPS20/RPS12/RPL7/RPL8/RPS4X/RPLP0/RPS11/RPSA	25	2.90521
Biological process	eRIC	GO:0051248	negative regulation of protein metabolic process	80/563	475/5692	5.92907e-07	1.94268e-05	1.86342e-05	U2AF2/SYNCRIP/HNRNPR/RPS3/CIRBP/CELF1/MOV10/YTHDF2/EIF3A/PRKDC/ADAR/EIF4ENIF1/HNRNPD/FXR1/DHX36/STAT3/SUPT6H/XRN1/METTL16/PUM1/COL6A3/CSTB/AATF/KHSRP/DDX3X/ILF3/EIF4E2/TARDBP/PURA/EIF4A3/EIF2S1/CCAR2/CNOT1/TIA1/SAMD4A/ZFP36L1/MRPL13/TNRC6B/FMR1/RACK1/MEX3D/AGO1/CAPRIN1/EIF2AK2/CNOT2/EZR/AGO2/NPM1/YTHDF3/SMAD3/FXR2/FLNA/EIF4G1/RPS7/NCL/IGF2BP1/LARP1/RC3H1/PPP1R10/YTHDF1/ZFP36L2/UPF1/SAMD4B/YBX1/IR…	80	1.70276
Biological process	eRIC	GO:0035196	production of miRNAs involved in gene silencing by miRNA	14/563	32/5692	6.39295e-07	2.07351e-05	1.98892e-05	PUM2/ZC3H7A/ADAR/STAT3/PUM1/DDX5/ZC3H7B/AGO1/AGO2/MRPL44/SMAD3/SRRT/HNRNPA2B1/PRKRA	14	4.42318
Biological process	eRIC	GO:0019080	viral gene expression	36/563	156/5692	7.59932e-07	2.44014e-05	2.34059e-05	RPS3/PTBP1/POLR2A/RPS10/EIF3A/DHX9/POLR2B/EIF3L/EIF3G/TARDBP/PCBP2/SSB/RPL18A/RPS15A/RPS14/RPS5/EIF3D/SUPT5H/RPS7/RPS19/RPS9/RPS18/RPS15/RPS2/RPL22/RPS3A/RANBP2/RPS20/RPS12/RPL7/EIF3B/RPL8/RPS4X/RPLP0/RPS11/RPSA	36	2.33311
Biological process	eRIC	GO:0006379	mRNA cleavage	10/563	17/5692	8.4879e-07	2.67202e-05	2.56301e-05	MOV10/CSTF2T/CSTF3/NCBP2/NCBP1/AGO2/CPSF7/CSTF2/NUDT21/CPSF6	10	5.94713
Biological process	eRIC	GO:0048026	positive regulation of mRNA splicing, via spliceosome	10/563	17/5692	8.4879e-07	2.67202e-05	2.56301e-05	CIRBP/HSPA8/DAZAP1/SF3B4/RBM3/RBMX/NCBP1/NCL/TRA2A/TRA2B	10	5.94713
Biological process	eRIC	GO:0016246	RNA interference	9/563	14/5692	1.08254e-06	3.34233e-05	3.20597e-05	CELF1/DHX9/ADAR/XPO5/AGO2/MRPL44/TSN/TSNAX/PRKRA	9	6.49937
Biological process	eRIC	GO:0019081	viral translation	9/563	14/5692	1.08254e-06	3.34233e-05	3.20597e-05	PTBP1/EIF3A/DHX9/EIF3L/EIF3G/PCBP2/SSB/EIF3D/EIF3B	9	6.49937
Biological process	eRIC	GO:0006614	SRP-dependent cotranslational protein targeting to membrane	24/563	85/5692	1.28289e-06	3.92319e-05	3.76313e-05	RPS3/RPS10/RPL18A/RPS15A/RPS14/RPS5/RPS7/RPS19/RPS9/RPS18/RPS15/RPS2/SRP68/RPL22/SEC61A1/RPS3A/RPS20/RPS12/RPL7/RPL8/RPS4X/RPLP0/RPS11/RPSA	24	2.85462
Biological process	eRIC	GO:0034470	ncRNA processing	54/563	285/5692	1.32038e-06	3.99975e-05	3.83657e-05	PRKDC/ADAR/THUMPD1/GRSF1/XRN2/STAT3/METTL16/LOC102724159/PWP2/EIF4A3/DDX17/SSB/ERI1/TRUB1/AGO1/DDX1/SBDS/WDR3/RPS14/AGO2/UTP15/PDCD11/FAM98B/MRPL44/SMAD3/SRRT/RPS7/RTCB/RPS19/MRM3/RPUSD3/RPS9/WDR75/CSTF2/PA2G4/FBL/RPS15/MRM1/RPS2/ZCCHC8/TFB2M/NOL11/URB1/TFB1M/MRPL1/NSUN2/HNRNPA2B1/PUS7/DUS3L/BYSL/RPL7/PRKRA/TRMT10C/NSUN5	54	1.9156
Biological process	eRIC	GO:0090501	RNA phosphodiester bond hydrolysis	27/563	104/5692	1.72225e-06	5.16836e-05	4.9575e-05	SND1/MOV10/HELZ2/CSTF2T/XRN2/CSTF3/XRN1/NUDT16L1/CNOT1/NCBP2/PAN3/ERI1/AGO1/CNOT2/NCBP1/AGO2/DIS3L2/MRPL44/DBR1/CPSF7/CSTF2/NUDT21/TSN/TSNAX/PNPT1/EDC3/CPSF6	27	2.62474
Biological process	eRIC	GO:0060148	positive regulation of posttranscriptional gene silencing	10/563	18/5692	1.74162e-06	5.17808e-05	4.96683e-05	PUM2/DHX9/FXR1/STAT3/PUM1/DDX5/XPO5/FMR1/AGO2/EIF4G1	10	5.61674
Biological process	eRIC	GO:0032269	negative regulation of cellular protein metabolic process	76/563	458/5692	2.13957e-06	6.30289e-05	6.04575e-05	U2AF2/SYNCRIP/HNRNPR/RPS3/CIRBP/CELF1/MOV10/YTHDF2/EIF3A/PRKDC/ADAR/EIF4ENIF1/HNRNPD/FXR1/DHX36/STAT3/SUPT6H/XRN1/METTL16/PUM1/COL6A3/CSTB/KHSRP/DDX3X/ILF3/EIF4E2/TARDBP/PURA/EIF4A3/EIF2S1/CCAR2/CNOT1/TIA1/SAMD4A/ZFP36L1/MRPL13/TNRC6B/FMR1/RACK1/MEX3D/AGO1/CAPRIN1/EIF2AK2/CNOT2/EZR/AGO2/NPM1/YTHDF3/FXR2/EIF4G1/RPS7/NCL/IGF2BP1/LARP1/RC3H1/PPP1R10/YTHDF1/ZFP36L2/UPF1/SAMD4B/YBX1/IREB2/IPO5/PUS7/AN…	76	1.67766
Biological process	eRIC	GO:1905214	regulation of RNA binding	8/563	12/5692	3.01668e-06	8.80597e-05	8.44671e-05	HNRNPL/EIF4A3/FMR1/NCBP1/EIF3D/EIF4G1/EIF3C/EIF3E	8	6.74008
Biological process	eRIC	GO:0045047	protein targeting to ER	25/563	95/5692	3.20077e-06	9.25918e-05	8.88143e-05	RPS3/RPS10/RPL18A/RPS15A/RPS14/RPS5/RPS7/RPS19/RPS9/RPS18/RPS15/RPS2/SRP68/RPL22/SEC61A1/RPS3A/RPS20/RPS12/RPL7/RPL8/RPS4X/HSPA5/RPLP0/RPS11/RPSA	25	2.66056
Biological process	eRIC	GO:0072599	establishment of protein localization to endoplasmic reticulum	25/563	98/5692	5.87732e-06	0.000168501	0.000161626	RPS3/RPS10/RPL18A/RPS15A/RPS14/RPS5/RPS7/RPS19/RPS9/RPS18/RPS15/RPS2/SRP68/RPL22/SEC61A1/RPS3A/RPS20/RPS12/RPL7/RPL8/RPS4X/HSPA5/RPLP0/RPS11/RPSA	25	2.57911
Biological process	eRIC	GO:0031330	negative regulation of cellular catabolic process	32/563	144/5692	7.42777e-06	0.000211067	0.000202456	SYNCRIP/CIRBP/EIF4G2/PABPC1/LRPPRC/DHX9/HNRNPC/HNRNPD/HNRNPA0/DHX36/STAT3/RBM10/PAIP1/METTL16/TARDBP/CCAR2/FMR1/SLIRP/EIF4G1/RPS7/TAF15/IGF2BP1/HNRNPU/LARP1/YBX3/ELAVL1/FUS/YBX1/SMG1/NSUN2/ANXA2/HSP90AB1	32	2.24669
Biological process	eRIC	GO:0070935	3'-UTR-mediated mRNA stabilization	7/563	10/5692	8.21926e-06	0.000225573	0.00021637	HNRNPC/HNRNPA0/RBM10/METTL16/TARDBP/YBX3/ELAVL1	7	7.07709
Biological process	eRIC	GO:1900151	regulation of nuclear-transcribed mRNA catabolic process, deadenylation-dependent decay	7/563	10/5692	8.21926e-06	0.000225573	0.00021637	PABPC1/DHX36/CNOT1/ZFP36L1/TNRC6B/AGO2/ZFP36L2	7	7.07709
Biological process	eRIC	GO:1900153	positive regulation of nuclear-transcribed mRNA catabolic process, deadenylation-dependent decay	7/563	10/5692	8.21926e-06	0.000225573	0.00021637	PABPC1/DHX36/CNOT1/ZFP36L1/TNRC6B/AGO2/ZFP36L2	7	7.07709
Biological process	eRIC	GO:1902415	regulation of mRNA binding	7/563	10/5692	8.21926e-06	0.000225573	0.00021637	HNRNPL/EIF4A3/FMR1/EIF3D/EIF4G1/EIF3C/EIF3E	7	7.07709
Biological process	eRIC	GO:2000637	positive regulation of gene silencing by miRNA	9/563	17/5692	9.99461e-06	0.000271972	0.000260876	PUM2/DHX9/FXR1/STAT3/PUM1/DDX5/FMR1/AGO2/EIF4G1	9	5.35242
Biological process	eRIC	GO:0009895	negative regulation of catabolic process	35/563	167/5692	1.10989e-05	0.000299483	0.000287265	SYNCRIP/CIRBP/EIF4G2/PABPC1/LRPPRC/DHX9/HNRNPC/HNRNPD/HNRNPA0/DHX36/STAT3/RBM10/PAIP1/METTL16/TARDBP/CCAR2/FMR1/SLIRP/SMAD3/FLNA/EIF4G1/RPS7/TAF15/IGF2BP1/HNRNPU/LARP1/YBX3/ELAVL1/FUS/YBX1/SMG1/NSUN2/ANXA2/SF3B3/HSP90AB1	35	2.11889
Biological process	eRIC	GO:0000288	nuclear-transcribed mRNA catabolic process, deadenylation-dependent decay	16/563	50/5692	1.35956e-05	0.000363795	0.000348953	PABPC1/DDX6/DHX36/CNOT1/SAMD4A/ZFP36L1/PAN3/TNRC6B/CNOT2/AGO2/RC3H1/CNOT4/ZFP36L2/PATL1/SAMD4B/EDC3	16	3.23524
Biological process	eRIC	GO:0009615	response to virus	30/563	137/5692	1.94626e-05	0.000516483	0.000495412	MOV10/LSM14A/G3BP1/PUM2/DHX9/ADAR/IFIT5/DHX36/PUM1/HNRNPUL1/DDX3X/ILF3/PCBP2/DDX41/DDX17/FMR1/DDX1/ZC3HAV1/EIF2AK2/RPS15A/CFL1/FLNA/APOBEC3B/TRIM56/NCBP3/ANKRD17/PRKRA/ENO1/ZCCHC3/EEF1G	30	2.2139
Biological process	eRIC	GO:0006378	mRNA polyadenylation	13/563	36/5692	2.04275e-05	0.000533274	0.000511518	PABPC1/GRSF1/CSTF3/WDR33/SUPT5H/SNRPA/CPSF7/CSTF2/NUDT21/MTPAP/PNPT1/ZC3H14/CPSF6	13	3.65088
Biological process	eRIC	GO:0043631	RNA polyadenylation	13/563	36/5692	2.04275e-05	0.000533274	0.000511518	PABPC1/GRSF1/CSTF3/WDR33/SUPT5H/SNRPA/CPSF7/CSTF2/NUDT21/MTPAP/PNPT1/ZC3H14/CPSF6	13	3.65088
Biological process	eRIC	GO:0031440	regulation of mRNA 3'-end processing	10/563	23/5692	2.8752e-05	0.000744537	0.000714162	DHX36/ZFP36L1/NCBP2/NCBP1/SUPT5H/SNRPA/CPSF7/NUDT21/ZC3H14/CPSF6	10	4.39571
Biological process	eRIC	GO:0000289	nuclear-transcribed mRNA poly(A) tail shortening	9/563	19/5692	3.16525e-05	0.00081309	0.000779919	PABPC1/CNOT1/SAMD4A/PAN3/TNRC6B/CNOT2/AGO2/CNOT4/SAMD4B	9	4.78901
Biological process	eRIC	GO:0070972	protein localization to endoplasmic reticulum	26/563	114/5692	3.32196e-05	0.000846572	0.000812034	RPS3/RPS10/RPL18A/RPS15A/RPS14/RPS5/RPS7/RPS19/RPS9/RPS18/RPS15/RPS2/SRP68/RPL22/SEC61A1/RPS3A/RPS20/RPS12/RPL7/MIA3/RPL8/RPS4X/HSPA5/RPLP0/RPS11/RPSA	26	2.30582
Biological process	eRIC	GO:0090305	nucleic acid phosphodiester bond hydrolysis	34/563	169/5692	3.65767e-05	0.000924787	0.000887058	SND1/MOV10/G3BP1/HELZ2/CSTF2T/XRN2/CSTF3/XRN1/NUDT16L1/CNOT1/NCBP2/PAN3/ERI1/AGO1/DDX1/CNOT2/PARP1/NCBP1/AGO2/DIS3L2/MRPL44/DBR1/CPSF7/CSTF2/NUDT21/RPA1/TSN/TSNAX/PNPT1/KPNA1/EDC3/PELO/KPNB1/CPSF6	34	2.03399
Biological process	eRIC	GO:0045069	regulation of viral genome replication	17/563	60/5692	4.36603e-05	0.00109526	0.00105058	PABPC1/ADAR/IFIT5/YTHDC2/HSPA8/DDX5/DDX3X/ILF3/FMR1/ZC3HAV1/EIF2AK2/PPIE/LARP1/STAU1/APOBEC3B/TRIM28/PPIA	17	2.86454
Biological process	eRIC	GO:0098787	mRNA cleavage involved in mRNA processing	7/563	12/5692	4.54004e-05	0.00111646	0.00107091	CSTF2T/NCBP2/NCBP1/CPSF7/CSTF2/NUDT21/CPSF6	7	5.89757
Biological process	eRIC	GO:0098789	pre-mRNA cleavage required for polyadenylation	7/563	12/5692	4.54004e-05	0.00111646	0.00107091	CSTF2T/NCBP2/NCBP1/CPSF7/CSTF2/NUDT21/CPSF6	7	5.89757
Biological process	eRIC	GO:0044344	cellular response to fibroblast growth factor stimulus	15/563	49/5692	4.55484e-05	0.00111646	0.00107091	HNRNPH1/HNRNPM/HNRNPF/PTBP1/POLR2A/TIAL1/POLR2B/RBFOX2/TIA1/ZFP36L1/NCBP2/NCBP1/GRB2/ZFP36L2/HNRNPA1	15	3.09494
Biological process	eRIC	GO:0019079	viral genome replication	20/563	78/5692	4.64873e-05	0.00113084	0.0010847	PABPC1/ADAR/IFIT5/YTHDC2/HSPA8/DDX5/DDX3X/ILF3/PCBP2/PCBP1/FMR1/ZC3HAV1/EIF2AK2/PPIE/LARP1/STAU1/APOBEC3B/TRIM28/PPIA/VCP	20	2.59234
Biological process	eRIC	GO:0071774	response to fibroblast growth factor	15/563	50/5692	5.92425e-05	0.00143028	0.00137193	HNRNPH1/HNRNPM/HNRNPF/PTBP1/POLR2A/TIAL1/POLR2B/RBFOX2/TIA1/ZFP36L1/NCBP2/NCBP1/GRB2/ZFP36L2/HNRNPA1	15	3.03304
Biological process	eRIC	GO:0046822	regulation of nucleocytoplasmic transport	20/563	80/5692	6.86597e-05	0.00164527	0.00157815	DHX9/KHDRBS1/RBM22/SUPT6H/XPO5/TARDBP/AKAP8L/NCBP2/SMAD3/FLNA/XPO1/TRIM28/NSUN2/IPO5/TXN/RAN/YWHAE/HSP90AB1/CPSF6/JUP	20	2.52753
Biological process	eRIC	GO:0008543	fibroblast growth factor receptor signaling pathway	13/563	40/5692	7.32695e-05	0.00174273	0.00167163	HNRNPH1/HNRNPM/HNRNPF/PTBP1/POLR2A/TIAL1/POLR2B/RBFOX2/TIA1/NCBP2/NCBP1/GRB2/HNRNPA1	13	3.28579
Biological process	eRIC	GO:0032984	protein-containing complex disassembly	39/563	214/5692	0.000101158	0.00238837	0.00229093	HSPA8/MRPL23/MRPL13/WDR1/MRPL3/GSPT1/MRPL39/MRPL2/PTCD3/DAP3/MRPS27/MRPL37/MRPL11/RDX/MRPS23/MRPS31/CFL1/MRPL44/MRPS35/CAPZB/ETF1/MRPL19/MRPL28/MRPL4/UPF1/EIF5A/ERAL1/MRPL38/MRPL9/GSPT2/MRPS9/MRPL1/SH3GL1/MRPL43/MRPS7/MRPL45/SET/VCP/DSTN	39	1.8425
Biological process	eRIC	GO:0075522	IRES-dependent viral translational initiation	6/563	10/5692	0.000135297	0.00314811	0.00301968	PTBP1/EIF3A/PCBP2/SSB/EIF3D/EIF3B	6	6.06607
Biological process	eRIC	GO:2000767	positive regulation of cytoplasmic translation	6/563	10/5692	0.000135297	0.00314811	0.00301968	YTHDF2/DHX9/DHX36/PKM/YBX3/EEF2	6	6.06607
Biological process	eRIC	GO:0046824	positive regulation of nucleocytoplasmic transport	14/563	48/5692	0.000146089	0.00337477	0.00323709	DHX9/KHDRBS1/RBM22/TARDBP/NCBP2/SMAD3/FLNA/TRIM28/IPO5/RAN/YWHAE/HSP90AB1/CPSF6/JUP	14	2.94879
Biological process	eRIC	GO:0016072	rRNA metabolic process	35/563	188/5692	0.000148358	0.00339547	0.00325695	PRKDC/THUMPD1/XRN2/XRN1/METTL16/LOC102724159/PWP2/EIF4A3/DDX17/ERI1/SBDS/WDR3/RPS14/UTP15/PDCD11/RPS7/RPS19/MRM3/RPUSD3/RPS9/WDR75/PA2G4/FBL/RPS15/MRM1/RPS2/TFB2M/NOL11/URB1/TFB1M/MRPL1/BYSL/RPL7/PELO/NSUN5	35	1.8822
Biological process	eRIC	GO:0050792	regulation of viral process	26/563	124/5692	0.0001491	0.00339547	0.00325695	PABPC1/TRIM25/POLR2A/DHX9/ADAR/IFIT5/YTHDC2/POLR2B/HSPA8/DDX5/DDX3X/ILF3/TARDBP/FMR1/ZC3HAV1/EIF2AK2/PPIE/SUPT5H/P4HB/CFL1/LARP1/STAU1/APOBEC3B/TRIM28/PPIA/KPNA2	26	2.11986
Biological process	eRIC	GO:0045948	positive regulation of translational initiation	8/563	18/5692	0.000155292	0.00351157	0.0033683	YTHDF2/KHDRBS1/DDX3X/HABP4/DHX29/YTHDF3/LARP1/YTHDF1	8	4.49339
Biological process	eRIC	GO:0042274	ribosomal small subunit biogenesis	17/563	66/5692	0.00016118	0.00361923	0.00347157	RPS10/PRKDC/XRCC5/LOC102724159/PWP2/WDR3/RPS14/RPS5/NPM1/RPS7/RPS19/RPS15/NOL11/ERAL1/BYSL/MRPS7/RPSA	17	2.60412
Biological process	eRIC	GO:0031167	rRNA methylation	7/563	14/5692	0.000164739	0.00367346	0.00352359	METTL16/MRM3/FBL/MRM1/TFB2M/TFB1M/NSUN5	7	5.05506
Biological process	eRIC	GO:0009451	RNA modification	22/563	98/5692	0.000170107	0.00376699	0.00361331	ADAR/THUMPD1/METTL16/RBM15/SSB/TRUB2/TRUB1/MRM3/RPUSD3/RNMT/ALKBH5/FBL/MRM1/TFB2M/APOBEC3B/TFB1M/NSUN2/TRMT2A/PUS7/DUS3L/TRMT10C/NSUN5	22	2.26962
Biological process	eRIC	GO:0000154	rRNA modification	9/563	23/5692	0.000194699	0.00428205	0.00410735	THUMPD1/METTL16/MRM3/RPUSD3/FBL/MRM1/TFB2M/TFB1M/NSUN5	9	3.95614
Biological process	eRIC	GO:0060147	regulation of posttranscriptional gene silencing	16/563	61/5692	0.00019901	0.00431771	0.00414156	POLR2A/PUM2/DHX9/ADAR/FXR1/STAT3/POLR2B/PUM1/DDX5/XPO5/FMR1/AGO1/AGO2/EIF4G1/ELAVL1/RANBP2	16	2.65184
Biological process	eRIC	GO:0060966	regulation of gene silencing by RNA	16/563	61/5692	0.00019901	0.00431771	0.00414156	POLR2A/PUM2/DHX9/ADAR/FXR1/STAT3/POLR2B/PUM1/DDX5/XPO5/FMR1/AGO1/AGO2/EIF4G1/ELAVL1/RANBP2	16	2.65184
Biological process	eRIC	GO:0000959	mitochondrial RNA metabolic process	11/563	33/5692	0.000204364	0.00440412	0.00422444	LRPPRC/TBRG4/GRSF1/SUPV3L1/SLIRP/TFAM/POLRMT/YARS2/TFB2M/PNPT1/TRMT10C	11	3.37004
Biological process	eRIC	GO:1903900	regulation of viral life cycle	20/563	87/5692	0.000237765	0.00508975	0.0048821	PABPC1/TRIM25/ADAR/IFIT5/YTHDC2/HSPA8/DDX5/DDX3X/ILF3/FMR1/ZC3HAV1/EIF2AK2/PPIE/P4HB/LARP1/STAU1/APOBEC3B/TRIM28/PPIA/KPNA2	20	2.32417
Biological process	eRIC	GO:0019083	viral transcription	28/563	142/5692	0.000252998	0.00537998	0.00516049	RPS3/POLR2A/RPS10/DHX9/POLR2B/TARDBP/RPL18A/RPS15A/RPS14/RPS5/SUPT5H/RPS7/RPS19/RPS9/RPS18/RPS15/RPS2/RPL22/RPS3A/RANBP2/RPS20/RPS12/RPL7/RPL8/RPS4X/RPLP0/RPS11/RPSA	28	1.99355
Biological process	eRIC	GO:0046831	regulation of RNA export from nucleus	7/563	15/5692	0.000282713	0.00597232	0.00572867	DHX9/KHDRBS1/SUPT6H/AKAP8L/NCBP2/NSUN2/CPSF6	7	4.71806
Biological process	eRIC	GO:0051170	import into nucleus	22/563	102/5692	0.000312717	0.00652035	0.00625434	RBM22/STAT3/SNRPD1/TARDBP/TNPO1/TNPO3/SMAD3/FLNA/GEMIN5/PPP1R10/ELAVL1/RANBP2/TRIM28/IPO5/HNRNPA1/KPNA1/RAN/KPNA2/KPNB1/LMNA/HSP90AB1/JUP	22	2.18062
Biological process	eRIC	GO:0051607	defense response to virus	22/563	102/5692	0.000312717	0.00652035	0.00625434	MOV10/LSM14A/G3BP1/PUM2/DHX9/ADAR/IFIT5/DHX36/PUM1/ILF3/PCBP2/DDX41/DDX17/DDX1/ZC3HAV1/EIF2AK2/FLNA/APOBEC3B/TRIM56/NCBP3/ANKRD17/ZCCHC3	22	2.18062
Biological process	eRIC	GO:0043903	regulation of symbiotic process	26/563	130/5692	0.000330826	0.00685343	0.00657383	PABPC1/TRIM25/POLR2A/DHX9/ADAR/IFIT5/YTHDC2/POLR2B/HSPA8/DDX5/DDX3X/ILF3/TARDBP/FMR1/ZC3HAV1/EIF2AK2/PPIE/SUPT5H/P4HB/CFL1/LARP1/STAU1/APOBEC3B/TRIM28/PPIA/KPNA2	26	2.02202
Biological process	eRIC	GO:0006364	rRNA processing	33/563	183/5692	0.000420531	0.00865593	0.00830279	PRKDC/THUMPD1/XRN2/METTL16/LOC102724159/PWP2/EIF4A3/DDX17/ERI1/SBDS/WDR3/RPS14/UTP15/PDCD11/RPS7/RPS19/MRM3/RPUSD3/RPS9/WDR75/PA2G4/FBL/RPS15/MRM1/RPS2/TFB2M/NOL11/URB1/TFB1M/MRPL1/BYSL/RPL7/NSUN5	33	1.82314
Biological process	eRIC	GO:0032239	regulation of nucleobase-containing compound transport	7/563	16/5692	0.00046008	0.00940966	0.00902577	DHX9/KHDRBS1/SUPT6H/AKAP8L/NCBP2/NSUN2/CPSF6	7	4.42318
Biological process	eRIC	GO:0042307	positive regulation of protein import into nucleus	9/563	26/5692	0.000567446	0.0115321	0.0110616	RBM22/TARDBP/SMAD3/FLNA/TRIM28/IPO5/RAN/HSP90AB1/JUP	9	3.49966
Biological process	eRIC	GO:0006612	protein targeting to membrane	26/563	135/5692	0.000609949	0.0123179	0.0118154	RPS3/RPS10/SSR1/RPL18A/RPS15A/RPS14/RPS5/RPS7/RPS19/RPS9/RPS18/RPS15/RPS2/SRP68/RPL22/SEC61A1/RPS3A/RPS20/RPS12/RPL7/RPL8/RPS4X/HSPA5/RPLP0/RPS11/RPSA	26	1.94714
Biological process	eRIC	GO:2000765	regulation of cytoplasmic translation	7/563	17/5692	0.000716067	0.0143706	0.0137843	YTHDF2/DHX9/DHX36/FMR1/PKM/YBX3/EEF2	7	4.16299
Biological process	eRIC	GO:1904591	positive regulation of protein import	9/563	27/5692	0.000777684	0.0154636	0.0148327	RBM22/TARDBP/SMAD3/FLNA/TRIM28/IPO5/RAN/HSP90AB1/JUP	9	3.37004
Biological process	eRIC	GO:0006606	protein import into nucleus	19/563	88/5692	0.000780161	0.0154636	0.0148327	RBM22/STAT3/TARDBP/TNPO1/TNPO3/SMAD3/FLNA/PPP1R10/ELAVL1/RANBP2/TRIM28/IPO5/KPNA1/RAN/KPNA2/KPNB1/LMNA/HSP90AB1/JUP	19	2.18287
Biological process	eRIC	GO:0070131	positive regulation of mitochondrial translation	6/563	13/5692	0.000851948	0.0166805	0.016	TRUB2/MRPS27/RPUSD3/FASTKD2/NGRN/TRMT10C	6	4.66621
Biological process	eRIC	GO:1900363	regulation of mRNA polyadenylation	6/563	13/5692	0.000851948	0.0166805	0.016	SUPT5H/SNRPA/CPSF7/NUDT21/ZC3H14/CPSF6	6	4.66621
Biological process	eRIC	GO:0031331	positive regulation of cellular catabolic process	35/563	206/5692	0.000889793	0.0173159	0.0166095	HNRNPR/MOV10/PABPC1/YTHDF2/GRSF1/HNRNPD/DHX36/METTL16/PUM1/KHSRP/TARDBP/CNOT1/ZFP36L1/TNRC6B/FMR1/RACK1/MEX3D/SUPV3L1/ZC3HAV1/EZR/SUPT5H/AGO2/RDX/YTHDF3/LARP1/RC3H1/YTHDF1/ZFP36L2/UPF1/MSN/GIGYF2/PNPT1/HSP90AA1/HUWE1/VCP	35	1.71774
Biological process	eRIC	GO:0032204	regulation of telomere maintenance	14/563	57/5692	0.00100832	0.0195043	0.0187086	HNRNPC/XRCC5/HNRNPD/DHX36/XRN1/YLPM1/PARP1/HNRNPU/PPP1R10/UPF1/SMG1/HNRNPA1/HNRNPA2B1/CCT7	14	2.48319
Biological process	eRIC	GO:0060968	regulation of gene silencing	16/563	70/5692	0.00104762	0.0201432	0.0193214	POLR2A/PUM2/DHX9/ADAR/FXR1/STAT3/POLR2B/PUM1/DDX5/XPO5/FMR1/AGO1/AGO2/EIF4G1/ELAVL1/RANBP2	16	2.31089
Biological process	eRIC	GO:0035722	interleukin-12-mediated signaling pathway	10/563	34/5692	0.00120696	0.0230687	0.0221275	HNRNPDL/HNRNPF/P4HB/CFL1/MSN/HSPA9/HNRNPA2B1/ANXA2/PPIA/RPLP0	10	2.97357
Biological process	eRIC	GO:0060964	regulation of gene silencing by miRNA	14/563	59/5692	0.00144748	0.0275022	0.0263802	POLR2A/PUM2/DHX9/FXR1/STAT3/POLR2B/PUM1/DDX5/FMR1/AGO1/AGO2/EIF4G1/ELAVL1/RANBP2	14	2.39901
Biological process	eRIC	GO:0001731	formation of translation preinitiation complex	5/563	10/5692	0.00153589	0.0286729	0.0275031	EIF4B/DHX29/EIF2S2/EIF5/EIF4H	5	5.05506
Biological process	eRIC	GO:0031053	primary miRNA processing	5/563	10/5692	0.00153589	0.0286729	0.0275031	STAT3/MRPL44/SMAD3/SRRT/HNRNPA2B1	5	5.05506
Biological process	eRIC	GO:0071243	cellular response to arsenic-containing substance	5/563	10/5692	0.00153589	0.0286729	0.0275031	DHX36/DDX3X/PPIF/HNRNPA1/VCP	5	5.05506
Biological process	eRIC	GO:0070129	regulation of mitochondrial translation	7/563	19/5692	0.00155576	0.0288759	0.0276979	LRPPRC/TRUB2/MRPS27/RPUSD3/FASTKD2/NGRN/TRMT10C	7	3.72478
Biological process	eRIC	GO:0006369	termination of RNA polymerase II transcription	9/563	30/5692	0.00181183	0.0334355	0.0320714	CSTF2T/CSTF3/NCBP2/WDR33/CSTF1/NCBP1/CPSF7/CSTF2/NUDT21	9	3.03304
Biological process	eRIC	GO:0071349	cellular response to interleukin-12	10/563	36/5692	0.00195137	0.0358048	0.034344	HNRNPDL/HNRNPF/P4HB/CFL1/MSN/HSPA9/HNRNPA2B1/ANXA2/PPIA/RPLP0	10	2.80837
Biological process	eRIC	GO:0062125	regulation of mitochondrial gene expression	7/563	20/5692	0.00219227	0.0399965	0.0383648	LRPPRC/TRUB2/MRPS27/RPUSD3/FASTKD2/NGRN/TRMT10C	7	3.53854
Biological process	eRIC	GO:0017038	protein import	22/563	118/5692	0.00241915	0.0438865	0.042096	RBM22/STAT3/HSPA8/TARDBP/TNPO1/TNPO3/SMAD3/FLNA/PPP1R10/ELAVL1/RANBP2/TRIM28/IPO5/KPNA1/RAN/KPNA2/KPNB1/LMNA/HSP90AA1/HSPD1/HSP90AB1/JUP	22	1.88494
Biological process	eRIC	GO:0070671	response to interleukin-12	10/563	37/5692	0.0024425	0.044061	0.0422634	HNRNPDL/HNRNPF/P4HB/CFL1/MSN/HSPA9/HNRNPA2B1/ANXA2/PPIA/RPLP0	10	2.73247
Biological process	eRIC	GO:0070925	organelle assembly	58/563	409/5692	0.00251498	0.045115	0.0432745	RPS3/CIRBP/LSM14A/G3BP1/DDX6/RPS10/PUM2/PRKDC/XRCC5/UBAP2L/CSDE1/G3BP2/RBM14/LOC102724159/PWP2/DDX3X/ATXN2L/PRRC2C/EIF2S1/CNOT1/WDR1/PAN3/DHX30/ATXN2/TNPO1/SBDS/DHX29/CNOT2/RPS14/EZR/RPS5/DRG1/MRPL11/RDX/MTERF3/NPM1/FLNA/RPS19/MAPRE1/HNRNPU/DDX28/RC3H1/RPS15/PATL1/FASTKD2/DYNC1H1/ERAL1/MSN/YWHAE/OBSL1/TUBB/EDC3/MRPS7/KPNB1/MAP4/HSP90AA1/RPLP0/RPSA	58	1.43371
Biological process	eRIC	GO:0006607	NLS-bearing protein import into nucleus	5/563	11/5692	0.00258842	0.0456672	0.0438041	RANBP2/IPO5/KPNA1/KPNA2/KPNB1	5	4.59551
Biological process	eRIC	GO:0009651	response to salt stress	5/563	11/5692	0.00258842	0.0456672	0.0438041	XRCC5/ZFP36L1/ANXA7/HSP90AB1/XRCC6	5	4.59551
Biological process	eRIC	GO:0051291	protein heterooligomerization	5/563	11/5692	0.00258842	0.0456672	0.0438041	CPSF7/NUDT21/FARSB/COL1A2/CPSF6	5	4.59551
Biological process	eRIC	GO:0048524	positive regulation of viral process	17/563	83/5692	0.00265059	0.0465084	0.044611	PABPC1/POLR2A/DHX9/ADAR/YTHDC2/POLR2B/HSPA8/DDX3X/FMR1/PPIE/SUPT5H/P4HB/CFL1/LARP1/STAU1/PPIA/KPNA2	17	2.07075

## Sheet: RBP_PFAM
Category	Term	Count	%	PValue	Genes	List Total	Pop Hits	Pop Total	Fold Enrichment	Bonferroni	Benjamini	FDR	lg (p.adj)
PFAM	PF00076:RNA recognition motif. (a.k.a. RRM, RBD, or RNP domain)	105	18.1661	1.8e-100	HNRNPR, MSI2, TIAL1, RAVER1, PABPC4L, RBFOX2, CIRBP, EWSR1, PSPC1, NCL, SRSF2, SRSF3, PPIE, SRSF4, SRSF5, SRSF6, SRSF7, SNRPA, SRSF9, CSTF2, HNRNPDL, G3BP1, G3BP2, RBM12, RBM10, TIA1, CPSF7, CPSF6, RBPMS, FUS, ALYREF, NONO, HNRNPL, CNOT4, HNRNPM, HNRNPF, HNRNPD, HNRNPC, GRSF1, DAZAP1, CELF1, CELF2, ELAVL1, ELAVL2, RBM3, RBM4, PTBP1, SYNCRIP, SART3, RBM5, RBM17, RBM14, RBM15, NCBP2, PABPC4, PABPC5…	549	211	17475	15.8399	8.8e-98	8.8e-98	8.28e-98	97.0555
PFAM	PF00013:KH domain	27	4.67128	8.42e-32	ANKRD17, KHDRBS1, KHDRBS3, FMR1, HDLBP, DDX43, AKAP1, FXR1, FXR2, PCBP1, KHSRP, PCBP2, IGF2BP1, IGF2BP3, IGF2BP2, PNPT1, MEX3D, MEX3C, ANKHD1, QKI, BICC1, MEX3B, MEX3A, HNRNPK, FUBP3, FUBP1, SF1	549	36	17475	23.873	4.12e-29	2.06e-29	1.94e-29	28.6861
PFAM	PF00270:DEAD/DEAH box helicase	24	4.15225	4.88e-18	DDX3Y, DDX28, EIF4A2, DDX17, EIF4A1, DDX6, DDX5, DDX3X, DHX9, YTHDC2, DDX1, EIF4A3, DDX42, DDX43, DDX60L, DDX41, DHX30, DHX57, DHX36, DHX15, DHX29, ASCC3, SNRNP200, SKIV2L2	549	69	17475	11.0715	2.39e-15	7.96e-16	7.49e-16	15.0991
PFAM	PF00271:Helicase conserved C-terminal domain	25	4.32526	1.76e-14	DDX3Y, DDX28, EIF4A2, EIF4A1, DDX6, DDX5, DDX3X, DHX9, YTHDC2, DDX1, EIF4A3, DDX42, DDX43, DDX60L, DDX41, DHX30, DHX57, DHX36, DHX15, ASCC3, DDX17, SUPV3L1, DHX29, SNRNP200, SKIV2L2	549	106	17475	7.50722	8.58e-12	2.15e-12	2.02e-12	11.6676
PFAM	PF00642:Zinc finger C-x8-C-x5-C-x3-H type (and similar)	14	2.42215	2.73e-10	ZC3H10, MBNL1, PPP1R10, ZC3H4, RC3H1, HELZ, ZFP36L2, RC3H2, PARP12, ZFP36L1, ZC3H7A, ZC3H7B, DHX57, MKRN2	549	42	17475	10.6102	1.34e-07	2.67e-08	2.51e-08	7.57349
PFAM	PF00035:Double-stranded RNA binding motif	8	1.38408	4.25e-07	ILF3, STAU1, STAU2, DHX9, PRKRA, STRBP, EIF2AK2, ADAR	549	17	17475	14.9791	0.000208	3.46e-05	3.26e-05	4.46092
PFAM	PF02020:eIF4-gamma/eIF5/eIF2-epsilon	6	1.03806	5.94e-07	EIF5, BZW2, EIF4G3, BZW1, EIF4G2, EIF4G1	549	7	17475	27.2834	0.00029	4.15e-05	3.9e-05	4.38195
PFAM	PF03144:Elongation factor Tu domain 2	7	1.21107	3.64e-06	EFTUD2, GFM1, GUF1, EEF2, GSPT2, GSPT1, TUFM	549	15	17475	14.8543	0.00177756	0.000222	0.000209	3.65365
PFAM	PF07717:Oligonucleotide/oligosaccharide-binding (OB)-fold	7	1.21107	8.53e-06	DHX30, DHX9, YTHDC2, DHX57, DHX36, DHX15, DHX29	549	17	17475	13.1067	0.00416093	0.000463	0.000436	3.33442
PFAM	PF04408:Helicase associated domain (HA2)	7	1.21107	1.25e-05	DHX30, DHX9, YTHDC2, DHX57, DHX36, DHX15, DHX29	549	18	17475	12.3786	0.00607057	0.000609	0.000573	3.21538
PFAM	PF05383:La domain	5	0.865052	3.11e-05	SSB, LARP1, LARP4B, LARP4, LARP1B	549	7	17475	22.7361	0.0150694	0.00138035	0.00129849	2.86001
PFAM	PF01585:G-patch domain	8	1.38408	3.92e-05	RBM17, NKRF, RBM10, SUGP2, RBM5, SUGP1, RBM6, CHERP	549	31	17475	8.21435	0.0189849	0.00159725	0.00150253	2.79663
PFAM	PF07145:Ataxin-2 C-terminal region	5	0.865052	6.06e-05	ATXN2L, ATXN2, USP10, GSPT2, PAIP1	549	8	17475	19.8941	0.0291803	0.00227797	0.00214288	2.64245
PFAM	PF00641:Zn-finger in Ran binding protein and others	6	1.03806	0.000135	RANBP2, TAF15, EWSR1, FUS, RBM10, RBM5	549	17	17475	11.2343	0.0637625	0.00470583	0.00442676	2.32736
PFAM	PF02854:MIF4G domain	5	0.865052	0.000173	NCBP1, EIF4G3, EIF4G2, PAIP1, EIF4G1	549	10	17475	15.9153	0.0810258	0.00563266	0.00529862	2.24929
PFAM	PF02037:SAP domain	6	1.03806	0.00024	XRCC6, HNRNPUL1, ERI1, SARNP, HNRNPU, SAFB	549	19	17475	10.0518	0.110896	0.00734543	0.00690981	2.13398
PFAM	PF07528:DZF domain	4	0.692042	0.000293	ILF3, STRBP, ZFR, ILF2	549	5	17475	25.4645	0.133324	0.0079483	0.00747693	2.09973
PFAM	PF04146:YT521-B-like domain	4	0.692042	0.000293	YTHDF1, YTHDF2, YTHDF3, YTHDC2	549	5	17475	25.4645	0.133324	0.0079483	0.00747693	2.09973
PFAM	PF00679:Elongation factor G C-terminus	4	0.692042	0.000572	EFTUD2, GFM1, GUF1, EEF2	549	6	17475	21.2204	0.243873	0.0139733	0.0131446	1.8547
PFAM	PF01805:Surp module	4	0.692042	0.000572	SF3A1, SUGP2, SUGP1, CHERP	549	6	17475	21.2204	0.243873	0.0139733	0.0131446	1.8547
PFAM	PF00191:Annexin	5	0.865052	0.000745	ANXA1, ANXA2, ANXA5, ANXA6, ANXA7	549	14	17475	11.3681	0.305461	0.017351	0.016322	1.76068
PFAM	PF00575:S1 RNA binding domain	4	0.692042	0.00152662	PNPT1, PDCD11, EIF2S1, SUPT6H	549	8	17475	15.9153	0.526255	0.0339325	0.0319201	1.46938
PFAM	PF07001:BAT2 N-terminus	3	0.519031	0.00288361	PRRC2C, PRRC2B, PRRC2A	549	3	17475	31.8306	0.756375	0.0470029	0.0442154	1.32788
PFAM	PF12701:Scd6-like Sm domain	3	0.519031	0.00288361	LSM14B, LSM14A, EDC3	549	3	17475	31.8306	0.756375	0.0470029	0.0442154	1.32788
PFAM	PF05641:Agenet domain	3	0.519031	0.00288361	FXR1, FXR2, FMR1	549	3	17475	31.8306	0.756375	0.0470029	0.0442154	1.32788
PFAM	PF08075:NOPS (NUC059) domain	3	0.519031	0.00288361	SFPQ, PSPC1, NONO	549	3	17475	31.8306	0.756375	0.0470029	0.0442154	1.32788
PFAM	PF08080:RNPHF zinc finger	3	0.519031	0.00288361	HNRNPH1, HNRNPF, HNRNPH2	549	3	17475	31.8306	0.756375	0.0470029	0.0442154	1.32788
PFAM	PF12235:Fragile X-related 1 protein C terminal	3	0.519031	0.00288361	FXR1, FXR2, FMR1	549	3	17475	31.8306	0.756375	0.0470029	0.0442154	1.32788
PFAM	PF09532:FDF domain	3	0.519031	0.00288361	LSM14B, LSM14A, EDC3	549	3	17475	31.8306	0.756375	0.0470029	0.0442154	1.32788
PFAM	PF04988:A-kinase anchoring protein 95 (AKAP95)	3	0.519031	0.00288361	AKAP8L, AKAP8, ZNF326	549	3	17475	31.8306	0.756375	0.0470029	0.0442154	1.32788
PFAM	PF01424:R3H domain	4	0.692042	0.00419254	NKRF, YTHDC2, R3HDM1, R3HDM2	549	11	17475	11.5748	0.871838	0.066134	0.0622119	1.17958
PFAM	PF00307:Calponin homology (CH) domain	8	1.38408	0.00491103	TAGLN, FLNA, PLS3, FLNB, ACTN4, FLNC, MAPRE1, PLEC	549	67	17475	3.80067	0.909952	0.0750467	0.0705961	1.12467
PFAM	PF00769:Ezrin/radixin/moesin family	3	0.519031	0.00564739	RDX, MSN, EZR	549	4	17475	23.873	0.937301	0.0812228	0.0764059	1.09032
PFAM	PF03764:Elongation factor G, domain IV	3	0.519031	0.00564739	EFTUD2, GFM1, EEF2	549	4	17475	23.873	0.937301	0.0812228	0.0764059	1.09032
PFAM	PF14492:Elongation Factor G, domain II	3	0.519031	0.00921727	EFTUD2, GFM1, EEF2	549	5	17475	19.0984	0.989199	0.128778	0.121141	0.890157
PFAM	PF00085:Thioredoxin	5	0.865052	0.0121949	PDIA3, P4HB, TXN, PDIA6, PDIA4	549	29	17475	5.48803	0.997521	0.15048	0.141556	0.82252
PFAM	PF00098:Zinc knuckle	5	0.865052	0.0121949	ZCCHC8, RBM4, SRSF7, ZCCHC3, SF1	549	29	17475	5.48803	0.997521	0.15048	0.141556	0.82252
PFAM	PF03810:Importin-beta N-terminal domain	4	0.692042	0.012665	XPO1, TNPO1, KPNB1, IPO5	549	16	17475	7.95765	0.998036	0.15048	0.141556	0.82252
PFAM	PF08373:RAP domain	3	0.519031	0.0135402	FASTKD2, FASTK, TBRG4	549	6	17475	15.9153	0.998727	0.15048	0.141556	0.82252
PFAM	PF06743:FAST kinase-like protein, subdomain 1	3	0.519031	0.0135402	FASTKD2, FASTK, TBRG4	549	6	17475	15.9153	0.998727	0.15048	0.141556	0.82252
PFAM	PF08368:FAST kinase-like protein, subdomain 2	3	0.519031	0.0135402	FASTKD2, FASTK, TBRG4	549	6	17475	15.9153	0.998727	0.15048	0.141556	0.82252
PFAM	PF08699:Domain of unknown function (DUF1785)	3	0.519031	0.0135402	AGO3, AGO1, AGO2	549	6	17475	15.9153	0.998727	0.15048	0.141556	0.82252
PFAM	PF02847:MA3 domain	3	0.519031	0.0135402	EIF4G3, EIF4G2, EIF4G1	549	6	17475	15.9153	0.998727	0.15048	0.141556	0.82252
PFAM	PF08389:Exportin 1-like protein	3	0.519031	0.0135402	XPO1, XPO5, TNPO3	549	6	17475	15.9153	0.998727	0.15048	0.141556	0.82252
PFAM	PF01926:50S ribosome-binding GTPase	4	0.692042	0.0150266	GTPBP6, OLA1, DRG1, ERAL1	549	17	17475	7.48955	0.999391	0.16329	0.153606	0.787042
PFAM	PF03143:Elongation factor Tu C-terminal domain	3	0.519031	0.0185655	GSPT2, GSPT1, TUFM	549	7	17475	13.6417	0.999895	0.197359	0.185655	0.704743
PFAM	PF00313:'Cold-shock' DNA-binding domain	3	0.519031	0.0242451	CSDE1, YBX1, YBX3	549	8	17475	11.9365	0.999994	0.246997	0.232349	0.607308
PFAM	PF02171:Piwi domain	3	0.519031	0.0242451	AGO3, AGO1, AGO2	549	8	17475	11.9365	0.999994	0.246997	0.232349	0.607308
PFAM	PF02136:Nuclear transport factor 2 (NTF2) domain	3	0.519031	0.0305332	NXF1, G3BP1, G3BP2	549	9	17475	10.6102	1	0.29276	0.275398	0.533489
PFAM	PF00467:KOW motif	3	0.519031	0.0305332	RPS4X, SUPT5H, RPL26L1	549	9	17475	10.6102	1	0.29276	0.275398	0.533489
PFAM	PF02170:PAZ domain	3	0.519031	0.0305332	AGO3, AGO1, AGO2	549	9	17475	10.6102	1	0.29276	0.275398	0.533489
PFAM	PF00160:Cyclophilin type peptidyl-prolyl cis-trans isomerase/CLD	4	0.692042	0.038072	RANBP2, PPIF, PPIE, PPIA	549	24	17475	5.3051	1	0.355167	0.334103	0.449568
PFAM	PF02825:WWE domain	3	0.519031	0.0447625	HUWE1, ZC3HAV1, PARP12	549	11	17475	8.68107	1	0.355167	0.334103	0.449568
PFAM	PF01410:Fibrillar collagen C-terminal domain	3	0.519031	0.0447625	COL1A1, COL1A2, COL5A1	549	11	17475	8.68107	1	0.355167	0.334103	0.449568
PFAM	PF00183:Hsp90 protein	3	0.519031	0.0447625	HSP90AA1, HSP90AB1, HSP90B1	549	11	17475	8.68107	1	0.355167	0.334103	0.449568
PFAM	PF00630:Filamin/ABP280 repeat	3	0.519031	0.0526228	FLNA, FLNB, FLNC	549	12	17475	7.95765	1	0.355167	0.334103	0.449568
PFAM	PF08210:APOBEC-like N-terminal domain	3	0.519031	0.0526228	APOBEC3F, APOBEC3G, APOBEC3B	549	12	17475	7.95765	1	0.355167	0.334103	0.449568
PFAM	PF09379:FERM N-terminal domain	4	0.692042	0.0613381	RDX, MSN, EZR, TLN1	549	29	17475	4.39043	1	0.355167	0.334103	0.449568
PFAM	PF03483:B3/4 domain	2	0.346021	0.0617365	LRRC47, FARSB	549	2	17475	31.8306	1	0.355167	0.334103	0.449568
PFAM	PF15266:Domain of unknown function (DUF4594)	2	0.346021	0.0617365	CCDC9, C15ORF52	549	2	17475	31.8306	1	0.355167	0.334103	0.449568
PFAM	PF05843:Suppressor of forked protein (Suf)	2	0.346021	0.0617365	PDCD11, CSTF3	549	2	17475	31.8306	1	0.355167	0.334103	0.449568
PFAM	PF00806:Pumilio-family RNA binding repeat	2	0.346021	0.0617365	PUM1, PUM2	549	2	17475	31.8306	1	0.355167	0.334103	0.449568
PFAM	PF12569:NMDA receptor-regulated protein 1	2	0.346021	0.0617365	NAA16, NAA15	549	2	17475	31.8306	1	0.355167	0.334103	0.449568
PFAM	PF14304:Transcription termination and cleavage factor C-terminal	2	0.346021	0.0617365	CSTF2, CSTF2T	549	2	17475	31.8306	1	0.355167	0.334103	0.449568
PFAM	PF03465:eRF1 domain 3	2	0.346021	0.0617365	ETF1, PELO	549	2	17475	31.8306	1	0.355167	0.334103	0.449568
PFAM	PF09005:Domain of unknown function (DUF1897)	2	0.346021	0.0617365	FUBP1, KHSRP	549	2	17475	31.8306	1	0.355167	0.334103	0.449568
PFAM	PF03947:Ribosomal Proteins L2, C-terminal domain	2	0.346021	0.0617365	MRPL2, RPL8	549	2	17475	31.8306	1	0.355167	0.334103	0.449568
PFAM	PF14438:Ataxin 2 SM domain	2	0.346021	0.0617365	ATXN2L, ATXN2	549	2	17475	31.8306	1	0.355167	0.334103	0.449568
PFAM	PF01873:Domain found in IF2B/IF5	2	0.346021	0.0617365	EIF5, EIF2S2	549	2	17475	31.8306	1	0.355167	0.334103	0.449568
PFAM	PF00698:Acyl transferase domain	2	0.346021	0.0617365	FASN, MCAT	549	2	17475	31.8306	1	0.355167	0.334103	0.449568
PFAM	PF03464:eRF1 domain 2	2	0.346021	0.0617365	ETF1, PELO	549	2	17475	31.8306	1	0.355167	0.334103	0.449568
PFAM	PF10037:Mitochondrial 28S ribosomal protein S27	2	0.346021	0.0617365	MRPS27, PTCD2	549	2	17475	31.8306	1	0.355167	0.334103	0.449568
PFAM	PF03159:XRN 5'-3' exonuclease N-terminus	2	0.346021	0.0617365	XRN1, XRN2	549	2	17475	31.8306	1	0.355167	0.334103	0.449568
PFAM	PF08143:CBFNT (NUC161) domain	2	0.346021	0.0617365	HNRNPD, HNRNPAB	549	2	17475	31.8306	1	0.355167	0.334103	0.449568
PFAM	PF14327:Hinge domain of cleavage stimulation factor subunit 2	2	0.346021	0.0617365	CSTF2, CSTF2T	549	2	17475	31.8306	1	0.355167	0.334103	0.449568
PFAM	PF03463:eRF1 domain 1	2	0.346021	0.0617365	ETF1, PELO	549	2	17475	31.8306	1	0.355167	0.334103	0.449568
PFAM	PF04553:Tis11B like protein, N terminus	2	0.346021	0.0617365	ZFP36L2, ZFP36L1	549	2	17475	31.8306	1	0.355167	0.334103	0.449568
PFAM	PF03730:Ku70/Ku80 C-terminal arm	2	0.346021	0.0617365	XRCC6, XRCC5	549	2	17475	31.8306	1	0.355167	0.334103	0.449568
PFAM	PF00177:Ribosomal protein S7p/S5e	2	0.346021	0.0617365	RPS5, MRPS7	549	2	17475	31.8306	1	0.355167	0.334103	0.449568
PFAM	PF06741:LsmAD domain	2	0.346021	0.0617365	ATXN2L, ATXN2	549	2	17475	31.8306	1	0.355167	0.334103	0.449568
PFAM	PF00181:Ribosomal Proteins L2, RNA binding domain	2	0.346021	0.0617365	MRPL2, RPL8	549	2	17475	31.8306	1	0.355167	0.334103	0.449568
PFAM	PF02735:Ku70/Ku80 beta-barrel domain	2	0.346021	0.0617365	XRCC6, XRCC5	549	2	17475	31.8306	1	0.355167	0.334103	0.449568
PFAM	PF13865:C-terminal duplication domain of Friend of PRMT1	2	0.346021	0.0617365	CHTOP, ALYREF	549	2	17475	31.8306	1	0.355167	0.334103	0.449568
PFAM	PF03731:Ku70/Ku80 N-terminal alpha/beta domain	2	0.346021	0.0617365	XRCC6, XRCC5	549	2	17475	31.8306	1	0.355167	0.334103	0.449568
PFAM	PF12478:Ubiquitin-associated protein 2	2	0.346021	0.0617365	UBAP2, UBAP2L	549	2	17475	31.8306	1	0.355167	0.334103	0.449568
PFAM	PF00567:Tudor domain	3	0.519031	0.0696473	SND1, TDRD3, AKAP1	549	14	17475	6.82084	1	0.396018	0.372532	0.402285
PFAM	PF00012:Hsp70 protein	3	0.519031	0.0787419	HSPA9, HSPA8, HSPA5	549	15	17475	6.36612	1	0.437555	0.411606	0.358968
PFAM	PF02518:Histidine kinase-, DNA gyrase B-, and HSP90-like ATPase	3	0.519031	0.0787419	HSP90AA1, HSP90AB1, HSP90B1	549	15	17475	6.36612	1	0.437555	0.411606	0.358968
PFAM	PF00644:Poly(ADP-ribose) polymerase catalytic domain	3	0.519031	0.0881815	PARP1, ZC3HAV1, PARP12	549	16	17475	5.96824	1	0.45029	0.423586	0.346508
PFAM	PF10239:Protein of unknown function (DUF2465)	2	0.346021	0.091163	FAM98B, FAM98A	549	3	17475	21.2204	1	0.45029	0.423586	0.346508
PFAM	PF11627:Nuclear factor hnRNPA1	2	0.346021	0.091163	HNRNPA3, HNRNPA1	549	3	17475	21.2204	1	0.45029	0.423586	0.346508
PFAM	PF01509:TruB family pseudouridylate synthase (N terminal domain)	2	0.346021	0.091163	TRUB1, TRUB2	549	3	17475	21.2204	1	0.45029	0.423586	0.346508
PFAM	PF04845:PurA ssDNA and RNA-binding protein	2	0.346021	0.091163	PURB, PURA	549	3	17475	21.2204	1	0.45029	0.423586	0.346508
PFAM	PF01161:Phosphatidylethanolamine-binding protein	2	0.346021	0.091163	MRPL38, PEBP1	549	3	17475	21.2204	1	0.45029	0.423586	0.346508
PFAM	PF00588:SpoU rRNA Methylase family	2	0.346021	0.091163	MRM1, MRM3	549	3	17475	21.2204	1	0.45029	0.423586	0.346508
PFAM	PF00398:Ribosomal RNA adenine dimethylase	2	0.346021	0.091163	TFB2M, TFB1M	549	3	17475	21.2204	1	0.45029	0.423586	0.346508
PFAM	PF01479:S4 domain	2	0.346021	0.091163	RPS4X, RPS9	549	3	17475	21.2204	1	0.45029	0.423586	0.346508
PFAM	PF01997:Translin family	2	0.346021	0.091163	TSNAX, TSN	549	3	17475	21.2204	1	0.45029	0.423586	0.346508
PFAM	PF02213:GYF domain	2	0.346021	0.091163	GIGYF1, GIGYF2	549	3	17475	21.2204	1	0.45029	0.423586	0.346508

## Sheet: heatmap_cluster_GO
cluster	Description	Category	GeneRatio	BgRatio	p.adjust	qvalue	odds_ratio	geneID
1	mitochondrial gene expression	Biological process	7/28	130/5606	0.00175743	0.00172252	10.7808	MRPL39/RPUSD3/POLRMT/MRPL3/NGRN/TRUB2/YARS2
1	mitochondrial translation	Biological process	6/28	110/5606	0.00463438	0.00454232	10.9208	MRPL39/RPUSD3/MRPL3/NGRN/TRUB2/YARS2
1	translation	Biological process	10/28	434/5606	0.00463438	0.00454232	4.61323	YBX1/MRPL39/RPUSD3/MRPL3/PA2G4/NGRN/TRUB2/PUS7/LARP1/YARS2
1	positive regulation of mitochondrial translation	Biological process	3/28	13/5606	0.00463438	0.00454232	46.2033	RPUSD3/NGRN/TRUB2
1	peptide biosynthetic process	Biological process	10/28	445/5606	0.00463438	0.00454232	4.4992	YBX1/MRPL39/RPUSD3/MRPL3/PA2G4/NGRN/TRUB2/PUS7/LARP1/YARS2
1	pseudouridine synthesis	Biological process	3/28	14/5606	0.00473858	0.00464445	42.9031	RPUSD3/TRUB2/PUS7
1	regulation of mitochondrial translation	Biological process	3/28	18/5606	0.00797739	0.00781893	33.369	RPUSD3/NGRN/TRUB2
1	regulation of translation	Biological process	7/28	225/5606	0.00797739	0.00781893	6.22889	YBX1/RPUSD3/PA2G4/NGRN/TRUB2/PUS7/LARP1
1	regulation of mitochondrial gene expression	Biological process	3/28	19/5606	0.00827005	0.00810578	31.6128	RPUSD3/NGRN/TRUB2
1	regulation of cellular amide metabolic process	Biological process	7/28	246/5606	0.0111959	0.0109735	5.69715	YBX1/RPUSD3/PA2G4/NGRN/TRUB2/PUS7/LARP1
2	translation	Biological process	60/112	434/5606	5.46341e-35	5.0334e-35	6.91985	CAPRIN1/DAP3/YBX3/RPS10/ETF1/PUM2/MRPL19/LARP4B/PABPC1/GEMIN5/CNOT2/EIF4G1/LARP4/TNRC6B/PUM1/MRPL23/DDX3X/CNOT1/MRPS23/MRPL1/MRPL38/RPL7/FASTKD2/GCN1/EIF4B/EIF3G/MRPS7/MRPS35/RPL18A/POLDIP3/HARS2/TRMT10C/PAIP1/IREB2/EEF2/EIF3J/EIF3A/PABPC4/DHX36/TCOF1/FXR1/EIF3D/ERAL1/MRPL44/RPS15/GUF1/MRPL11/FARSB/MRPL4/LRPPRC/MRPL43/MRPS27/MRPL2/MRPL13/YTHDF2/MOV10/MEX3D/SYNCRIP/MRPL37/EIF4E2
2	peptide biosynthetic process	Biological process	60/112	445/5606	1.22863e-34	1.13193e-34	6.7488	CAPRIN1/DAP3/YBX3/RPS10/ETF1/PUM2/MRPL19/LARP4B/PABPC1/GEMIN5/CNOT2/EIF4G1/LARP4/TNRC6B/PUM1/MRPL23/DDX3X/CNOT1/MRPS23/MRPL1/MRPL38/RPL7/FASTKD2/GCN1/EIF4B/EIF3G/MRPS7/MRPS35/RPL18A/POLDIP3/HARS2/TRMT10C/PAIP1/IREB2/EEF2/EIF3J/EIF3A/PABPC4/DHX36/TCOF1/FXR1/EIF3D/ERAL1/MRPL44/RPS15/GUF1/MRPL11/FARSB/MRPL4/LRPPRC/MRPL43/MRPS27/MRPL2/MRPL13/YTHDF2/MOV10/MEX3D/SYNCRIP/MRPL37/EIF4E2
2	regulation of translation	Biological process	35/112	225/5606	4.80137e-20	4.42346e-20	7.78611	CAPRIN1/YBX3/ETF1/PUM2/LARP4B/PABPC1/GEMIN5/CNOT2/EIF4G1/LARP4/TNRC6B/PUM1/DDX3X/CNOT1/FASTKD2/GCN1/EIF4B/POLDIP3/TRMT10C/PAIP1/IREB2/EEF2/DHX36/TCOF1/FXR1/EIF3D/GUF1/LRPPRC/MRPS27/MRPL13/YTHDF2/MOV10/MEX3D/SYNCRIP/EIF4E2
2	posttranscriptional regulation of gene expression	Biological process	43/112	390/5606	1.77892e-19	1.63891e-19	5.51873	CAPRIN1/YBX3/ETF1/PUM2/RANBP2/LARP4B/PABPC1/GEMIN5/CNOT2/EIF4G1/LARP4/TNRC6B/TBRG4/PUM1/DDX3X/POLR2A/CNOT1/TSNAX/FASTKD2/GCN1/EIF4B/POLDIP3/TRMT10C/PAIP1/IREB2/EEF2/PABPC4/DHX36/TCOF1/FXR1/EIF3D/MRPL44/XPO5/GUF1/LRPPRC/MRPS27/MRPL13/YTHDF2/MOV10/MEX3D/SYNCRIP/SERBP1/EIF4E2
2	regulation of cellular amide metabolic process	Biological process	35/112	246/5606	6.26789e-19	5.77456e-19	7.12144	CAPRIN1/YBX3/ETF1/PUM2/LARP4B/PABPC1/GEMIN5/CNOT2/EIF4G1/LARP4/TNRC6B/PUM1/DDX3X/CNOT1/FASTKD2/GCN1/EIF4B/POLDIP3/TRMT10C/PAIP1/IREB2/EEF2/DHX36/TCOF1/FXR1/EIF3D/GUF1/LRPPRC/MRPS27/MRPL13/YTHDF2/MOV10/MEX3D/SYNCRIP/EIF4E2
2	mitochondrial gene expression	Biological process	25/112	130/5606	4.05529e-16	3.73611e-16	9.62569	TFAM/DAP3/MRPL19/TFB2M/TBRG4/MRPL23/SUPV3L1/MRPS23/MRPL1/MRPL38/FASTKD2/MRPS7/MRPS35/TRMT10C/PNPT1/ERAL1/MRPL44/MRPL11/MRPL4/LRPPRC/MRPL43/MRPS27/MRPL2/MRPL13/MRPL37
2	RNA catabolic process	Biological process	35/112	306/5606	6.70991e-16	6.1818e-16	5.72508	YBX3/RPS10/ETF1/PAN3/PUM2/GRSF1/PABPC1/CNOT2/EIF4G1/ZC3HAV1/TNRC6B/TBRG4/PUM1/SUPV3L1/CNOT1/RPL7/FASTKD2/RPL18A/CSDE1/PAIP1/CNOT4/SLIRP/PABPC4/DHX36/FXR1/DIS3L2/PNPT1/RPS15/LRPPRC/YTHDF2/MOV10/MEX3D/SYNCRIP/SERBP1/MTPAP
2	nucleobase-containing compound catabolic process	Biological process	36/112	364/5606	2.11224e-14	1.94599e-14	4.95035	YBX3/RPS10/ETF1/PAN3/PUM2/GRSF1/ERI1/PABPC1/CNOT2/EIF4G1/ZC3HAV1/TNRC6B/TBRG4/PUM1/SUPV3L1/CNOT1/RPL7/FASTKD2/RPL18A/CSDE1/PAIP1/CNOT4/SLIRP/PABPC4/DHX36/FXR1/DIS3L2/PNPT1/RPS15/LRPPRC/YTHDF2/MOV10/MEX3D/SYNCRIP/SERBP1/MTPAP
2	mRNA catabolic process	Biological process	32/112	282/5606	2.65779e-14	2.4486e-14	5.67984	YBX3/RPS10/ETF1/PAN3/PUM2/PABPC1/CNOT2/EIF4G1/ZC3HAV1/TNRC6B/TBRG4/PUM1/SUPV3L1/CNOT1/RPL7/FASTKD2/RPL18A/CSDE1/PAIP1/CNOT4/PABPC4/DHX36/FXR1/DIS3L2/PNPT1/RPS15/YTHDF2/MOV10/MEX3D/SYNCRIP/SERBP1/MTPAP
2	heterocycle catabolic process	Biological process	36/112	377/5606	5.3009e-14	4.88368e-14	4.77965	YBX3/RPS10/ETF1/PAN3/PUM2/GRSF1/ERI1/PABPC1/CNOT2/EIF4G1/ZC3HAV1/TNRC6B/TBRG4/PUM1/SUPV3L1/CNOT1/RPL7/FASTKD2/RPL18A/CSDE1/PAIP1/CNOT4/SLIRP/PABPC4/DHX36/FXR1/DIS3L2/PNPT1/RPS15/LRPPRC/YTHDF2/MOV10/MEX3D/SYNCRIP/SERBP1/MTPAP
2	cellular nitrogen compound catabolic process	Biological process	36/112	379/5606	5.72098e-14	5.2707e-14	4.75443	YBX3/RPS10/ETF1/PAN3/PUM2/GRSF1/ERI1/PABPC1/CNOT2/EIF4G1/ZC3HAV1/TNRC6B/TBRG4/PUM1/SUPV3L1/CNOT1/RPL7/FASTKD2/RPL18A/CSDE1/PAIP1/CNOT4/SLIRP/PABPC4/DHX36/FXR1/DIS3L2/PNPT1/RPS15/LRPPRC/YTHDF2/MOV10/MEX3D/SYNCRIP/SERBP1/MTPAP
2	aromatic compound catabolic process	Biological process	36/112	384/5606	8.01421e-14	7.38344e-14	4.69252	YBX3/RPS10/ETF1/PAN3/PUM2/GRSF1/ERI1/PABPC1/CNOT2/EIF4G1/ZC3HAV1/TNRC6B/TBRG4/PUM1/SUPV3L1/CNOT1/RPL7/FASTKD2/RPL18A/CSDE1/PAIP1/CNOT4/SLIRP/PABPC4/DHX36/FXR1/DIS3L2/PNPT1/RPS15/LRPPRC/YTHDF2/MOV10/MEX3D/SYNCRIP/SERBP1/MTPAP
2	organic cyclic compound catabolic process	Biological process	36/112	389/5606	1.12288e-13	1.0345e-13	4.63221	YBX3/RPS10/ETF1/PAN3/PUM2/GRSF1/ERI1/PABPC1/CNOT2/EIF4G1/ZC3HAV1/TNRC6B/TBRG4/PUM1/SUPV3L1/CNOT1/RPL7/FASTKD2/RPL18A/CSDE1/PAIP1/CNOT4/SLIRP/PABPC4/DHX36/FXR1/DIS3L2/PNPT1/RPS15/LRPPRC/YTHDF2/MOV10/MEX3D/SYNCRIP/SERBP1/MTPAP
2	mitochondrial translation	Biological process	20/112	110/5606	2.15318e-12	1.9837e-12	9.10065	DAP3/MRPL19/MRPL23/MRPS23/MRPL1/MRPL38/FASTKD2/MRPS7/MRPS35/TRMT10C/ERAL1/MRPL44/MRPL11/MRPL4/LRPPRC/MRPL43/MRPS27/MRPL2/MRPL13/MRPL37
2	translational termination	Biological process	18/112	84/5606	2.24166e-12	2.06523e-12	10.7258	DAP3/ETF1/MRPL19/MRPL23/MRPS23/MRPL1/MRPL38/MRPS7/MRPS35/ERAL1/MRPL44/MRPL11/MRPL4/MRPL43/MRPS27/MRPL2/MRPL13/MRPL37
2	mitochondrial translational termination	Biological process	17/112	75/5606	4.3618e-12	4.0185e-12	11.3455	DAP3/MRPL19/MRPL23/MRPS23/MRPL1/MRPL38/MRPS7/MRPS35/ERAL1/MRPL44/MRPL11/MRPL4/MRPL43/MRPS27/MRPL2/MRPL13/MRPL37
2	mitochondrial translational elongation	Biological process	17/112	76/5606	5.20262e-12	4.79314e-12	11.1962	DAP3/MRPL19/MRPL23/MRPS23/MRPL1/MRPL38/MRPS7/MRPS35/ERAL1/MRPL44/MRPL11/MRPL4/MRPL43/MRPS27/MRPL2/MRPL13/MRPL37
2	positive regulation of translation	Biological process	17/112	88/5606	6.48122e-11	5.9711e-11	9.66944	YBX3/LARP4B/PABPC1/EIF4G1/LARP4/DDX3X/FASTKD2/POLDIP3/TRMT10C/PAIP1/EEF2/DHX36/FXR1/EIF3D/GUF1/MRPS27/YTHDF2
2	translational elongation	Biological process	18/112	105/5606	1.06089e-10	9.77393e-11	8.58061	DAP3/MRPL19/MRPL23/MRPS23/MRPL1/MRPL38/MRPS7/MRPS35/EEF2/ERAL1/MRPL44/MRPL11/MRPL4/MRPL43/MRPS27/MRPL2/MRPL13/MRPL37
2	negative regulation of translation	Biological process	16/112	81/5606	2.03789e-10	1.8775e-10	9.88713	CAPRIN1/CNOT2/EIF4G1/TNRC6B/PUM1/DDX3X/CNOT1/IREB2/DHX36/FXR1/MRPL13/YTHDF2/MOV10/MEX3D/SYNCRIP/EIF4E2
2	positive regulation of cellular amide metabolic process	Biological process	17/112	98/5606	3.5182e-10	3.24129e-10	8.68276	YBX3/LARP4B/PABPC1/EIF4G1/LARP4/DDX3X/FASTKD2/POLDIP3/TRMT10C/PAIP1/EEF2/DHX36/FXR1/EIF3D/GUF1/MRPS27/YTHDF2
2	regulation of mRNA catabolic process	Biological process	20/112	148/5606	4.61909e-10	4.25554e-10	6.764	YBX3/PUM2/PABPC1/EIF4G1/ZC3HAV1/TNRC6B/TBRG4/PUM1/CNOT1/FASTKD2/PAIP1/PABPC4/DHX36/FXR1/PNPT1/YTHDF2/MOV10/MEX3D/SYNCRIP/SERBP1
2	negative regulation of cellular amide metabolic process	Biological process	16/112	86/5606	4.69735e-10	4.32763e-10	9.31229	CAPRIN1/CNOT2/EIF4G1/TNRC6B/PUM1/DDX3X/CNOT1/IREB2/DHX36/FXR1/MRPL13/YTHDF2/MOV10/MEX3D/SYNCRIP/EIF4E2
2	positive regulation of mRNA catabolic process	Biological process	10/112	33/5606	2.91343e-08	2.68412e-08	15.1677	PABPC1/ZC3HAV1/TNRC6B/PUM1/CNOT1/DHX36/PNPT1/YTHDF2/MOV10/MEX3D
2	cellular protein complex disassembly	Biological process	18/112	149/5606	3.45221e-08	3.1805e-08	6.04674	DAP3/ETF1/MRPL19/MRPL23/MRPS23/MRPL1/MRPL38/MRPS7/MRPS35/ERAL1/MRPL44/MRPL11/MRPL4/MRPL43/MRPS27/MRPL2/MRPL13/MRPL37
2	gene silencing by RNA	Biological process	15/112	99/5606	4.20444e-08	3.87352e-08	7.58387	PUM2/RANBP2/ERI1/PABPC1/CNOT2/EIF4G1/TNRC6B/PUM1/POLR2A/CNOT1/TSNAX/FXR1/MRPL44/XPO5/MOV10
2	regulation of mRNA stability	Biological process	16/112	137/5606	5.29192e-07	4.87541e-07	5.84567	YBX3/PUM2/PABPC1/EIF4G1/TBRG4/PUM1/FASTKD2/PAIP1/PABPC4/DHX36/FXR1/YTHDF2/MOV10/MEX3D/SYNCRIP/SERBP1
2	mitochondrial RNA metabolic process	Biological process	9/112	33/5606	5.55914e-07	5.1216e-07	13.651	TFAM/GRSF1/TFB2M/TBRG4/SUPV3L1/TRMT10C/SLIRP/PNPT1/LRPPRC
2	regulation of mRNA metabolic process	Biological process	21/112	245/5606	5.55914e-07	5.1216e-07	4.29031	YBX3/PUM2/PABPC1/EIF4G1/ZC3HAV1/TNRC6B/TBRG4/PUM1/CNOT1/FASTKD2/PAIP1/PABPC4/DHX36/FXR1/PNPT1/YTHDF2/MOV10/MEX3D/SYNCRIP/SART3/SERBP1
2	regulation of RNA stability	Biological process	16/112	142/5606	8.04584e-07	7.41257e-07	5.63984	YBX3/PUM2/PABPC1/EIF4G1/TBRG4/PUM1/FASTKD2/PAIP1/PABPC4/DHX36/FXR1/YTHDF2/MOV10/MEX3D/SYNCRIP/SERBP1
2	gene silencing	Biological process	15/112	127/5606	1.20194e-06	1.10733e-06	5.91184	PUM2/RANBP2/ERI1/PABPC1/CNOT2/EIF4G1/TNRC6B/PUM1/POLR2A/CNOT1/TSNAX/FXR1/MRPL44/XPO5/MOV10
2	cytoplasmic translation	Biological process	12/112	77/5606	1.41858e-06	1.30693e-06	7.80056	YBX3/ETF1/EIF4G1/EIF4B/EIF3G/RPL18A/EEF2/EIF3J/EIF3A/DHX36/EIF3D/YTHDF2
2	post-transcriptional gene silencing by RNA	Biological process	12/112	87/5606	5.61776e-06	5.1756e-06	6.90394	PUM2/RANBP2/EIF4G1/TNRC6B/PUM1/POLR2A/CNOT1/TSNAX/FXR1/MRPL44/XPO5/MOV10
2	nuclear-transcribed mRNA catabolic process	Biological process	16/112	165/5606	6.03144e-06	5.55673e-06	4.85368	RPS10/ETF1/PAN3/PABPC1/CNOT2/EIF4G1/TNRC6B/CNOT1/RPL7/RPL18A/CSDE1/CNOT4/DHX36/DIS3L2/RPS15/MTPAP
2	posttranscriptional gene silencing	Biological process	12/112	88/5606	6.03144e-06	5.55673e-06	6.82549	PUM2/RANBP2/EIF4G1/TNRC6B/PUM1/POLR2A/CNOT1/TSNAX/FXR1/MRPL44/XPO5/MOV10
2	positive regulation of mRNA metabolic process	Biological process	10/112	57/5606	6.06655e-06	5.58907e-06	8.78133	PABPC1/ZC3HAV1/TNRC6B/PUM1/CNOT1/DHX36/PNPT1/YTHDF2/MOV10/MEX3D
2	protein-containing complex disassembly	Biological process	18/112	214/5606	7.59863e-06	7.00057e-06	4.21011	DAP3/ETF1/MRPL19/MRPL23/MRPS23/MRPL1/MRPL38/MRPS7/MRPS35/ERAL1/MRPL44/MRPL11/MRPL4/MRPL43/MRPS27/MRPL2/MRPL13/MRPL37
2	translational initiation	Biological process	15/112	149/5606	8.52624e-06	7.85516e-06	5.03895	RPS10/PABPC1/EIF4G1/DDX3X/RPL7/EIF4B/EIF3G/RPL18A/PAIP1/EIF3J/EIF3A/EIF3D/RPS15/YTHDF2/EIF4E2
2	gene silencing by miRNA	Biological process	11/112	81/5606	1.95199e-05	1.79835e-05	6.7974	PUM2/RANBP2/EIF4G1/TNRC6B/PUM1/POLR2A/CNOT1/FXR1/MRPL44/XPO5/MOV10
2	nuclear-transcribed mRNA poly(A) tail shortening	Biological process	6/112	19/5606	5.01449e-05	4.61981e-05	15.8064	PAN3/PABPC1/CNOT2/TNRC6B/CNOT1/CNOT4
2	ribonucleoprotein complex assembly	Biological process	14/112	150/5606	5.2871e-05	4.87097e-05	4.67167	DHX30/RPS10/GEMIN5/FASTKD2/EIF4B/EIF3G/MRPS7/EIF3J/EIF3A/EIF3D/ERAL1/RPS15/MRPL11/SART3
2	cytoplasmic translational initiation	Biological process	7/112	30/5606	5.73578e-05	5.28434e-05	11.6792	EIF4G1/EIF4B/EIF3G/EIF3J/EIF3A/EIF3D/YTHDF2
2	ribonucleoprotein complex subunit organization	Biological process	14/112	155/5606	7.49412e-05	6.90428e-05	4.52097	DHX30/RPS10/GEMIN5/FASTKD2/EIF4B/EIF3G/MRPS7/EIF3J/EIF3A/EIF3D/ERAL1/RPS15/MRPL11/SART3
2	ribonucleoprotein complex biogenesis	Biological process	21/112	350/5606	0.00015586	0.000143593	3.00321	DHX30/RPS10/TFB1M/ERI1/TFB2M/GEMIN5/DDX3X/MRPL1/RPL7/FASTKD2/EIF4B/EIF3G/MRPS7/EIF3J/EIF3A/MRM1/EIF3D/ERAL1/RPS15/MRPL11/SART3
2	negative regulation of RNA catabolic process	Biological process	7/112	37/5606	0.000241212	0.000222227	9.46959	YBX3/PABPC1/PAIP1/SLIRP/DHX36/LRPPRC/SYNCRIP
2	ribosome assembly	Biological process	8/112	52/5606	0.000255406	0.000235303	7.70055	DHX30/RPS10/DDX3X/FASTKD2/MRPS7/ERAL1/RPS15/MRPL11
2	RNA 3'-end processing	Biological process	11/112	109/5606	0.00032087	0.000295616	5.05128	GRSF1/ERI1/PABPC1/SUPV3L1/RPRD2/ZC3H11A/POLDIP3/TRMT10C/DHX36/PNPT1/MTPAP
2	regulation of cellular catabolic process	Biological process	25/112	497/5606	0.000361849	0.000333369	2.51779	YBX3/PUM2/GRSF1/PABPC1/EIF4G1/ZC3HAV1/TNRC6B/TBRG4/PUM1/SUPV3L1/CNOT1/FASTKD2/PAIP1/SLIRP/PABPC4/DHX36/FXR1/PNPT1/LRPPRC/YTHDF2/MOV10/MEX3D/SYNCRIP/EZR/SERBP1
2	stress granule assembly	Biological process	5/112	17/5606	0.000498652	0.000459405	14.7216	PUM2/ATXN2L/DDX3X/G3BP1/CSDE1
2	positive regulation of posttranscriptional gene silencing	Biological process	5/112	18/5606	0.000665902	0.000613491	13.9038	PUM2/EIF4G1/PUM1/FXR1/XPO5
2	regulation of nuclear-transcribed mRNA catabolic process, deadenylation-dependent decay	Biological process	4/112	10/5606	0.000896073	0.000825546	20.0214	PABPC1/TNRC6B/CNOT1/DHX36
2	positive regulation of nuclear-transcribed mRNA catabolic process, deadenylation-dependent decay	Biological process	4/112	10/5606	0.000896073	0.000825546	20.0214	PABPC1/TNRC6B/CNOT1/DHX36
2	positive regulation of cytoplasmic translation	Biological process	4/112	10/5606	0.000896073	0.000825546	20.0214	YBX3/EEF2/DHX36/YTHDF2
2	RNA phosphodiester bond hydrolysis, exonucleolytic	Biological process	6/112	32/5606	0.00100377	0.000924764	9.38504	PAN3/ERI1/CNOT2/CNOT1/DIS3L2/PNPT1
2	nuclear-transcribed mRNA catabolic process, deadenylation-dependent decay	Biological process	7/112	50/5606	0.00154563	0.00142398	7.0075	PAN3/PABPC1/CNOT2/TNRC6B/CNOT1/CNOT4/DHX36
2	positive regulation of pattern recognition receptor signaling pathway	Biological process	4/112	12/5606	0.00193804	0.0017855	16.6845	PUM2/PUM1/DDX3X/ANKRD17
2	RNA destabilization	Biological process	5/112	23/5606	0.00208146	0.00191763	10.8812	PUM1/DHX36/YTHDF2/MOV10/MEX3D
2	mRNA destabilization	Biological process	5/112	23/5606	0.00208146	0.00191763	10.8812	PUM1/DHX36/YTHDF2/MOV10/MEX3D
2	cellular component disassembly	Biological process	18/112	340/5606	0.00325439	0.00299825	2.64989	DAP3/ETF1/MRPL19/MRPL23/MRPS23/MRPL1/MRPL38/MRPS7/MRPS35/ERAL1/MRPL44/MRPL11/MRPL4/MRPL43/MRPS27/MRPL2/MRPL13/MRPL37
2	mitochondrial RNA processing	Biological process	4/112	14/5606	0.00348825	0.0032137	14.301	TBRG4/SUPV3L1/TRMT10C/PNPT1
2	formation of cytoplasmic translation initiation complex	Biological process	4/112	14/5606	0.00348825	0.0032137	14.301	EIF3G/EIF3J/EIF3A/EIF3D
2	mRNA 3'-end processing	Biological process	8/112	79/5606	0.00419816	0.00386773	5.06872	GRSF1/PABPC1/RPRD2/ZC3H11A/POLDIP3/DHX36/PNPT1/MTPAP
2	positive regulation of cellular catabolic process	Biological process	13/112	203/5606	0.00469751	0.00432779	3.2054	GRSF1/PABPC1/ZC3HAV1/TNRC6B/PUM1/SUPV3L1/CNOT1/DHX36/PNPT1/YTHDF2/MOV10/MEX3D/EZR
2	regulation of posttranscriptional gene silencing	Biological process	7/112	61/5606	0.00476728	0.00439206	5.74385	PUM2/RANBP2/EIF4G1/PUM1/POLR2A/FXR1/XPO5
2	regulation of gene silencing by RNA	Biological process	7/112	61/5606	0.00476728	0.00439206	5.74385	PUM2/RANBP2/EIF4G1/PUM1/POLR2A/FXR1/XPO5
2	RNA phosphodiester bond hydrolysis	Biological process	9/112	104/5606	0.00514543	0.00474045	4.33156	PAN3/ERI1/CNOT2/CNOT1/TSNAX/DIS3L2/PNPT1/MRPL44/MOV10
2	ribosomal small subunit assembly	Biological process	4/112	16/5606	0.00551619	0.00508203	12.5134	RPS10/MRPS7/ERAL1/RPS15
2	P-body assembly	Biological process	4/112	16/5606	0.00551619	0.00508203	12.5134	PAN3/CNOT2/ATXN2L/CNOT1
2	positive regulation of gene silencing by miRNA	Biological process	4/112	17/5606	0.00689998	0.0063569	11.7773	PUM2/EIF4G1/PUM1/FXR1
2	regulation of cytoplasmic translation	Biological process	4/112	17/5606	0.00689998	0.0063569	11.7773	YBX3/EEF2/DHX36/YTHDF2
2	RNA stabilization	Biological process	5/112	31/5606	0.00755837	0.00696347	8.07316	YBX3/PABPC1/PAIP1/DHX36/SYNCRIP
2	ribosome biogenesis	Biological process	14/112	245/5606	0.00757269	0.00697667	2.8602	DHX30/RPS10/TFB1M/ERI1/TFB2M/DDX3X/MRPL1/RPL7/FASTKD2/MRPS7/MRM1/ERAL1/RPS15/MRPL11
2	mRNA processing	Biological process	18/112	370/5606	0.00759129	0.0069938	2.43504	PAN3/GRSF1/PABPC1/GEMIN5/TBRG4/POLR2A/RPRD2/ZC3H11A/POLDIP3/CHERP/SNRPB2/DHX36/FXR1/NCBP3/PNPT1/SYNCRIP/SART3/MTPAP
2	regulation of mitochondrial translation	Biological process	4/112	18/5606	0.00826331	0.00761293	11.123	FASTKD2/TRMT10C/LRPPRC/MRPS27
2	regulation of gene silencing	Biological process	7/112	70/5606	0.00979366	0.00902283	5.00536	PUM2/RANBP2/EIF4G1/PUM1/POLR2A/FXR1/XPO5
2	regulation of mitochondrial gene expression	Biological process	4/112	19/5606	0.0100354	0.00924553	10.5376	FASTKD2/TRMT10C/LRPPRC/MRPS27
2	negative regulation of cellular protein metabolic process	Biological process	20/112	449/5606	0.0104085	0.00958928	2.22956	CAPRIN1/CNOT2/EIF4G1/TNRC6B/PUM1/PPP1R10/DDX3X/CNOT1/IREB2/EIF3A/DHX36/FXR1/MRPL13/YTHDF2/MOV10/MEX3D/SYNCRIP/EZR/YWHAE/EIF4E2
2	nucleic acid phosphodiester bond hydrolysis	Biological process	11/112	169/5606	0.0106531	0.0098146	3.25792	PAN3/ERI1/CNOT2/CNOT1/TSNAX/PARP1/G3BP1/DIS3L2/PNPT1/MRPL44/MOV10
2	positive regulation of catabolic process	Biological process	13/112	228/5606	0.0116505	0.0107335	2.85393	GRSF1/PABPC1/ZC3HAV1/TNRC6B/PUM1/SUPV3L1/CNOT1/DHX36/PNPT1/YTHDF2/MOV10/MEX3D/EZR
2	ncRNA metabolic process	Biological process	16/112	321/5606	0.0117416	0.0108174	2.49488	TFB1M/GRSF1/ERI1/TFB2M/MRPL1/RPL7/TRUB1/HARS2/TRMT10C/MRM1/DIS3L2/PNPT1/MRPL44/XPO5/RPS15/FARSB
2	negative regulation of protein metabolic process	Biological process	20/112	466/5606	0.015928	0.0146744	2.14822	CAPRIN1/CNOT2/EIF4G1/TNRC6B/PUM1/PPP1R10/DDX3X/CNOT1/IREB2/EIF3A/DHX36/FXR1/MRPL13/YTHDF2/MOV10/MEX3D/SYNCRIP/EZR/YWHAE/EIF4E2
2	cellular response to arsenic-containing substance	Biological process	3/112	10/5606	0.0168517	0.0155254	15.0161	DDX3X/PPIF/DHX36
2	defense response to virus	Biological process	8/112	102/5606	0.0180189	0.0166007	3.92577	PUM2/ZC3HAV1/PUM1/ANKRD17/G3BP1/DHX36/NCBP3/MOV10
2	regulation of gene silencing by miRNA	Biological process	6/112	59/5606	0.0207064	0.0190766	5.09019	PUM2/RANBP2/EIF4G1/PUM1/POLR2A/FXR1
2	mRNA stabilization	Biological process	4/112	25/5606	0.0266999	0.0245984	8.00857	YBX3/PABPC1/PAIP1/SYNCRIP
2	response to virus	Biological process	9/112	136/5606	0.028259	0.0260348	3.31237	PUM2/ZC3HAV1/PUM1/DDX3X/ANKRD17/G3BP1/DHX36/NCBP3/MOV10
2	regulation of viral-induced cytoplasmic pattern recognition receptor signaling pathway	Biological process	3/112	12/5606	0.0282811	0.0260552	12.5134	PUM2/PUM1/ANKRD17
2	regulation of viral life cycle	Biological process	7/112	87/5606	0.0307992	0.0283751	4.0273	TRIM25/PABPC1/ZC3HAV1/DDX3X/KPNA2/YTHDC2/TRIM28
2	cellular response to virus	Biological process	4/112	27/5606	0.0343068	0.0316066	7.41534	PUM2/PUM1/DDX3X/ANKRD17
2	positive regulation of mitochondrial translation	Biological process	3/112	13/5606	0.0350254	0.0322687	11.5508	FASTKD2/TRMT10C/MRPS27
2	negative regulation of mRNA catabolic process	Biological process	4/112	28/5606	0.0385486	0.0355146	7.15051	YBX3/PABPC1/PAIP1/SYNCRIP
2	nucleocytoplasmic transport	Biological process	12/112	235/5606	0.0416207	0.0383449	2.55593	RANBP2/GEMIN5/PPP1R10/ZC3H11A/TNPO3/POLDIP3/KPNA2/HSPA9/XPO5/RPS15/YWHAE/TRIM28
2	RNA interference	Biological process	3/112	14/5606	0.0416207	0.0383449	10.7258	TSNAX/MRPL44/XPO5
2	viral translation	Biological process	3/112	14/5606	0.0416207	0.0383449	10.7258	EIF3G/EIF3A/EIF3D
2	rRNA methylation	Biological process	3/112	14/5606	0.0416207	0.0383449	10.7258	TFB1M/TFB2M/MRM1
2	organelle assembly	Biological process	17/112	403/5606	0.0417374	0.0384523	2.11144	DHX30/RPS10/PAN3/PUM2/CNOT2/ATXN2L/DDX3X/CNOT1/FASTKD2/MRPS7/G3BP1/CSDE1/ERAL1/RPS15/MRPL11/EZR/YWHAE
2	nuclear transport	Biological process	12/112	237/5606	0.0431982	0.0397982	2.53436	RANBP2/GEMIN5/PPP1R10/ZC3H11A/TNPO3/POLDIP3/KPNA2/HSPA9/XPO5/RPS15/YWHAE/TRIM28
2	RIG-I signaling pathway	Biological process	3/112	15/5606	0.0496748	0.0457651	10.0107	PUM2/PUM1/ANKRD17
2	RNA localization	Biological process	10/112	180/5606	0.0496748	0.0457651	2.78075	RANBP2/ZC3H11A/POLDIP3/DHX36/NCBP3/PNPT1/XPO5/RPS15/LRPPRC/MEX3D
2	regulation of viral process	Biological process	8/112	123/5606	0.0496748	0.0457651	3.25552	TRIM25/PABPC1/ZC3HAV1/DDX3X/POLR2A/KPNA2/YTHDC2/TRIM28
3	wound healing	Biological process	8/34	207/5606	0.0166757	0.0158064	6.37226	PLEC/COL1A2/COL5A1/ANXA6/FN1/CLIC1/ANXA1/ANXA2
3	collagen fibril organization	Biological process	4/34	31/5606	0.0166757	0.0158064	21.2751	COL1A2/COL5A1/SERPINH1/ANXA2
3	neural crest cell migration	Biological process	3/34	14/5606	0.0199511	0.018911	35.3319	ANXA6/FN1/CFL1
3	response to wounding	Biological process	8/34	243/5606	0.0199511	0.018911	5.42823	PLEC/COL1A2/COL5A1/ANXA6/FN1/CLIC1/ANXA1/ANXA2
3	extracellular matrix organization	Biological process	6/34	148/5606	0.0392658	0.0372187	6.68442	COL1A2/COL5A1/SERPINH1/FN1/COL6A3/ANXA2
3	extracellular structure organization	Biological process	6/34	148/5606	0.0392658	0.0372187	6.68442	COL1A2/COL5A1/SERPINH1/FN1/COL6A3/ANXA2
4	regulation of mRNA processing	Biological process	5/34	110/5606	0.00187494	0.00161662	16.9879	U2AF2/RBM15/RBMX/CPSF7/CPSF6
4	mRNA processing	Biological process	7/34	370/5606	0.00187494	0.00161662	7.07063	HNRNPR/U2AF2/RBM15/HNRNPUL1/RBMX/CPSF7/CPSF6
4	regulation of mRNA metabolic process	Biological process	6/15	245/5606	0.00187494	0.00161662	9.15265	HNRNPR/U2AF2/RBM15/RBMX/CPSF7/CPSF6
4	RNA splicing, via transesterification reactions with bulged adenosine as nucleophile	Biological process	6/15	265/5606	0.00187494	0.00161662	8.46189	HNRNPR/U2AF2/RBM15/HNRNPUL1/RBMX/CPSF7
4	mRNA splicing, via spliceosome	Biological process	6/15	265/5606	0.00187494	0.00161662	8.46189	HNRNPR/U2AF2/RBM15/HNRNPUL1/RBMX/CPSF7
4	RNA splicing, via transesterification reactions	Biological process	6/15	267/5606	0.00187494	0.00161662	8.3985	HNRNPR/U2AF2/RBM15/HNRNPUL1/RBMX/CPSF7
4	RNA splicing	Biological process	6/15	326/5606	0.00494419	0.004263	6.87853	HNRNPR/U2AF2/RBM15/HNRNPUL1/RBMX/CPSF7
4	protein heterooligomerization	Biological process	2/15	11/5606	0.0127257	0.0109724	67.9515	CPSF7/CPSF6
4	mRNA cleavage involved in mRNA processing	Biological process	2/15	12/5606	0.0127257	0.0109724	62.2889	CPSF7/CPSF6
4	pre-mRNA cleavage required for polyadenylation	Biological process	2/15	12/5606	0.0127257	0.0109724	62.2889	CPSF7/CPSF6
4	regulation of mRNA polyadenylation	Biological process	2/15	13/5606	0.0136511	0.0117703	57.4974	CPSF7/CPSF6
4	mRNA cleavage	Biological process	2/15	17/5606	0.0216839	0.0186964	43.9686	CPSF7/CPSF6
4	mRNA 3'-end processing	Biological process	3/15	79/5606	0.0219809	0.0189525	14.1924	U2AF2/CPSF7/CPSF6
4	negative regulation of mRNA splicing, via spliceosome	Biological process	2/15	19/5606	0.0219809	0.0189525	39.3404	U2AF2/RBMX
4	regulation of mRNA splicing, via spliceosome	Biological process	3/15	80/5606	0.0219809	0.0189525	14.015	U2AF2/RBM15/RBMX
4	negative regulation of RNA splicing	Biological process	2/15	22/5606	0.0274104	0.0236339	33.9758	U2AF2/RBMX
4	regulation of mRNA 3'-end processing	Biological process	2/15	23/5606	0.0282113	0.0243244	32.4986	CPSF7/CPSF6
4	protein complex oligomerization	Biological process	3/15	101/5606	0.0330631	0.0285078	11.101	RBMX/CPSF7/CPSF6
4	positive regulation of RNA splicing	Biological process	2/15	27/5606	0.0330631	0.0285078	27.684	U2AF2/RBMX
4	negative regulation of mRNA processing	Biological process	2/15	27/5606	0.0330631	0.0285078	27.684	U2AF2/RBMX
4	regulation of RNA splicing	Biological process	3/15	107/5606	0.0363145	0.0313112	10.4785	U2AF2/RBM15/RBMX
4	RNA 3'-end processing	Biological process	3/15	109/5606	0.0365452	0.0315102	10.2862	U2AF2/CPSF7/CPSF6
4	mRNA polyadenylation	Biological process	2/15	36/5606	0.0487705	0.0420511	20.763	CPSF7/CPSF6
4	RNA polyadenylation	Biological process	2/15	36/5606	0.0487705	0.0420511	20.763	CPSF7/CPSF6
5	posttranscriptional regulation of gene expression	Biological process	19/42	390/5606	7.84997e-09	6.98322e-09	6.50269	IGF2BP3/IGF2BP1/SMAD3/MYEF2/ZFP36L2/LSM14A/RBM10/EIF4G3/HNRNPL/ZFP36L1/PTBP2/FMR1/LSM14B/XRN1/PRKDC/DHX9/FXR2/ADAR/ALKBH5
5	mRNA processing	Biological process	17/42	370/5606	1.43644e-07	1.27784e-07	6.13269	PRPF8/SUGP2/RBM10/HNRNPL/ZFP36L1/PTBP2/XRN2/FMR1/HNRNPH3/SRSF1/DHX9/SRRM1/FXR2/ADAR/ALKBH5/RAVER1/ZNF326
5	regulation of translation	Biological process	14/42	225/5606	1.43644e-07	1.27784e-07	8.30519	IGF2BP3/IGF2BP1/ZFP36L2/LSM14A/EIF4G3/HNRNPL/ZFP36L1/PTBP2/FMR1/LSM14B/XRN1/PRKDC/DHX9/FXR2
5	regulation of cellular amide metabolic process	Biological process	14/42	246/5606	3.5184e-07	3.12992e-07	7.59621	IGF2BP3/IGF2BP1/ZFP36L2/LSM14A/EIF4G3/HNRNPL/ZFP36L1/PTBP2/FMR1/LSM14B/XRN1/PRKDC/DHX9/FXR2
5	regulation of mRNA stability	Biological process	11/42	137/5606	6.54188e-07	5.81957e-07	10.7171	IGF2BP3/IGF2BP1/MYEF2/ZFP36L2/RBM10/ZFP36L1/FMR1/XRN1/DHX9/FXR2/ALKBH5
5	regulation of RNA stability	Biological process	11/42	142/5606	7.99821e-07	7.1151e-07	10.3397	IGF2BP3/IGF2BP1/MYEF2/ZFP36L2/RBM10/ZFP36L1/FMR1/XRN1/DHX9/FXR2/ALKBH5
5	regulation of mRNA catabolic process	Biological process	11/42	148/5606	1.04948e-06	9.33598e-07	9.92053	IGF2BP3/IGF2BP1/MYEF2/ZFP36L2/RBM10/ZFP36L1/FMR1/XRN1/DHX9/FXR2/ALKBH5
5	mRNA catabolic process	Biological process	14/42	282/5606	1.04948e-06	9.33598e-07	6.62648	IGF2BP3/IGF2BP1/MYEF2/ZFP36L2/GSPT2/RBM10/ZFP36L1/XRN2/FMR1/DDX6/XRN1/DHX9/FXR2/ALKBH5
5	regulation of mRNA metabolic process	Biological process	13/42	245/5606	1.66089e-06	1.4775e-06	7.08241	IGF2BP3/IGF2BP1/MYEF2/ZFP36L2/RBM10/HNRNPL/ZFP36L1/FMR1/XRN1/SRSF1/DHX9/FXR2/ALKBH5
5	RNA catabolic process	Biological process	14/42	306/5606	2.40513e-06	2.13957e-06	6.10675	IGF2BP3/IGF2BP1/MYEF2/ZFP36L2/GSPT2/RBM10/ZFP36L1/XRN2/FMR1/DDX6/XRN1/DHX9/FXR2/ALKBH5
5	nucleobase-containing compound catabolic process	Biological process	14/42	364/5606	1.96121e-05	1.74466e-05	5.1337	IGF2BP3/IGF2BP1/MYEF2/ZFP36L2/GSPT2/RBM10/ZFP36L1/XRN2/FMR1/DDX6/XRN1/DHX9/FXR2/ALKBH5
5	translation	Biological process	15/42	434/5606	2.32816e-05	2.0711e-05	4.61323	IGF2BP3/IGF2BP1/ZFP36L2/GSPT2/LSM14A/EIF4G3/HNRNPL/ZFP36L1/PTBP2/FMR1/LSM14B/XRN1/PRKDC/DHX9/FXR2
5	heterocycle catabolic process	Biological process	14/42	377/5606	2.54425e-05	2.26333e-05	4.95668	IGF2BP3/IGF2BP1/MYEF2/ZFP36L2/GSPT2/RBM10/ZFP36L1/XRN2/FMR1/DDX6/XRN1/DHX9/FXR2/ALKBH5
5	cellular nitrogen compound catabolic process	Biological process	14/42	379/5606	2.54425e-05	2.26333e-05	4.93052	IGF2BP3/IGF2BP1/MYEF2/ZFP36L2/GSPT2/RBM10/ZFP36L1/XRN2/FMR1/DDX6/XRN1/DHX9/FXR2/ALKBH5
5	peptide biosynthetic process	Biological process	15/42	445/5606	2.58638e-05	2.30081e-05	4.4992	IGF2BP3/IGF2BP1/ZFP36L2/GSPT2/LSM14A/EIF4G3/HNRNPL/ZFP36L1/PTBP2/FMR1/LSM14B/XRN1/PRKDC/DHX9/FXR2
5	aromatic compound catabolic process	Biological process	14/42	384/5606	2.60473e-05	2.31713e-05	4.86632	IGF2BP3/IGF2BP1/MYEF2/ZFP36L2/GSPT2/RBM10/ZFP36L1/XRN2/FMR1/DDX6/XRN1/DHX9/FXR2/ALKBH5
5	RNA splicing	Biological process	13/42	326/5606	2.60473e-05	2.31713e-05	5.32267	PRPF8/SUGP2/RBM10/HNRNPL/PTBP2/FMR1/HNRNPH3/SRSF1/DHX9/SRRM1/FXR2/RAVER1/ZNF326
5	organic cyclic compound catabolic process	Biological process	14/42	389/5606	2.72914e-05	2.4278e-05	4.80377	IGF2BP3/IGF2BP1/MYEF2/ZFP36L2/GSPT2/RBM10/ZFP36L1/XRN2/FMR1/DDX6/XRN1/DHX9/FXR2/ALKBH5
5	regulation of RNA splicing	Biological process	8/42	107/5606	5.76911e-05	5.13212e-05	9.97953	RBM10/HNRNPL/PTBP2/FMR1/HNRNPH3/SRSF1/FXR2/ZNF326
5	mRNA transport	Biological process	8/42	113/5606	8.32683e-05	7.40743e-05	9.44964	IGF2BP3/IGF2BP1/ZFP36L1/FMR1/SRSF1/DHX9/SRRM1/ALKBH5
5	negative regulation of translation	Biological process	7/42	81/5606	0.000101588	9.03709e-05	11.535	IGF2BP3/IGF2BP1/ZFP36L2/ZFP36L1/FMR1/XRN1/FXR2
5	RNA splicing, via transesterification reactions with bulged adenosine as nucleophile	Biological process	11/42	265/5606	0.000126586	0.000112609	5.54052	PRPF8/RBM10/HNRNPL/PTBP2/FMR1/HNRNPH3/SRSF1/DHX9/SRRM1/FXR2/RAVER1
5	mRNA splicing, via spliceosome	Biological process	11/42	265/5606	0.000126586	0.000112609	5.54052	PRPF8/RBM10/HNRNPL/PTBP2/FMR1/HNRNPH3/SRSF1/DHX9/SRRM1/FXR2/RAVER1
5	RNA splicing, via transesterification reactions	Biological process	11/42	267/5606	0.000128278	0.000114114	5.49902	PRPF8/RBM10/HNRNPL/PTBP2/FMR1/HNRNPH3/SRSF1/DHX9/SRRM1/FXR2/RAVER1
5	negative regulation of cellular amide metabolic process	Biological process	7/42	86/5606	0.000128278	0.000114114	10.8643	IGF2BP3/IGF2BP1/ZFP36L2/ZFP36L1/FMR1/XRN1/FXR2
5	alternative mRNA splicing, via spliceosome	Biological process	6/42	58/5606	0.000167393	0.000148911	13.8079	RBM10/HNRNPL/FMR1/SRSF1/DHX9/FXR2
5	nucleic acid transport	Biological process	8/42	150/5606	0.000499047	0.000443945	7.11873	IGF2BP3/IGF2BP1/ZFP36L1/FMR1/SRSF1/DHX9/SRRM1/ALKBH5
5	RNA transport	Biological process	8/42	150/5606	0.000499047	0.000443945	7.11873	IGF2BP3/IGF2BP1/ZFP36L1/FMR1/SRSF1/DHX9/SRRM1/ALKBH5
5	establishment of RNA localization	Biological process	8/42	152/5606	0.000531205	0.000472553	7.02506	IGF2BP3/IGF2BP1/ZFP36L1/FMR1/SRSF1/DHX9/SRRM1/ALKBH5
5	regulation of mRNA processing	Biological process	7/42	110/5606	0.000554562	0.00049333	8.49394	RBM10/HNRNPL/ZFP36L1/FMR1/SRSF1/DHX9/FXR2
5	regulation of alternative mRNA splicing, via spliceosome	Biological process	5/42	49/5606	0.0010471	0.000931482	13.62	RBM10/HNRNPL/FMR1/SRSF1/FXR2
5	nucleobase-containing compound transport	Biological process	8/42	173/5606	0.00123628	0.00109978	6.17231	IGF2BP3/IGF2BP1/ZFP36L1/FMR1/SRSF1/DHX9/SRRM1/ALKBH5
5	negative regulation of mRNA metabolic process	Biological process	5/42	54/5606	0.00154781	0.00137691	12.3589	IGF2BP1/RBM10/HNRNPL/FMR1/DHX9
5	RNA localization	Biological process	8/42	180/5606	0.00154781	0.00137691	5.93228	IGF2BP3/IGF2BP1/ZFP36L1/FMR1/SRSF1/DHX9/SRRM1/ALKBH5
5	negative regulation of mRNA catabolic process	Biological process	4/42	28/5606	0.00164264	0.00146127	19.068	IGF2BP1/RBM10/FMR1/DHX9
5	negative regulation of RNA catabolic process	Biological process	4/42	37/5606	0.00490574	0.00436408	14.4299	IGF2BP1/RBM10/FMR1/DHX9
5	stress granule assembly	Biological process	3/42	17/5606	0.00785111	0.00698423	23.5546	LSM14A/UBAP2L/DDX6
5	regulation of mRNA splicing, via spliceosome	Biological process	5/42	80/5606	0.00907641	0.00807424	8.34226	RBM10/HNRNPL/FMR1/SRSF1/FXR2
5	positive regulation of translation	Biological process	5/42	88/5606	0.0137899	0.0122673	7.58387	HNRNPL/FMR1/PRKDC/DHX9/FXR2
5	negative regulation of RNA splicing	Biological process	3/42	22/5606	0.0160235	0.0142543	18.2013	RBM10/HNRNPL/PTBP2
5	positive regulation of response to DNA damage stimulus	Biological process	4/42	52/5606	0.0162775	0.0144802	10.2674	FMR1/PRKDC/DHX9/FXR2
5	positive regulation of cellular amide metabolic process	Biological process	5/42	98/5606	0.0209422	0.0186299	6.81001	HNRNPL/FMR1/PRKDC/DHX9/FXR2
5	ribonucleoprotein complex assembly	Biological process	6/42	150/5606	0.0209422	0.0186299	5.33905	PRPF8/PTBP2/SRSF1/PRKDC/DHX9/ADAR
5	regulation of cellular catabolic process	Biological process	11/42	497/5606	0.0209422	0.0186299	2.9542	IGF2BP3/IGF2BP1/MYEF2/ZFP36L2/RBM10/ZFP36L1/FMR1/XRN1/DHX9/FXR2/ALKBH5
5	mRNA stabilization	Biological process	3/42	25/5606	0.0209422	0.0186299	16.0171	IGF2BP1/RBM10/DHX9
5	ribonucleoprotein complex subunit organization	Biological process	6/42	155/5606	0.0238447	0.0212119	5.16682	PRPF8/PTBP2/SRSF1/PRKDC/DHX9/ADAR
5	cellular response to virus	Biological process	3/42	27/5606	0.0252354	0.022449	14.8307	LSM14A/FMR1/ADAR
5	T cell differentiation in thymus	Biological process	3/42	28/5606	0.0275311	0.0244913	14.301	ZFP36L2/ZFP36L1/PRKDC
5	nuclear-transcribed mRNA catabolic process	Biological process	6/42	165/5606	0.0310012	0.0275783	4.85368	ZFP36L2/GSPT2/ZFP36L1/XRN2/DDX6/XRN1
5	RNA stabilization	Biological process	3/42	31/5606	0.0357025	0.0317605	12.9171	IGF2BP1/RBM10/DHX9
5	negative regulation of protein metabolic process	Biological process	10/42	466/5606	0.042595	0.0378919	2.8643	IGF2BP3/IGF2BP1/SMAD3/ZFP36L2/ZFP36L1/FMR1/XRN1/PRKDC/FXR2/ADAR
5	regulation of fat cell differentiation	Biological process	3/42	35/5606	0.0489566	0.0435511	11.4408	SMAD3/ZFP36L2/ZFP36L1
6	positive regulation of transcription by RNA polymerase I	Biological process	4/15	15/5606	9.7042e-06	8.5849e-06	99.6622	UTP15/WDR75/NOL11/NCL
6	ribosome biogenesis	Biological process	8/15	245/5606	9.7042e-06	8.5849e-06	12.2035	AATF/WDR3/UTP15/NPM1/WDR75/PDCD11/NOL11/URB1
6	regulation of transcription by RNA polymerase I	Biological process	4/15	17/5606	9.7042e-06	8.5849e-06	87.9373	UTP15/WDR75/NOL11/NCL
6	ribonucleoprotein complex biogenesis	Biological process	8/15	350/5606	8.76451e-05	7.7536e-05	8.54248	AATF/WDR3/UTP15/NPM1/WDR75/PDCD11/NOL11/URB1
6	transcription by RNA polymerase I	Biological process	4/15	35/5606	0.000124515	0.000110153	42.7124	UTP15/WDR75/NOL11/NCL
6	ncRNA processing	Biological process	7/15	282/5606	0.000215518	0.00019066	9.27707	WDR3/UTP15/WDR75/PDCD11/RTCB/NOL11/URB1
6	rRNA processing	Biological process	6/15	181/5606	0.000220043	0.000194663	12.389	WDR3/UTP15/WDR75/PDCD11/NOL11/URB1
6	rRNA metabolic process	Biological process	6/15	186/5606	0.000225656	0.000199629	12.0559	WDR3/UTP15/WDR75/PDCD11/NOL11/URB1
6	ncRNA metabolic process	Biological process	7/15	321/5606	0.000341262	0.000301901	8.14995	WDR3/UTP15/WDR75/PDCD11/RTCB/NOL11/URB1
6	regulation of ribosome biogenesis	Biological process	2/15	10/5606	0.011169	0.00988076	74.7467	UTP15/WDR75
6	ribosomal small subunit biogenesis	Biological process	3/15	64/5606	0.0200152	0.0177066	17.5188	WDR3/NPM1/NOL11
6	rRNA transcription	Biological process	2/15	21/5606	0.0427024	0.037777	35.5937	NOL11/NCL
7	RNA splicing	Biological process	34/71	326/5606	6.63758e-21	6.26957e-21	8.23486	HNRNPM/PSPC1/RALY/HNRNPA0/NONO/SFPQ/HNRNPD/HABP4/HNRNPA3/HNRNPH2/PNN/FUS/DDX1/DDX42/KHDRBS1/HNRNPA2B1/AHNAK2/CSTF3/KHDRBS3/RBM6/PTBP1/RBM12B/CCAR2/HNRNPF/HNRNPK/CSTF2T/SF3A1/TAF15/CIRBP/KHSRP/CELF1/RBFOX2/SUGP1/DDX5
7	RNA splicing, via transesterification reactions	Biological process	29/71	267/5606	7.02461e-18	6.63514e-18	8.57594	HNRNPM/PSPC1/RALY/HNRNPA0/NONO/SFPQ/HNRNPD/HNRNPA3/HNRNPH2/PNN/FUS/DDX1/DDX42/KHDRBS1/HNRNPA2B1/CSTF3/KHDRBS3/RBM6/PTBP1/HNRNPF/HNRNPK/CSTF2T/SF3A1/CIRBP/KHSRP/CELF1/RBFOX2/SUGP1/DDX5
7	mRNA processing	Biological process	32/71	370/5606	2.73609e-17	2.58439e-17	6.82878	HNRNPM/PSPC1/RALY/HNRNPA0/NONO/SFPQ/HNRNPD/HABP4/HNRNPA3/HNRNPH2/PNN/FUS/DDX1/DDX42/KHDRBS1/HNRNPA2B1/CSTF3/KHDRBS3/RNMT/RBM6/PTBP1/CCAR2/HNRNPF/HNRNPK/CSTF2T/SF3A1/CIRBP/KHSRP/CELF1/RBFOX2/SUGP1/DDX5
7	RNA splicing, via transesterification reactions with bulged adenosine as nucleophile	Biological process	28/71	265/5606	3.43102e-17	3.24079e-17	8.34271	HNRNPM/PSPC1/RALY/HNRNPA0/NONO/SFPQ/HNRNPD/HNRNPA3/HNRNPH2/PNN/FUS/DDX1/DDX42/KHDRBS1/HNRNPA2B1/CSTF3/KHDRBS3/RBM6/PTBP1/HNRNPF/HNRNPK/CSTF2T/SF3A1/CIRBP/CELF1/RBFOX2/SUGP1/DDX5
7	mRNA splicing, via spliceosome	Biological process	28/71	265/5606	3.43102e-17	3.24079e-17	8.34271	HNRNPM/PSPC1/RALY/HNRNPA0/NONO/SFPQ/HNRNPD/HNRNPA3/HNRNPH2/PNN/FUS/DDX1/DDX42/KHDRBS1/HNRNPA2B1/CSTF3/KHDRBS3/RBM6/PTBP1/HNRNPF/HNRNPK/CSTF2T/SF3A1/CIRBP/CELF1/RBFOX2/SUGP1/DDX5
7	regulation of RNA splicing	Biological process	15/71	107/5606	4.51493e-10	4.26461e-10	11.0688	HABP4/HNRNPH2/FUS/KHDRBS1/HNRNPA2B1/AHNAK2/KHDRBS3/PTBP1/RBM12B/HNRNPF/HNRNPK/CIRBP/CELF1/RBFOX2/DDX5
7	regulation of mRNA metabolic process	Biological process	17/71	245/5606	9.52636e-07	8.99819e-07	5.4787	HNRNPM/HNRNPA0/HNRNPD/FUS/KHDRBS1/HNRNPA2B1/KHDRBS3/VIM/PTBP1/HNRNPK/YTHDF3/TAF15/CIRBP/KHSRP/CELF1/RBFOX2/DDX5
7	posttranscriptional regulation of gene expression	Biological process	19/71	390/5606	2.93793e-05	2.77504e-05	3.84666	HNRNPM/STAT3/HNRNPA0/HNRNPD/HABP4/FUS/ILF3/DDX1/KHDRBS1/HNRNPA2B1/VIM/PTBP1/YTHDF3/TAF15/CIRBP/KHSRP/MATR3/CELF1/DDX5
7	negative regulation of mRNA metabolic process	Biological process	8/71	54/5606	3.85321e-05	3.63958e-05	11.6974	HNRNPA0/HNRNPD/FUS/HNRNPA2B1/PTBP1/HNRNPK/TAF15/CIRBP
7	alternative mRNA splicing, via spliceosome	Biological process	8/71	58/5606	6.13656e-05	5.79633e-05	10.8907	HNRNPM/SFPQ/KHDRBS1/KHDRBS3/PTBP1/CELF1/RBFOX2/DDX5
7	regulation of mRNA splicing, via spliceosome	Biological process	9/71	80/5606	6.15859e-05	5.81714e-05	8.88275	KHDRBS1/HNRNPA2B1/KHDRBS3/PTBP1/HNRNPK/CIRBP/CELF1/RBFOX2/DDX5
7	regulation of translation	Biological process	13/71	225/5606	0.000363463	0.000343311	4.562	STAT3/HNRNPD/HABP4/ILF3/DDX1/KHDRBS1/VIM/PTBP1/YTHDF3/CIRBP/KHSRP/MATR3/CELF1
7	regulation of mRNA processing	Biological process	9/71	110/5606	0.000771498	0.000728723	6.46018	KHDRBS1/HNRNPA2B1/KHDRBS3/PTBP1/HNRNPK/CIRBP/CELF1/RBFOX2/DDX5
7	regulation of cellular amide metabolic process	Biological process	13/71	246/5606	0.000832172	0.000786034	4.17256	STAT3/HNRNPD/HABP4/ILF3/DDX1/KHDRBS1/VIM/PTBP1/YTHDF3/CIRBP/KHSRP/MATR3/CELF1
7	mRNA stabilization	Biological process	5/71	25/5606	0.000984919	0.000930312	15.7915	HNRNPA0/HNRNPD/FUS/TAF15/CIRBP
7	negative regulation of mRNA catabolic process	Biological process	5/71	28/5606	0.00165835	0.00156641	14.0996	HNRNPA0/HNRNPD/FUS/TAF15/CIRBP
7	regulation of alternative mRNA splicing, via spliceosome	Biological process	6/71	49/5606	0.00213661	0.00201815	9.6683	KHDRBS1/KHDRBS3/PTBP1/CELF1/RBFOX2/DDX5
7	negative regulation of RNA metabolic process	Biological process	18/71	500/5606	0.00220234	0.00208023	2.84248	STAT3/PSPC1/HNRNPA0/NONO/SFPQ/HNRNPD/ZNFX1/FUS/ILF3/KHDRBS1/HNRNPA2B1/PTBP1/CCAR2/HNRNPK/TAF15/CIRBP/RBFOX2/DDX5
7	RNA stabilization	Biological process	5/71	31/5606	0.00234415	0.00221419	12.7351	HNRNPA0/HNRNPD/FUS/TAF15/CIRBP
7	regulation of mRNA stability	Biological process	9/71	137/5606	0.00294741	0.002784	5.18701	HNRNPM/HNRNPA0/HNRNPD/FUS/VIM/YTHDF3/TAF15/CIRBP/KHSRP
7	negative regulation of translation	Biological process	7/71	81/5606	0.00355188	0.00335495	6.82351	STAT3/HNRNPD/ILF3/YTHDF3/CIRBP/KHSRP/CELF1
7	regulation of RNA stability	Biological process	9/71	142/5606	0.00355188	0.00335495	5.00436	HNRNPM/HNRNPA0/HNRNPD/FUS/VIM/YTHDF3/TAF15/CIRBP/KHSRP
7	negative regulation of RNA catabolic process	Biological process	5/71	37/5606	0.00448874	0.00423987	10.67	HNRNPA0/HNRNPD/FUS/TAF15/CIRBP
7	regulation of mRNA catabolic process	Biological process	9/71	148/5606	0.00448874	0.00423987	4.80148	HNRNPM/HNRNPA0/HNRNPD/FUS/VIM/YTHDF3/TAF15/CIRBP/KHSRP
7	negative regulation of cellular amide metabolic process	Biological process	7/71	86/5606	0.00448874	0.00423987	6.42679	STAT3/HNRNPD/ILF3/YTHDF3/CIRBP/KHSRP/CELF1
7	RNA catabolic process	Biological process	13/71	306/5606	0.00448874	0.00423987	3.35441	HELZ2/HNRNPM/HNRNPA0/HNRNPD/FUS/VIM/YTHDF3/SND1/TAF15/CIRBP/KHSRP/SSB/DDX5
7	fibroblast growth factor receptor signaling pathway	Biological process	5/71	40/5606	0.00584762	0.00552341	9.86972	HNRNPM/TIAL1/PTBP1/HNRNPF/RBFOX2
7	mRNA catabolic process	Biological process	12/71	282/5606	0.00773336	0.0073046	3.3599	HELZ2/HNRNPM/HNRNPA0/HNRNPD/FUS/VIM/YTHDF3/TAF15/CIRBP/KHSRP/SSB/DDX5
7	regulation of circadian rhythm	Biological process	5/71	43/5606	0.00773336	0.0073046	9.18113	PSPC1/NONO/SFPQ/HNRNPD/CCAR2
7	cellular response to fibroblast growth factor stimulus	Biological process	5/71	49/5606	0.0139625	0.0131884	8.05691	HNRNPM/TIAL1/PTBP1/HNRNPF/RBFOX2
7	response to fibroblast growth factor	Biological process	5/71	50/5606	0.014867	0.0140427	7.89577	HNRNPM/TIAL1/PTBP1/HNRNPF/RBFOX2
7	nucleobase-containing compound catabolic process	Biological process	13/71	364/5606	0.0203222	0.0191955	2.81992	HELZ2/HNRNPM/HNRNPA0/HNRNPD/FUS/VIM/YTHDF3/SND1/TAF15/CIRBP/KHSRP/SSB/DDX5
7	circadian rhythm	Biological process	6/71	83/5606	0.0211769	0.0200028	5.70779	PSPC1/NONO/SFPQ/HNRNPD/GFPT1/CCAR2
7	rhythmic process	Biological process	7/71	116/5606	0.021256	0.0200775	4.76469	PSPC1/NONO/SFPQ/HNRNPD/GFPT1/CCAR2/DDX5
7	heterocycle catabolic process	Biological process	13/71	377/5606	0.0258036	0.024373	2.72268	HELZ2/HNRNPM/HNRNPA0/HNRNPD/FUS/VIM/YTHDF3/SND1/TAF15/CIRBP/KHSRP/SSB/DDX5
7	cellular nitrogen compound catabolic process	Biological process	13/71	379/5606	0.0258036	0.024373	2.70831	HELZ2/HNRNPM/HNRNPA0/HNRNPD/FUS/VIM/YTHDF3/SND1/TAF15/CIRBP/KHSRP/SSB/DDX5
7	positive regulation of translation	Biological process	6/71	88/5606	0.0258036	0.024373	5.38348	HNRNPD/HABP4/KHDRBS1/VIM/YTHDF3/CIRBP
7	aromatic compound catabolic process	Biological process	13/71	384/5606	0.0283857	0.0268119	2.67305	HELZ2/HNRNPM/HNRNPA0/HNRNPD/FUS/VIM/YTHDF3/SND1/TAF15/CIRBP/KHSRP/SSB/DDX5
7	organic cyclic compound catabolic process	Biological process	13/71	389/5606	0.0312032	0.0294732	2.63869	HELZ2/HNRNPM/HNRNPA0/HNRNPD/FUS/VIM/YTHDF3/SND1/TAF15/CIRBP/KHSRP/SSB/DDX5
7	positive regulation of translational initiation	Biological process	3/71	18/5606	0.0409536	0.038683	13.1596	HABP4/KHDRBS1/YTHDF3
7	positive regulation of cellular amide metabolic process	Biological process	6/71	98/5606	0.0409536	0.038683	4.83415	HNRNPD/HABP4/KHDRBS1/VIM/YTHDF3/CIRBP
7	negative regulation of mRNA splicing, via spliceosome	Biological process	3/71	19/5606	0.0465265	0.0439469	12.467	HNRNPA2B1/PTBP1/HNRNPK
