# Supplementary material for: Systematic analysis of RNA-binding proteins identifies targetable therapeutic vulnerabilities in osteosarcoma
Source: Nat Commun. 2024 Apr 1;15:2810. doi: 10.1038/s41467-024-47031-y (PMC10984982; doi:10.1038/s41467-024-47031-y)
Supplement: Supplementary file 4 — Supplementary Data 3 [file 41467_2024_47031_MOESM4_ESM.xlsx]

## Sheet: Content
Supplementary Data 3. RBPs identified in different poly(A) RNA interactomes, their known RNA-binding domains and enzymatic functions.

## Sheet: Compare_with_other_RBPs_enzymes
UNIQUE	Description	Hs_bone.mesenchymal._2023_eRIC	Hs_HEK293_RIC	Hs_HuH7_RIC	Hs_HeLa_RIC	Hs_HeLa_RBDmap	Hs_K562_serIC_chr	Hs_K562_serIC	Hs_HeLa_RNPxl	Hs_JURKAT_2018_RIC	Hs_JURKAT_2018_eRIC	Hs_Cyto_eRIC	Hs_Cyto_Ars_eRIC	Hs_Nuc_eRIC	Hs_Nuc_Ars_eRIC	hasRBD_Pfam_Hs	Enzyme_IntEnz_Hs	Metabolic_Enzyme_Hs	knownRBP	knownDomain
MTARC1	mitochondrial amidoxime reducing component 1 [Source:HGNC Symbol;Acc:HGNC:26189]	no	no	no	no	no	no	no	no	no	no	no	no	no	no	no	no	no	no	no
MARCHF1	membrane associated ring-CH-type finger 1 [Source:HGNC Symbol;Acc:HGNC:26077]	no	no	no	no	no	no	no	no	no	no	no	no	no	no	no	YES	no	no	no
MTARC2	mitochondrial amidoxime reducing component 2 [Source:HGNC Symbol;Acc:HGNC:26064]	no	no	no	no	no	no	no	no	no	no	no	no	no	no	no	no	no	no	no
MARCHF2	membrane associated ring-CH-type finger 2 [Source:HGNC Symbol;Acc:HGNC:28038]	no	no	no	no	no	no	no	no	no	no	no	no	no	no	no	YES	no	no	no
MARCHF3	membrane associated ring-CH-type finger 3 [Source:HGNC Symbol;Acc:HGNC:28728]	no	no	no	no	no	no	no	no	no	no	no	no	no	no	no	YES	no	no	no
MARCHF4	membrane associated ring-CH-type finger 4 [Source:HGNC Symbol;Acc:HGNC:29269]	no	no	no	no	no	no	no	no	no	no	no	no	no	no	no	YES	no	no	no
MARCHF5	membrane associated ring-CH-type finger 5 [Source:HGNC Symbol;Acc:HGNC:26025]	no	no	no	no	no	no	no	no	no	no	no	no	no	no	no	YES	no	no	no
MARCHF6	membrane associated ring-CH-type finger 6 [Source:HGNC Symbol;Acc:HGNC:30550]	no	no	no	no	no	no	no	no	no	no	no	no	no	no	no	YES	no	no	no
MARCHF7	membrane associated ring-CH-type finger 7 [Source:HGNC Symbol;Acc:HGNC:17393]	no	no	no	no	no	no	no	no	no	no	no	no	no	no	no	YES	no	no	no
MARCHF8	membrane associated ring-CH-type finger 8 [Source:HGNC Symbol;Acc:HGNC:23356]	no	no	no	no	no	no	no	no	no	no	no	no	no	no	no	YES	no	no	no
MARCHF9	membrane associated ring-CH-type finger 9 [Source:HGNC Symbol;Acc:HGNC:25139]	no	no	no	no	no	no	no	no	no	no	no	no	no	no	no	YES	no	no	no
MARCHF10	membrane associated ring-CH-type finger 10 [Source:HGNC Symbol;Acc:HGNC:26655]	no	no	no	no	no	no	no	no	no	no	no	no	no	no	no	YES	no	no	no
MARCHF11	membrane associated ring-CH-type finger 11 [Source:HGNC Symbol;Acc:HGNC:33609]	no	no	no	no	no	no	no	no	no	no	no	no	no	no	no	YES	no	no	no
SEPTIN1	septin 1 [Source:HGNC Symbol;Acc:HGNC:2879]	no	no	no	no	no	no	no	no	no	no	no	no	no	no	no	no	no	no	no
SEPTIN2	septin 2 [Source:HGNC Symbol;Acc:HGNC:7729]	no	no	no	no	no	no	no	no	no	no	no	no	no	no	no	no	no	no	no
SEPTIN3	septin 3 [Source:HGNC Symbol;Acc:HGNC:10750]	no	no	no	no	no	no	no	no	no	no	no	no	no	no	no	no	no	no	no
SEPTIN4	septin 4 [Source:HGNC Symbol;Acc:HGNC:9165]	no	no	no	no	no	no	no	no	no	no	no	no	no	no	no	no	no	no	no
SEPTIN5	septin 5 [Source:HGNC Symbol;Acc:HGNC:9164]	no	no	no	no	no	no	no	no	no	no	no	no	no	no	no	no	no	no	no
SEPTIN6	septin 6 [Source:HGNC Symbol;Acc:HGNC:15848]	no	no	no	no	no	no	no	no	no	no	no	no	no	no	no	no	no	no	no
SEPTIN7	septin 7 [Source:HGNC Symbol;Acc:HGNC:1717]	no	no	no	no	YES	no	no	no	no	no	YES	YES	no	no	no	no	no	no	no
SEPTIN8	septin 8 [Source:HGNC Symbol;Acc:HGNC:16511]	no	no	no	no	no	no	no	no	no	no	no	no	no	no	no	no	no	no	no
SEPTIN9	septin 9 [Source:HGNC Symbol;Acc:HGNC:7323]	no	no	no	no	no	no	no	no	no	no	YES	YES	no	no	no	no	no	no	no
SEPTIN10	septin 10 [Source:HGNC Symbol;Acc:HGNC:14349]	no	no	no	no	no	no	no	no	no	no	no	no	no	no	no	no	no	no	no
SEPTIN11	septin 11 [Source:HGNC Symbol;Acc:HGNC:25589]	no	no	no	no	YES	no	no	no	no	no	no	no	no	no	no	no	no	no	no
SEPTIN12	septin 12 [Source:HGNC Symbol;Acc:HGNC:26348]	no	no	no	no	no	no	no	no	no	no	no	no	no	no	no	no	no	no	no
SEPTIN13	septin 14 [Source:HGNC Symbol;Acc:HGNC:33280]	no	no	no	no	no	no	no	no	no	no	no	no	no	no	no	no	no	no	no
DELEC1	deleted in esophageal cancer 1 [Source:HGNC Symbol;Acc:HGNC:23658]	no	no	no	no	no	no	no	no	no	no	no	no	no	no	no	no	no	no	no
5_8S_rRNA	5.8S ribosomal RNA [Source:RFAM;Acc:RF00002]	no	no	no	no	no	no	no	no	no	no	no	no	no	no	no	no	no	no	no
5S_rRNA	5S ribosomal RNA [Source:RFAM;Acc:RF00001]	no	no	no	no	no	no	no	no	no	no	no	no	no	no	no	no	no	no	no
7SK	7SK RNA [Source:RFAM;Acc:RF00100]	no	no	no	no	no	no	no	no	no	no	no	no	no	no	no	no	no	no	no
A1BG	alpha-1-B glycoprotein [Source:HGNC Symbol;Acc:HGNC:5]	no	no	no	no	no	no	no	no	no	no	no	no	no	no	no	no	no	no	no
A1BG-AS1	A1BG antisense RNA 1 [Source:HGNC Symbol;Acc:HGNC:37133]	no	no	no	no	no	no	no	no	no	no	no	no	no	no	no	no	no	no	no
A1CF	APOBEC1 complementation factor [Source:HGNC Symbol;Acc:HGNC:24086]	no	no	YES	no	YES	no	no	no	no	no	YES	YES	YES	YES	YES	no	no	YES	YES
A2M	alpha-2-macroglobulin [Source:HGNC Symbol;Acc:HGNC:7]	no	no	no	no	no	no	no	no	no	no	no	no	no	no	no	no	no	no	no
A2M-AS1	A2M antisense RNA 1 (head to head) [Source:HGNC Symbol;Acc:HGNC:27057]	no	no	no	no	no	no	no	no	no	no	no	no	no	no	no	no	no	no	no
A2ML1	alpha-2-macroglobulin like 1 [Source:HGNC Symbol;Acc:HGNC:23336]	no	no	no	no	no	no	no	no	no	no	YES	YES	no	no	no	no	no	no	no
A2ML1-AS1	A2ML1 antisense RNA 1 [Source:HGNC Symbol;Acc:HGNC:41022]	no	no	no	no	no	no	no	no	no	no	no	no	no	no	no	no	no	no	no
A2ML1-AS2	A2ML1 antisense RNA 2 [Source:HGNC Symbol;Acc:HGNC:41523]	no	no	no	no	no	no	no	no	no	no	no	no	no	no	no	no	no	no	no
A2MP1	alpha-2-macroglobulin pseudogene 1 [Source:HGNC Symbol;Acc:HGNC:8]	no	no	no	no	no	no	no	no	no	no	no	no	no	no	no	no	no	no	no
A3GALT2	alpha 1,3-galactosyltransferase 2 [Source:HGNC Symbol;Acc:HGNC:30005]	no	no	no	no	no	no	no	no	no	no	no	no	no	no	no	YES	no	no	no
A4GALT	alpha 1,4-galactosyltransferase [Source:HGNC Symbol;Acc:HGNC:18149]	no	no	no	no	no	no	no	no	no	no	no	no	no	no	no	YES	no	no	no
A4GNT	alpha-1,4-N-acetylglucosaminyltransferase [Source:HGNC Symbol;Acc:HGNC:17968]	no	no	no	no	no	no	no	no	no	no	no	no	no	no	no	no	no	no	no
AA06	uncharacterized LOC100506677 [Source:EntrezGene;Acc:100506677]	no	no	no	no	no	no	no	no	no	no	no	no	no	no	no	no	no	no	no
AAAS	aladin WD repeat nucleoporin [Source:HGNC Symbol;Acc:HGNC:13666]	no	no	no	no	no	no	no	no	no	no	no	no	no	no	YES	no	no	no	YES
AACS	acetoacetyl-CoA synthetase [Source:HGNC Symbol;Acc:HGNC:21298]	no	no	no	no	no	no	no	no	no	no	no	no	no	no	no	YES	YES	no	no
AACSP1	acetoacetyl-CoA synthetase pseudogene 1 [Source:HGNC Symbol;Acc:HGNC:18226]	no	no	no	no	no	no	no	no	no	no	no	no	no	no	no	no	no	no	no
AADAC	arylacetamide deacetylase [Source:HGNC Symbol;Acc:HGNC:17]	no	no	no	no	no	no	no	no	no	no	no	no	no	no	no	YES	YES	no	no
AADACL2	arylacetamide deacetylase like 2 [Source:HGNC Symbol;Acc:HGNC:24427]	no	no	no	no	no	no	no	no	no	no	no	no	no	no	no	no	no	no	no
AADACL2-AS1	AADACL2 antisense RNA 1 [Source:HGNC Symbol;Acc:HGNC:50301]	no	no	no	no	no	no	no	no	no	no	no	no	no	no	no	no	no	no	no
AADACL3	arylacetamide deacetylase like 3 [Source:HGNC Symbol;Acc:HGNC:32037]	no	no	no	no	no	no	no	no	no	no	no	no	no	no	no	no	no	no	no
AADACL4	arylacetamide deacetylase like 4 [Source:HGNC Symbol;Acc:HGNC:32038]	no	no	no	no	no	no	no	no	no	no	no	no	no	no	no	no	no	no	no
AADACP1	arylacetamide deacetylase pseudogene 1 [Source:HGNC Symbol;Acc:HGNC:50305]	no	no	no	no	no	no	no	no	no	no	no	no	no	no	no	no	no	no	no
AADAT	aminoadipate aminotransferase [Source:HGNC Symbol;Acc:HGNC:17929]	no	no	no	no	no	no	no	no	no	no	no	no	no	no	no	YES	YES	no	no
AAED1	AhpC/TSA antioxidant enzyme domain containing 1 [Source:HGNC Symbol;Acc:HGNC:16881]	no	no	no	no	no	no	no	no	no	no	no	no	no	no	no	no	no	no	no
AAGAB	alpha- and gamma-adaptin binding protein [Source:HGNC Symbol;Acc:HGNC:25662]	no	no	no	no	no	no	no	no	no	no	no	no	no	no	no	no	no	no	no
AAK1	AP2 associated kinase 1 [Source:HGNC Symbol;Acc:HGNC:19679]	no	no	no	no	no	no	no	no	no	no	no	no	no	no	no	YES	no	no	no
AAMDC	adipogenesis associated Mth938 domain containing [Source:HGNC Symbol;Acc:HGNC:30205]	no	no	no	no	no	no	no	no	no	no	no	no	no	no	no	no	no	no	no
AAMP	angio associated migratory cell protein [Source:HGNC Symbol;Acc:HGNC:18]	no	no	no	no	no	no	no	no	no	no	no	no	no	no	YES	no	no	no	no
AANAT	aralkylamine N-acetyltransferase [Source:HGNC Symbol;Acc:HGNC:19]	no	no	no	no	no	no	no	no	no	no	no	no	no	no	no	YES	YES	no	no
AAR2	AAR2 splicing factor homolog [Source:HGNC Symbol;Acc:HGNC:15886]	no	no	no	no	no	no	no	no	no	no	no	no	no	no	no	no	no	YES	no
AARD	alanine and arginine rich domain containing protein [Source:HGNC Symbol;Acc:HGNC:33842]	no	no	no	no	no	no	no	no	no	no	no	no	no	no	no	no	no	no	no
AARS	alanyl-tRNA synthetase [Source:HGNC Symbol;Acc:HGNC:20]	no	no	YES	no	no	no	no	no	YES	YES	YES	YES	no	no	YES	YES	no	YES	YES
AARS2	alanyl-tRNA synthetase 2, mitochondrial [Source:HGNC Symbol;Acc:HGNC:21022]	no	no	no	no	no	no	no	no	no	no	no	no	no	no	no	YES	no	YES	no
AARSD1	alanyl-tRNA synthetase domain containing 1 [Source:HGNC Symbol;Acc:HGNC:28417]	no	no	no	no	no	no	no	no	no	no	no	no	no	no	no	no	no	YES	no
AARSP1	alanyl-tRNA synthetase pseudogene 1 [Source:HGNC Symbol;Acc:HGNC:49894]	no	no	no	no	no	no	no	no	no	no	no	no	no	no	no	no	no	no	no
AASDH	aminoadipate-semialdehyde dehydrogenase [Source:HGNC Symbol;Acc:HGNC:23993]	no	no	no	no	no	no	no	no	no	no	no	no	no	no	no	no	no	no	no
AASDHPPT	aminoadipate-semialdehyde dehydrogenase-phosphopantetheinyl transferase [Source:HGNC Symbol;Acc:HGNC:14235]	no	no	no	no	no	no	no	no	no	no	no	no	no	no	no	no	no	no	no
AASS	aminoadipate-semialdehyde synthase [Source:HGNC Symbol;Acc:HGNC:17366]	no	no	no	no	no	no	no	no	no	no	no	no	no	no	no	YES	YES	no	no
AATBC	apoptosis associated transcript in bladder cancer [Source:HGNC Symbol;Acc:HGNC:51526]	no	no	no	no	no	no	no	no	no	no	no	no	no	no	no	no	no	no	no
AATF	apoptosis antagonizing transcription factor [Source:HGNC Symbol;Acc:HGNC:19235]	YES	YES	no	no	no	no	no	no	YES	YES	no	no	no	no	no	no	no	no	no
AATK	apoptosis associated tyrosine kinase [Source:HGNC Symbol;Acc:HGNC:21]	no	no	no	no	no	no	no	no	no	no	no	no	no	no	no	YES	no	no	no
AATK-AS1	AATK antisense RNA 1 [Source:HGNC Symbol;Acc:HGNC:40053]	no	no	no	no	no	no	no	no	no	no	no	no	no	no	no	no	no	no	no
AB015752.3		no	no	no	no	no	no	no	no	no	no	no	no	no	no	no	no	no	no	no
AB019438.66		no	no	no	no	no	no	no	no	no	no	no	no	no	no	no	no	no	no	no
AB019440.50		no	no	no	no	no	no	no	no	no	no	no	no	no	no	no	no	no	no	no
AB019441.29		no	no	no	no	no	no	no	no	no	no	no	no	no	no	no	no	no	no	no
ABALON	apoptotic BCL2L1-antisense long non-coding RNA [Source:HGNC Symbol;Acc:HGNC:49667]	no	no	no	no	no	no	no	no	no	no	no	no	no	no	no	no	no	no	no
ABAT	4-aminobutyrate aminotransferase [Source:HGNC Symbol;Acc:HGNC:23]	no	no	no	no	no	no	no	no	no	no	no	no	no	no	no	YES	no	no	no
ABBA01000934.1		no	no	no	no	no	no	no	no	no	no	no	no	no	no	no	no	no	no	no
ABC11-4932300O16.1		no	no	no	no	no	no	no	no	no	no	no	no	no	no	no	no	no	no	no
ABC12-47043100G14.2		no	no	no	no	no	no	no	no	no	no	no	no	no	no	no	no	no	no	no
ABC12-47964100C23.1		no	no	no	no	no	no	no	no	no	no	no	no	no	no	no	no	no	no	no
ABC12-49244600F4.4		no	no	no	no	no	no	no	no	no	no	no	no	no	no	no	no	no	no	no
ABC13-47488600E17.1		no	no	no	no	no	no	no	no	no	no	no	no	no	no	no	no	no	no	no
ABC13-47656900H15.1		no	no	no	no	no	no	no	no	no	no	no	no	no	no	no	no	no	no	no
ABC13-48559800H2.1		no	no	no	no	no	no	no	no	no	no	no	no	no	no	no	no	no	no	no
ABC13-48559800H2.2		no	no	no	no	no	no	no	no	no	no	no	no	no	no	no	no	no	no	no
ABC14-1188822O7.1		no	no	no	no	no	no	no	no	no	no	no	no	no	no	no	no	no	no	no
ABC14-864958H18.1		no	no	no	no	no	no	no	no	no	no	no	no	no	no	no	no	no	no	no
ABC14-864958H18.2		no	no	no	no	no	no	no	no	no	no	no	no	no	no	no	no	no	no	no
ABC7-42391500H16.4		no	no	no	no	no	no	no	no	no	no	no	no	no	no	no	no	no	no	no
ABC7-42404400C24.1		no	no	no	no	no	no	no	no	no	no	no	no	no	no	no	no	no	no	no
ABC7-42418200C9.1		no	no	no	no	no	no	no	no	no	no	no	no	no	no	no	no	no	no	no
ABC7-43046200P7.1		no	no	no	no	no	no	no	no	no	no	no	no	no	no	no	no	no	no	no
ABC7-481722F1.1		no	no	no	no	no	no	no	no	no	no	no	no	no	no	no	no	no	no	no
ABC7-481722F1.2		no	no	no	no	no	no	no	no	no	no	no	no	no	no	no	no	no	no	no
ABC8-43014700C16.1		no	no	no	no	no	no	no	no	no	no	no	no	no	no	no	no	no	no	no
ABC9-43961700F1.1		no	no	no	no	no	no	no	no	no	no	no	no	no	no	no	no	no	no	no
ABCA1	ATP binding cassette subfamily A member 1 [Source:HGNC Symbol;Acc:HGNC:29]	no	no	no	no	no	no	no	no	no	no	no	no	no	no	no	no	no	no	no
ABCA10	ATP binding cassette subfamily A member 10 [Source:HGNC Symbol;Acc:HGNC:30]	no	no	no	no	no	no	no	no	no	no	no	no	no	no	no	no	no	no	no
ABCA11P	ATP binding cassette subfamily A member 11, pseudogene [Source:HGNC Symbol;Acc:HGNC:31]	no	no	no	no	no	no	no	no	no	no	no	no	no	no	no	no	no	no	no
ABCA12	ATP binding cassette subfamily A member 12 [Source:HGNC Symbol;Acc:HGNC:14637]	no	no	no	no	no	no	no	no	no	no	no	no	no	no	no	no	no	no	no
ABCA13	ATP binding cassette subfamily A member 13 [Source:HGNC Symbol;Acc:HGNC:14638]	no	no	no	no	no	no	no	no	no	no	no	no	no	no	no	no	no	no	no
ABCA17P	ATP binding cassette subfamily A member 17, pseudogene [Source:HGNC Symbol;Acc:HGNC:32972]	no	no	no	no	no	no	no	no	no	no	no	no	no	no	no	no	no	no	no
ABCA2	ATP binding cassette subfamily A member 2 [Source:HGNC Symbol;Acc:HGNC:32]	no	no	no	no	no	no	no	no	no	no	no	no	no	no	no	no	no	no	no
ABCA3	ATP binding cassette subfamily A member 3 [Source:HGNC Symbol;Acc:HGNC:33]	no	no	no	no	no	no	no	no	no	no	no	no	no	no	no	no	no	no	no
ABCA4	ATP binding cassette subfamily A member 4 [Source:HGNC Symbol;Acc:HGNC:34]	no	no	no	no	no	no	no	no	no	no	no	no	no	no	no	no	no	no	no
ABCA5	ATP binding cassette subfamily A member 5 [Source:HGNC Symbol;Acc:HGNC:35]	no	no	no	no	no	no	no	no	no	no	no	no	no	no	no	no	no	no	no
ABCA6	ATP binding cassette subfamily A member 6 [Source:HGNC Symbol;Acc:HGNC:36]	no	no	no	no	no	no	no	no	no	no	no	no	no	no	no	no	no	no	no
ABCA7	ATP binding cassette subfamily A member 7 [Source:HGNC Symbol;Acc:HGNC:37]	no	no	no	no	no	no	no	no	no	no	no	no	no	no	no	no	no	no	no
ABCA8	ATP binding cassette subfamily A member 8 [Source:HGNC Symbol;Acc:HGNC:38]	no	no	no	no	no	no	no	no	no	no	no	no	no	no	no	no	no	no	no
ABCA9	ATP binding cassette subfamily A member 9 [Source:HGNC Symbol;Acc:HGNC:39]	no	no	no	no	no	no	no	no	no	no	no	no	no	no	no	no	no	no	no
ABCA9-AS1	ABCA9 antisense RNA 1 [Source:HGNC Symbol;Acc:HGNC:39983]	no	no	no	no	no	no	no	no	no	no	no	no	no	no	no	no	no	no	no
ABCB1	ATP binding cassette subfamily B member 1 [Source:HGNC Symbol;Acc:HGNC:40]	no	no	no	no	no	no	no	no	no	no	no	no	no	no	no	YES	YES	no	no
ABCB10	ATP binding cassette subfamily B member 10 [Source:HGNC Symbol;Acc:HGNC:41]	no	no	no	no	no	no	no	no	no	no	no	no	no	no	no	no	no	no	no
ABCB10P1	ATP binding cassette subfamily B member 10 pseudogene 1 [Source:HGNC Symbol;Acc:HGNC:14114]	no	no	no	no	no	no	no	no	no	no	no	no	no	no	no	no	no	no	no
ABCB10P3	ATP binding cassette subfamily B member 10 pseudogene 3 [Source:HGNC Symbol;Acc:HGNC:31129]	no	no	no	no	no	no	no	no	no	no	no	no	no	no	no	no	no	no	no
ABCB10P4	ATP binding cassette subfamily B member 10 pseudogene 4 [Source:HGNC Symbol;Acc:HGNC:31130]	no	no	no	no	no	no	no	no	no	no	no	no	no	no	no	no	no	no	no
ABCB11	ATP binding cassette subfamily B member 11 [Source:HGNC Symbol;Acc:HGNC:42]	no	no	no	no	no	no	no	no	no	no	no	no	no	no	no	no	no	no	no
ABCB4	ATP binding cassette subfamily B member 4 [Source:HGNC Symbol;Acc:HGNC:45]	no	no	no	no	no	no	no	no	no	no	no	no	no	no	no	YES	YES	no	no
ABCB5	ATP binding cassette subfamily B member 5 [Source:HGNC Symbol;Acc:HGNC:46]	no	no	no	no	no	no	no	no	no	no	no	no	no	no	no	no	no	no	no
ABCB6	ATP binding cassette subfamily B member 6 (Langereis blood group) [Source:HGNC Symbol;Acc:HGNC:47]	no	no	no	no	no	no	no	no	no	no	no	no	no	no	no	no	no	no	no
ABCB7	ATP binding cassette subfamily B member 7 [Source:HGNC Symbol;Acc:HGNC:48]	no	no	no	no	no	no	no	no	no	no	no	no	no	no	no	no	no	no	no
ABCB8	ATP binding cassette subfamily B member 8 [Source:HGNC Symbol;Acc:HGNC:49]	no	no	no	no	no	no	no	no	no	no	no	no	no	no	no	no	no	no	no
ABCB9	ATP binding cassette subfamily B member 9 [Source:HGNC Symbol;Acc:HGNC:50]	no	no	no	no	no	no	no	no	no	no	no	no	no	no	no	no	no	no	no
ABCC1	ATP binding cassette subfamily C member 1 [Source:HGNC Symbol;Acc:HGNC:51]	no	no	no	no	no	no	no	no	no	no	no	no	no	no	no	no	no	no	no
ABCC10	ATP binding cassette subfamily C member 10 [Source:HGNC Symbol;Acc:HGNC:52]	no	no	no	no	no	no	no	no	no	no	no	no	no	no	no	no	no	no	no
ABCC11	ATP binding cassette subfamily C member 11 [Source:HGNC Symbol;Acc:HGNC:14639]	no	no	no	no	no	no	no	no	no	no	no	no	no	no	no	no	no	no	no
ABCC12	ATP binding cassette subfamily C member 12 [Source:HGNC Symbol;Acc:HGNC:14640]	no	no	no	no	no	no	no	no	no	no	no	no	no	no	no	no	no	no	no
ABCC13	ATP binding cassette subfamily C member 13 (pseudogene) [Source:HGNC Symbol;Acc:HGNC:16022]	no	no	no	no	no	no	no	no	no	no	no	no	no	no	no	no	no	no	no
ABCC2	ATP binding cassette subfamily C member 2 [Source:HGNC Symbol;Acc:HGNC:53]	no	no	no	no	no	no	no	no	no	no	no	no	no	no	no	no	no	no	no
ABCC3	ATP binding cassette subfamily C member 3 [Source:HGNC Symbol;Acc:HGNC:54]	no	no	no	no	no	no	no	no	no	no	no	no	no	no	no	no	no	no	no
ABCC4	ATP binding cassette subfamily C member 4 [Source:HGNC Symbol;Acc:HGNC:55]	no	no	no	no	no	no	no	no	no	no	no	no	no	no	no	no	no	no	no
ABCC5	ATP binding cassette subfamily C member 5 [Source:HGNC Symbol;Acc:HGNC:56]	no	no	no	no	no	no	no	no	no	no	no	no	no	no	no	no	no	no	no
ABCC5-AS1	ABCC5 antisense RNA 1 [Source:HGNC Symbol;Acc:HGNC:40055]	no	no	no	no	no	no	no	no	no	no	no	no	no	no	no	no	no	no	no
ABCC6	ATP binding cassette subfamily C member 6 [Source:HGNC Symbol;Acc:HGNC:57]	no	no	no	no	no	no	no	no	no	no	no	no	no	no	no	no	no	no	no
ABCC6P1	ATP binding cassette subfamily C member 6 pseudogene 1 [Source:HGNC Symbol;Acc:HGNC:33352]	no	no	no	no	no	no	no	no	no	no	no	no	no	no	no	no	no	no	no
ABCC6P2	ATP binding cassette subfamily C member 6 pseudogene 2 [Source:HGNC Symbol;Acc:HGNC:33353]	no	no	no	no	no	no	no	no	no	no	no	no	no	no	no	no	no	no	no
ABCC8	ATP binding cassette subfamily C member 8 [Source:HGNC Symbol;Acc:HGNC:59]	no	no	no	no	no	no	no	no	no	no	no	no	no	no	no	no	no	no	no
ABCC9	ATP binding cassette subfamily C member 9 [Source:HGNC Symbol;Acc:HGNC:60]	no	no	no	no	no	no	no	no	no	no	no	no	no	no	no	no	no	no	no
ABCD1	ATP binding cassette subfamily D member 1 [Source:HGNC Symbol;Acc:HGNC:61]	no	no	no	no	no	no	no	no	no	no	no	no	no	no	no	no	no	no	no
ABCD1P2	ATP binding cassette subfamily D member 1 pseudogene 2 [Source:HGNC Symbol;Acc:HGNC:63]	no	no	no	no	no	no	no	no	no	no	no	no	no	no	no	no	no	no	no
ABCD1P3	ATP binding cassette subfamily D member 1 pseudogene 3 [Source:HGNC Symbol;Acc:HGNC:64]	no	no	no	no	no	no	no	no	no	no	no	no	no	no	no	no	no	no	no
ABCD1P4	ATP binding cassette subfamily D member 1 pseudogene 4 [Source:HGNC Symbol;Acc:HGNC:65]	no	no	no	no	no	no	no	no	no	no	no	no	no	no	no	no	no	no	no
ABCD1P5	ATP binding cassette subfamily D member 1 pseudogene 5 [Source:HGNC Symbol;Acc:HGNC:42662]	no	no	no	no	no	no	no	no	no	no	no	no	no	no	no	no	no	no	no
ABCD2	ATP binding cassette subfamily D member 2 [Source:HGNC Symbol;Acc:HGNC:66]	no	no	no	no	no	no	no	no	no	no	no	no	no	no	no	no	no	no	no
ABCD3	ATP binding cassette subfamily D member 3 [Source:HGNC Symbol;Acc:HGNC:67]	no	no	no	no	no	no	no	no	no	no	no	no	no	no	no	no	no	no	no
ABCD4	ATP binding cassette subfamily D member 4 [Source:HGNC Symbol;Acc:HGNC:68]	no	no	no	no	no	no	no	no	no	no	no	no	no	no	no	no	no	no	no
ABCE1	ATP binding cassette subfamily E member 1 [Source:HGNC Symbol;Acc:HGNC:69]	no	no	no	no	YES	no	no	no	YES	YES	YES	YES	no	no	no	no	no	YES	no
ABCF1	ATP binding cassette subfamily F member 1 [Source:HGNC Symbol;Acc:HGNC:70]	no	YES	no	YES	YES	no	no	no	YES	YES	YES	no	no	no	no	no	no	YES	no
ABCF2	ATP binding cassette subfamily F member 2 [Source:HGNC Symbol;Acc:HGNC:71]	no	no	no	no	no	no	no	no	YES	YES	no	no	no	no	no	no	no	no	no
ABCF2P1	ATP binding cassette subfamily F member 2 pseudogene 1 [Source:HGNC Symbol;Acc:HGNC:48841]	no	no	no	no	no	no	no	no	no	no	no	no	no	no	no	no	no	no	no
ABCF2P2	ATP binding cassette subfamily F member 2 pseudogene 2 [Source:HGNC Symbol;Acc:HGNC:48842]	no	no	no	no	no	no	no	no	no	no	no	no	no	no	no	no	no	no	no
ABCF3	ATP binding cassette subfamily F member 3 [Source:HGNC Symbol;Acc:HGNC:72]	no	no	no	no	no	no	no	no	no	no	YES	YES	no	no	no	no	no	no	no
ABCG1	ATP binding cassette subfamily G member 1 [Source:HGNC Symbol;Acc:HGNC:73]	no	no	no	no	no	no	no	no	no	no	no	no	no	no	no	no	no	no	no
ABCG2	ATP binding cassette subfamily G member 2 (Junior blood group) [Source:HGNC Symbol;Acc:HGNC:74]	no	no	no	no	no	no	no	no	no	no	no	no	no	no	no	no	no	no	no
ABCG4	ATP binding cassette subfamily G member 4 [Source:HGNC Symbol;Acc:HGNC:13884]	no	no	no	no	no	no	no	no	no	no	no	no	no	no	no	no	no	no	no
ABCG5	ATP binding cassette subfamily G member 5 [Source:HGNC Symbol;Acc:HGNC:13886]	no	no	no	no	no	no	no	no	no	no	no	no	no	no	no	no	no	no	no
ABCG8	ATP binding cassette subfamily G member 8 [Source:HGNC Symbol;Acc:HGNC:13887]	no	no	no	no	no	no	no	no	no	no	no	no	no	no	no	no	no	no	no
ABHD1	abhydrolase domain containing 1 [Source:HGNC Symbol;Acc:HGNC:17553]	no	no	no	no	no	no	no	no	no	no	no	no	no	no	no	no	no	no	no
ABHD10	abhydrolase domain containing 10 [Source:HGNC Symbol;Acc:HGNC:25656]	no	no	no	no	no	no	no	no	no	no	no	no	no	no	no	YES	YES	no	no
ABHD11	abhydrolase domain containing 11 [Source:HGNC Symbol;Acc:HGNC:16407]	no	no	no	no	no	no	no	no	no	no	no	no	no	no	no	no	no	no	no
ABHD11-AS1	ABHD11 antisense RNA 1 (tail to tail) [Source:HGNC Symbol;Acc:HGNC:18289]	no	no	no	no	no	no	no	no	no	no	no	no	no	no	no	no	no	no	no
ABHD12	abhydrolase domain containing 12 [Source:HGNC Symbol;Acc:HGNC:15868]	no	no	no	no	no	no	no	no	no	no	no	no	no	no	no	YES	no	no	no
ABHD12B	abhydrolase domain containing 12B [Source:HGNC Symbol;Acc:HGNC:19837]	no	no	no	no	no	no	no	no	no	no	no	no	no	no	no	no	no	no	no
ABHD13	abhydrolase domain containing 13 [Source:HGNC Symbol;Acc:HGNC:20293]	no	no	no	no	no	no	no	no	no	no	no	no	no	no	no	no	no	no	no
ABHD14A	abhydrolase domain containing 14A [Source:HGNC Symbol;Acc:HGNC:24538]	no	no	no	no	no	no	no	no	no	no	no	no	no	no	no	no	no	no	no
ABHD14A-ACY1	ABHD14A-ACY1 readthrough [Source:HGNC Symbol;Acc:HGNC:38856]	no	no	no	no	no	no	no	no	no	no	no	no	no	no	no	no	no	no	no
ABHD14B	abhydrolase domain containing 14B [Source:HGNC Symbol;Acc:HGNC:28235]	no	no	no	no	no	no	no	no	no	no	no	no	no	no	no	no	no	no	no
ABHD15	abhydrolase domain containing 15 [Source:HGNC Symbol;Acc:HGNC:26971]	no	no	no	no	no	no	no	no	no	no	no	no	no	no	no	no	no	no	no
ABHD15-AS1	ABHD15 antisense RNA 1 [Source:HGNC Symbol;Acc:HGNC:49685]	no	no	no	no	no	no	no	no	no	no	no	no	no	no	no	no	no	no	no
ABHD16A	abhydrolase domain containing 16A [Source:HGNC Symbol;Acc:HGNC:13921]	no	no	no	no	no	no	no	no	no	no	no	no	no	no	no	no	no	no	no
ABHD16B	abhydrolase domain containing 16B [Source:HGNC Symbol;Acc:HGNC:16128]	no	no	no	no	no	no	no	no	no	no	no	no	no	no	no	no	no	no	no
ABHD17A	abhydrolase domain containing 17A [Source:HGNC Symbol;Acc:HGNC:28756]	no	no	no	no	no	no	no	no	no	no	no	no	no	no	no	no	no	no	no
ABHD17AP1	abhydrolase domain containing 17A pseudogene 1 [Source:HGNC Symbol;Acc:HGNC:28394]	no	no	no	no	no	no	no	no	no	no	no	no	no	no	no	no	no	no	no
ABHD17AP3	abhydrolase domain containing 17A pseudogene 3 [Source:HGNC Symbol;Acc:HGNC:34041]	no	no	no	no	no	no	no	no	no	no	no	no	no	no	no	no	no	no	no
ABHD17AP4	abhydrolase domain containing 17A pseudogene P4 [Source:HGNC Symbol;Acc:HGNC:34042]	no	no	no	no	no	no	no	no	no	no	no	no	no	no	no	no	no	no	no
ABHD17AP5	abhydrolase domain containing 17A pseudogene 5 [Source:HGNC Symbol;Acc:HGNC:34043]	no	no	no	no	no	no	no	no	no	no	no	no	no	no	no	no	no	no	no
ABHD17AP6	abhydrolase domain containing 17A pseudogene 6 [Source:HGNC Symbol;Acc:HGNC:34044]	no	no	no	no	no	no	no	no	no	no	no	no	no	no	no	no	no	no	no
ABHD17AP7	abhydrolase domain containing 17A pseudogene 7 [Source:HGNC Symbol;Acc:HGNC:38508]	no	no	no	no	no	no	no	no	no	no	no	no	no	no	no	no	no	no	no
ABHD17AP8	abhydrolase domain containing 17A pseudogene 8 [Source:HGNC Symbol;Acc:HGNC:38509]	no	no	no	no	no	no	no	no	no	no	no	no	no	no	no	no	no	no	no
ABHD17AP9	abhydrolase domain containing 17A pseudogene 9 [Source:HGNC Symbol;Acc:HGNC:38510]	no	no	no	no	no	no	no	no	no	no	no	no	no	no	no	no	no	no	no
ABHD17B	abhydrolase domain containing 17B [Source:HGNC Symbol;Acc:HGNC:24278]	no	no	no	no	no	no	no	no	no	no	no	no	no	no	no	no	no	no	no
ABHD17C	abhydrolase domain containing 17C [Source:HGNC Symbol;Acc:HGNC:26925]	no	no	no	no	no	no	no	no	no	no	no	no	no	no	no	no	no	no	no
ABHD18	abhydrolase domain containing 18 [Source:HGNC Symbol;Acc:HGNC:26111]	no	no	no	no	no	no	no	no	no	no	no	no	no	no	no	no	no	no	no
ABHD2	abhydrolase domain containing 2 [Source:HGNC Symbol;Acc:HGNC:18717]	no	no	no	no	no	no	no	no	no	no	no	no	no	no	no	YES	no	no	no
ABHD3	abhydrolase domain containing 3 [Source:HGNC Symbol;Acc:HGNC:18718]	no	no	no	no	no	no	no	no	no	no	no	no	no	no	no	YES	YES	no	no
ABHD4	abhydrolase domain containing 4 [Source:HGNC Symbol;Acc:HGNC:20154]	no	no	no	no	no	no	no	no	no	no	no	no	no	no	no	no	no	no	no
ABHD5	abhydrolase domain containing 5 [Source:HGNC Symbol;Acc:HGNC:21396]	no	no	no	no	no	no	no	no	no	no	no	no	no	no	no	YES	YES	no	no
ABHD6	abhydrolase domain containing 6 [Source:HGNC Symbol;Acc:HGNC:21398]	no	no	no	no	no	no	no	no	no	no	no	no	no	no	no	YES	no	no	no
ABHD8	abhydrolase domain containing 8 [Source:HGNC Symbol;Acc:HGNC:23759]	no	no	no	no	no	no	no	no	no	no	no	no	no	no	no	no	no	no	no
ABI1	abl interactor 1 [Source:HGNC Symbol;Acc:HGNC:11320]	no	no	no	no	no	no	no	no	no	no	no	no	no	no	no	no	no	no	no
ABI1P1	abl interactor 1 pseudogene 1 [Source:HGNC Symbol;Acc:HGNC:20035]	no	no	no	no	no	no	no	no	no	no	no	no	no	no	no	no	no	no	no
ABI2	abl interactor 2 [Source:HGNC Symbol;Acc:HGNC:24011]	no	no	no	no	no	no	no	no	no	no	no	no	no	no	no	no	no	no	no
ABI3	ABI family member 3 [Source:HGNC Symbol;Acc:HGNC:29859]	no	no	no	no	no	no	no	no	no	no	no	no	no	no	no	no	no	no	no
ABI3BP	ABI family member 3 binding protein [Source:HGNC Symbol;Acc:HGNC:17265]	no	no	no	no	no	no	no	no	no	no	no	no	no	no	no	no	no	no	no
ABL1	ABL proto-oncogene 1, non-receptor tyrosine kinase [Source:HGNC Symbol;Acc:HGNC:76]	no	no	no	no	no	no	no	no	no	no	no	no	no	no	no	YES	no	no	no
ABL2	ABL proto-oncogene 2, non-receptor tyrosine kinase [Source:HGNC Symbol;Acc:HGNC:77]	no	no	no	no	no	no	no	no	no	no	no	no	no	no	no	YES	no	no	no
ABLIM1	actin binding LIM protein 1 [Source:HGNC Symbol;Acc:HGNC:78]	no	no	no	no	no	no	no	no	no	no	no	no	no	no	no	no	no	no	no
ABLIM2	actin binding LIM protein family member 2 [Source:HGNC Symbol;Acc:HGNC:19195]	no	no	no	no	no	no	no	no	no	no	no	no	no	no	no	no	no	no	no
ABLIM3	actin binding LIM protein family member 3 [Source:HGNC Symbol;Acc:HGNC:29132]	no	no	no	no	no	no	no	no	no	no	no	no	no	no	no	no	no	no	no
ABO	ABO blood group (transferase A, alpha 1-3-N-acetylgalactosaminyltransferase; transferase B, alpha 1-3-galactosyltransferase) [Source:HGNC Symbol;Acc:HGNC:79]	no	no	no	no	no	no	no	no	no	no	no	no	no	no	no	no	no	no	no
ABR	active BCR-related [Source:HGNC Symbol;Acc:HGNC:81]	no	no	no	no	no	no	no	no	no	no	no	no	no	no	no	no	no	no	no
ABRA	actin binding Rho activating protein [Source:HGNC Symbol;Acc:HGNC:30655]	no	no	no	no	no	no	no	no	no	no	no	no	no	no	no	no	no	no	no
ABRACL	ABRA C-terminal like [Source:HGNC Symbol;Acc:HGNC:21230]	no	no	no	no	no	no	no	no	no	no	no	no	no	no	no	no	no	no	no
ABT1	activator of basal transcription 1 [Source:HGNC Symbol;Acc:HGNC:17369]	no	YES	YES	YES	no	no	YES	no	no	no	no	no	no	no	no	no	no	YES	no
ABT1P1	activator of basal transcription 1 pseudogene 1 [Source:HGNC Symbol;Acc:HGNC:39557]	no	no	no	no	no	no	no	no	no	no	no	no	no	no	no	no	no	no	no
ABTB1	ankyrin repeat and BTB domain containing 1 [Source:HGNC Symbol;Acc:HGNC:18275]	no	no	no	no	no	no	no	no	no	no	no	no	no	no	no	no	no	no	no
ABTB2	ankyrin repeat and BTB domain containing 2 [Source:HGNC Symbol;Acc:HGNC:23842]	no	no	no	no	no	no	no	no	no	no	no	no	no	no	no	no	no	no	no
AC000032.2		no	no	no	no	no	no	no	no	no	no	no	no	no	no	no	no	no	no	no
AC000035.3		no	no	no	no	no	no	no	no	no	no	no	no	no	no	no	no	no	no	no
AC000036.4		no	no	no	no	no	no	no	no	no	no	no	no	no	no	no	no	no	no	no
AC000041.10		no	no	no	no	no	no	no	no	no	no	no	no	no	no	no	no	no	no	no
AC000041.8		no	no	no	no	no	no	no	no	no	no	no	no	no	no	no	no	no	no	no
AC000067.1		no	no	no	no	no	no	no	no	no	no	no	no	no	no	no	no	no	no	no
AC000068.10		no	no	no	no	no	no	no	no	no	no	no	no	no	no	no	no	no	no	no
AC000068.5		no	no	no	no	no	no	no	no	no	no	no	no	no	no	no	no	no	no	no
AC000068.9		no	no	no	no	no	no	no	no	no	no	no	no	no	no	no	no	no	no	no
AC000077.2		no	no	no	no	no	no	no	no	no	no	no	no	no	no	no	no	no	no	no
AC000078.5		no	no	no	no	no	no	no	no	no	no	no	no	no	no	no	no	no	no	no
AC000081.2		no	no	no	no	no	no	no	no	no	no	no	no	no	no	no	no	no	no	no
AC000089.3		no	no	no	no	no	no	no	no	no	no	no	no	no	no	no	no	no	no	no
AC000095.12		no	no	no	no	no	no	no	no	no	no	no	no	no	no	no	no	no	no	no
AC000095.9		no	no	no	no	no	no	no	no	no	no	no	no	no	no	no	no	no	no	no
AC000099.1		no	no	no	no	no	no	no	no	no	no	no	no	no	no	no	no	no	no	no
AC000111.3		no	no	no	no	no	no	no	no	no	no	no	no	no	no	no	no	no	no	no
AC000111.4		no	no	no	no	no	no	no	no	no	no	no	no	no	no	no	no	no	no	no
AC000111.5		no	no	no	no	no	no	no	no	no	no	no	no	no	no	no	no	no	no	no
AC000111.6		no	no	no	no	no	no	no	no	no	no	no	no	no	no	no	no	no	no	no
AC000120.7		no	no	no	no	no	no	no	no	no	no	no	no	no	no	no	no	no	no	no
AC000123.2		no	no	no	no	no	no	no	no	no	no	no	no	no	no	no	no	no	no	no
AC000123.3		no	no	no	no	no	no	no	no	no	no	no	no	no	no	no	no	no	no	no
AC000123.4		no	no	no	no	no	no	no	no	no	no	no	no	no	no	no	no	no	no	no
AC000124.1		no	no	no	no	no	no	no	no	no	no	no	no	no	no	no	no	no	no	no
AC000362.1		no	no	no	no	no	no	no	no	no	no	no	no	no	no	no	no	no	no	no
AC000367.1		no	no	no	no	no	no	no	no	no	no	no	no	no	no	no	no	no	no	no
AC000370.2		no	no	no	no	no	no	no	no	no	no	no	no	no	no	no	no	no	no	no
AC000374.1		no	no	no	no	no	no	no	no	no	no	no	no	no	no	no	no	no	no	no
AC000403.4		no	no	no	no	no	no	no	no	no	no	no	no	no	no	no	no	no	no	no
AC001226.7		no	no	no	no	no	no	no	no	no	no	no	no	no	no	no	no	no	no	no
AC001228.1		no	no	no	no	no	no	no	no	no	no	no	no	no	no	no	no	no	no	no
AC002044.1		no	no	no	no	no	no	no	no	no	no	no	no	no	no	no	no	no	no	no
AC002044.3		no	no	no	no	no	no	no	no	no	no	no	no	no	no	no	no	no	no	no
AC002044.4		no	no	no	no	no	no	no	no	no	no	no	no	no	no	no	no	no	no	no
AC002056.3		no	no	no	no	no	no	no	no	no	no	no	no	no	no	no	no	no	no	no
AC002056.5		no	no	no	no	no	no	no	no	no	no	no	no	no	no	no	no	no	no	no
AC002059.10		no	no	no	no	no	no	no	no	no	no	no	no	no	no	no	no	no	no	no
AC002064.4		no	no	no	no	no	no	no	no	no	no	no	no	no	no	no	no	no	no	no
AC002064.5		no	no	no	no	no	no	no	no	no	no	no	no	no	no	no	no	no	no	no
AC002064.7		no	no	no	no	no	no	no	no	no	no	no	no	no	no	no	no	no	no	no
AC002066.1		no	no	no	no	no	no	no	no	no	no	no	no	no	no	no	no	no	no	no
AC002069.5		no	no	no	no	no	no	no	no	no	no	no	no	no	no	no	no	no	no	no
AC002069.6		no	no	no	no	no	no	no	no	no	no	no	no	no	no	no	no	no	no	no
AC002075.3		no	no	no	no	no	no	no	no	no	no	no	no	no	no	no	no	no	no	no
AC002075.4		no	no	no	no	no	no	no	no	no	no	no	no	no	no	no	no	no	no	no
AC002076.10		no	no	no	no	no	no	no	no	no	no	no	no	no	no	no	no	no	no	no
AC002115.5		no	no	no	no	no	no	no	no	no	no	no	no	no	no	no	no	no	no	no
AC002115.9		no	no	no	no	no	no	no	no	no	no	no	no	no	no	no	no	no	no	no
AC002116.7		no	no	no	no	no	no	no	no	no	no	no	no	no	no	no	no	no	no	no
AC002116.8		no	no	no	no	no	no	no	no	no	no	no	no	no	no	no	no	no	no	no
AC002117.1		no	no	no	no	no	no	no	no	no	no	no	no	no	no	no	no	no	no	no
AC002127.2		no	no	no	no	no	no	no	no	no	no	no	no	no	no	no	no	no	no	no
AC002127.4		no	no	no	no	no	no	no	no	no	no	no	no	no	no	no	no	no	no	no
AC002128.5		no	no	no	no	no	no	no	no	no	no	no	no	no	no	no	no	no	no	no
AC002306.1		no	no	no	no	no	no	no	no	no	no	no	no	no	no	no	no	no	no	no
AC002310.10		no	no	no	no	no	no	no	no	no	no	no	no	no	no	no	no	no	no	no
AC002310.11		no	no	no	no	no	no	no	no	no	no	no	no	no	no	no	no	no	no	no
AC002310.12		no	no	no	no	no	no	no	no	no	no	no	no	no	no	no	no	no	no	no
AC002310.13		no	no	no	no	no	no	no	no	no	no	no	no	no	no	no	no	no	no	no
AC002310.14		no	no	no	no	no	no	no	no	no	no	no	no	no	no	no	no	no	no	no
AC002310.17		no	no	no	no	no	no	no	no	no	no	no	no	no	no	no	no	no	no	no
AC002310.7		no	no	no	no	no	no	no	no	no	no	no	no	no	no	no	no	no	no	no
AC002331.1		no	no	no	no	no	no	no	no	no	no	no	no	no	no	no	no	no	no	no
AC002366.3		no	no	no	no	no	no	no	no	no	no	no	no	no	no	no	no	no	no	no
AC002368.4		no	no	no	no	no	no	no	no	no	no	no	no	no	no	no	no	no	no	no
AC002383.2		no	no	no	no	no	no	no	no	no	no	no	no	no	no	no	no	no	no	no
AC002386.1		no	no	no	no	no	no	no	no	no	no	no	no	no	no	no	no	no	no	no
AC002398.11		no	no	no	no	no	no	no	no	no	no	no	no	no	no	no	no	no	no	no
AC002398.12		no	no	no	no	no	no	no	no	no	no	no	no	no	no	no	no	no	no	no
AC002398.13		no	no	no	no	no	no	no	no	no	no	no	no	no	no	no	no	no	no	no
AC002398.9		no	no	no	no	no	no	no	no	no	no	no	no	no	no	no	no	no	no	no
AC002400.1		no	no	no	no	no	no	no	no	no	no	no	no	no	no	no	no	no	no	no
AC002401.1		no	no	no	no	no	no	no	no	no	no	no	no	no	no	no	no	no	no	no
AC002429.4		no	no	no	no	no	no	no	no	no	no	no	no	no	no	no	no	no	no	no
AC002429.5		no	no	no	no	no	no	no	no	no	no	no	no	no	no	no	no	no	no	no
AC002451.3		no	no	no	no	no	no	no	no	no	no	no	no	no	no	no	no	no	no	no
AC002454.1		no	no	no	no	no	no	no	no	no	no	no	no	no	no	no	no	no	no	no
AC002456.2		no	no	no	no	no	no	no	no	no	no	no	no	no	no	no	no	no	no	no
AC002463.3		no	no	no	no	no	no	no	no	no	no	no	no	no	no	no	no	no	no	no
AC002465.2		no	no	no	no	no	no	no	no	no	no	no	no	no	no	no	no	no	no	no
AC002467.7		no	no	no	no	no	no	no	no	no	no	no	no	no	no	no	no	no	no	no
AC002472.11		no	no	no	no	no	no	no	no	no	no	no	no	no	no	no	no	no	no	no
AC002480.2		no	no	no	no	no	no	no	no	no	no	no	no	no	no	no	no	no	no	no
AC002480.3		no	no	no	no	no	no	no	no	no	no	no	no	no	no	no	no	no	no	no
AC002480.4		no	no	no	no	no	no	no	no	no	no	no	no	no	no	no	no	no	no	no
AC002480.5		no	no	no	no	no	no	no	no	no	no	no	no	no	no	no	no	no	no	no
AC002486.2		no	no	no	no	no	no	no	no	no	no	no	no	no	no	no	no	no	no	no
AC002486.3		no	no	no	no	no	no	no	no	no	no	no	no	no	no	no	no	no	no	no
AC002511.2		no	no	no	no	no	no	no	no	no	no	no	no	no	no	no	no	no	no	no
AC002511.3		no	no	no	no	no	no	no	no	no	no	no	no	no	no	no	no	no	no	no
AC002519.6		no	no	no	no	no	no	no	no	no	no	no	no	no	no	no	no	no	no	no
AC002519.8		no	no	no	no	no	no	no	no	no	no	no	no	no	no	no	no	no	no	no
AC002523.1		no	no	no	no	no	no	no	no	no	no	no	no	no	no	no	no	no	no	no
AC002539.1		no	no	no	no	no	no	no	no	no	no	no	no	no	no	no	no	no	no	no
AC002542.2		no	no	no	no	no	no	no	no	no	no	no	no	no	no	no	no	no	no	no
AC002543.2		no	no	no	no	no	no	no	no	no	no	no	no	no	no	no	no	no	no	no
AC002550.5		no	no	no	no	no	no	no	no	no	no	no	no	no	no	no	no	no	no	no
AC002550.6		no	no	no	no	no	no	no	no	no	no	no	no	no	no	no	no	no	no	no
AC002551.1		no	no	no	no	no	no	no	no	no	no	no	no	no	no	no	no	no	no	no
AC002553.4		no	no	no	no	no	no	no	no	no	no	no	no	no	no	no	no	no	no	no
AC002984.2		no	no	no	no	no	no	no	no	no	no	no	no	no	no	no	no	no	no	no
AC002985.3		no	no	no	no	no	no	no	no	no	no	no	no	no	no	no	no	no	no	no
AC003002.4		no	no	no	no	no	no	no	no	no	no	no	no	no	no	no	no	no	no	no
AC003002.6		no	no	no	no	no	no	no	no	no	no	no	no	no	no	no	no	no	no	no
AC003003.5		no	no	no	no	no	no	no	no	no	no	no	no	no	no	no	no	no	no	no
AC003005.2		no	no	no	no	no	no	no	no	no	no	no	no	no	no	no	no	no	no	no
AC003005.4		no	no	no	no	no	no	no	no	no	no	no	no	no	no	no	no	no	no	no
AC003006.7		no	no	no	no	no	no	no	no	no	no	no	no	no	no	no	no	no	no	no
AC003009.1		no	no	no	no	no	no	no	no	no	no	no	no	no	no	no	no	no	no	no
AC003045.1		no	no	no	no	no	no	no	no	no	no	no	no	no	no	no	no	no	no	no
AC003075.4		no	no	no	no	no	no	no	no	no	no	no	no	no	no	no	no	no	no	no
AC003080.4		no	no	no	no	no	no	no	no	no	no	no	no	no	no	no	no	no	no	no
AC003084.2		no	no	no	no	no	no	no	no	no	no	no	no	no	no	no	no	no	no	no
AC003088.1		no	no	no	no	no	no	no	no	no	no	no	no	no	no	no	no	no	no	no
AC003090.1		no	no	no	no	no	no	no	no	no	no	no	no	no	no	no	no	no	no	no
AC003092.1		no	no	no	no	no	no	no	no	no	no	no	no	no	no	no	no	no	no	no
AC003092.2		no	no	no	no	no	no	no	no	no	no	no	no	no	no	no	no	no	no	no
AC003104.1		no	no	no	no	no	no	no	no	no	no	no	no	no	no	no	no	no	no	no
AC003664.1		no	no	no	no	no	no	no	no	no	no	no	no	no	no	no	no	no	no	no
AC003682.16		no	no	no	no	no	no	no	no	no	no	no	no	no	no	no	no	no	no	no
AC003956.1		no	no	no	no	no	no	no	no	no	no	no	no	no	no	no	no	no	no	no
AC003958.1		no	no	no	no	no	no	no	no	no	no	no	no	no	no	no	no	no	no	no
AC003958.2		no	no	no	no	no	no	no	no	no	no	no	no	no	no	no	no	no	no	no
AC003958.6		no	no	no	no	no	no	no	no	no	no	no	no	no	no	no	no	no	no	no
AC003973.3		no	no	no	no	no	no	no	no	no	no	no	no	no	no	no	no	no	no	no
AC003973.4		no	no	no	no	no	no	no	no	no	no	no	no	no	no	no	no	no	no	no
AC003973.5		no	no	no	no	no	no	no	no	no	no	no	no	no	no	no	no	no	no	no
AC003984.1		no	no	no	no	no	no	no	no	no	no	no	no	no	no	no	no	no	no	no
AC003985.1		no	no	no	no	no	no	no	no	no	no	no	no	no	no	no	no	no	no	no
AC003986.5		no	no	no	no	no	no	no	no	no	no	no	no	no	no	no	no	no	no	no
AC003986.6		no	no	no	no	no	no	no	no	no	no	no	no	no	no	no	no	no	no	no
AC003986.7		no	no	no	no	no	no	no	no	no	no	no	no	no	no	no	no	no	no	no
AC003988.1		no	no	no	no	no	no	no	no	no	no	no	no	no	no	no	no	no	no	no
AC003989.3		no	no	no	no	no	no	no	no	no	no	no	no	no	no	no	no	no	no	no
AC003989.4		no	no	no	no	no	no	no	no	no	no	no	no	no	no	no	no	no	no	no
AC003991.3		no	no	no	no	no	no	no	no	no	no	no	no	no	no	no	no	no	no	no
AC004004.2		no	no	no	no	no	no	no	no	no	no	no	no	no	no	no	no	no	no	no
AC004006.2		no	no	no	no	no	no	no	no	no	no	no	no	no	no	no	no	no	no	no
AC004009.1		no	no	no	no	no	no	no	no	no	no	no	no	no	no	no	no	no	no	no
AC004009.2		no	no	no	no	no	no	no	no	no	no	no	no	no	no	no	no	no	no	no
AC004009.3		no	no	no	no	no	no	no	no	no	no	no	no	no	no	no	no	no	no	no
AC004012.1		no	no	no	no	no	no	no	no	no	no	no	no	no	no	no	no	no	no	no
AC004014.3		no	no	no	no	no	no	no	no	no	no	no	no	no	no	no	no	no	no	no
AC004019.10		no	no	no	no	no	no	no	no	no	no	no	no	no	no	no	no	no	no	no
AC004019.13		no	no	no	no	no	no	no	no	no	no	no	no	no	no	no	no	no	no	no
AC004022.7		no	no	no	no	no	no	no	no	no	no	no	no	no	no	no	no	no	no	no
AC004022.8		no	no	no	no	no	no	no	no	no	no	no	no	no	no	no	no	no	no	no
AC004051.2		no	no	no	no	no	no	no	no	no	no	no	no	no	no	no	no	no	no	no
AC004053.1		no	no	no	no	no	no	no	no	no	no	no	no	no	no	no	no	no	no	no
AC004054.1		no	no	no	no	no	no	no	no	no	no	no	no	no	no	no	no	no	no	no
AC004057.1		no	no	no	no	no	no	no	no	no	no	no	no	no	no	no	no	no	no	no
AC004062.2		no	no	no	no	no	no	no	no	no	no	no	no	no	no	no	no	no	no	no
AC004063.1		no	no	no	no	no	no	no	no	no	no	no	no	no	no	no	no	no	no	no
AC004066.2		no	no	no	no	no	no	no	no	no	no	no	no	no	no	no	no	no	no	no
AC004066.3		no	no	no	no	no	no	no	no	no	no	no	no	no	no	no	no	no	no	no
AC004067.5		no	no	no	no	no	no	no	no	no	no	no	no	no	no	no	no	no	no	no
AC004069.1		no	no	no	no	no	no	no	no	no	no	no	no	no	no	no	no	no	no	no
AC004069.2		no	no	no	no	no	no	no	no	no	no	no	no	no	no	no	no	no	no	no
AC004070.1		no	no	no	no	no	no	no	no	no	no	no	no	no	no	no	no	no	no	no
AC004074.4		no	no	no	no	no	no	no	no	no	no	no	no	no	no	no	no	no	no	no
AC004076.5		no	no	no	no	no	no	no	no	no	no	no	no	no	no	no	no	no	no	no
AC004076.7		no	no	no	no	no	no	no	no	no	no	no	no	no	no	no	no	no	no	no
AC004076.9		no	no	no	no	no	no	no	no	no	no	no	no	no	no	no	no	no	no	no
AC004112.4		no	no	no	no	no	no	no	no	no	no	no	no	no	no	no	no	no	no	no
AC004125.3		no	no	no	no	no	no	no	no	no	no	no	no	no	no	no	no	no	no	no
AC004129.7		no	no	no	no	no	no	no	no	no	no	no	no	no	no	no	no	no	no	no
AC004129.9		no	no	no	no	no	no	no	no	no	no	no	no	no	no	no	no	no	no	no
AC004156.3		no	no	no	no	no	no	no	no	no	no	no	no	no	no	no	no	no	no	no
AC004158.1		no	no	no	no	no	no	no	no	no	no	no	no	no	no	no	no	no	no	no
AC004158.3		no	no	no	no	no	no	no	no	no	no	no	no	no	no	no	no	no	no	no
AC004160.4		no	no	no	no	no	no	no	no	no	no	no	no	no	no	no	no	no	no	no
AC004221.2		no	no	no	no	no	no	no	no	no	no	no	no	no	no	no	no	no	no	no
AC004231.2		no	no	no	no	no	no	no	no	no	no	no	no	no	no	no	no	no	no	no
AC004231.7		no	no	no	no	no	no	no	no	no	no	no	no	no	no	no	no	no	no	no
AC004237.1		no	no	no	no	no	no	no	no	no	no	no	no	no	no	no	no	no	no	no
AC004257.1		no	no	no	no	no	no	no	no	no	no	no	no	no	no	no	no	no	no	no
AC004381.6	Putative RNA exonuclease NEF-sp [Source:UniProtKB/Swiss-Prot;Acc:Q96IC2]	no	no	no	no	no	no	no	no	no	no	no	no	no	no	YES	no	no	no	no
AC004381.7		no	no	no	no	no	no	no	no	no	no	no	no	no	no	no	no	no	no	no
AC004381.8		no	no	no	no	no	no	no	no	no	no	no	no	no	no	no	no	no	no	no
AC004383.3		no	no	no	no	no	no	no	no	no	no	no	no	no	no	no	no	no	no	no
AC004386.3		no	no	no	no	no	no	no	no	no	no	no	no	no	no	no	no	no	no	no
AC004386.4		no	no	no	no	no	no	no	no	no	no	no	no	no	no	no	no	no	no	no
AC004448.2		no	no	no	no	no	no	no	no	no	no	no	no	no	no	no	no	no	no	no
AC004448.5		no	no	no	no	no	no	no	no	no	no	no	no	no	no	no	no	no	no	no
AC004449.6		no	no	no	no	no	no	no	no	no	no	no	no	no	no	no	no	no	no	no
AC004453.8		no	no	no	no	no	no	no	no	no	no	no	no	no	no	no	no	no	no	no
AC004461.4		no	no	no	no	no	no	no	no	no	no	no	no	no	no	no	no	no	no	no
AC004471.10		no	no	no	no	no	no	no	no	no	no	no	no	no	no	no	no	no	no	no
AC004471.9		no	no	no	no	no	no	no	no	no	no	no	no	no	no	no	no	no	no	no
AC004485.3		no	no	no	no	no	no	no	no	no	no	no	no	no	no	no	no	no	no	no
AC004490.1		no	no	no	no	no	no	no	no	no	no	no	no	no	no	no	no	no	no	no
AC004510.3		no	no	no	no	no	no	no	no	no	no	no	no	no	no	no	no	no	no	no
AC004535.2		no	no	no	no	no	no	no	no	no	no	no	no	no	no	no	no	no	no	no
AC004538.3		no	no	no	no	no	no	no	no	no	no	no	no	no	no	no	no	no	no	no
AC004540.4		no	no	no	no	no	no	no	no	no	no	no	no	no	no	no	no	no	no	no
AC004540.5		no	no	no	no	no	no	no	no	no	no	no	no	no	no	no	no	no	no	no
AC004543.2		no	no	no	no	no	no	no	no	no	no	no	no	no	no	no	no	no	no	no
AC004549.6		no	no	no	no	no	no	no	no	no	no	no	no	no	no	no	no	no	no	no
AC004556.1		no	no	no	no	no	no	no	no	no	no	no	no	no	no	no	no	no	no	no
AC004593.3		no	no	no	no	no	no	no	no	no	no	no	no	no	no	no	no	no	no	no
AC004603.4		no	no	no	no	no	no	no	no	no	no	no	no	no	no	no	no	no	no	no
AC004623.2		no	no	no	no	no	no	no	no	no	no	no	no	no	no	no	no	no	no	no
AC004623.3		no	no	no	no	no	no	no	no	no	no	no	no	no	no	no	no	no	no	no
AC004637.1		no	no	no	no	no	no	no	no	no	no	no	no	no	no	no	no	no	no	no
AC004691.5		no	no	no	no	no	no	no	no	no	no	no	no	no	no	no	no	no	no	no
AC004692.4		no	no	no	no	no	no	no	no	no	no	no	no	no	no	no	no	no	no	no
AC004692.5		no	no	no	no	no	no	no	no	no	no	no	no	no	no	no	no	no	no	no
AC004702.2		no	no	no	no	no	no	no	no	no	no	no	no	no	no	no	no	no	no	no
AC004744.3		no	no	no	no	no	no	no	no	no	no	no	no	no	no	no	no	no	no	no
AC004754.3		no	no	no	no	no	no	no	no	no	no	no	no	no	no	no	no	no	no	no
AC004775.5		no	no	no	no	no	no	no	no	no	no	no	no	no	no	no	no	no	no	no
AC004791.2		no	no	no	no	no	no	no	no	no	no	no	no	no	no	no	no	no	no	no
AC004792.1		no	no	no	no	no	no	no	no	no	no	no	no	no	no	no	no	no	no	no
AC004813.1		no	no	no	no	no	no	no	no	no	no	no	no	no	no	no	no	no	no	no
AC004824.1		no	no	no	no	no	no	no	no	no	no	no	no	no	no	no	no	no	no	no
AC004824.2		no	no	no	no	no	no	no	no	no	no	no	no	no	no	no	no	no	no	no
AC004837.3		no	no	no	no	no	no	no	no	no	no	no	no	no	no	no	no	no	no	no
AC004837.4		no	no	no	no	no	no	no	no	no	no	no	no	no	no	no	no	no	no	no
AC004837.5		no	no	no	no	no	no	no	no	no	no	no	no	no	no	no	no	no	no	no
AC004840.8		no	no	no	no	no	no	no	no	no	no	no	no	no	no	no	no	no	no	no
AC004854.4		no	no	no	no	no	no	no	no	no	no	no	no	no	no	no	no	no	no	no
AC004854.5		no	no	no	no	no	no	no	no	no	no	no	no	no	no	no	no	no	no	no
AC004862.6		no	no	no	no	no	no	no	no	no	no	no	no	no	no	no	no	no	no	no
AC004866.1		no	no	no	no	no	no	no	no	no	no	no	no	no	no	no	no	no	no	no
AC004866.3		no	no	no	no	no	no	no	no	no	no	no	no	no	no	no	no	no	no	no
AC004869.2		no	no	no	no	no	no	no	no	no	no	no	no	no	no	no	no	no	no	no
AC004869.3		no	no	no	no	no	no	no	no	no	no	no	no	no	no	no	no	no	no	no
AC004870.3		no	no	no	no	no	no	no	no	no	no	no	no	no	no	no	no	no	no	no
AC004870.4		no	no	no	no	no	no	no	no	no	no	no	no	no	no	no	no	no	no	no
AC004870.5		no	no	no	no	no	no	no	no	no	no	no	no	no	no	no	no	no	no	no
AC004878.2		no	no	no	no	no	no	no	no	no	no	no	no	no	no	no	no	no	no	no
AC004878.8		no	no	no	no	no	no	no	no	no	no	no	no	no	no	no	no	no	no	no
AC004893.10		no	no	no	no	no	no	no	no	no	no	no	no	no	no	no	no	no	no	no
AC004893.11		no	no	no	no	no	no	no	no	no	no	no	no	no	no	no	no	no	no	no
AC004895.4		no	no	no	no	no	no	no	no	no	no	no	no	no	no	no	no	no	no	no
AC004899.3		no	no	no	no	no	no	no	no	no	no	no	no	no	no	no	no	no	no	no
AC004901.1		no	no	no	no	no	no	no	no	no	no	no	no	no	no	no	no	no	no	no
AC004906.3		no	no	no	no	no	no	no	no	no	no	no	no	no	no	no	no	no	no	no
AC004911.2		no	no	no	no	no	no	no	no	no	no	no	no	no	no	no	no	no	no	no
AC004920.2		no	no	no	no	no	no	no	no	no	no	no	no	no	no	no	no	no	no	no
AC004920.3		no	no	no	no	no	no	no	no	no	no	no	no	no	no	no	no	no	no	no
AC004938.5		no	no	no	no	no	no	no	no	no	no	no	no	no	no	no	no	no	no	no
AC004941.3		no	no	no	no	no	no	no	no	no	no	no	no	no	no	no	no	no	no	no
AC004941.5		no	no	no	no	no	no	no	no	no	no	no	no	no	no	no	no	no	no	no
AC004945.1		no	no	no	no	no	no	no	no	no	no	no	no	no	no	no	no	no	no	no
AC004947.2		no	no	no	no	no	no	no	no	no	no	no	no	no	no	no	no	no	no	no
AC004951.5		no	no	no	no	no	no	no	no	no	no	no	no	no	no	no	no	no	no	no
AC004951.6		no	no	no	no	no	no	no	no	no	no	no	no	no	no	no	no	no	no	no
AC004953.1		no	no	no	no	no	no	no	no	no	no	no	no	no	no	no	no	no	no	no
AC004967.7		no	no	no	no	no	no	no	no	no	no	no	no	no	no	no	no	no	no	no
AC004980.10		no	no	no	no	no	no	no	no	no	no	no	no	no	no	no	no	no	no	no
AC004980.7		no	no	no	no	no	no	no	no	no	no	no	no	no	no	no	no	no	no	no
AC004980.8		no	no	no	no	no	no	no	no	no	no	no	no	no	no	no	no	no	no	no
AC004980.9		no	no	no	no	no	no	no	no	no	no	no	no	no	no	no	no	no	no	no
AC004985.12		no	no	no	no	no	no	no	no	no	no	no	no	no	no	no	no	no	no	no
AC004987.10		no	no	no	no	no	no	no	no	no	no	no	no	no	no	no	no	no	no	no
AC004987.9		no	no	no	no	no	no	no	no	no	no	no	no	no	no	no	no	no	no	no
AC004988.1		no	no	no	no	no	no	no	no	no	no	no	no	no	no	no	no	no	no	no
AC005008.2		no	no	no	no	no	no	no	no	no	no	no	no	no	no	no	no	no	no	no
AC005008.3		no	no	no	no	no	no	no	no	no	no	no	no	no	no	no	no	no	no	no
AC005009.1		no	no	no	no	no	no	no	no	no	no	no	no	no	no	no	no	no	no	no
AC005009.2		no	no	no	no	no	no	no	no	no	no	no	no	no	no	no	no	no	no	no
AC005013.5		no	no	no	no	no	no	no	no	no	no	no	no	no	no	no	no	no	no	no
AC005014.5		no	no	no	no	no	no	no	no	no	no	no	no	no	no	no	no	no	no	no
AC005017.2		no	no	no	no	no	no	no	no	no	no	no	no	no	no	no	no	no	no	no
AC005019.2		no	no	no	no	no	no	no	no	no	no	no	no	no	no	no	no	no	no	no
AC005019.3		no	no	no	no	no	no	no	no	no	no	no	no	no	no	no	no	no	no	no
AC005033.6		no	no	no	no	no	no	no	no	no	no	no	no	no	no	no	no	no	no	no
AC005034.2		no	no	no	no	no	no	no	no	no	no	no	no	no	no	no	no	no	no	no
AC005037.3		no	no	no	no	no	no	no	no	no	no	no	no	no	no	no	no	no	no	no
AC005040.3		no	no	no	no	no	no	no	no	no	no	no	no	no	no	no	no	no	no	no
AC005041.11		no	no	no	no	no	no	no	no	no	no	no	no	no	no	no	no	no	no	no
AC005042.1		no	no	no	no	no	no	no	no	no	no	no	no	no	no	no	no	no	no	no
AC005042.2		no	no	no	no	no	no	no	no	no	no	no	no	no	no	no	no	no	no	no
AC005042.3		no	no	no	no	no	no	no	no	no	no	no	no	no	no	no	no	no	no	no
AC005042.4		no	no	no	no	no	no	no	no	no	no	no	no	no	no	no	no	no	no	no
AC005042.5		no	no	no	no	no	no	no	no	no	no	no	no	no	no	no	no	no	no	no
AC005062.2		no	no	no	no	no	no	no	no	no	no	no	no	no	no	no	no	no	no	no
AC005076.5		no	no	no	no	no	no	no	no	no	no	no	no	no	no	no	no	no	no	no
AC005077.14		no	no	no	no	no	no	no	no	no	no	no	no	no	no	no	no	no	no	no
AC005077.5		no	no	no	no	no	no	no	no	no	no	no	no	no	no	no	no	no	no	no
AC005077.7		no	no	no	no	no	no	no	no	no	no	no	no	no	no	no	no	no	no	no
AC005077.8		no	no	no	no	no	no	no	no	no	no	no	no	no	no	no	no	no	no	no
AC005082.12		no	no	no	no	no	no	no	no	no	no	no	no	no	no	no	no	no	no	no
AC005083.1		no	no	no	no	no	no	no	no	no	no	no	no	no	no	no	no	no	no	no
AC005086.1		no	no	no	no	no	no	no	no	no	no	no	no	no	no	no	no	no	no	no
AC005086.2		no	no	no	no	no	no	no	no	no	no	no	no	no	no	no	no	no	no	no
AC005086.3		no	no	no	no	no	no	no	no	no	no	no	no	no	no	no	no	no	no	no
AC005094.2		no	no	no	no	no	no	no	no	no	no	no	no	no	no	no	no	no	no	no
AC005102.1		no	no	no	no	no	no	no	no	no	no	no	no	no	no	no	no	no	no	no
AC005104.3		no	no	no	no	no	no	no	no	no	no	no	no	no	no	no	no	no	no	no
AC005105.2		no	no	no	no	no	no	no	no	no	no	no	no	no	no	no	no	no	no	no
AC005150.1		no	no	no	no	no	no	no	no	no	no	no	no	no	no	no	no	no	no	no
AC005152.3		no	no	no	no	no	no	no	no	no	no	no	no	no	no	no	no	no	no	no
AC005154.6		no	no	no	no	no	no	no	no	no	no	no	no	no	no	no	no	no	no	no
AC005154.7		no	no	no	no	no	no	no	no	no	no	no	no	no	no	no	no	no	no	no
AC005154.8		no	no	no	no	no	no	no	no	no	no	no	no	no	no	no	no	no	no	no
AC005160.3		no	no	no	no	no	no	no	no	no	no	no	no	no	no	no	no	no	no	no
AC005162.4		no	no	no	no	no	no	no	no	no	no	no	no	no	no	no	no	no	no	no
AC005162.5		no	no	no	no	no	no	no	no	no	no	no	no	no	no	no	no	no	no	no
AC005176.1		no	no	no	no	no	no	no	no	no	no	no	no	no	no	no	no	no	no	no
AC005176.2		no	no	no	no	no	no	no	no	no	no	no	no	no	no	no	no	no	no	no
AC005178.1		no	no	no	no	no	no	no	no	no	no	no	no	no	no	no	no	no	no	no
AC005189.6		no	no	no	no	no	no	no	no	no	no	no	no	no	no	no	no	no	no	no
AC005197.2		no	no	no	no	no	no	no	no	no	no	no	no	no	no	no	no	no	no	no
AC005220.3		no	no	no	no	no	no	no	no	no	no	no	no	no	no	no	no	no	no	no
AC005224.2		no	no	no	no	no	no	no	no	no	no	no	no	no	no	no	no	no	no	no
AC005229.5		no	no	no	no	no	no	no	no	no	no	no	no	no	no	no	no	no	no	no
AC005229.7		no	no	no	no	no	no	no	no	no	no	no	no	no	no	no	no	no	no	no
AC005235.1		no	no	no	no	no	no	no	no	no	no	no	no	no	no	no	no	no	no	no
AC005237.2		no	no	no	no	no	no	no	no	no	no	no	no	no	no	no	no	no	no	no
AC005237.4		no	no	no	no	no	no	no	no	no	no	no	no	no	no	no	no	no	no	no
AC005251.3		no	no	no	no	no	no	no	no	no	no	no	no	no	no	no	no	no	no	no
AC005253.2		no	no	no	no	no	no	no	no	no	no	no	no	no	no	no	no	no	no	no
AC005253.4		no	no	no	no	no	no	no	no	no	no	no	no	no	no	no	no	no	no	no
AC005255.3		no	no	no	no	no	no	no	no	no	no	no	no	no	no	no	no	no	no	no
AC005256.1		no	no	no	no	no	no	no	no	no	no	no	no	no	no	no	no	no	no	no
AC005262.2		no	no	no	no	no	no	no	no	no	no	no	no	no	no	no	no	no	no	no
AC005262.3		no	no	no	no	no	no	no	no	no	no	no	no	no	no	no	no	no	no	no
AC005262.4		no	no	no	no	no	no	no	no	no	no	no	no	no	no	no	no	no	no	no
AC005264.2		no	no	no	no	no	no	no	no	no	no	no	no	no	no	no	no	no	no	no
AC005276.1		no	no	no	no	no	no	no	no	no	no	no	no	no	no	no	no	no	no	no
AC005281.1		no	no	no	no	no	no	no	no	no	no	no	no	no	no	no	no	no	no	no
AC005281.2		no	no	no	no	no	no	no	no	no	no	no	no	no	no	no	no	no	no	no
AC005300.5		no	no	no	no	no	no	no	no	no	no	no	no	no	no	no	no	no	no	no
AC005301.8		no	no	no	no	no	no	no	no	no	no	no	no	no	no	no	no	no	no	no
AC005301.9		no	no	no	no	no	no	no	no	no	no	no	no	no	no	no	no	no	no	no
AC005304.1		no	no	no	no	no	no	no	no	no	no	no	no	no	no	no	no	no	no	no
AC005306.3		no	no	no	no	no	no	no	no	no	no	no	no	no	no	no	no	no	no	no
AC005307.1		no	no	no	no	no	no	no	no	no	no	no	no	no	no	no	no	no	no	no
AC005307.3		no	no	no	no	no	no	no	no	no	no	no	no	no	no	no	no	no	no	no
AC005307.4		no	no	no	no	no	no	no	no	no	no	no	no	no	no	no	no	no	no	no
AC005307.5		no	no	no	no	no	no	no	no	no	no	no	no	no	no	no	no	no	no	no
AC005324.6		no	no	no	no	no	no	no	no	no	no	no	no	no	no	no	no	no	no	no
AC005324.7		no	no	no	no	no	no	no	no	no	no	no	no	no	no	no	no	no	no	no
AC005329.7		no	no	no	no	no	no	no	no	no	no	no	no	no	no	no	no	no	no	no
AC005330.2		no	no	no	no	no	no	no	no	no	no	no	no	no	no	no	no	no	no	no
AC005336.4		no	no	no	no	no	no	no	no	no	no	no	no	no	no	no	no	no	no	no
AC005336.5		no	no	no	no	no	no	no	no	no	no	no	no	no	no	no	no	no	no	no
AC005338.1		no	no	no	no	no	no	no	no	no	no	no	no	no	no	no	no	no	no	no
AC005339.2		no	no	no	no	no	no	no	no	no	no	no	no	no	no	no	no	no	no	no
AC005351.1		no	no	no	no	no	no	no	no	no	no	no	no	no	no	no	no	no	no	no
AC005355.1		no	no	no	no	no	no	no	no	no	no	no	no	no	no	no	no	no	no	no
AC005355.2		no	no	no	no	no	no	no	no	no	no	no	no	no	no	no	no	no	no	no
AC005355.3		no	no	no	no	no	no	no	no	no	no	no	no	no	no	no	no	no	no	no
AC005357.1		no	no	no	no	no	no	no	no	no	no	no	no	no	no	no	no	no	no	no
AC005358.3		no	no	no	no	no	no	no	no	no	no	no	no	no	no	no	no	no	no	no
AC005363.11		no	no	no	no	no	no	no	no	no	no	no	no	no	no	no	no	no	no	no
AC005363.9		no	no	no	no	no	no	no	no	no	no	no	no	no	no	no	no	no	no	no
AC005387.2		no	no	no	no	no	no	no	no	no	no	no	no	no	no	no	no	no	no	no
AC005387.3		no	no	no	no	no	no	no	no	no	no	no	no	no	no	no	no	no	no	no
AC005391.2		no	no	no	no	no	no	no	no	no	no	no	no	no	no	no	no	no	no	no
AC005392.13		no	no	no	no	no	no	no	no	no	no	no	no	no	no	no	no	no	no	no
AC005394.1		no	no	no	no	no	no	no	no	no	no	no	no	no	no	no	no	no	no	no
AC005477.1		no	no	no	no	no	no	no	no	no	no	no	no	no	no	no	no	no	no	no
AC005480.1		no	no	no	no	no	no	no	no	no	no	no	no	no	no	no	no	no	no	no
AC005481.5		no	no	no	no	no	no	no	no	no	no	no	no	no	no	no	no	no	no	no
AC005487.2		no	no	no	no	no	no	no	no	no	no	no	no	no	no	no	no	no	no	no
AC005488.11		no	no	no	no	no	no	no	no	no	no	no	no	no	no	no	no	no	no	no
AC005498.3		no	no	no	no	no	no	no	no	no	no	no	no	no	no	no	no	no	no	no
AC005498.4		no	no	no	no	no	no	no	no	no	no	no	no	no	no	no	no	no	no	no
AC005514.2		no	no	no	no	no	no	no	no	no	no	no	no	no	no	no	no	no	no	no
AC005517.3		no	no	no	no	no	no	no	no	no	no	no	no	no	no	no	no	no	no	no
AC005518.2		no	no	no	no	no	no	no	no	no	no	no	no	no	no	no	no	no	no	no
AC005519.4		no	no	no	no	no	no	no	no	no	no	no	no	no	no	no	no	no	no	no
AC005522.6		no	no	no	no	no	no	no	no	no	no	no	no	no	no	no	no	no	no	no
AC005522.7		no	no	no	no	no	no	no	no	no	no	no	no	no	no	no	no	no	no	no
AC005523.2		no	no	no	no	no	no	no	no	no	no	no	no	no	no	no	no	no	no	no
AC005523.3		no	no	no	no	no	no	no	no	no	no	no	no	no	no	no	no	no	no	no
AC005532.5		no	no	no	no	no	no	no	no	no	no	no	no	no	no	no	no	no	no	no
AC005534.6		no	no	no	no	no	no	no	no	no	no	no	no	no	no	no	no	no	no	no
AC005534.8		no	no	no	no	no	no	no	no	no	no	no	no	no	no	no	no	no	no	no
AC005537.2		no	no	no	no	no	no	no	no	no	no	no	no	no	no	no	no	no	no	no
AC005538.3		no	no	no	no	no	no	no	no	no	no	no	no	no	no	no	no	no	no	no
AC005538.5		no	no	no	no	no	no	no	no	no	no	no	no	no	no	no	no	no	no	no
AC005539.2		no	no	no	no	no	no	no	no	no	no	no	no	no	no	no	no	no	no	no
AC005540.3		no	no	no	no	no	no	no	no	no	no	no	no	no	no	no	no	no	no	no
AC005546.2		no	no	no	no	no	no	no	no	no	no	no	no	no	no	no	no	no	no	no
AC005550.3		no	no	no	no	no	no	no	no	no	no	no	no	no	no	no	no	no	no	no
AC005550.5		no	no	no	no	no	no	no	no	no	no	no	no	no	no	no	no	no	no	no
AC005559.3		no	no	no	no	no	no	no	no	no	no	no	no	no	no	no	no	no	no	no
AC005562.1		no	no	no	no	no	no	no	no	no	no	no	no	no	no	no	no	no	no	no
AC005578.3		no	no	no	no	no	no	no	no	no	no	no	no	no	no	no	no	no	no	no
AC005588.2		no	no	no	no	no	no	no	no	no	no	no	no	no	no	no	no	no	no	no
AC005592.1		no	no	no	no	no	no	no	no	no	no	no	no	no	no	no	no	no	no	no
AC005592.2		no	no	no	no	no	no	no	no	no	no	no	no	no	no	no	no	no	no	no
AC005592.3		no	no	no	no	no	no	no	no	no	no	no	no	no	no	no	no	no	no	no
AC005593.2		no	no	no	no	no	no	no	no	no	no	no	no	no	no	no	no	no	no	no
AC005597.1		no	no	no	no	no	no	no	no	no	no	no	no	no	no	no	no	no	no	no
AC005606.14		no	no	no	no	no	no	no	no	no	no	no	no	no	no	no	no	no	no	no
AC005606.15		no	no	no	no	no	no	no	no	no	no	no	no	no	no	no	no	no	no	no
AC005609.16		no	no	no	no	no	no	no	no	no	no	no	no	no	no	no	no	no	no	no
AC005609.17		no	no	no	no	no	no	no	no	no	no	no	no	no	no	no	no	no	no	no
AC005609.18		no	no	no	no	no	no	no	no	no	no	no	no	no	no	no	no	no	no	no
AC005609.19		no	no	no	no	no	no	no	no	no	no	no	no	no	no	no	no	no	no	no
AC005609.2		no	no	no	no	no	no	no	no	no	no	no	no	no	no	no	no	no	no	no
AC005609.20		no	no	no	no	no	no	no	no	no	no	no	no	no	no	no	no	no	no	no
AC005614.3		no	no	no	no	no	no	no	no	no	no	no	no	no	no	no	no	no	no	no
AC005614.5		no	no	no	no	no	no	no	no	no	no	no	no	no	no	no	no	no	no	no
AC005616.1		no	no	no	no	no	no	no	no	no	no	no	no	no	no	no	no	no	no	no
AC005616.2		no	no	no	no	no	no	no	no	no	no	no	no	no	no	no	no	no	no	no
AC005618.6		no	no	no	no	no	no	no	no	no	no	no	no	no	no	no	no	no	no	no
AC005618.8		no	no	no	no	no	no	no	no	no	no	no	no	no	no	no	no	no	no	no
AC005618.9		no	no	no	no	no	no	no	no	no	no	no	no	no	no	no	no	no	no	no
AC005624.2		no	no	no	no	no	no	no	no	no	no	no	no	no	no	no	no	no	no	no
AC005625.1		no	no	no	no	no	no	no	no	no	no	no	no	no	no	no	no	no	no	no
AC005626.3		no	no	no	no	no	no	no	no	no	no	no	no	no	no	no	no	no	no	no
AC005682.5		no	no	no	no	no	no	no	no	no	no	no	no	no	no	no	no	no	no	no
AC005682.6		no	no	no	no	no	no	no	no	no	no	no	no	no	no	no	no	no	no	no
AC005703.2		no	no	no	no	no	no	no	no	no	no	no	no	no	no	no	no	no	no	no
AC005703.3		no	no	no	no	no	no	no	no	no	no	no	no	no	no	no	no	no	no	no
AC005722.4		no	no	no	no	no	no	no	no	no	no	no	no	no	no	no	no	no	no	no
AC005730.2		no	no	no	no	no	no	no	no	no	no	no	no	no	no	no	no	no	no	no
AC005740.3		no	no	no	no	no	no	no	no	no	no	no	no	no	no	no	no	no	no	no
AC005740.4		no	no	no	no	no	no	no	no	no	no	no	no	no	no	no	no	no	no	no
AC005740.5		no	no	no	no	no	no	no	no	no	no	no	no	no	no	no	no	no	no	no
AC005740.6		no	no	no	no	no	no	no	no	no	no	no	no	no	no	no	no	no	no	no
AC005741.2		no	no	no	no	no	no	no	no	no	no	no	no	no	no	no	no	no	no	no
AC005752.10		no	no	no	no	no	no	no	no	no	no	no	no	no	no	no	no	no	no	no
AC005753.1		no	no	no	no	no	no	no	no	no	no	no	no	no	no	no	no	no	no	no
AC005754.7		no	no	no	no	no	no	no	no	no	no	no	no	no	no	no	no	no	no	no
AC005754.8		no	no	no	no	no	no	no	no	no	no	no	no	no	no	no	no	no	no	no
AC005757.6		no	no	no	no	no	no	no	no	no	no	no	no	no	no	no	no	no	no	no
AC005758.1		no	no	no	no	no	no	no	no	no	no	no	no	no	no	no	no	no	no	no
AC005772.2		no	no	no	no	no	no	no	no	no	no	no	no	no	no	no	no	no	no	no
AC005775.2		no	no	no	no	no	no	no	no	no	no	no	no	no	no	no	no	no	no	no
AC005776.1		no	no	no	no	no	no	no	no	no	no	no	no	no	no	no	no	no	no	no
AC005777.3		no	no	no	no	no	no	no	no	no	no	no	no	no	no	no	no	no	no	no
AC005779.2		no	no	no	no	no	no	no	no	no	no	no	no	no	no	no	no	no	no	no
AC005780.1		no	no	no	no	no	no	no	no	no	no	no	no	no	no	no	no	no	no	no
AC005785.2		no	no	no	no	no	no	no	no	no	no	no	no	no	no	no	no	no	no	no
AC005785.5		no	no	no	no	no	no	no	no	no	no	no	no	no	no	no	no	no	no	no
AC005786.3		no	no	no	no	no	no	no	no	no	no	no	no	no	no	no	no	no	no	no
AC005786.5		no	no	no	no	no	no	no	no	no	no	no	no	no	no	no	no	no	no	no
AC005786.6		no	no	no	no	no	no	no	no	no	no	no	no	no	no	no	no	no	no	no
AC005786.7		no	no	no	no	no	no	no	no	no	no	no	no	no	no	no	no	no	no	no
AC005789.9		no	no	no	no	no	no	no	no	no	no	no	no	no	no	no	no	no	no	no
AC005794.1		no	no	no	no	no	no	no	no	no	no	no	no	no	no	no	no	no	no	no
AC005795.1		no	no	no	no	no	no	no	no	no	no	no	no	no	no	no	no	no	no	no
AC005796.2		no	no	no	no	no	no	no	no	no	no	no	no	no	no	no	no	no	no	no
AC005808.3		no	no	no	no	no	no	no	no	no	no	no	no	no	no	no	no	no	no	no
AC005822.1		no	no	no	no	no	no	no	no	no	no	no	no	no	no	no	no	no	no	no
AC005838.2		no	no	no	no	no	no	no	no	no	no	no	no	no	no	no	no	no	no	no
AC005863.1		no	no	no	no	no	no	no	no	no	no	no	no	no	no	no	no	no	no	no
AC005863.2		no	no	no	no	no	no	no	no	no	no	no	no	no	no	no	no	no	no	no
AC005915.1		no	no	no	no	no	no	no	no	no	no	no	no	no	no	no	no	no	no	no
AC005932.1		no	no	no	no	no	no	no	no	no	no	no	no	no	no	no	no	no	no	no
AC005943.2		no	no	no	no	no	no	no	no	no	no	no	no	no	no	no	no	no	no	no
AC005943.6		no	no	no	no	no	no	no	no	no	no	no	no	no	no	no	no	no	no	no
AC005944.2		no	no	no	no	no	no	no	no	no	no	no	no	no	no	no	no	no	no	no
AC005954.3		no	no	no	no	no	no	no	no	no	no	no	no	no	no	no	no	no	no	no
AC005954.4		no	no	no	no	no	no	no	no	no	no	no	no	no	no	no	no	no	no	no
AC006000.5		no	no	no	no	no	no	no	no	no	no	no	no	no	no	no	no	no	no	no
AC006003.3		no	no	no	no	no	no	no	no	no	no	no	no	no	no	no	no	no	no	no
AC006004.1		no	no	no	no	no	no	no	no	no	no	no	no	no	no	no	no	no	no	no
AC006007.1		no	no	no	no	no	no	no	no	no	no	no	no	no	no	no	no	no	no	no
AC006011.4		no	no	no	no	no	no	no	no	no	no	no	no	no	no	no	no	no	no	no
AC006014.7		no	no	no	no	no	no	no	no	no	no	no	no	no	no	no	no	no	no	no
AC006014.8		no	no	no	no	no	no	no	no	no	no	no	no	no	no	no	no	no	no	no
AC006019.3		no	no	no	no	no	no	no	no	no	no	no	no	no	no	no	no	no	no	no
AC006019.4		no	no	no	no	no	no	no	no	no	no	no	no	no	no	no	no	no	no	no
AC006022.4		no	no	no	no	no	no	no	no	no	no	no	no	no	no	no	no	no	no	no
AC006026.1		no	no	no	no	no	no	no	no	no	no	no	no	no	no	no	no	no	no	no
AC006026.12		no	no	no	no	no	no	no	no	no	no	no	no	no	no	no	no	no	no	no
AC006026.13		no	no	no	no	no	no	no	no	no	no	no	no	no	no	no	no	no	no	no
AC006026.9		no	no	no	no	no	no	no	no	no	no	no	no	no	no	no	no	no	no	no
AC006028.11		no	no	no	no	no	no	no	no	no	no	no	no	no	no	no	no	no	no	no
AC006033.22		no	no	no	no	no	no	no	no	no	no	no	no	no	no	no	no	no	no	no
AC006037.2		no	no	no	no	no	no	no	no	no	no	no	no	no	no	no	no	no	no	no
AC006041.1		no	no	no	no	no	no	no	no	no	no	no	no	no	no	no	no	no	no	no
AC006042.6		no	no	no	no	no	no	no	no	no	no	no	no	no	no	no	no	no	no	no
AC006042.7		no	no	no	no	no	no	no	no	no	no	no	no	no	no	no	no	no	no	no
AC006042.8		no	no	no	no	no	no	no	no	no	no	no	no	no	no	no	no	no	no	no
AC006050.2		no	no	no	no	no	no	no	no	no	no	no	no	no	no	no	no	no	no	no
AC006070.12		no	no	no	no	no	no	no	no	no	no	no	no	no	no	no	no	no	no	no
AC006076.1		no	no	no	no	no	no	no	no	no	no	no	no	no	no	no	no	no	no	no
AC006077.3		no	no	no	no	no	no	no	no	no	no	no	no	no	no	no	no	no	no	no
AC006077.4		no	no	no	no	no	no	no	no	no	no	no	no	no	no	no	no	no	no	no
AC006115.6		no	no	no	no	no	no	no	no	no	no	no	no	no	no	no	no	no	no	no
AC006116.12		no	no	no	no	no	no	no	no	no	no	no	no	no	no	no	no	no	no	no
AC006116.13		no	no	no	no	no	no	no	no	no	no	no	no	no	no	no	no	no	no	no
AC006116.14		no	no	no	no	no	no	no	no	no	no	no	no	no	no	no	no	no	no	no
AC006116.15		no	no	no	no	no	no	no	no	no	no	no	no	no	no	no	no	no	no	no
AC006116.17		no	no	no	no	no	no	no	no	no	no	no	no	no	no	no	no	no	no	no
AC006116.19		no	no	no	no	no	no	no	no	no	no	no	no	no	no	no	no	no	no	no
AC006116.20		no	no	no	no	no	no	no	no	no	no	no	no	no	no	no	no	no	no	no
AC006116.21		no	no	no	no	no	no	no	no	no	no	no	no	no	no	no	no	no	no	no
AC006116.22		no	no	no	no	no	no	no	no	no	no	no	no	no	no	no	no	no	no	no
AC006116.24		no	no	no	no	no	no	no	no	no	no	no	no	no	no	no	no	no	no	no
AC006116.27		no	no	no	no	no	no	no	no	no	no	no	no	no	no	no	no	no	no	no
AC006126.3		no	no	no	no	no	no	no	no	no	no	no	no	no	no	no	no	no	no	no
AC006128.2		no	no	no	no	no	no	no	no	no	no	no	no	no	no	no	no	no	no	no
AC006129.1		no	no	no	no	no	no	no	no	no	no	no	no	no	no	no	no	no	no	no
AC006129.2		no	no	no	no	no	no	no	no	no	no	no	no	no	no	no	no	no	no	no
AC006129.3		no	no	no	no	no	no	no	no	no	no	no	no	no	no	no	no	no	no	no
AC006130.3		no	no	no	no	no	no	no	no	no	no	no	no	no	no	no	no	no	no	no
AC006130.4		no	no	no	no	no	no	no	no	no	no	no	no	no	no	no	no	no	no	no
AC006133.7		no	no	no	no	no	no	no	no	no	no	no	no	no	no	no	no	no	no	no
AC006145.4		no	no	no	no	no	no	no	no	no	no	no	no	no	no	no	no	no	no	no
AC006150.1		no	no	no	no	no	no	no	no	no	no	no	no	no	no	no	no	no	no	no
AC006153.3		no	no	no	no	no	no	no	no	no	no	no	no	no	no	no	no	no	no	no
AC006159.4		no	no	no	no	no	no	no	no	no	no	no	no	no	no	no	no	no	no	no
AC006159.5		no	no	no	no	no	no	no	no	no	no	no	no	no	no	no	no	no	no	no
AC006160.5		no	no	no	no	no	no	no	no	no	no	no	no	no	no	no	no	no	no	no
AC006160.8		no	no	no	no	no	no	no	no	no	no	no	no	no	no	no	no	no	no	no
AC006195.2		no	no	no	no	no	no	no	no	no	no	no	no	no	no	no	no	no	no	no
AC006196.1		no	no	no	no	no	no	no	no	no	no	no	no	no	no	no	no	no	no	no
AC006227.1		no	no	no	no	no	no	no	no	no	no	no	no	no	no	no	no	no	no	no
AC006262.10		no	no	no	no	no	no	no	no	no	no	no	no	no	no	no	no	no	no	no
AC006262.11		no	no	no	no	no	no	no	no	no	no	no	no	no	no	no	no	no	no	no
AC006262.4		no	no	no	no	no	no	no	no	no	no	no	no	no	no	no	no	no	no	no
AC006262.5		no	no	no	no	no	no	no	no	no	no	no	no	no	no	no	no	no	no	no
AC006262.6		no	no	no	no	no	no	no	no	no	no	no	no	no	no	no	no	no	no	no
AC006272.2		no	no	no	no	no	no	no	no	no	no	no	no	no	no	no	no	no	no	no
AC006273.4		no	no	no	no	no	no	no	no	no	no	no	no	no	no	no	no	no	no	no
AC006273.5		no	no	no	no	no	no	no	no	no	no	no	no	no	no	no	no	no	no	no
AC006277.2		no	no	no	no	no	no	no	no	no	no	no	no	no	no	no	no	no	no	no
AC006277.3		no	no	no	no	no	no	no	no	no	no	no	no	no	no	no	no	no	no	no
AC006296.1		no	no	no	no	no	no	no	no	no	no	no	no	no	no	no	no	no	no	no
AC006296.2		no	no	no	no	no	no	no	no	no	no	no	no	no	no	no	no	no	no	no
AC006326.3		no	no	no	no	no	no	no	no	no	no	no	no	no	no	no	no	no	no	no
AC006328.1		no	no	no	no	no	no	no	no	no	no	no	no	no	no	no	no	no	no	no
AC006328.9		no	no	no	no	no	no	no	no	no	no	no	no	no	no	no	no	no	no	no
AC006335.10		no	no	no	no	no	no	no	no	no	no	no	no	no	no	no	no	no	no	no
AC006335.11		no	no	no	no	no	no	no	no	no	no	no	no	no	no	no	no	no	no	no
AC006335.2		no	no	no	no	no	no	no	no	no	no	no	no	no	no	no	no	no	no	no
AC006335.6		no	no	no	no	no	no	no	no	no	no	no	no	no	no	no	no	no	no	no
AC006355.3		no	no	no	no	no	no	no	no	no	no	no	no	no	no	no	no	no	no	no
AC006366.3		no	no	no	no	no	no	no	no	no	no	no	no	no	no	no	no	no	no	no
AC006369.2		no	no	no	no	no	no	no	no	no	no	no	no	no	no	no	no	no	no	no
AC006369.3		no	no	no	no	no	no	no	no	no	no	no	no	no	no	no	no	no	no	no
AC006372.4		no	no	no	no	no	no	no	no	no	no	no	no	no	no	no	no	no	no	no
AC006372.5		no	no	no	no	no	no	no	no	no	no	no	no	no	no	no	no	no	no	no
AC006372.6		no	no	no	no	no	no	no	no	no	no	no	no	no	no	no	no	no	no	no
AC006373.1		no	no	no	no	no	no	no	no	no	no	no	no	no	no	no	no	no	no	no
AC006378.2		no	no	no	no	no	no	no	no	no	no	no	no	no	no	no	no	no	no	no
AC006380.3		no	no	no	no	no	no	no	no	no	no	no	no	no	no	no	no	no	no	no
AC006386.1		no	no	no	no	no	no	no	no	no	no	no	no	no	no	no	no	no	no	no
AC006390.4		no	no	no	no	no	no	no	no	no	no	no	no	no	no	no	no	no	no	no
AC006427.2		no	no	no	no	no	no	no	no	no	no	no	no	no	no	no	no	no	no	no
AC006445.1		no	no	no	no	no	no	no	no	no	no	no	no	no	no	no	no	no	no	no
AC006445.6		no	no	no	no	no	no	no	no	no	no	no	no	no	no	no	no	no	no	no
AC006445.7		no	no	no	no	no	no	no	no	no	no	no	no	no	no	no	no	no	no	no
AC006449.1		no	no	no	no	no	no	no	no	no	no	no	no	no	no	no	no	no	no	no
AC006449.2		no	no	no	no	no	no	no	no	no	no	no	no	no	no	no	no	no	no	no
AC006458.3		no	no	no	no	no	no	no	no	no	no	no	no	no	no	no	no	no	no	no
AC006460.2		no	no	no	no	no	no	no	no	no	no	no	no	no	no	no	no	no	no	no
AC006461.2		no	no	no	no	no	no	no	no	no	no	no	no	no	no	no	no	no	no	no
AC006466.5		no	no	no	no	no	no	no	no	no	no	no	no	no	no	no	no	no	no	no
AC006482.1		no	no	no	no	no	no	no	no	no	no	no	no	no	no	no	no	no	no	no
AC006483.5		no	no	no	no	no	no	no	no	no	no	no	no	no	no	no	no	no	no	no
AC006486.10		no	no	no	no	no	no	no	no	no	no	no	no	no	no	no	no	no	no	no
AC006486.9		no	no	no	no	no	no	no	no	no	no	no	no	no	no	no	no	no	no	no
AC006499.1		no	no	no	no	no	no	no	no	no	no	no	no	no	no	no	no	no	no	no
AC006499.2		no	no	no	no	no	no	no	no	no	no	no	no	no	no	no	no	no	no	no
AC006499.3		no	no	no	no	no	no	no	no	no	no	no	no	no	no	no	no	no	no	no
AC006499.4		no	no	no	no	no	no	no	no	no	no	no	no	no	no	no	no	no	no	no
AC006499.5		no	no	no	no	no	no	no	no	no	no	no	no	no	no	no	no	no	no	no
AC006499.6		no	no	no	no	no	no	no	no	no	no	no	no	no	no	no	no	no	no	no
AC006499.7		no	no	no	no	no	no	no	no	no	no	no	no	no	no	no	no	no	no	no
AC006499.9		no	no	no	no	no	no	no	no	no	no	no	no	no	no	no	no	no	no	no
AC006509.4		no	no	no	no	no	no	no	no	no	no	no	no	no	no	no	no	no	no	no
AC006509.7		no	no	no	no	no	no	no	no	no	no	no	no	no	no	no	no	no	no	no
AC006538.1		no	no	no	no	no	no	no	no	no	no	no	no	no	no	no	no	no	no	no
AC006538.4		no	no	no	no	no	no	no	no	no	no	no	no	no	no	no	no	no	no	no
AC006538.8		no	no	no	no	no	no	no	no	no	no	no	no	no	no	no	no	no	no	no
AC006539.2		no	no	no	no	no	no	no	no	no	no	no	no	no	no	no	no	no	no	no
AC006539.3		no	no	no	no	no	no	no	no	no	no	no	no	no	no	no	no	no	no	no
AC006539.6		no	no	no	no	no	no	no	no	no	no	no	no	no	no	no	no	no	no	no
AC006547.13		no	no	no	no	no	no	no	no	no	no	no	no	no	no	no	no	no	no	no
AC006547.15		no	no	no	no	no	no	no	no	no	no	no	no	no	no	no	no	no	no	no
AC006547.8		no	no	no	no	no	no	no	no	no	no	no	no	no	no	no	no	no	no	no
AC006548.19		no	no	no	no	no	no	no	no	no	no	no	no	no	no	no	no	no	no	no
AC006548.26		no	no	no	no	no	no	no	no	no	no	no	no	no	no	no	no	no	no	no
AC006548.28		no	no	no	no	no	no	no	no	no	no	no	no	no	no	no	no	no	no	no
AC006552.1		no	no	no	no	no	no	no	no	no	no	no	no	no	no	no	no	no	no	no
AC006840.1		no	no	no	no	no	no	no	no	no	no	no	no	no	no	no	no	no	no	no
AC006942.4		no	no	no	no	no	no	no	no	no	no	no	no	no	no	no	no	no	no	no
AC006946.12		no	no	no	no	no	no	no	no	no	no	no	no	no	no	no	no	no	no	no
AC006946.15		no	no	no	no	no	no	no	no	no	no	no	no	no	no	no	no	no	no	no
AC006946.16		no	no	no	no	no	no	no	no	no	no	no	no	no	no	no	no	no	no	no
AC006946.17		no	no	no	no	no	no	no	no	no	no	no	no	no	no	no	no	no	no	no
AC006947.1		no	no	no	no	no	no	no	no	no	no	no	no	no	no	no	no	no	no	no
AC006960.5		no	no	no	no	no	no	no	no	no	no	no	no	no	no	no	no	no	no	no
AC006960.7		no	no	no	no	no	no	no	no	no	no	no	no	no	no	no	no	no	no	no
AC006978.6		no	no	no	no	no	no	no	no	no	no	no	no	no	no	no	no	no	no	no
AC006987.4		no	no	no	no	no	no	no	no	no	no	no	no	no	no	no	no	no	no	no
AC006987.5		no	no	no	no	no	no	no	no	no	no	no	no	no	no	no	no	no	no	no
AC006987.6		no	no	no	no	no	no	no	no	no	no	no	no	no	no	no	no	no	no	no
AC006989.2		no	no	no	no	no	no	no	no	no	no	no	no	no	no	no	no	no	no	no
AC006994.1		no	no	no	no	no	no	no	no	no	no	no	no	no	no	no	no	no	no	no
AC006994.2		no	no	no	no	no	no	no	no	no	no	no	no	no	no	no	no	no	no	no
AC006994.3		no	no	no	no	no	no	no	no	no	no	no	no	no	no	no	no	no	no	no
AC007000.10		no	no	no	no	no	no	no	no	no	no	no	no	no	no	no	no	no	no	no
AC007003.1		no	no	no	no	no	no	no	no	no	no	no	no	no	no	no	no	no	no	no
AC007009.1		no	no	no	no	no	no	no	no	no	no	no	no	no	no	no	no	no	no	no
AC007016.3		no	no	no	no	no	no	no	no	no	no	no	no	no	no	no	no	no	no	no
AC007036.4		no	no	no	no	no	no	no	no	no	no	no	no	no	no	no	no	no	no	no
AC007036.5		no	no	no	no	no	no	no	no	no	no	no	no	no	no	no	no	no	no	no
AC007036.6		no	no	no	no	no	no	no	no	no	no	no	no	no	no	no	no	no	no	no
AC007038.7		no	no	no	no	no	no	no	no	no	no	no	no	no	no	no	no	no	no	no
AC007040.11		no	no	no	no	no	no	no	no	no	no	no	no	no	no	no	no	no	no	no
AC007040.6		no	no	no	no	no	no	no	no	no	no	no	no	no	no	no	no	no	no	no
AC007040.8		no	no	no	no	no	no	no	no	no	no	no	no	no	no	no	no	no	no	no
AC007041.2		no	no	no	no	no	no	no	no	no	no	no	no	no	no	no	no	no	no	no
AC007050.17		no	no	no	no	no	no	no	no	no	no	no	no	no	no	no	no	no	no	no
AC007064.22		no	no	no	no	no	no	no	no	no	no	no	no	no	no	no	no	no	no	no
AC007064.24		no	no	no	no	no	no	no	no	no	no	no	no	no	no	no	no	no	no	no
AC007064.25		no	no	no	no	no	no	no	no	no	no	no	no	no	no	no	no	no	no	no
AC007064.29		no	no	no	no	no	no	no	no	no	no	no	no	no	no	no	no	no	no	no
AC007078.4		no	no	no	no	no	no	no	no	no	no	no	no	no	no	no	no	no	no	no
AC007091.1		no	no	no	no	no	no	no	no	no	no	no	no	no	no	no	no	no	no	no
AC007098.1		no	no	no	no	no	no	no	no	no	no	no	no	no	no	no	no	no	no	no
AC007099.1		no	no	no	no	no	no	no	no	no	no	no	no	no	no	no	no	no	no	no
AC007099.2		no	no	no	no	no	no	no	no	no	no	no	no	no	no	no	no	no	no	no
AC007106.1		no	no	no	no	no	no	no	no	no	no	no	no	no	no	no	no	no	no	no
AC007115.3		no	no	no	no	no	no	no	no	no	no	no	no	no	no	no	no	no	no	no
AC007126.1		no	no	no	no	no	no	no	no	no	no	no	no	no	no	no	no	no	no	no
AC007128.1		no	no	no	no	no	no	no	no	no	no	no	no	no	no	no	no	no	no	no
AC007131.1		no	no	no	no	no	no	no	no	no	no	no	no	no	no	no	no	no	no	no
AC007131.2		no	no	no	no	no	no	no	no	no	no	no	no	no	no	no	no	no	no	no
AC007136.1		no	no	no	no	no	no	no	no	no	no	no	no	no	no	no	no	no	no	no
AC007161.5		no	no	no	no	no	no	no	no	no	no	no	no	no	no	no	no	no	no	no
AC007163.1		no	no	no	no	no	no	no	no	no	no	no	no	no	no	no	no	no	no	no
AC007163.3		no	no	no	no	no	no	no	no	no	no	no	no	no	no	no	no	no	no	no
AC007163.6		no	no	no	no	no	no	no	no	no	no	no	no	no	no	no	no	no	no	no
AC007179.1		no	no	no	no	no	no	no	no	no	no	no	no	no	no	no	no	no	no	no
AC007182.6		no	no	no	no	no	no	no	no	no	no	no	no	no	no	no	no	no	no	no
AC007191.4		no	no	no	no	no	no	no	no	no	no	no	no	no	no	no	no	no	no	no
AC007192.4		no	no	no	no	no	no	no	no	no	no	no	no	no	no	no	no	no	no	no
AC007192.6		no	no	no	no	no	no	no	no	no	no	no	no	no	no	no	no	no	no	no
AC007193.10		no	no	no	no	no	no	no	no	no	no	no	no	no	no	no	no	no	no	no
AC007193.6		no	no	no	no	no	no	no	no	no	no	no	no	no	no	no	no	no	no	no
AC007193.8		no	no	no	no	no	no	no	no	no	no	no	no	no	no	no	no	no	no	no
AC007193.9		no	no	no	no	no	no	no	no	no	no	no	no	no	no	no	no	no	no	no
AC007204.2		no	no	no	no	no	no	no	no	no	no	no	no	no	no	no	no	no	no	no
AC007204.3		no	no	no	no	no	no	no	no	no	no	no	no	no	no	no	no	no	no	no
AC007228.11		no	no	no	no	no	no	no	no	no	no	no	no	no	no	no	no	no	no	no
AC007228.5		no	no	no	no	no	no	no	no	no	no	no	no	no	no	no	no	no	no	no
AC007228.8		no	no	no	no	no	no	no	no	no	no	no	no	no	no	no	no	no	no	no
AC007228.9		no	no	no	no	no	no	no	no	no	no	no	no	no	no	no	no	no	no	no
AC007229.3		no	no	no	no	no	no	no	no	no	no	no	no	no	no	no	no	no	no	no
AC007237.2		no	no	no	no	no	no	no	no	no	no	no	no	no	no	no	no	no	no	no
AC007238.1		no	no	no	no	no	no	no	no	no	no	no	no	no	no	no	no	no	no	no
AC007246.3		no	no	no	no	no	no	no	no	no	no	no	no	no	no	no	no	no	no	no
AC007249.3		no	no	no	no	no	no	no	no	no	no	no	no	no	no	no	no	no	no	no
AC007250.4		no	no	no	no	no	no	no	no	no	no	no	no	no	no	no	no	no	no	no
AC007251.2		no	no	no	no	no	no	no	no	no	no	no	no	no	no	no	no	no	no	no
AC007253.1		no	no	no	no	no	no	no	no	no	no	no	no	no	no	no	no	no	no	no
AC007255.8		no	no	no	no	no	no	no	no	no	no	no	no	no	no	no	no	no	no	no
AC007256.5		no	no	no	no	no	no	no	no	no	no	no	no	no	no	no	no	no	no	no
AC007271.3		no	no	no	no	no	no	no	no	no	no	no	no	no	no	no	no	no	no	no
AC007272.3		no	no	no	no	no	no	no	no	no	no	no	no	no	no	no	no	no	no	no
AC007274.2		no	no	no	no	no	no	no	no	no	no	no	no	no	no	no	no	no	no	no
AC007274.5		no	no	no	no	no	no	no	no	no	no	no	no	no	no	no	no	no	no	no
AC007277.3		no	no	no	no	no	no	no	no	no	no	no	no	no	no	no	no	no	no	no
AC007278.2		no	no	no	no	no	no	no	no	no	no	no	no	no	no	no	no	no	no	no
AC007278.3		no	no	no	no	no	no	no	no	no	no	no	no	no	no	no	no	no	no	no
AC007279.2		no	no	no	no	no	no	no	no	no	no	no	no	no	no	no	no	no	no	no
AC007283.4		no	no	no	no	no	no	no	no	no	no	no	no	no	no	no	no	no	no	no
AC007283.5		no	no	no	no	no	no	no	no	no	no	no	no	no	no	no	no	no	no	no
AC007285.6		no	no	no	no	no	no	no	no	no	no	no	no	no	no	no	no	no	no	no
AC007285.7		no	no	no	no	no	no	no	no	no	no	no	no	no	no	no	no	no	no	no
AC007292.3		no	no	no	no	no	no	no	no	no	no	no	no	no	no	no	no	no	no	no
AC007292.4		no	no	no	no	no	no	no	no	no	no	no	no	no	no	no	no	no	no	no
AC007292.6		no	no	no	no	no	no	no	no	no	no	no	no	no	no	no	no	no	no	no
AC007292.7		no	no	no	no	no	no	no	no	no	no	no	no	no	no	no	no	no	no	no
AC007308.7		no	no	no	no	no	no	no	no	no	no	no	no	no	no	no	no	no	no	no
AC007312.3		no	no	no	no	no	no	no	no	no	no	no	no	no	no	no	no	no	no	no
AC007317.1		no	no	no	no	no	no	no	no	no	no	no	no	no	no	no	no	no	no	no
AC007318.5		no	no	no	no	no	no	no	no	no	no	no	no	no	no	no	no	no	no	no
AC007319.1		no	no	no	no	no	no	no	no	no	no	no	no	no	no	no	no	no	no	no
AC007322.1		no	no	no	no	no	no	no	no	no	no	no	no	no	no	no	no	no	no	no
AC007322.3		no	no	no	no	no	no	no	no	no	no	no	no	no	no	no	no	no	no	no
AC007322.5		no	no	no	no	no	no	no	no	no	no	no	no	no	no	no	no	no	no	no
AC007322.7		no	no	no	no	no	no	no	no	no	no	no	no	no	no	no	no	no	no	no
AC007325.1		no	no	no	no	no	no	no	no	no	no	no	no	no	no	no	no	no	no	no
AC007325.2		no	no	no	no	no	no	no	no	no	no	no	no	no	no	no	no	no	no	no
AC007325.3		no	no	no	no	no	no	no	no	no	no	no	no	no	no	no	no	no	no	no
AC007325.4		no	no	no	no	no	no	no	no	no	no	no	no	no	no	no	no	no	no	no
AC007326.1		no	no	no	no	no	no	no	no	no	no	no	no	no	no	no	no	no	no	no
AC007326.10		no	no	no	no	no	no	no	no	no	no	no	no	no	no	no	no	no	no	no
AC007326.12		no	no	no	no	no	no	no	no	no	no	no	no	no	no	no	no	no	no	no
AC007326.9		no	no	no	no	no	no	no	no	no	no	no	no	no	no	no	no	no	no	no
AC007327.5		no	no	no	no	no	no	no	no	no	no	no	no	no	no	no	no	no	no	no
AC007327.6		no	no	no	no	no	no	no	no	no	no	no	no	no	no	no	no	no	no	no
AC007347.1		no	no	no	no	no	no	no	no	no	no	no	no	no	no	no	no	no	no	no
AC007349.4		no	no	no	no	no	no	no	no	no	no	no	no	no	no	no	no	no	no	no
AC007349.5		no	no	no	no	no	no	no	no	no	no	no	no	no	no	no	no	no	no	no
AC007349.7		no	no	no	no	no	no	no	no	no	no	no	no	no	no	no	no	no	no	no
AC007359.6		no	no	no	no	no	no	no	no	no	no	no	no	no	no	no	no	no	no	no
AC007362.3		no	no	no	no	no	no	no	no	no	no	no	no	no	no	no	no	no	no	no
AC007364.1		no	no	no	no	no	no	no	no	no	no	no	no	no	no	no	no	no	no	no
AC007365.1		no	no	no	no	no	no	no	no	no	no	no	no	no	no	no	no	no	no	no
AC007365.3		no	no	no	no	no	no	no	no	no	no	no	no	no	no	no	no	no	no	no
AC007365.4		no	no	no	no	no	no	no	no	no	no	no	no	no	no	no	no	no	no	no
AC007381.3		no	no	no	no	no	no	no	no	no	no	no	no	no	no	no	no	no	no	no
AC007383.3		no	no	no	no	no	no	no	no	no	no	no	no	no	no	no	no	no	no	no
AC007383.4		no	no	no	no	no	no	no	no	no	no	no	no	no	no	no	no	no	no	no
AC007383.6		no	no	no	no	no	no	no	no	no	no	no	no	no	no	no	no	no	no	no
AC007386.2		no	no	no	no	no	no	no	no	no	no	no	no	no	no	no	no	no	no	no
AC007386.3		no	no	no	no	no	no	no	no	no	no	no	no	no	no	no	no	no	no	no
AC007386.4		no	no	no	no	no	no	no	no	no	no	no	no	no	no	no	no	no	no	no
AC007387.2		no	no	no	no	no	no	no	no	no	no	no	no	no	no	no	no	no	no	no
AC007389.1		no	no	no	no	no	no	no	no	no	no	no	no	no	no	no	no	no	no	no
AC007389.2		no	no	no	no	no	no	no	no	no	no	no	no	no	no	no	no	no	no	no
AC007389.3		no	no	no	no	no	no	no	no	no	no	no	no	no	no	no	no	no	no	no
AC007390.4		no	no	no	no	no	no	no	no	no	no	no	no	no	no	no	no	no	no	no
AC007391.2		no	no	no	no	no	no	no	no	no	no	no	no	no	no	no	no	no	no	no
AC007392.3		no	no	no	no	no	no	no	no	no	no	no	no	no	no	no	no	no	no	no
AC007392.4		no	no	no	no	no	no	no	no	no	no	no	no	no	no	no	no	no	no	no
AC007394.3		no	no	no	no	no	no	no	no	no	no	no	no	no	no	no	no	no	no	no
AC007395.3		no	no	no	no	no	no	no	no	no	no	no	no	no	no	no	no	no	no	no
AC007395.4		no	no	no	no	no	no	no	no	no	no	no	no	no	no	no	no	no	no	no
AC007403.2		no	no	no	no	no	no	no	no	no	no	no	no	no	no	no	no	no	no	no
AC007403.3		no	no	no	no	no	no	no	no	no	no	no	no	no	no	no	no	no	no	no
AC007405.4		no	no	no	no	no	no	no	no	no	no	no	no	no	no	no	no	no	no	no
AC007405.6		no	no	no	no	no	no	no	no	no	no	no	no	no	no	no	no	no	no	no
AC007405.8		no	no	no	no	no	no	no	no	no	no	no	no	no	no	no	no	no	no	no
AC007422.1		no	no	no	no	no	no	no	no	no	no	no	no	no	no	no	no	no	no	no
AC007461.2		no	no	no	no	no	no	no	no	no	no	no	no	no	no	no	no	no	no	no
AC007463.2		no	no	no	no	no	no	no	no	no	no	no	no	no	no	no	no	no	no	no
AC007491.1		no	no	no	no	no	no	no	no	no	no	no	no	no	no	no	no	no	no	no
AC007551.2		no	no	no	no	no	no	no	no	no	no	no	no	no	no	no	no	no	no	no
AC007556.3		no	no	no	no	no	no	no	no	no	no	no	no	no	no	no	no	no	no	no
AC007557.1		no	no	no	no	no	no	no	no	no	no	no	no	no	no	no	no	no	no	no
AC007557.2		no	no	no	no	no	no	no	no	no	no	no	no	no	no	no	no	no	no	no
AC007557.3		no	no	no	no	no	no	no	no	no	no	no	no	no	no	no	no	no	no	no
AC007557.4		no	no	no	no	no	no	no	no	no	no	no	no	no	no	no	no	no	no	no
AC007557.5		no	no	no	no	no	no	no	no	no	no	no	no	no	no	no	no	no	no	no
AC007559.1		no	no	no	no	no	no	no	no	no	no	no	no	no	no	no	no	no	no	no
AC007560.1		no	no	no	no	no	no	no	no	no	no	no	no	no	no	no	no	no	no	no
AC007562.1		no	no	no	no	no	no	no	no	no	no	no	no	no	no	no	no	no	no	no
AC007563.1		no	no	no	no	no	no	no	no	no	no	no	no	no	no	no	no	no	no	no
AC007563.3		no	no	no	no	no	no	no	no	no	no	no	no	no	no	no	no	no	no	no
AC007563.4		no	no	no	no	no	no	no	no	no	no	no	no	no	no	no	no	no	no	no
AC007563.5		no	no	no	no	no	no	no	no	no	no	no	no	no	no	no	no	no	no	no
AC007566.10		no	no	no	no	no	no	no	no	no	no	no	no	no	no	no	no	no	no	no
AC007568.1		no	no	no	no	no	no	no	no	no	no	no	no	no	no	no	no	no	no	no
AC007618.3		no	no	no	no	no	no	no	no	no	no	no	no	no	no	no	no	no	no	no
AC007620.3		no	no	no	no	no	no	no	no	no	no	no	no	no	no	no	no	no	no	no
AC007631.1		no	no	no	no	no	no	no	no	no	no	no	no	no	no	no	no	no	no	no
AC007652.1		no	no	no	no	no	no	no	no	no	no	no	no	no	no	no	no	no	no	no
AC007677.2		no	no	no	no	no	no	no	no	no	no	no	no	no	no	no	no	no	no	no
AC007679.1		no	no	no	no	no	no	no	no	no	no	no	no	no	no	no	no	no	no	no
AC007679.3		no	no	no	no	no	no	no	no	no	no	no	no	no	no	no	no	no	no	no
AC007679.4		no	no	no	no	no	no	no	no	no	no	no	no	no	no	no	no	no	no	no
AC007682.1		no	no	no	no	no	no	no	no	no	no	no	no	no	no	no	no	no	no	no
AC007731.1		no	no	no	no	no	no	no	no	no	no	no	no	no	no	no	no	no	no	no
AC007740.1		no	no	no	no	no	no	no	no	no	no	no	no	no	no	no	no	no	no	no
AC007742.3		no	no	no	no	no	no	no	no	no	no	no	no	no	no	no	no	no	no	no
AC007743.1		no	no	no	no	no	no	no	no	no	no	no	no	no	no	no	no	no	no	no
AC007750.5		no	no	no	no	no	no	no	no	no	no	no	no	no	no	no	no	no	no	no
AC007773.2		no	no	no	no	no	no	no	no	no	no	no	no	no	no	no	no	no	no	no
AC007787.2		no	no	no	no	no	no	no	no	no	no	no	no	no	no	no	no	no	no	no
AC007787.3		no	no	no	no	no	no	no	no	no	no	no	no	no	no	no	no	no	no	no
AC007790.4		no	no	no	no	no	no	no	no	no	no	no	no	no	no	no	no	no	no	no
AC007792.1		no	no	no	no	no	no	no	no	no	no	no	no	no	no	no	no	no	no	no
AC007795.1		no	no	no	no	no	no	no	no	no	no	no	no	no	no	no	no	no	no	no
AC007796.1		no	no	no	no	no	no	no	no	no	no	no	no	no	no	no	no	no	no	no
AC007875.2		no	no	no	no	no	no	no	no	no	no	no	no	no	no	no	no	no	no	no
AC007879.1		no	no	no	no	no	no	no	no	no	no	no	no	no	no	no	no	no	no	no
AC007879.2		no	no	no	no	no	no	no	no	no	no	no	no	no	no	no	no	no	no	no
AC007879.3		no	no	no	no	no	no	no	no	no	no	no	no	no	no	no	no	no	no	no
AC007879.4		no	no	no	no	no	no	no	no	no	no	no	no	no	no	no	no	no	no	no
AC007879.5		no	no	no	no	no	no	no	no	no	no	no	no	no	no	no	no	no	no	no
AC007879.6		no	no	no	no	no	no	no	no	no	no	no	no	no	no	no	no	no	no	no
AC007879.7		no	no	no	no	no	no	no	no	no	no	no	no	no	no	no	no	no	no	no
AC007880.1		no	no	no	no	no	no	no	no	no	no	no	no	no	no	no	no	no	no	no
AC007881.4		no	no	no	no	no	no	no	no	no	no	no	no	no	no	no	no	no	no	no
AC007899.3		no	no	no	no	no	no	no	no	no	no	no	no	no	no	no	no	no	no	no
AC007906.1		no	no	no	no	no	no	no	no	no	no	no	no	no	no	no	no	no	no	no
AC007908.1		no	no	no	no	no	no	no	no	no	no	no	no	no	no	no	no	no	no	no
AC007919.18		no	no	no	no	no	no	no	no	no	no	no	no	no	no	no	no	no	no	no
AC007919.19		no	no	no	no	no	no	no	no	no	no	no	no	no	no	no	no	no	no	no
AC007948.1		no	no	no	no	no	no	no	no	no	no	no	no	no	no	no	no	no	no	no
AC007950.1		no	no	no	no	no	no	no	no	no	no	no	no	no	no	no	no	no	no	no
AC007950.2		no	no	no	no	no	no	no	no	no	no	no	no	no	no	no	no	no	no	no
AC007952.4		no	no	no	no	no	no	no	no	no	no	no	no	no	no	no	no	no	no	no
AC007952.5		no	no	no	no	no	no	no	no	no	no	no	no	no	no	no	no	no	no	no
AC007952.6		no	no	no	no	no	no	no	no	no	no	no	no	no	no	no	no	no	no	no
AC007966.1		no	no	no	no	no	no	no	no	no	no	no	no	no	no	no	no	no	no	no
AC007967.2		no	no	no	no	no	no	no	no	no	no	no	no	no	no	no	no	no	no	no
AC007967.3		no	no	no	no	no	no	no	no	no	no	no	no	no	no	no	no	no	no	no
AC007967.4		no	no	no	no	no	no	no	no	no	no	no	no	no	no	no	no	no	no	no
AC007969.4		no	no	no	no	no	no	no	no	no	no	no	no	no	no	no	no	no	no	no
AC007969.5		no	no	no	no	no	no	no	no	no	no	no	no	no	no	no	no	no	no	no
AC008060.5		no	no	no	no	no	no	no	no	no	no	no	no	no	no	no	no	no	no	no
AC008060.7		no	no	no	no	no	no	no	no	no	no	no	no	no	no	no	no	no	no	no
AC008060.8		no	no	no	no	no	no	no	no	no	no	no	no	no	no	no	no	no	no	no
AC008063.2		no	no	no	no	no	no	no	no	no	no	no	no	no	no	no	no	no	no	no
AC008063.3		no	no	no	no	no	no	no	no	no	no	no	no	no	no	no	no	no	no	no
AC008065.1		no	no	no	no	no	no	no	no	no	no	no	no	no	no	no	no	no	no	no
AC008067.2		no	no	no	no	no	no	no	no	no	no	no	no	no	no	no	no	no	no	no
AC008069.1		no	no	no	no	no	no	no	no	no	no	no	no	no	no	no	no	no	no	no
AC008069.2		no	no	no	no	no	no	no	no	no	no	no	no	no	no	no	no	no	no	no
AC008072.1		no	no	no	no	no	no	no	no	no	no	no	no	no	no	no	no	no	no	no
AC008073.7		no	no	no	no	no	no	no	no	no	no	no	no	no	no	no	no	no	no	no
AC008073.9		no	no	no	no	no	no	no	no	no	no	no	no	no	no	no	no	no	no	no
AC008074.1		no	no	no	no	no	no	no	no	no	no	no	no	no	no	no	no	no	no	no
AC008074.3		no	no	no	no	no	no	no	no	no	no	no	no	no	no	no	no	no	no	no
AC008074.4		no	no	no	no	no	no	no	no	no	no	no	no	no	no	no	no	no	no	no
AC008074.5		no	no	no	no	no	no	no	no	no	no	no	no	no	no	no	no	no	no	no
AC008079.10		no	no	no	no	no	no	no	no	no	no	no	no	no	no	no	no	no	no	no
AC008079.9		no	no	no	no	no	no	no	no	no	no	no	no	no	no	no	no	no	no	no
AC008088.4		no	no	no	no	no	no	no	no	no	no	no	no	no	no	no	no	no	no	no
AC008103.3		no	no	no	no	no	no	no	no	no	no	no	no	no	no	no	no	no	no	no
AC008103.4		no	no	no	no	no	no	no	no	no	no	no	no	no	no	no	no	no	no	no
AC008132.13		no	no	no	no	no	no	no	no	no	no	no	no	no	no	no	no	no	no	no
AC008132.14		no	no	no	no	no	no	no	no	no	no	no	no	no	no	no	no	no	no	no
AC008132.15		no	no	no	no	no	no	no	no	no	no	no	no	no	no	no	no	no	no	no
AC008154.4		no	no	no	no	no	no	no	no	no	no	no	no	no	no	no	no	no	no	no
AC008154.5		no	no	no	no	no	no	no	no	no	no	no	no	no	no	no	no	no	no	no
AC008155.1		no	no	no	no	no	no	no	no	no	no	no	no	no	no	no	no	no	no	no
AC008155.2		no	no	no	no	no	no	no	no	no	no	no	no	no	no	no	no	no	no	no
AC008171.1		no	no	no	no	no	no	no	no	no	no	no	no	no	no	no	no	no	no	no
AC008173.1		no	no	no	no	no	no	no	no	no	no	no	no	no	no	no	no	no	no	no
AC008175.1		no	no	no	no	no	no	no	no	no	no	no	no	no	no	no	no	no	no	no
AC008264.4		no	no	no	no	no	no	no	no	no	no	no	no	no	no	no	no	no	no	no
AC008268.1		no	no	no	no	no	no	no	no	no	no	no	no	no	no	no	no	no	no	no
AC008269.2		no	no	no	no	no	no	no	no	no	no	no	no	no	no	no	no	no	no	no
AC008271.1		no	no	no	no	no	no	no	no	no	no	no	no	no	no	no	no	no	no	no
AC008277.1		no	no	no	no	no	no	no	no	no	no	no	no	no	no	no	no	no	no	no
AC008278.2		no	no	no	no	no	no	no	no	no	no	no	no	no	no	no	no	no	no	no
AC008278.3		no	no	no	no	no	no	no	no	no	no	no	no	no	no	no	no	no	no	no
AC008280.1		no	no	no	no	no	no	no	no	no	no	no	no	no	no	no	no	no	no	no
AC008280.3		no	no	no	no	no	no	no	no	no	no	no	no	no	no	no	no	no	no	no
AC008281.1		no	no	no	no	no	no	no	no	no	no	no	no	no	no	no	no	no	no	no
AC008427.2		no	no	no	no	no	no	no	no	no	no	no	no	no	no	no	no	no	no	no
AC008440.10		no	no	no	no	no	no	no	no	no	no	no	no	no	no	no	no	no	no	no
AC008440.5		no	no	no	no	no	no	no	no	no	no	no	no	no	no	no	no	no	no	no
AC008522.1		no	no	no	no	no	no	no	no	no	no	no	no	no	no	no	no	no	no	no
AC008565.1		no	no	no	no	no	no	no	no	no	no	no	no	no	no	no	no	no	no	no
AC008592.3		no	no	no	no	no	no	no	no	no	no	no	no	no	no	no	no	no	no	no
AC008592.4		no	no	no	no	no	no	no	no	no	no	no	no	no	no	no	no	no	no	no
AC008592.5		no	no	no	no	no	no	no	no	no	no	no	no	no	no	no	no	no	no	no
AC008592.7		no	no	no	no	no	no	no	no	no	no	no	no	no	no	no	no	no	no	no
AC008592.8		no	no	no	no	no	no	no	no	no	no	no	no	no	no	no	no	no	no	no
AC008622.1		no	no	no	no	no	no	no	no	no	no	no	no	no	no	no	no	no	no	no
AC008641.1		no	no	no	no	no	no	no	no	no	no	no	no	no	no	no	no	no	no	no
AC008686.1		no	no	no	no	no	no	no	no	no	no	no	no	no	no	no	no	no	no	no
AC008691.1		no	no	no	no	no	no	no	no	no	no	no	no	no	no	no	no	no	no	no
AC008694.2		no	no	no	no	no	no	no	no	no	no	no	no	no	no	no	no	no	no	no
AC008694.3		no	no	no	no	no	no	no	no	no	no	no	no	no	no	no	no	no	no	no
AC008697.1		no	no	no	no	no	no	no	no	no	no	no	no	no	no	no	no	no	no	no
AC008703.1		no	no	no	no	no	no	no	no	no	no	no	no	no	no	no	no	no	no	no
AC008746.10		no	no	no	no	no	no	no	no	no	no	no	no	no	no	no	no	no	no	no
AC008746.12		no	no	no	no	no	no	no	no	no	no	no	no	no	no	no	no	no	no	no
AC008746.3		no	no	no	no	no	no	no	no	no	no	no	no	no	no	no	no	no	no	no
AC008746.5		no	no	no	no	no	no	no	no	no	no	no	no	no	no	no	no	no	no	no
AC008746.9		no	no	no	no	no	no	no	no	no	no	no	no	no	no	no	no	no	no	no
AC008753.3		no	no	no	no	no	no	no	no	no	no	no	no	no	no	no	no	no	no	no
AC008753.4		no	no	no	no	no	no	no	no	no	no	no	no	no	no	no	no	no	no	no
AC008753.6		no	no	no	no	no	no	no	no	no	no	no	no	no	no	no	no	no	no	no
AC008759.1		no	no	no	no	no	no	no	no	no	no	no	no	no	no	no	no	no	no	no
AC008781.7		no	no	no	no	no	no	no	no	no	no	no	no	no	no	no	no	no	no	no
AC008810.1		no	no	no	no	no	no	no	no	no	no	no	no	no	no	no	no	no	no	no
AC008834.1		no	no	no	no	no	no	no	no	no	no	no	no	no	no	no	no	no	no	no
AC008834.2		no	no	no	no	no	no	no	no	no	no	no	no	no	no	no	no	no	no	no
AC008850.3		no	no	no	no	no	no	no	no	no	no	no	no	no	no	no	no	no	no	no
AC008914.1		no	no	no	no	no	no	no	no	no	no	no	no	no	no	no	no	no	no	no
AC008937.2		no	no	no	no	no	no	no	no	no	no	no	no	no	no	no	no	no	no	no
AC008937.3		no	no	no	no	no	no	no	no	no	no	no	no	no	no	no	no	no	no	no
AC008940.1		no	no	no	no	no	no	no	no	no	no	no	no	no	no	no	no	no	no	no
AC008982.2		no	no	no	no	no	no	no	no	no	no	no	no	no	no	no	no	no	no	no
AC008984.2		no	no	no	no	no	no	no	no	no	no	no	no	no	no	no	no	no	no	no
AC008984.5		no	no	no	no	no	no	no	no	no	no	no	no	no	no	no	no	no	no	no
AC008984.6		no	no	no	no	no	no	no	no	no	no	no	no	no	no	no	no	no	no	no
AC008984.7		no	no	no	no	no	no	no	no	no	no	no	no	no	no	no	no	no	no	no
AC008985.1		no	no	no	no	no	no	no	no	no	no	no	no	no	no	no	no	no	no	no
AC008991.1		no	no	no	no	no	no	no	no	no	no	no	no	no	no	no	no	no	no	no
AC008992.1		no	no	no	no	no	no	no	no	no	no	no	no	no	no	no	no	no	no	no
AC008993.2		no	no	no	no	no	no	no	no	no	no	no	no	no	no	no	no	no	no	no
AC009005.2		no	no	no	no	no	no	no	no	no	no	no	no	no	no	no	no	no	no	no
AC009014.3		no	no	no	no	no	no	no	no	no	no	no	no	no	no	no	no	no	no	no
AC009022.1		no	no	no	no	no	no	no	no	no	no	no	no	no	no	no	no	no	no	no
AC009052.12		no	no	no	no	no	no	no	no	no	no	no	no	no	no	no	no	no	no	no
AC009060.1		no	no	no	no	no	no	no	no	no	no	no	no	no	no	no	no	no	no	no
AC009060.2		no	no	no	no	no	no	no	no	no	no	no	no	no	no	no	no	no	no	no
AC009065.1		no	no	no	no	no	no	no	no	no	no	no	no	no	no	no	no	no	no	no
AC009091.1		no	no	no	no	no	no	no	no	no	no	no	no	no	no	no	no	no	no	no
AC009095.4		no	no	no	no	no	no	no	no	no	no	no	no	no	no	no	no	no	no	no
AC009110.1		no	no	no	no	no	no	no	no	no	no	no	no	no	no	no	no	no	no	no
AC009120.10		no	no	no	no	no	no	no	no	no	no	no	no	no	no	no	no	no	no	no
AC009120.11		no	no	no	no	no	no	no	no	no	no	no	no	no	no	no	no	no	no	no
AC009120.3		no	no	no	no	no	no	no	no	no	no	no	no	no	no	no	no	no	no	no
AC009120.4		no	no	no	no	no	no	no	no	no	no	no	no	no	no	no	no	no	no	no
AC009120.5		no	no	no	no	no	no	no	no	no	no	no	no	no	no	no	no	no	no	no
AC009120.6		no	no	no	no	no	no	no	no	no	no	no	no	no	no	no	no	no	no	no
AC009120.8		no	no	no	no	no	no	no	no	no	no	no	no	no	no	no	no	no	no	no
AC009120.9		no	no	no	no	no	no	no	no	no	no	no	no	no	no	no	no	no	no	no
AC009121.1		no	no	no	no	no	no	no	no	no	no	no	no	no	no	no	no	no	no	no
AC009133.12		no	no	no	no	no	no	no	no	no	no	no	no	no	no	no	no	no	no	no
AC009133.15		no	no	no	no	no	no	no	no	no	no	no	no	no	no	no	no	no	no	no
AC009133.17		no	no	no	no	no	no	no	no	no	no	no	no	no	no	no	no	no	no	no
AC009133.21		no	no	no	no	no	no	no	no	no	no	no	no	no	no	no	no	no	no	no
AC009133.22		no	no	no	no	no	no	no	no	no	no	no	no	no	no	no	no	no	no	no
AC009133.23		no	no	no	no	no	no	no	no	no	no	no	no	no	no	no	no	no	no	no
AC009133.24		no	no	no	no	no	no	no	no	no	no	no	no	no	no	no	no	no	no	no
AC009134.1		no	no	no	no	no	no	no	no	no	no	no	no	no	no	no	no	no	no	no
AC009158.1		no	no	no	no	no	no	no	no	no	no	no	no	no	no	no	no	no	no	no
AC009161.1		no	no	no	no	no	no	no	no	no	no	no	no	no	no	no	no	no	no	no
AC009166.5		no	no	no	no	no	no	no	no	no	no	no	no	no	no	no	no	no	no	no
AC009166.7		no	no	no	no	no	no	no	no	no	no	no	no	no	no	no	no	no	no	no
AC009227.2		no	no	no	no	no	no	no	no	no	no	no	no	no	no	no	no	no	no	no
AC009227.3		no	no	no	no	no	no	no	no	no	no	no	no	no	no	no	no	no	no	no
AC009228.1		no	no	no	no	no	no	no	no	no	no	no	no	no	no	no	no	no	no	no
AC009229.5		no	no	no	no	no	no	no	no	no	no	no	no	no	no	no	no	no	no	no
AC009229.6		no	no	no	no	no	no	no	no	no	no	no	no	no	no	no	no	no	no	no
AC009236.2		no	no	no	no	no	no	no	no	no	no	no	no	no	no	no	no	no	no	no
AC009237.10		no	no	no	no	no	no	no	no	no	no	no	no	no	no	no	no	no	no	no
AC009237.11		no	no	no	no	no	no	no	no	no	no	no	no	no	no	no	no	no	no	no
AC009237.13		no	no	no	no	no	no	no	no	no	no	no	no	no	no	no	no	no	no	no
AC009237.14		no	no	no	no	no	no	no	no	no	no	no	no	no	no	no	no	no	no	no
AC009237.16		no	no	no	no	no	no	no	no	no	no	no	no	no	no	no	no	no	no	no
AC009237.17		no	no	no	no	no	no	no	no	no	no	no	no	no	no	no	no	no	no	no
AC009237.2		no	no	no	no	no	no	no	no	no	no	no	no	no	no	no	no	no	no	no
AC009237.4		no	no	no	no	no	no	no	no	no	no	no	no	no	no	no	no	no	no	no
AC009237.5		no	no	no	no	no	no	no	no	no	no	no	no	no	no	no	no	no	no	no
AC009237.6		no	no	no	no	no	no	no	no	no	no	no	no	no	no	no	no	no	no	no
AC009237.8		no	no	no	no	no	no	no	no	no	no	no	no	no	no	no	no	no	no	no
AC009238.6		no	no	no	no	no	no	no	no	no	no	no	no	no	no	no	no	no	no	no
AC009238.7		no	no	no	no	no	no	no	no	no	no	no	no	no	no	no	no	no	no	no
AC009238.8		no	no	no	no	no	no	no	no	no	no	no	no	no	no	no	no	no	no	no
AC009245.3		no	no	no	no	no	no	no	no	no	no	no	no	no	no	no	no	no	no	no
AC009262.2		no	no	no	no	no	no	no	no	no	no	no	no	no	no	no	no	no	no	no
AC009263.2		no	no	no	no	no	no	no	no	no	no	no	no	no	no	no	no	no	no	no
AC009264.1		no	no	no	no	no	no	no	no	no	no	no	no	no	no	no	no	no	no	no
AC009274.6		no	no	no	no	no	no	no	no	no	no	no	no	no	no	no	no	no	no	no
AC009276.4		no	no	no	no	no	no	no	no	no	no	no	no	no	no	no	no	no	no	no
AC009286.1		no	no	no	no	no	no	no	no	no	no	no	no	no	no	no	no	no	no	no
AC009299.2		no	no	no	no	no	no	no	no	no	no	no	no	no	no	no	no	no	no	no
AC009299.3		no	no	no	no	no	no	no	no	no	no	no	no	no	no	no	no	no	no	no
AC009299.4		no	no	no	no	no	no	no	no	no	no	no	no	no	no	no	no	no	no	no
AC009299.5		no	no	no	no	no	no	no	no	no	no	no	no	no	no	no	no	no	no	no
AC009302.2		no	no	no	no	no	no	no	no	no	no	no	no	no	no	no	no	no	no	no
AC009303.1		no	no	no	no	no	no	no	no	no	no	no	no	no	no	no	no	no	no	no
AC009303.2		no	no	no	no	no	no	no	no	no	no	no	no	no	no	no	no	no	no	no
AC009303.3		no	no	no	no	no	no	no	no	no	no	no	no	no	no	no	no	no	no	no
AC009305.1		no	no	no	no	no	no	no	no	no	no	no	no	no	no	no	no	no	no	no
AC009310.1		no	no	no	no	no	no	no	no	no	no	no	no	no	no	no	no	no	no	no
AC009312.1		no	no	no	no	no	no	no	no	no	no	no	no	no	no	no	no	no	no	no
AC009313.1		no	no	no	no	no	no	no	no	no	no	no	no	no	no	no	no	no	no	no
AC009313.2		no	no	no	no	no	no	no	no	no	no	no	no	no	no	no	no	no	no	no
AC009336.19		no	no	no	no	no	no	no	no	no	no	no	no	no	no	no	no	no	no	no
AC009362.2		no	no	no	no	no	no	no	no	no	no	no	no	no	no	no	no	no	no	no
AC009365.4		no	no	no	no	no	no	no	no	no	no	no	no	no	no	no	no	no	no	no
AC009403.2		no	no	no	no	no	no	no	no	no	no	no	no	no	no	no	no	no	no	no
AC009404.2		no	no	no	no	no	no	no	no	no	no	no	no	no	no	no	no	no	no	no
AC009410.1		no	no	no	no	no	no	no	no	no	no	no	no	no	no	no	no	no	no	no
AC009411.1		no	no	no	no	no	no	no	no	no	no	no	no	no	no	no	no	no	no	no
AC009411.2		no	no	no	no	no	no	no	no	no	no	no	no	no	no	no	no	no	no	no
AC009413.2		no	no	no	no	no	no	no	no	no	no	no	no	no	no	no	no	no	no	no
AC009414.1		no	no	no	no	no	no	no	no	no	no	no	no	no	no	no	no	no	no	no
AC009473.1		no	no	no	no	no	no	no	no	no	no	no	no	no	no	no	no	no	no	no
AC009474.1		no	no	no	no	no	no	no	no	no	no	no	no	no	no	no	no	no	no	no
AC009474.2		no	no	no	no	no	no	no	no	no	no	no	no	no	no	no	no	no	no	no
AC009477.7		no	no	no	no	no	no	no	no	no	no	no	no	no	no	no	no	no	no	no
AC009478.1		no	no	no	no	no	no	no	no	no	no	no	no	no	no	no	no	no	no	no
AC009480.3		no	no	no	no	no	no	no	no	no	no	no	no	no	no	no	no	no	no	no
AC009480.4		no	no	no	no	no	no	no	no	no	no	no	no	no	no	no	no	no	no	no
AC009487.4		no	no	no	no	no	no	no	no	no	no	no	no	no	no	no	no	no	no	no
AC009487.5		no	no	no	no	no	no	no	no	no	no	no	no	no	no	no	no	no	no	no
AC009487.6		no	no	no	no	no	no	no	no	no	no	no	no	no	no	no	no	no	no	no
AC009491.1		no	no	no	no	no	no	no	no	no	no	no	no	no	no	no	no	no	no	no
AC009491.2		no	no	no	no	no	no	no	no	no	no	no	no	no	no	no	no	no	no	no
AC009494.3		no	no	no	no	no	no	no	no	no	no	no	no	no	no	no	no	no	no	no
AC009495.2		no	no	no	no	no	no	no	no	no	no	no	no	no	no	no	no	no	no	no
AC009495.3		no	no	no	no	no	no	no	no	no	no	no	no	no	no	no	no	no	no	no
AC009495.4		no	no	no	no	no	no	no	no	no	no	no	no	no	no	no	no	no	no	no
AC009498.1		no	no	no	no	no	no	no	no	no	no	no	no	no	no	no	no	no	no	no
AC009500.2		no	no	no	no	no	no	no	no	no	no	no	no	no	no	no	no	no	no	no
AC009501.4		no	no	no	no	no	no	no	no	no	no	no	no	no	no	no	no	no	no	no
AC009502.1		no	no	no	no	no	no	no	no	no	no	no	no	no	no	no	no	no	no	no
AC009502.4		no	no	no	no	no	no	no	no	no	no	no	no	no	no	no	no	no	no	no
AC009505.2		no	no	no	no	no	no	no	no	no	no	no	no	no	no	no	no	no	no	no
AC009505.4		no	no	no	no	no	no	no	no	no	no	no	no	no	no	no	no	no	no	no
AC009506.1		no	no	no	no	no	no	no	no	no	no	no	no	no	no	no	no	no	no	no
AC009506.2		no	no	no	no	no	no	no	no	no	no	no	no	no	no	no	no	no	no	no
AC009508.1		no	no	no	no	no	no	no	no	no	no	no	no	no	no	no	no	no	no	no
AC009517.2		no	no	no	no	no	no	no	no	no	no	no	no	no	no	no	no	no	no	no
AC009518.2		no	no	no	no	no	no	no	no	no	no	no	no	no	no	no	no	no	no	no
AC009518.3		no	no	no	no	no	no	no	no	no	no	no	no	no	no	no	no	no	no	no
AC009518.4		no	no	no	no	no	no	no	no	no	no	no	no	no	no	no	no	no	no	no
AC009518.8		no	no	no	no	no	no	no	no	no	no	no	no	no	no	no	no	no	no	no
AC009531.2		no	no	no	no	no	no	no	no	no	no	no	no	no	no	no	no	no	no	no
AC009541.1		no	no	no	no	no	no	no	no	no	no	no	no	no	no	no	no	no	no	no
AC009542.2		no	no	no	no	no	no	no	no	no	no	no	no	no	no	no	no	no	no	no
AC009784.3		no	no	no	no	no	no	no	no	no	no	no	no	no	no	no	no	no	no	no
AC009784.4		no	no	no	no	no	no	no	no	no	no	no	no	no	no	no	no	no	no	no
AC009878.2		no	no	no	no	no	no	no	no	no	no	no	no	no	no	no	no	no	no	no
AC009892.10		no	no	no	no	no	no	no	no	no	no	no	no	no	no	no	no	no	no	no
AC009892.2		no	no	no	no	no	no	no	no	no	no	no	no	no	no	no	no	no	no	no
AC009892.5		no	no	no	no	no	no	no	no	no	no	no	no	no	no	no	no	no	no	no
AC009892.9		no	no	no	no	no	no	no	no	no	no	no	no	no	no	no	no	no	no	no
AC009945.4		no	no	no	no	no	no	no	no	no	no	no	no	no	no	no	no	no	no	no
AC009947.2		no	no	no	no	no	no	no	no	no	no	no	no	no	no	no	no	no	no	no
AC009947.5		no	no	no	no	no	no	no	no	no	no	no	no	no	no	no	no	no	no	no
AC009948.5		no	no	no	no	no	no	no	no	no	no	no	no	no	no	no	no	no	no	no
AC009948.7		no	no	no	no	no	no	no	no	no	no	no	no	no	no	no	no	no	no	no
AC009950.1		no	no	no	no	no	no	no	no	no	no	no	no	no	no	no	no	no	no	no
AC009950.2		no	no	no	no	no	no	no	no	no	no	no	no	no	no	no	no	no	no	no
AC009955.8		no	no	no	no	no	no	no	no	no	no	no	no	no	no	no	no	no	no	no
AC009961.2		no	no	no	no	no	no	no	no	no	no	no	no	no	no	no	no	no	no	no
AC009961.3		no	no	no	no	no	no	no	no	no	no	no	no	no	no	no	no	no	no	no
AC009961.5		no	no	no	no	no	no	no	no	no	no	no	no	no	no	no	no	no	no	no
AC009963.3		no	no	no	no	no	no	no	no	no	no	no	no	no	no	no	no	no	no	no
AC009963.4		no	no	no	no	no	no	no	no	no	no	no	no	no	no	no	no	no	no	no
AC009963.5		no	no	no	no	no	no	no	no	no	no	no	no	no	no	no	no	no	no	no
AC009963.6		no	no	no	no	no	no	no	no	no	no	no	no	no	no	no	no	no	no	no
AC009965.1		no	no	no	no	no	no	no	no	no	no	no	no	no	no	no	no	no	no	no
AC009965.2		no	no	no	no	no	no	no	no	no	no	no	no	no	no	no	no	no	no	no
AC009967.3		no	no	no	no	no	no	no	no	no	no	no	no	no	no	no	no	no	no	no
AC009969.1		no	no	no	no	no	no	no	no	no	no	no	no	no	no	no	no	no	no	no
AC009970.1		no	no	no	no	no	no	no	no	no	no	no	no	no	no	no	no	no	no	no
AC009977.1		no	no	no	no	no	no	no	no	no	no	no	no	no	no	no	no	no	no	no
AC010082.2		no	no	no	no	no	no	no	no	no	no	no	no	no	no	no	no	no	no	no
AC010084.1		no	no	no	no	no	no	no	no	no	no	no	no	no	no	no	no	no	no	no
AC010086.1		no	no	no	no	no	no	no	no	no	no	no	no	no	no	no	no	no	no	no
AC010086.5		no	no	no	no	no	no	no	no	no	no	no	no	no	no	no	no	no	no	no
AC010091.1		no	no	no	no	no	no	no	no	no	no	no	no	no	no	no	no	no	no	no
AC010095.6		no	no	no	no	no	no	no	no	no	no	no	no	no	no	no	no	no	no	no
AC010096.1		no	no	no	no	no	no	no	no	no	no	no	no	no	no	no	no	no	no	no
AC010096.2		no	no	no	no	no	no	no	no	no	no	no	no	no	no	no	no	no	no	no
AC010105.1		no	no	no	no	no	no	no	no	no	no	no	no	no	no	no	no	no	no	no
AC010127.3		no	no	no	no	no	no	no	no	no	no	no	no	no	no	no	no	no	no	no
AC010132.10		no	no	no	no	no	no	no	no	no	no	no	no	no	no	no	no	no	no	no
AC010132.11		no	no	no	no	no	no	no	no	no	no	no	no	no	no	no	no	no	no	no
AC010136.2		no	no	no	no	no	no	no	no	no	no	no	no	no	no	no	no	no	no	no
AC010141.1		no	no	no	no	no	no	no	no	no	no	no	no	no	no	no	no	no	no	no
AC010141.4		no	no	no	no	no	no	no	no	no	no	no	no	no	no	no	no	no	no	no
AC010141.6		no	no	no	no	no	no	no	no	no	no	no	no	no	no	no	no	no	no	no
AC010141.8		no	no	no	no	no	no	no	no	no	no	no	no	no	no	no	no	no	no	no
AC010145.4		no	no	no	no	no	no	no	no	no	no	no	no	no	no	no	no	no	no	no
AC010148.1		no	no	no	no	no	no	no	no	no	no	no	no	no	no	no	no	no	no	no
AC010149.4		no	no	no	no	no	no	no	no	no	no	no	no	no	no	no	no	no	no	no
AC010150.1		no	no	no	no	no	no	no	no	no	no	no	no	no	no	no	no	no	no	no
AC010153.3		no	no	no	no	no	no	no	no	no	no	no	no	no	no	no	no	no	no	no
AC010154.2		no	no	no	no	no	no	no	no	no	no	no	no	no	no	no	no	no	no	no
AC010184.1		no	no	no	no	no	no	no	no	no	no	no	no	no	no	no	no	no	no	no
AC010226.4		no	no	no	no	no	no	no	no	no	no	no	no	no	no	no	no	no	no	no
AC010240.2		no	no	no	no	no	no	no	no	no	no	no	no	no	no	no	no	no	no	no
AC010240.3		no	no	no	no	no	no	no	no	no	no	no	no	no	no	no	no	no	no	no
AC010287.1		no	no	no	no	no	no	no	no	no	no	no	no	no	no	no	no	no	no	no
AC010412.1		no	no	no	no	no	no	no	no	no	no	no	no	no	no	no	no	no	no	no
AC010468.1		no	no	no	no	no	no	no	no	no	no	no	no	no	no	no	no	no	no	no
AC010468.2		no	no	no	no	no	no	no	no	no	no	no	no	no	no	no	no	no	no	no
AC010468.3		no	no	no	no	no	no	no	no	no	no	no	no	no	no	no	no	no	no	no
AC010492.2		no	no	no	no	no	no	no	no	no	no	no	no	no	no	no	no	no	no	no
AC010492.4		no	no	no	no	no	no	no	no	no	no	no	no	no	no	no	no	no	no	no
AC010492.5		no	no	no	no	no	no	no	no	no	no	no	no	no	no	no	no	no	no	no
AC010504.2		no	no	no	no	no	no	no	no	no	no	no	no	no	no	no	no	no	no	no
AC010518.2		no	no	no	no	no	no	no	no	no	no	no	no	no	no	no	no	no	no	no
AC010518.3		no	no	no	no	no	no	no	no	no	no	no	no	no	no	no	no	no	no	no
AC010524.2		no	no	no	no	no	no	no	no	no	no	no	no	no	no	no	no	no	no	no
AC010524.4		no	no	no	no	no	no	no	no	no	no	no	no	no	no	no	no	no	no	no
AC010525.4		no	no	no	no	no	no	no	no	no	no	no	no	no	no	no	no	no	no	no
AC010525.5		no	no	no	no	no	no	no	no	no	no	no	no	no	no	no	no	no	no	no
AC010547.9		no	no	no	no	no	no	no	no	no	no	no	no	no	no	no	no	no	no	no
AC010641.1		no	no	no	no	no	no	no	no	no	no	no	no	no	no	no	no	no	no	no
AC010642.1		no	no	no	no	no	no	no	no	no	no	no	no	no	no	no	no	no	no	no
AC010642.2		no	no	no	no	no	no	no	no	no	no	no	no	no	no	no	no	no	no	no
AC010646.3		no	no	no	no	no	no	no	no	no	no	no	no	no	no	no	no	no	no	no
AC010649.1		no	no	no	no	no	no	no	no	no	no	no	no	no	no	no	no	no	no	no
AC010655.1		no	no	no	no	no	no	no	no	no	no	no	no	no	no	no	no	no	no	no
AC010677.5		no	no	no	no	no	no	no	no	no	no	no	no	no	no	no	no	no	no	no
AC010680.1	Titin [Source:UniProtKB/Swiss-Prot;Acc:Q8WZ42]	no	no	no	no	no	no	no	no	no	no	no	no	no	no	no	YES	no	no	no
AC010723.1		no	no	no	no	no	no	no	no	no	no	no	no	no	no	no	no	no	no	no
AC010729.1		no	no	no	no	no	no	no	no	no	no	no	no	no	no	no	no	no	no	no
AC010729.2		no	no	no	no	no	no	no	no	no	no	no	no	no	no	no	no	no	no	no
AC010729.3		no	no	no	no	no	no	no	no	no	no	no	no	no	no	no	no	no	no	no
AC010731.2		no	no	no	no	no	no	no	no	no	no	no	no	no	no	no	no	no	no	no
AC010731.3		no	no	no	no	no	no	no	no	no	no	no	no	no	no	no	no	no	no	no
AC010731.4		no	no	no	no	no	no	no	no	no	no	no	no	no	no	no	no	no	no	no
AC010731.6		no	no	no	no	no	no	no	no	no	no	no	no	no	no	no	no	no	no	no
AC010733.5		no	no	no	no	no	no	no	no	no	no	no	no	no	no	no	no	no	no	no
AC010740.1		no	no	no	no	no	no	no	no	no	no	no	no	no	no	no	no	no	no	no
AC010744.1		no	no	no	no	no	no	no	no	no	no	no	no	no	no	no	no	no	no	no
AC010745.1		no	no	no	no	no	no	no	no	no	no	no	no	no	no	no	no	no	no	no
AC010745.2		no	no	no	no	no	no	no	no	no	no	no	no	no	no	no	no	no	no	no
AC010745.3		no	no	no	no	no	no	no	no	no	no	no	no	no	no	no	no	no	no	no
AC010745.4		no	no	no	no	no	no	no	no	no	no	no	no	no	no	no	no	no	no	no
AC010746.3		no	no	no	no	no	no	no	no	no	no	no	no	no	no	no	no	no	no	no
AC010761.10		no	no	no	no	no	no	no	no	no	no	no	no	no	no	no	no	no	no	no
AC010761.13		no	no	no	no	no	no	no	no	no	no	no	no	no	no	no	no	no	no	no
AC010761.14		no	no	no	no	no	no	no	no	no	no	no	no	no	no	no	no	no	no	no
AC010761.6		no	no	no	no	no	no	no	no	no	no	no	no	no	no	no	no	no	no	no
AC010761.8		no	no	no	no	no	no	no	no	no	no	no	no	no	no	no	no	no	no	no
AC010761.9		no	no	no	no	no	no	no	no	no	no	no	no	no	no	no	no	no	no	no
AC010872.1		no	no	no	no	no	no	no	no	no	no	no	no	no	no	no	no	no	no	no
AC010878.3		no	no	no	no	no	no	no	no	no	no	no	no	no	no	no	no	no	no	no
AC010880.1		no	no	no	no	no	no	no	no	no	no	no	no	no	no	no	no	no	no	no
AC010883.5		no	no	no	no	no	no	no	no	no	no	no	no	no	no	no	no	no	no	no
AC010884.1		no	no	no	no	no	no	no	no	no	no	no	no	no	no	no	no	no	no	no
AC010886.2		no	no	no	no	no	no	no	no	no	no	no	no	no	no	no	no	no	no	no
AC010890.1		no	no	no	no	no	no	no	no	no	no	no	no	no	no	no	no	no	no	no
AC010891.2		no	no	no	no	no	no	no	no	no	no	no	no	no	no	no	no	no	no	no
AC010894.3		no	no	no	no	no	no	no	no	no	no	no	no	no	no	no	no	no	no	no
AC010894.4		no	no	no	no	no	no	no	no	no	no	no	no	no	no	no	no	no	no	no
AC010894.5		no	no	no	no	no	no	no	no	no	no	no	no	no	no	no	no	no	no	no
AC010900.2		no	no	no	no	no	no	no	no	no	no	no	no	no	no	no	no	no	no	no
AC010904.1		no	no	no	no	no	no	no	no	no	no	no	no	no	no	no	no	no	no	no
AC010907.2		no	no	no	no	no	no	no	no	no	no	no	no	no	no	no	no	no	no	no
AC010907.5		no	no	no	no	no	no	no	no	no	no	no	no	no	no	no	no	no	no	no
AC010967.1		no	no	no	no	no	no	no	no	no	no	no	no	no	no	no	no	no	no	no
AC010967.2		no	no	no	no	no	no	no	no	no	no	no	no	no	no	no	no	no	no	no
AC010967.3		no	no	no	no	no	no	no	no	no	no	no	no	no	no	no	no	no	no	no
AC010969.1		no	no	no	no	no	no	no	no	no	no	no	no	no	no	no	no	no	no	no
AC010970.2		no	no	no	no	no	no	no	no	no	no	no	no	no	no	no	no	no	no	no
AC010971.1		no	no	no	no	no	no	no	no	no	no	no	no	no	no	no	no	no	no	no
AC010974.3		no	no	no	no	no	no	no	no	no	no	no	no	no	no	no	no	no	no	no
AC010975.1		no	no	no	no	no	no	no	no	no	no	no	no	no	no	no	no	no	no	no
AC010975.2		no	no	no	no	no	no	no	no	no	no	no	no	no	no	no	no	no	no	no
AC010976.2		no	no	no	no	no	no	no	no	no	no	no	no	no	no	no	no	no	no	no
AC010980.2		no	no	no	no	no	no	no	no	no	no	no	no	no	no	no	no	no	no	no
AC010982.2		no	no	no	no	no	no	no	no	no	no	no	no	no	no	no	no	no	no	no
AC010983.1		no	no	no	no	no	no	no	no	no	no	no	no	no	no	no	no	no	no	no
AC010987.5		no	no	no	no	no	no	no	no	no	no	no	no	no	no	no	no	no	no	no
AC010987.6		no	no	no	no	no	no	no	no	no	no	no	no	no	no	no	no	no	no	no
AC011043.1	uncharacterized protein LOC389831 [Source:RefSeq peptide;Acc:NP_001229409]	no	no	no	no	no	no	no	no	no	no	no	no	no	no	no	no	no	no	no
AC011043.2		no	no	no	no	no	no	no	no	no	no	no	no	no	no	no	no	no	no	no
AC011155.1		no	no	no	no	no	no	no	no	no	no	no	no	no	no	no	no	no	no	no
AC011193.1		no	no	no	no	no	no	no	no	no	no	no	no	no	no	no	no	no	no	no
AC011196.3		no	no	no	no	no	no	no	no	no	no	no	no	no	no	no	no	no	no	no
AC011225.1		no	no	no	no	no	no	no	no	no	no	no	no	no	no	no	no	no	no	no
AC011233.2		no	no	no	no	no	no	no	no	no	no	no	no	no	no	no	no	no	no	no
AC011239.1		no	no	no	no	no	no	no	no	no	no	no	no	no	no	no	no	no	no	no
AC011239.2		no	no	no	no	no	no	no	no	no	no	no	no	no	no	no	no	no	no	no
AC011242.5		no	no	no	no	no	no	no	no	no	no	no	no	no	no	no	no	no	no	no
AC011243.1		no	no	no	no	no	no	no	no	no	no	no	no	no	no	no	no	no	no	no
AC011247.3		no	no	no	no	no	no	no	no	no	no	no	no	no	no	no	no	no	no	no
AC011284.3		no	no	no	no	no	no	no	no	no	no	no	no	no	no	no	no	no	no	no
AC011286.1		no	no	no	no	no	no	no	no	no	no	no	no	no	no	no	no	no	no	no
AC011288.2		no	no	no	no	no	no	no	no	no	no	no	no	no	no	no	no	no	no	no
AC011290.4		no	no	no	no	no	no	no	no	no	no	no	no	no	no	no	no	no	no	no
AC011290.5		no	no	no	no	no	no	no	no	no	no	no	no	no	no	no	no	no	no	no
AC011294.3		no	no	no	no	no	no	no	no	no	no	no	no	no	no	no	no	no	no	no
AC011295.1		no	no	no	no	no	no	no	no	no	no	no	no	no	no	no	no	no	no	no
AC011298.2		no	no	no	no	no	no	no	no	no	no	no	no	no	no	no	no	no	no	no
AC011306.1		no	no	no	no	no	no	no	no	no	no	no	no	no	no	no	no	no	no	no
AC011330.13		no	no	no	no	no	no	no	no	no	no	no	no	no	no	no	no	no	no	no
AC011330.5		no	no	no	no	no	no	no	no	no	no	no	no	no	no	no	no	no	no	no
AC011343.1		no	no	no	no	no	no	no	no	no	no	no	no	no	no	no	no	no	no	no
AC011366.3		no	no	no	no	no	no	no	no	no	no	no	no	no	no	no	no	no	no	no
AC011380.1		no	no	no	no	no	no	no	no	no	no	no	no	no	no	no	no	no	no	no
AC011380.8		no	no	no	no	no	no	no	no	no	no	no	no	no	no	no	no	no	no	no
AC011380.9		no	no	no	no	no	no	no	no	no	no	no	no	no	no	no	no	no	no	no
AC011406.2		no	no	no	no	no	no	no	no	no	no	no	no	no	no	no	no	no	no	no
AC011431.1		no	no	no	no	no	no	no	no	no	no	no	no	no	no	no	no	no	no	no
AC011513.3		no	no	no	no	no	no	no	no	no	no	no	no	no	no	no	no	no	no	no
AC011513.4		no	no	no	no	no	no	no	no	no	no	no	no	no	no	no	no	no	no	no
AC011515.2		no	no	no	no	no	no	no	no	no	no	no	no	no	no	no	no	no	no	no
AC011516.1		no	no	no	no	no	no	no	no	no	no	no	no	no	no	no	no	no	no	no
AC011516.2		no	no	no	no	no	no	no	no	no	no	no	no	no	no	no	no	no	no	no
AC011518.1		no	no	no	no	no	no	no	no	no	no	no	no	no	no	no	no	no	no	no
AC011518.2		no	no	no	no	no	no	no	no	no	no	no	no	no	no	no	no	no	no	no
AC011523.2		no	no	no	no	no	no	no	no	no	no	no	no	no	no	no	no	no	no	no
AC011524.1		no	no	no	no	no	no	no	no	no	no	no	no	no	no	no	no	no	no	no
AC011524.2		no	no	no	no	no	no	no	no	no	no	no	no	no	no	no	no	no	no	no
AC011524.3		no	no	no	no	no	no	no	no	no	no	no	no	no	no	no	no	no	no	no
AC011525.2		no	no	no	no	no	no	no	no	no	no	no	no	no	no	no	no	no	no	no
AC011525.4		no	no	no	no	no	no	no	no	no	no	no	no	no	no	no	no	no	no	no
AC011530.4		no	no	no	no	no	no	no	no	no	no	no	no	no	no	no	no	no	no	no
AC011551.3		no	no	no	no	no	no	no	no	no	no	no	no	no	no	no	no	no	no	no
AC011558.5		no	no	no	no	no	no	no	no	no	no	no	no	no	no	no	no	no	no	no
AC011625.1		no	no	no	no	no	no	no	no	no	no	no	no	no	no	no	no	no	no	no
AC011648.1		no	no	no	no	no	no	no	no	no	no	no	no	no	no	no	no	no	no	no
AC011718.2		no	no	no	no	no	no	no	no	no	no	no	no	no	no	no	no	no	no	no
AC011718.3		no	no	no	no	no	no	no	no	no	no	no	no	no	no	no	no	no	no	no
AC011738.4		no	no	no	no	no	no	no	no	no	no	no	no	no	no	no	no	no	no	no
AC011742.3		no	no	no	no	no	no	no	no	no	no	no	no	no	no	no	no	no	no	no
AC011742.5		no	no	no	no	no	no	no	no	no	no	no	no	no	no	no	no	no	no	no
AC011747.3		no	no	no	no	no	no	no	no	no	no	no	no	no	no	no	no	no	no	no
AC011747.4		no	no	no	no	no	no	no	no	no	no	no	no	no	no	no	no	no	no	no
AC011747.6		no	no	no	no	no	no	no	no	no	no	no	no	no	no	no	no	no	no	no
AC011752.1		no	no	no	no	no	no	no	no	no	no	no	no	no	no	no	no	no	no	no
AC011753.5		no	no	no	no	no	no	no	no	no	no	no	no	no	no	no	no	no	no	no
AC011753.6		no	no	no	no	no	no	no	no	no	no	no	no	no	no	no	no	no	no	no
AC011754.1		no	no	no	no	no	no	no	no	no	no	no	no	no	no	no	no	no	no	no
AC011816.1		no	no	no	no	no	no	no	no	no	no	no	no	no	no	no	no	no	no	no
AC011841.1		no	no	no	no	no	no	no	no	no	no	no	no	no	no	no	no	no	no	no
AC011893.3		no	no	no	no	no	no	no	no	no	no	no	no	no	no	no	no	no	no	no
AC011897.2		no	no	no	no	no	no	no	no	no	no	no	no	no	no	no	no	no	no	no
AC011899.10		no	no	no	no	no	no	no	no	no	no	no	no	no	no	no	no	no	no	no
AC011899.9		no	no	no	no	no	no	no	no	no	no	no	no	no	no	no	no	no	no	no
AC011901.2		no	no	no	no	no	no	no	no	no	no	no	no	no	no	no	no	no	no	no
AC011933.2		no	no	no	no	no	no	no	no	no	no	no	no	no	no	no	no	no	no	no
AC011995.1		no	no	no	no	no	no	no	no	no	no	no	no	no	no	no	no	no	no	no
AC011995.3		no	no	no	no	no	no	no	no	no	no	no	no	no	no	no	no	no	no	no
AC011997.1		no	no	no	no	no	no	no	no	no	no	no	no	no	no	no	no	no	no	no
AC011998.1		no	no	no	no	no	no	no	no	no	no	no	no	no	no	no	no	no	no	no
AC011998.2		no	no	no	no	no	no	no	no	no	no	no	no	no	no	no	no	no	no	no
AC011998.4		no	no	no	no	no	no	no	no	no	no	no	no	no	no	no	no	no	no	no
AC011999.1		no	no	no	no	no	no	no	no	no	no	no	no	no	no	no	no	no	no	no
AC012005.1		no	no	no	no	no	no	no	no	no	no	no	no	no	no	no	no	no	no	no
AC012005.2		no	no	no	no	no	no	no	no	no	no	no	no	no	no	no	no	no	no	no
AC012065.4		no	no	no	no	no	no	no	no	no	no	no	no	no	no	no	no	no	no	no
AC012065.5		no	no	no	no	no	no	no	no	no	no	no	no	no	no	no	no	no	no	no
AC012066.1		no	no	no	no	no	no	no	no	no	no	no	no	no	no	no	no	no	no	no
AC012074.2		no	no	no	no	no	no	no	no	no	no	no	no	no	no	no	no	no	no	no
AC012075.1		no	no	no	no	no	no	no	no	no	no	no	no	no	no	no	no	no	no	no
AC012075.2		no	no	no	no	no	no	no	no	no	no	no	no	no	no	no	no	no	no	no
AC012078.2		no	no	no	no	no	no	no	no	no	no	no	no	no	no	no	no	no	no	no
AC012123.1		no	no	no	no	no	no	no	no	no	no	no	no	no	no	no	no	no	no	no
AC012146.7		no	no	no	no	no	no	no	no	no	no	no	no	no	no	no	no	no	no	no
AC012306.2		no	no	no	no	no	no	no	no	no	no	no	no	no	no	no	no	no	no	no
AC012307.2		no	no	no	no	no	no	no	no	no	no	no	no	no	no	no	no	no	no	no
AC012314.1		no	no	no	no	no	no	no	no	no	no	no	no	no	no	no	no	YES	no	no
AC012314.10		no	no	no	no	no	no	no	no	no	no	no	no	no	no	no	no	YES	no	no
AC012314.11		no	no	no	no	no	no	no	no	no	no	no	no	no	no	YES	no	no	no	no
AC012314.12		no	no	no	no	no	no	no	no	no	no	no	no	no	no	YES	no	no	no	no
AC012314.13		no	no	no	no	no	no	no	no	no	no	no	no	no	no	no	no	YES	no	no
AC012314.14		no	no	no	no	no	no	no	no	no	no	no	no	no	no	YES	no	no	no	no
AC012314.15		no	no	no	no	no	no	no	no	no	no	no	no	no	no	no	no	YES	no	no
AC012314.19		no	no	no	no	no	no	no	no	no	no	no	no	no	no	no	no	no	no	no
AC012314.2		no	no	no	no	no	no	no	no	no	no	no	no	no	no	YES	no	no	no	no
AC012314.20		no	no	no	no	no	no	no	no	no	no	no	no	no	no	no	no	no	no	no
AC012314.3		no	no	no	no	no	no	no	no	no	no	no	no	no	no	no	no	no	no	no
AC012314.4		no	no	no	no	no	no	no	no	no	no	no	no	no	no	YES	no	no	no	no
AC012314.5		no	no	no	no	no	no	no	no	no	no	no	no	no	no	YES	no	no	no	no
AC012314.6		no	no	no	no	no	no	no	no	no	no	no	no	no	no	no	no	YES	no	no
AC012314.7		no	no	no	no	no	no	no	no	no	no	no	no	no	no	no	no	YES	no	no
AC012314.8		no	no	no	no	no	no	no	no	no	no	no	no	no	no	no	no	no	no	no
AC012314.9		no	no	no	no	no	no	no	no	no	no	no	no	no	no	no	no	YES	no	no
AC012322.1		no	no	no	no	no	no	no	no	no	no	no	no	no	no	no	no	no	no	no
AC012354.6		no	no	no	no	no	no	no	no	no	no	no	no	no	no	no	no	no	no	no
AC012354.8		no	no	no	no	no	no	no	no	no	no	no	no	no	no	no	no	no	no	no
AC012358.4		no	no	no	no	no	no	no	no	no	no	no	no	no	no	no	no	no	no	no
AC012358.7		no	no	no	no	no	no	no	no	no	no	no	no	no	no	no	no	no	no	no
AC012358.8		no	no	no	no	no	no	no	no	no	no	no	no	no	no	no	no	no	no	no
AC012360.4		no	no	no	no	no	no	no	no	no	no	no	no	no	no	no	no	no	no	no
AC012360.6		no	no	no	no	no	no	no	no	no	no	no	no	no	no	no	no	no	no	no
AC012361.1		no	no	no	no	no	no	no	no	no	no	no	no	no	no	no	no	no	no	no
AC012362.3		no	no	no	no	no	no	no	no	no	no	no	no	no	no	no	no	no	no	no
AC012363.1		no	no	no	no	no	no	no	no	no	no	no	no	no	no	no	no	no	no	no
AC012363.13		no	no	no	no	no	no	no	no	no	no	no	no	no	no	no	no	no	no	no
AC012363.4		no	no	no	no	no	no	no	no	no	no	no	no	no	no	no	no	no	no	no
AC012368.1		no	no	no	no	no	no	no	no	no	no	no	no	no	no	no	no	no	no	no
AC012370.2		no	no	no	no	no	no	no	no	no	no	no	no	no	no	no	no	no	no	no
AC012370.3		no	no	no	no	no	no	no	no	no	no	no	no	no	no	no	no	no	no	no
AC012442.5		no	no	no	no	no	no	no	no	no	no	no	no	no	no	no	no	no	no	no
AC012442.6		no	no	no	no	no	no	no	no	no	no	no	no	no	no	no	no	no	no	no
AC012445.1		no	no	no	no	no	no	no	no	no	no	no	no	no	no	no	no	no	no	no
AC012451.1		no	no	no	no	no	no	no	no	no	no	no	no	no	no	no	no	no	no	no
AC012454.4		no	no	no	no	no	no	no	no	no	no	no	no	no	no	no	no	no	no	no
AC012456.3		no	no	no	no	no	no	no	no	no	no	no	no	no	no	no	no	no	no	no
AC012456.4		no	no	no	no	no	no	no	no	no	no	no	no	no	no	no	no	no	no	no
AC012462.1		no	no	no	no	no	no	no	no	no	no	no	no	no	no	no	no	no	no	no
AC012462.2		no	no	no	no	no	no	no	no	no	no	no	no	no	no	no	no	no	no	no
AC012462.3		no	no	no	no	no	no	no	no	no	no	no	no	no	no	no	no	no	no	no
AC012485.2		no	no	no	no	no	no	no	no	no	no	no	no	no	no	no	no	no	no	no
AC012493.1		no	no	no	no	no	no	no	no	no	no	no	no	no	no	no	no	no	no	no
AC012494.1		no	no	no	no	no	no	no	no	no	no	no	no	no	no	no	no	no	no	no
AC012497.2		no	no	no	no	no	no	no	no	no	no	no	no	no	no	no	no	no	no	no
AC012499.1		no	no	no	no	no	no	no	no	no	no	no	no	no	no	no	no	no	no	no
AC012501.2		no	no	no	no	no	no	no	no	no	no	no	no	no	no	no	no	no	no	no
AC012501.3		no	no	no	no	no	no	no	no	no	no	no	no	no	no	no	no	no	no	no
AC012506.1		no	no	no	no	no	no	no	no	no	no	no	no	no	no	no	no	no	no	no
AC012506.2		no	no	no	no	no	no	no	no	no	no	no	no	no	no	no	no	no	no	no
AC012506.3		no	no	no	no	no	no	no	no	no	no	no	no	no	no	no	no	no	no	no
AC012506.4		no	no	no	no	no	no	no	no	no	no	no	no	no	no	no	no	no	no	no
AC012507.3		no	no	no	no	no	no	no	no	no	no	no	no	no	no	no	no	no	no	no
AC012507.4		no	no	no	no	no	no	no	no	no	no	no	no	no	no	no	no	no	no	no
AC012512.1		no	no	no	no	no	no	no	no	no	no	no	no	no	no	no	no	no	no	no
AC012513.4		no	no	no	no	no	no	no	no	no	no	no	no	no	no	no	no	no	no	no
AC012513.6		no	no	no	no	no	no	no	no	no	no	no	no	no	no	no	no	no	no	no
AC012531.1		no	no	no	no	no	no	no	no	no	no	no	no	no	no	no	no	no	no	no
AC012531.2		no	no	no	no	no	no	no	no	no	no	no	no	no	no	no	no	no	no	no
AC012531.25		no	no	no	no	no	no	no	no	no	no	no	no	no	no	no	no	no	no	no
AC012593.1		no	no	no	no	no	no	no	no	no	no	no	no	no	no	no	no	no	no	no
AC012594.1		no	no	no	no	no	no	no	no	no	no	no	no	no	no	no	no	no	no	no
AC012613.2		no	no	no	no	no	no	no	no	no	no	no	no	no	no	no	no	no	no	no
AC012668.1		no	no	no	no	no	no	no	no	no	no	no	no	no	no	no	no	no	no	no
AC012668.2		no	no	no	no	no	no	no	no	no	no	no	no	no	no	no	no	no	no	no
AC012668.3		no	no	no	no	no	no	no	no	no	no	no	no	no	no	no	no	no	no	no
AC012671.2		no	no	no	no	no	no	no	no	no	no	no	no	no	no	no	no	no	no	no
AC013248.2		no	no	no	no	no	no	no	no	no	no	no	no	no	no	no	no	no	no	no
AC013262.1		no	no	no	no	no	no	no	no	no	no	no	no	no	no	no	no	no	no	no
AC013264.1		no	no	no	no	no	no	no	no	no	no	no	no	no	no	no	no	no	no	no
AC013264.2		no	no	no	no	no	no	no	no	no	no	no	no	no	no	no	no	no	no	no
AC013267.1		no	no	no	no	no	no	no	no	no	no	no	no	no	no	no	no	no	no	no
AC013268.3		no	no	no	no	no	no	no	no	no	no	no	no	no	no	no	no	no	no	no
AC013268.4		no	no	no	no	no	no	no	no	no	no	no	no	no	no	no	no	no	no	no
AC013269.3		no	no	no	no	no	no	no	no	no	no	no	no	no	no	no	no	no	no	no
AC013269.4		no	no	no	no	no	no	no	no	no	no	no	no	no	no	no	no	no	no	no
AC013269.5		no	no	no	no	no	no	no	no	no	no	no	no	no	no	no	no	no	no	no
AC013271.3		no	no	no	no	no	no	no	no	no	no	no	no	no	no	no	no	no	no	no
AC013271.5		no	no	no	no	no	no	no	no	no	no	no	no	no	no	no	no	no	no	no
AC013275.2		no	no	no	no	no	no	no	no	no	no	no	no	no	no	no	no	no	no	no
AC013286.1		no	no	no	no	no	no	no	no	no	no	no	no	no	no	no	no	no	no	no
AC013399.3		no	no	no	no	no	no	no	no	no	no	no	no	no	no	no	no	no	no	no
AC013401.1		no	no	no	no	no	no	no	no	no	no	no	no	no	no	no	no	no	no	no
AC013401.2		no	no	no	no	no	no	no	no	no	no	no	no	no	no	no	no	no	no	no
AC013402.3		no	no	no	no	no	no	no	no	no	no	no	no	no	no	no	no	no	no	no
AC013402.4		no	no	no	no	no	no	no	no	no	no	no	no	no	no	no	no	no	no	no
AC013402.5		no	no	no	no	no	no	no	no	no	no	no	no	no	no	no	no	no	no	no
AC013403.13		no	no	no	no	no	no	no	no	no	no	no	no	no	no	no	no	no	no	no
AC013404.1		no	no	no	no	no	no	no	no	no	no	no	no	no	no	no	no	no	no	no
AC013410.1		no	no	no	no	no	no	no	no	no	no	no	no	no	no	no	no	no	no	no
AC013410.2		no	no	no	no	no	no	no	no	no	no	no	no	no	no	no	no	no	no	no
AC013429.4		no	no	no	no	no	no	no	no	no	no	no	no	no	no	no	no	no	no	no
AC013429.5		no	no	no	no	no	no	no	no	no	no	no	no	no	no	no	no	no	no	no
AC013436.6		no	no	no	no	no	no	no	no	no	no	no	no	no	no	no	no	no	no	no
AC013439.4		no	no	no	no	no	no	no	no	no	no	no	no	no	no	no	no	no	no	no
AC013442.1		no	no	no	no	no	no	no	no	no	no	no	no	no	no	no	no	no	no	no
AC013444.1		no	no	no	no	no	no	no	no	no	no	no	no	no	no	no	no	no	no	no
AC013448.1		no	no	no	no	no	no	no	no	no	no	no	no	no	no	no	no	no	no	no
AC013448.2		no	no	no	no	no	no	no	no	no	no	no	no	no	no	no	no	no	no	no
AC013460.1		no	no	no	no	no	no	no	no	no	no	no	no	no	no	no	no	no	no	no
AC013461.1	Mitogen-activated protein kinase kinase kinase MLT [Source:UniProtKB/Swiss-Prot;Acc:Q9NYL2]	no	YES	no	YES	no	no	no	no	no	no	no	no	no	no	YES	YES	no	no	YES
AC013463.2		no	no	no	no	no	no	no	no	no	no	no	no	no	no	no	no	no	no	no
AC013467.1		no	no	no	no	no	no	no	no	no	no	no	no	no	no	no	no	no	no	no
AC013470.6		no	no	no	no	no	no	no	no	no	no	no	no	no	no	no	no	no	no	no
AC013470.8		no	no	no	no	no	no	no	no	no	no	no	no	no	no	no	no	no	no	no
AC013472.3		no	no	no	no	no	no	no	no	no	no	no	no	no	no	no	no	no	no	no
AC013472.4		no	no	no	no	no	no	no	no	no	no	no	no	no	no	no	no	no	no	no
AC013474.4		no	no	no	no	no	no	no	no	no	no	no	no	no	no	no	no	no	no	no
AC013480.2		no	no	no	no	no	no	no	no	no	no	no	no	no	no	no	no	no	no	no
AC013727.1		no	no	no	no	no	no	no	no	no	no	no	no	no	no	no	no	no	no	no
AC013727.2		no	no	no	no	no	no	no	no	no	no	no	no	no	no	no	no	no	no	no
AC013733.3		no	no	no	no	no	no	no	no	no	no	no	no	no	no	no	no	no	no	no
AC013733.4		no	no	no	no	no	no	no	no	no	no	no	no	no	no	no	no	no	no	no
AC013791.1		no	no	no	no	no	no	no	no	no	no	no	no	no	no	no	no	no	no	no
AC015688.3		no	no	no	no	no	no	no	no	no	no	no	no	no	no	no	no	no	no	no
AC015691.13		no	no	no	no	no	no	no	no	no	no	no	no	no	no	no	no	no	no	no
AC015818.6		no	no	no	no	no	no	no	no	no	no	no	no	no	no	no	no	no	no	no
AC015849.12		no	no	no	no	no	no	no	no	no	no	no	no	no	no	no	no	no	no	no
AC015849.13		no	no	no	no	no	no	no	no	no	no	no	no	no	no	no	no	no	no	no
AC015849.14		no	no	no	no	no	no	no	no	no	no	no	no	no	no	no	no	no	no	no
AC015849.16		no	no	no	no	no	no	no	no	no	no	no	no	no	no	no	no	no	no	no
AC015849.19		no	no	no	no	no	no	no	no	no	no	no	no	no	no	no	no	no	no	no
AC015849.2		no	no	no	no	no	no	no	no	no	no	no	no	no	no	no	no	no	no	no
AC015922.5		no	no	no	no	no	no	no	no	no	no	no	no	no	no	no	no	no	no	no
AC015922.6		no	no	no	no	no	no	no	no	no	no	no	no	no	no	no	no	no	no	no
AC015922.7		no	no	no	no	no	no	no	no	no	no	no	no	no	no	no	no	no	no	no
AC015923.1		no	no	no	no	no	no	no	no	no	no	no	no	no	no	no	no	no	no	no
AC015933.2		no	no	no	no	no	no	no	no	no	no	no	no	no	no	no	no	no	no	no
AC015936.3		no	no	no	no	no	no	no	no	no	no	no	no	no	no	no	no	no	no	no
AC015969.3		no	no	no	no	no	no	no	no	no	no	no	no	no	no	no	no	no	no	no
AC015971.2		no	no	no	no	no	no	no	no	no	no	no	no	no	no	no	no	no	no	no
AC015977.5		no	no	no	no	no	no	no	no	no	no	no	no	no	no	no	no	no	no	no
AC015977.6		no	no	no	no	no	no	no	no	no	no	no	no	no	no	no	no	no	no	no
AC015987.1		no	no	no	no	no	no	no	no	no	no	no	no	no	no	no	no	no	no	no
AC016142.1		no	no	no	no	no	no	no	no	no	no	no	no	no	no	no	no	no	no	no
AC016292.1		no	no	no	no	no	no	no	no	no	no	no	no	no	no	no	no	no	no	no
AC016292.3		no	no	no	no	no	no	no	no	no	no	no	no	no	no	no	no	no	no	no
AC016549.1		no	no	no	no	no	no	no	no	no	no	no	no	no	no	no	no	no	no	no
AC016561.1		no	no	no	no	no	no	no	no	no	no	no	no	no	no	no	no	no	no	no
AC016577.1		no	no	no	no	no	no	no	no	no	no	no	no	no	no	no	no	no	no	no
AC016582.2		no	no	no	no	no	no	no	no	no	no	no	no	no	no	no	no	no	no	no
AC016629.3		no	no	no	no	no	no	no	no	no	no	no	no	no	no	no	no	no	no	no
AC016629.7		no	no	no	no	no	no	no	no	no	no	no	no	no	no	no	no	no	no	no
AC016644.1		no	no	no	no	no	no	no	no	no	no	no	no	no	no	no	no	no	no	no
AC016682.1		no	no	no	no	no	no	no	no	no	no	no	no	no	no	no	no	no	no	no
AC016683.5		no	no	no	no	no	no	no	no	no	no	no	no	no	no	no	no	no	no	no
AC016691.2		no	no	no	no	no	no	no	no	no	no	no	no	no	no	no	no	no	no	no
AC016694.2		no	no	no	no	no	no	no	no	no	no	no	no	no	no	no	no	no	no	no
AC016696.1		no	no	no	no	no	no	no	no	no	no	no	no	no	no	no	no	no	no	no
AC016700.2		no	no	no	no	no	no	no	no	no	no	no	no	no	no	no	no	no	no	no
AC016700.4		no	no	no	no	no	no	no	no	no	no	no	no	no	no	no	no	no	no	no
AC016700.5		no	no	no	no	no	no	no	no	no	no	no	no	no	no	no	no	no	no	no
AC016700.6		no	no	no	no	no	no	no	no	no	no	no	no	no	no	no	no	no	no	no
AC016710.1		no	no	no	no	no	no	no	no	no	no	no	no	no	no	no	no	no	no	no
AC016712.1		no	no	no	no	no	no	no	no	no	no	no	no	no	no	no	no	no	no	no
AC016712.2		no	no	no	no	no	no	no	no	no	no	no	no	no	no	no	no	no	no	no
AC016716.1		no	no	no	no	no	no	no	no	no	no	no	no	no	no	no	no	no	no	no
AC016716.2		no	no	no	no	no	no	no	no	no	no	no	no	no	no	no	no	no	no	no
AC016717.1		no	no	no	no	no	no	no	no	no	no	no	no	no	no	no	no	no	no	no
AC016722.3		no	no	no	no	no	no	no	no	no	no	no	no	no	no	no	no	no	no	no
AC016722.4		no	no	no	no	no	no	no	no	no	no	no	no	no	no	no	no	no	no	no
AC016723.4		no	no	no	no	no	no	no	no	no	no	no	no	no	no	no	no	no	no	no
AC016724.6		no	no	no	no	no	no	no	no	no	no	no	no	no	no	no	no	no	no	no
AC016730.1		no	no	no	no	no	no	no	no	no	no	no	no	no	no	no	no	no	no	no
AC016734.1		no	no	no	no	no	no	no	no	no	no	no	no	no	no	no	no	no	no	no
AC016734.2		no	no	no	no	no	no	no	no	no	no	no	no	no	no	no	no	no	no	no
AC016735.1		no	no	no	no	no	no	no	no	no	no	no	no	no	no	no	no	no	no	no
AC016735.2		no	no	no	no	no	no	no	no	no	no	no	no	no	no	no	no	no	no	no
AC016735.3		no	no	no	no	no	no	no	no	no	no	no	no	no	no	no	no	no	no	no
AC016738.3		no	no	no	no	no	no	no	no	no	no	no	no	no	no	no	no	no	no	no
AC016738.4		no	no	no	no	no	no	no	no	no	no	no	no	no	no	no	no	no	no	no
AC016739.2		no	no	no	no	no	no	no	no	no	no	no	no	no	no	no	no	no	no	no
AC016745.3		no	no	no	no	no	no	no	no	no	no	no	no	no	no	no	no	no	no	no
AC016747.3		no	no	no	no	no	no	no	no	no	no	no	no	no	no	no	no	no	no	no
AC016751.2		no	no	no	no	no	no	no	no	no	no	no	no	no	no	no	no	no	no	no
AC016751.3		no	no	no	no	no	no	no	no	no	no	no	no	no	no	no	no	no	no	no
AC016753.1		no	no	no	no	no	no	no	no	no	no	no	no	no	no	no	no	no	no	no
AC016757.3		no	no	no	no	no	no	no	no	no	no	no	no	no	no	no	no	no	no	no
AC016768.1		no	no	no	no	no	no	no	no	no	no	no	no	no	no	no	no	no	no	no
AC016772.4		no	no	no	no	no	no	no	no	no	no	no	no	no	no	no	no	no	no	no
AC016831.3		no	no	no	no	no	no	no	no	no	no	no	no	no	no	no	no	no	no	no
AC016831.5		no	no	no	no	no	no	no	no	no	no	no	no	no	no	no	no	no	no	no
AC016831.6		no	no	no	no	no	no	no	no	no	no	no	no	no	no	no	no	no	no	no
AC016831.7		no	no	no	no	no	no	no	no	no	no	no	no	no	no	no	no	no	no	no
AC016894.1		no	no	no	no	no	no	no	no	no	no	no	no	no	no	no	no	no	no	no
AC016903.1		no	no	no	no	no	no	no	no	no	no	no	no	no	no	no	no	no	no	no
AC016903.2		no	no	no	no	no	no	no	no	no	no	no	no	no	no	no	no	no	no	no
AC016907.2		no	no	no	no	no	no	no	no	no	no	no	no	no	no	no	no	no	no	no
AC016907.3		no	no	no	no	no	no	no	no	no	no	no	no	no	no	no	no	no	no	no
AC016908.1		no	no	no	no	no	no	no	no	no	no	no	no	no	no	no	no	no	no	no
AC016909.1		no	no	no	no	no	no	no	no	no	no	no	no	no	no	no	no	no	no	no
AC016909.2		no	no	no	no	no	no	no	no	no	no	no	no	no	no	no	no	no	no	no
AC016910.1		no	no	no	no	no	no	no	no	no	no	no	no	no	no	no	no	no	no	no
AC016912.3		no	no	no	no	no	no	no	no	no	no	no	no	no	no	no	no	no	no	no
AC016991.1		no	no	no	no	no	no	no	no	no	no	no	no	no	no	no	no	no	no	no
AC016994.2		no	no	no	no	no	no	no	no	no	no	no	no	no	no	no	no	no	no	no
AC016995.3		no	no	no	no	no	no	no	no	no	no	no	no	no	no	no	no	no	no	no
AC016999.2		no	no	no	no	no	no	no	no	no	no	no	no	no	no	no	no	no	no	no
AC017002.1		no	no	no	no	no	no	no	no	no	no	no	no	no	no	no	no	no	no	no
AC017002.2		no	no	no	no	no	no	no	no	no	no	no	no	no	no	no	no	no	no	no
AC017002.4		no	no	no	no	no	no	no	no	no	no	no	no	no	no	no	no	no	no	no
AC017006.2		no	no	no	no	no	no	no	no	no	no	no	no	no	no	no	no	no	no	no
AC017006.3		no	no	no	no	no	no	no	no	no	no	no	no	no	no	no	no	no	no	no
AC017019.1		no	no	no	no	no	no	no	no	no	no	no	no	no	no	no	no	no	no	no
AC017028.1		no	no	no	no	no	no	no	no	no	no	no	no	no	no	no	no	no	no	no
AC017035.2		no	no	no	no	no	no	no	no	no	no	no	no	no	no	no	no	no	no	no
AC017048.1		no	no	no	no	no	no	no	no	no	no	no	no	no	no	no	no	no	no	no
AC017048.2		no	no	no	no	no	no	no	no	no	no	no	no	no	no	no	no	no	no	no
AC017053.1		no	no	no	no	no	no	no	no	no	no	no	no	no	no	no	no	no	no	no
AC017060.1		no	no	no	no	no	no	no	no	no	no	no	no	no	no	no	no	no	no	no
AC017074.1		no	no	no	no	no	no	no	no	no	no	no	no	no	no	no	no	no	no	no
AC017074.2		no	no	no	no	no	no	no	no	no	no	no	no	no	no	no	no	no	no	no
AC017078.1		no	no	no	no	no	no	no	no	no	no	no	no	no	no	no	no	no	no	no
AC017079.3		no	no	no	no	no	no	no	no	no	no	no	no	no	no	no	no	no	no	no
AC017079.4		no	no	no	no	no	no	no	no	no	no	no	no	no	no	no	no	no	no	no
AC017081.1		no	no	no	no	no	no	no	no	no	no	no	no	no	no	no	no	no	no	no
AC017081.2		no	no	no	no	no	no	no	no	no	no	no	no	no	no	no	no	no	no	no
AC017081.3		no	no	no	no	no	no	no	no	no	no	no	no	no	no	no	no	no	no	no
AC017083.2		no	no	no	no	no	no	no	no	no	no	no	no	no	no	no	no	no	no	no
AC017101.10		no	no	no	no	no	no	no	no	no	no	no	no	no	no	no	no	no	no	no
AC017104.2		no	no	no	no	no	no	no	no	no	no	no	no	no	no	no	no	no	no	no
AC017104.4		no	no	no	no	no	no	no	no	no	no	no	no	no	no	no	no	no	no	no
AC017104.6		no	no	no	no	no	no	no	no	no	no	no	no	no	no	no	no	no	no	no
AC017116.11		no	no	no	no	no	no	no	no	no	no	no	no	no	no	no	no	no	no	no
AC018359.1		no	no	no	no	no	no	no	no	no	no	no	no	no	no	no	no	no	no	no
AC018359.3		no	no	no	no	no	no	no	no	no	no	no	no	no	no	no	no	no	no	no
AC018442.1		no	no	no	no	no	no	no	no	no	no	no	no	no	no	no	no	no	no	no
AC018462.2		no	no	no	no	no	no	no	no	no	no	no	no	no	no	no	no	no	no	no
AC018463.4		no	no	no	no	no	no	no	no	no	no	no	no	no	no	no	no	no	no	no
AC018463.5		no	no	no	no	no	no	no	no	no	no	no	no	no	no	no	no	no	no	no
AC018495.3		no	no	no	no	no	no	no	no	no	no	no	no	no	no	no	no	no	no	no
AC018512.1		no	no	no	no	no	no	no	no	no	no	no	no	no	no	no	no	no	no	no
AC018634.9		no	no	no	no	no	no	no	no	no	no	no	no	no	no	no	no	no	no	no
AC018638.1		no	no	no	no	no	no	no	no	no	no	no	no	no	no	no	no	no	no	no
AC018641.7		no	no	no	no	no	no	no	no	no	no	no	no	no	no	no	no	no	no	no
AC018643.4		no	no	no	no	no	no	no	no	no	no	no	no	no	no	no	no	no	no	no
AC018647.3		no	no	no	no	no	no	no	no	no	no	no	no	no	no	no	no	no	no	no
AC018685.1		no	no	no	no	no	no	no	no	no	no	no	no	no	no	no	no	no	no	no
AC018685.2		no	no	no	no	no	no	no	no	no	no	no	no	no	no	no	no	no	no	no
AC018693.5		no	no	no	no	no	no	no	no	no	no	no	no	no	no	no	no	no	no	no
AC018693.6		no	no	no	no	no	no	no	no	no	no	no	no	no	no	no	no	no	no	no
AC018696.1		no	no	no	no	no	no	no	no	no	no	no	no	no	no	no	no	no	no	no
AC018696.4		no	no	no	no	no	no	no	no	no	no	no	no	no	no	no	no	no	no	no
AC018712.2		no	no	no	no	no	no	no	no	no	no	no	no	no	no	no	no	no	no	no
AC018717.1		no	no	no	no	no	no	no	no	no	no	no	no	no	no	no	no	no	no	no
AC018717.2		no	no	no	no	no	no	no	no	no	no	no	no	no	no	no	no	no	no	no
AC018730.4		no	no	no	no	no	no	no	no	no	no	no	no	no	no	no	no	no	no	no
AC018731.3		no	no	no	no	no	no	no	no	no	no	no	no	no	no	no	no	no	no	no
AC018735.1		no	no	no	no	no	no	no	no	no	no	no	no	no	no	no	no	no	no	no
AC018737.3		no	no	no	no	no	no	no	no	no	no	no	no	no	no	no	no	no	no	no
AC018738.2		no	no	no	no	no	no	no	no	no	no	no	no	no	no	no	no	no	no	no
AC018742.1		no	no	no	no	no	no	no	no	no	no	no	no	no	no	no	no	no	no	no
AC018755.16		no	no	no	no	no	no	no	no	no	no	no	no	no	no	no	no	no	no	no
AC018755.17		no	no	no	no	no	no	no	no	no	no	no	no	no	no	no	no	no	no	no
AC018755.18		no	no	no	no	no	no	no	no	no	no	no	no	no	no	no	no	no	no	no
AC018766.6		no	no	no	no	no	no	no	no	no	no	no	no	no	no	no	no	no	no	no
AC018799.1		no	no	no	no	no	no	no	no	no	no	no	no	no	no	no	no	no	no	no
AC018804.3		no	no	no	no	no	no	no	no	no	no	no	no	no	no	no	no	no	no	no
AC018804.6		no	no	no	no	no	no	no	no	no	no	no	no	no	no	no	no	no	no	no
AC018816.1		no	no	no	no	no	no	no	no	no	no	no	no	no	no	no	no	no	no	no
AC018816.3		no	no	no	no	no	no	no	no	no	no	no	no	no	no	no	no	no	no	no
AC018832.1		no	no	no	no	no	no	no	no	no	no	no	no	no	no	no	no	no	no	no
AC018865.11		no	no	no	no	no	no	no	no	no	no	no	no	no	no	no	no	no	no	no
AC018865.5		no	no	no	no	no	no	no	no	no	no	no	no	no	no	no	no	no	no	no
AC018866.1		no	no	no	no	no	no	no	no	no	no	no	no	no	no	no	no	no	no	no
AC018867.1		no	no	no	no	no	no	no	no	no	no	no	no	no	no	no	no	no	no	no
AC018878.3		no	no	no	no	no	no	no	no	no	no	no	no	no	no	no	no	no	no	no
AC018880.1		no	no	no	no	no	no	no	no	no	no	no	no	no	no	no	no	no	no	no
AC018880.2		no	no	no	no	no	no	no	no	no	no	no	no	no	no	no	no	no	no	no
AC018890.6		no	no	no	no	no	no	no	no	no	no	no	no	no	no	no	no	no	no	no
AC018892.3		no	no	no	no	no	no	no	no	no	no	no	no	no	no	no	no	no	no	no
AC018892.8		no	no	no	no	no	no	no	no	no	no	no	no	no	no	no	no	no	no	no
AC018902.1		no	no	no	no	no	no	no	no	no	no	no	no	no	no	no	no	no	no	no
AC019048.1		no	no	no	no	no	no	no	no	no	no	no	no	no	no	no	no	no	no	no
AC019050.1		no	no	no	no	no	no	no	no	no	no	no	no	no	no	no	no	no	no	no
AC019055.1		no	no	no	no	no	no	no	no	no	no	no	no	no	no	no	no	no	no	no
AC019064.1		no	no	no	no	no	no	no	no	no	no	no	no	no	no	no	no	no	no	no
AC019070.1		no	no	no	no	no	no	no	no	no	no	no	no	no	no	no	no	no	no	no
AC019080.1		no	no	no	no	no	no	no	no	no	no	no	no	no	no	no	no	no	no	no
AC019084.7		no	no	no	no	no	no	no	no	no	no	no	no	no	no	no	no	no	no	no
AC019097.7		no	no	no	no	no	no	no	no	no	no	no	no	no	no	no	no	no	no	no
AC019109.1		no	no	no	no	no	no	no	no	no	no	no	no	no	no	no	no	no	no	no
AC019118.3		no	no	no	no	no	no	no	no	no	no	no	no	no	no	no	no	no	no	no
AC019118.4		no	no	no	no	no	no	no	no	no	no	no	no	no	no	no	no	no	no	no
AC019129.1		no	no	no	no	no	no	no	no	no	no	no	no	no	no	no	no	no	no	no
AC019172.2		no	no	no	no	no	no	no	no	no	no	no	no	no	no	no	no	no	no	no
AC019178.2		no	no	no	no	no	no	no	no	no	no	no	no	no	no	no	no	no	no	no
AC019178.3		no	no	no	no	no	no	no	no	no	no	no	no	no	no	no	no	no	no	no
AC019181.2		no	no	no	no	no	no	no	no	no	no	no	no	no	no	no	no	no	no	no
AC019181.3		no	no	no	no	no	no	no	no	no	no	no	no	no	no	no	no	no	no	no
AC019185.2		no	no	no	no	no	no	no	no	no	no	no	no	no	no	no	no	no	no	no
AC019185.3		no	no	no	no	no	no	no	no	no	no	no	no	no	no	no	no	no	no	no
AC019185.4		no	no	no	no	no	no	no	no	no	no	no	no	no	no	no	no	no	no	no
AC019186.1		no	no	no	no	no	no	no	no	no	no	no	no	no	no	no	no	no	no	no
AC019206.1		no	no	no	no	no	no	no	no	no	no	no	no	no	no	no	no	no	no	no
AC019330.1		no	no	no	no	no	no	no	no	no	no	no	no	no	no	no	no	no	no	no
AC019349.5		no	no	no	no	no	no	no	no	no	no	no	no	no	no	no	no	no	no	no
AC020550.7		no	no	no	no	no	no	no	no	no	no	no	no	no	no	no	no	no	no	no
AC020571.3		no	no	no	no	no	no	no	no	no	no	no	no	no	no	no	no	no	no	no
AC020594.5		no	no	no	no	no	no	no	no	no	no	no	no	no	no	no	no	no	no	no
AC020595.1		no	no	no	no	no	no	no	no	no	no	no	no	no	no	no	no	no	no	no
AC020743.2		no	no	no	no	no	no	no	no	no	no	no	no	no	no	no	no	no	no	no
AC020743.3		no	no	no	no	no	no	no	no	no	no	no	no	no	no	no	no	no	no	no
AC020743.4		no	no	no	no	no	no	no	no	no	no	no	no	no	no	no	no	no	no	no
AC020915.2		no	no	no	no	no	no	no	no	no	no	no	no	no	no	no	no	no	no	no
AC020951.1		no	no	no	no	no	no	no	no	no	no	no	no	no	no	no	no	no	no	no
AC020956.3		no	no	no	no	no	no	no	no	no	no	no	no	no	no	no	no	no	no	no
AC020983.5		no	no	no	no	no	no	no	no	no	no	no	no	no	no	no	no	no	no	no
AC021016.7		no	no	no	no	no	no	no	no	no	no	no	no	no	no	no	no	no	no	no
AC021021.1		no	no	no	no	no	no	no	no	no	no	no	no	no	no	no	no	no	no	no
AC021021.2		no	no	no	no	no	no	no	no	no	no	no	no	no	no	no	no	no	no	no
AC021106.1		no	no	no	no	no	no	no	no	no	no	no	no	no	no	no	no	no	no	no
AC021188.4		no	no	no	no	no	no	no	no	no	no	no	no	no	no	no	no	no	no	no
AC021218.2		no	no	no	no	no	no	no	no	no	no	no	no	no	no	no	no	no	no	no
AC021224.1		no	no	no	no	no	no	no	no	no	no	no	no	no	no	no	no	no	no	no
AC021876.4		no	no	no	no	no	no	no	no	no	no	no	no	no	no	no	no	no	no	no
AC022007.5		no	no	no	no	no	no	no	no	no	no	no	no	no	no	no	no	no	no	no
AC022153.1		no	no	no	no	no	no	no	no	no	no	no	no	no	no	no	no	no	no	no
AC022154.7		no	no	no	no	no	no	no	no	no	no	no	no	no	no	no	no	no	no	no
AC022173.2		no	no	no	no	no	no	no	no	no	no	no	no	no	no	no	no	no	no	no
AC022182.1		no	no	no	no	no	no	no	no	no	no	no	no	no	no	no	no	no	no	no
AC022182.2		no	no	no	no	no	no	no	no	no	no	no	no	no	no	no	no	no	no	no
AC022182.3		no	no	no	no	no	no	no	no	no	no	no	no	no	no	no	no	no	no	no
AC022201.4		no	no	no	no	no	no	no	no	no	no	no	no	no	no	no	no	no	no	no
AC022201.5		no	no	no	no	no	no	no	no	no	no	no	no	no	no	no	no	no	no	no
AC022210.1		no	no	no	no	no	no	no	no	no	no	no	no	no	no	no	no	no	no	no
AC022210.2		no	no	no	no	no	no	no	no	no	no	no	no	no	no	no	no	no	no	no
AC022405.1		no	no	no	no	no	no	no	no	no	no	no	no	no	no	no	no	no	no	no
AC022431.3		no	no	no	no	no	no	no	no	no	no	no	no	no	no	no	no	no	no	no
AC022486.1		no	no	no	no	no	no	no	no	no	no	no	no	no	no	no	no	no	no	no
AC022816.2		no	no	no	no	no	no	no	no	no	no	no	no	no	no	no	no	no	no	no
AC022819.1		no	no	no	no	no	no	no	no	no	no	no	no	no	no	no	no	no	no	no
AC022819.3		no	no	no	no	no	no	no	no	no	no	no	no	no	no	no	no	no	no	no
AC023115.2		no	no	no	no	no	no	no	no	no	no	no	no	no	no	no	no	no	no	no
AC023115.4		no	no	no	no	no	no	no	no	no	no	no	no	no	no	no	no	no	no	no
AC023128.1		no	no	no	no	no	no	no	no	no	no	no	no	no	no	no	no	no	no	no
AC023128.2		no	no	no	no	no	no	no	no	no	no	no	no	no	no	no	no	no	no	no
AC023137.2		no	no	no	no	no	no	no	no	no	no	no	no	no	no	no	no	no	no	no
AC023271.1		no	no	no	no	no	no	no	no	no	no	no	no	no	no	no	no	no	no	no
AC023274.4		no	no	no	no	no	no	no	no	no	no	no	no	no	no	no	no	no	no	no
AC023274.6		no	no	no	no	no	no	no	no	no	no	no	no	no	no	no	no	no	no	no
AC023283.1		no	no	no	no	no	no	no	no	no	no	no	no	no	no	no	no	no	no	no
AC023347.1		no	no	no	no	no	no	no	no	no	no	no	no	no	no	no	no	no	no	no
AC023347.2		no	no	no	no	no	no	no	no	no	no	no	no	no	no	no	no	no	no	no
AC023449.2		no	no	no	no	no	no	no	no	no	no	no	no	no	no	no	no	no	no	no
AC023469.1		no	no	no	no	no	no	no	no	no	no	no	no	no	no	no	no	no	no	no
AC023469.2		no	no	no	no	no	no	no	no	no	no	no	no	no	no	no	no	no	no	no
AC023481.1		no	no	no	no	no	no	no	no	no	no	no	no	no	no	no	no	no	no	no
AC023491.1		no	no	no	no	no	no	no	no	no	no	no	no	no	no	no	no	no	no	no
AC023491.2		no	no	no	no	no	no	no	no	no	no	no	no	no	no	no	no	no	no	no
AC023590.1		no	no	no	no	no	no	no	no	no	no	no	no	no	no	no	no	no	no	no
AC023669.1		no	no	no	no	no	no	no	no	no	no	no	no	no	no	no	no	no	no	no
AC023908.1		no	no	no	no	no	no	no	no	no	no	no	no	no	no	no	no	no	no	no
AC024028.1		no	no	no	no	no	no	no	no	no	no	no	no	no	no	no	no	no	no	no
AC024060.1		no	no	no	no	no	no	no	no	no	no	no	no	no	no	no	no	no	no	no
AC024067.1		no	no	no	no	no	no	no	no	no	no	no	no	no	no	no	no	no	no	no
AC024082.3		no	no	no	no	no	no	no	no	no	no	no	no	no	no	no	no	no	no	no
AC024082.4		no	no	no	no	no	no	no	no	no	no	no	no	no	no	no	no	no	no	no
AC024084.1		no	no	no	no	no	no	no	no	no	no	no	no	no	no	no	no	no	no	no
AC024132.1		no	no	no	no	no	no	no	no	no	no	no	no	no	no	no	no	no	no	no
AC024162.2		no	no	no	no	no	no	no	no	no	no	no	no	no	no	no	no	no	no	no
AC024361.1		no	no	no	no	no	no	no	no	no	no	no	no	no	no	no	no	no	no	no
AC024560.2		no	no	no	no	no	no	no	no	no	no	no	no	no	no	no	no	no	no	no
AC024560.3		no	no	no	no	no	no	no	no	no	no	no	no	no	no	no	no	no	no	no
AC024592.12		no	no	no	no	no	no	no	no	no	no	no	no	no	no	no	no	YES	no	no
AC024592.9		no	no	no	no	no	no	no	no	no	no	no	no	no	no	no	no	no	no	no
AC024619.2		no	no	no	no	no	no	no	no	no	no	no	no	no	no	no	no	no	no	no
AC024704.2		no	no	no	no	no	no	no	no	no	no	no	no	no	no	no	no	no	no	no
AC024937.2		no	no	no	no	no	no	no	no	no	no	no	no	no	no	no	no	no	no	no
AC024937.4		no	no	no	no	no	no	no	no	no	no	no	no	no	no	no	no	no	no	no
AC024937.6		no	no	no	no	no	no	no	no	no	no	no	no	no	no	no	no	no	no	no
AC025016.1		no	no	no	no	no	no	no	no	no	no	no	no	no	no	no	no	no	no	no
AC025165.8		no	no	no	no	no	no	no	no	no	no	no	no	no	no	no	no	no	no	no
AC025171.1		no	no	no	no	no	no	no	no	no	no	no	no	no	no	no	no	no	no	no
AC025263.3		no	no	no	no	no	no	no	no	no	no	no	no	no	no	no	no	no	no	no
AC025335.1		no	no	no	no	no	no	no	no	no	no	no	no	no	no	no	no	no	no	no
AC025442.3		no	no	no	no	no	no	no	no	no	no	no	no	no	no	no	no	no	no	no
AC025750.5		no	no	no	no	no	no	no	no	no	no	no	no	no	no	no	no	no	no	no
AC025750.7		no	no	no	no	no	no	no	no	no	no	no	no	no	no	no	no	no	no	no
AC025811.3		no	no	no	no	no	no	no	no	no	no	no	no	no	no	no	no	no	no	no
AC025918.2		no	no	no	no	no	no	no	no	no	no	no	no	no	no	no	no	no	no	no
AC026150.6		no	no	no	no	no	no	no	no	no	no	no	no	no	no	no	no	no	no	no
AC026150.8		no	no	no	no	no	no	no	no	no	no	no	no	no	no	no	no	no	no	no
AC026167.1		no	no	no	no	no	no	no	no	no	no	no	no	no	no	no	no	no	no	no
AC026185.1		no	no	no	no	no	no	no	no	no	no	no	no	no	no	no	no	no	no	no
AC026188.1		no	no	no	no	no	no	no	no	no	no	no	no	no	no	no	no	no	no	no
AC026202.3		no	no	no	no	no	no	no	no	no	no	no	no	no	no	no	no	no	no	no
AC026202.5		no	no	no	no	no	no	no	no	no	no	no	no	no	no	no	no	no	no	no
AC026248.1		no	no	no	no	no	no	no	no	no	no	no	no	no	no	no	no	no	no	no
AC026271.5		no	no	no	no	no	no	no	no	no	no	no	no	no	no	no	no	no	no	no
AC026348.1		no	no	no	no	no	no	no	no	no	no	no	no	no	no	YES	no	no	no	no
AC026369.1		no	no	no	no	no	no	no	no	no	no	no	no	no	no	no	no	no	no	no
AC026449.1		no	no	no	no	no	no	no	no	no	no	no	no	no	no	no	no	no	no	no
AC026471.6		no	no	no	no	no	no	no	no	no	no	no	no	no	no	no	no	no	no	no
AC026904.1		no	no	no	no	no	no	no	no	no	no	no	no	no	no	no	no	no	no	no
AC026954.6		no	no	no	no	no	no	no	no	no	no	no	no	no	no	no	no	no	no	no
AC027119.1		no	no	no	no	no	no	no	no	no	no	no	no	no	no	no	no	no	no	no
AC027124.2		no	no	no	no	no	no	no	no	no	no	no	no	no	no	no	no	no	no	no
AC027124.3		no	no	no	no	no	no	no	no	no	no	no	no	no	no	no	no	no	no	no
AC027601.1		no	no	no	no	no	no	no	no	no	no	no	no	no	no	no	no	no	no	no
AC027612.1		no	no	no	no	no	no	no	no	no	no	no	no	no	no	no	no	no	no	no
AC027612.3		no	no	no	no	no	no	no	no	no	no	no	no	no	no	no	no	no	no	no
AC027612.4		no	no	no	no	no	no	no	no	no	no	no	no	no	no	no	no	no	no	no
AC027612.6		no	no	no	no	no	no	no	no	no	no	no	no	no	no	no	no	no	no	no
AC027682.1		no	no	no	no	no	no	no	no	no	no	no	no	no	no	no	no	no	no	no
AC034110.1		no	no	no	no	no	no	no	no	no	no	no	no	no	no	no	no	no	no	no
AC034187.2		no	no	no	no	no	no	no	no	no	no	no	no	no	no	no	no	no	no	no
AC034198.7		no	no	no	no	no	no	no	no	no	no	no	no	no	no	no	no	no	no	no
AC034220.3		no	no	no	no	no	no	no	no	no	no	no	no	no	no	no	no	no	no	no
AC034228.2		no	no	no	no	no	no	no	no	no	no	no	no	no	no	no	no	no	no	no
AC034228.3		no	no	no	no	no	no	no	no	no	no	no	no	no	no	no	no	no	no	no
AC034228.4		no	no	no	no	no	no	no	no	no	no	no	no	no	no	no	no	no	no	no
AC034243.1		no	no	no	no	no	no	no	no	no	no	no	no	no	no	no	no	no	no	no
AC037445.1		no	no	no	no	no	no	no	no	no	no	no	no	no	no	no	no	no	no	no
AC037459.4		no	no	no	no	no	no	no	no	no	no	no	no	no	no	no	no	no	no	no
AC037482.1	Keratin-associated protein 2-2 [Source:UniProtKB/Swiss-Prot;Acc:Q9BYT5]	no	no	no	no	no	no	no	no	no	no	no	no	no	no	no	no	no	no	no
AC037482.2		no	no	no	no	no	no	no	no	no	no	no	no	no	no	no	no	no	no	no
AC046143.3		no	no	no	no	no	no	no	no	no	no	no	no	no	no	no	no	no	no	no
AC051649.12		no	no	no	no	no	no	no	no	no	no	no	no	no	no	no	no	no	no	no
AC053503.11		no	no	no	no	no	no	no	no	no	no	no	no	no	no	no	no	no	no	no
AC053503.12		no	no	no	no	no	no	no	no	no	no	no	no	no	no	no	no	no	no	no
AC053503.2		no	no	no	no	no	no	no	no	no	no	no	no	no	no	no	no	no	no	no
AC053503.4		no	no	no	no	no	no	no	no	no	no	no	no	no	no	no	no	no	no	no
AC053503.6		no	no	no	no	no	no	no	no	no	no	no	no	no	no	no	no	no	no	no
AC055733.1		no	no	no	no	no	no	no	no	no	no	no	no	no	no	no	no	no	no	no
AC055764.1		no	no	no	no	no	no	no	no	no	no	no	no	no	no	no	no	no	no	no
AC055866.1		no	no	no	no	no	no	no	no	no	no	no	no	no	no	no	no	no	no	no
AC055876.1		no	no	no	no	no	no	no	no	no	no	no	no	no	no	no	no	no	no	no
AC060834.2		no	no	no	no	no	no	no	no	no	no	no	no	no	no	no	no	no	no	no
AC060834.3		no	no	no	no	no	no	no	no	no	no	no	no	no	no	no	no	no	no	no
AC061961.2		no	no	no	no	no	no	no	no	no	no	no	no	no	no	no	no	no	no	no
AC061992.2		no	no	no	no	no	no	no	no	no	no	no	no	no	no	no	no	no	no	no
AC062016.1		no	no	no	no	no	no	no	no	no	no	no	no	no	no	no	no	no	no	no
AC062016.3		no	no	no	no	no	no	no	no	no	no	no	no	no	no	no	no	no	no	no
AC062017.1		no	no	no	no	no	no	no	no	no	no	no	no	no	no	no	no	no	no	no
AC062020.1		no	no	no	no	no	no	no	no	no	no	no	no	no	no	no	no	no	no	no
AC062020.2		no	no	no	no	no	no	no	no	no	no	no	no	no	no	no	no	no	no	no
AC062021.1		no	no	no	no	no	no	no	no	no	no	no	no	no	no	no	no	no	no	no
AC062022.1		no	no	no	no	no	no	no	no	no	no	no	no	no	no	no	no	no	no	no
AC062028.1		no	no	no	no	no	no	no	no	no	no	no	no	no	no	no	no	no	no	no
AC062029.1		no	no	no	no	no	no	no	no	no	no	no	no	no	no	no	no	no	no	no
AC062031.1		no	no	no	no	no	no	no	no	no	no	no	no	no	no	no	no	no	no	no
AC062032.1		no	no	no	no	no	no	no	no	no	no	no	no	no	no	no	no	no	no	no
AC063956.1		no	no	no	no	no	no	no	no	no	no	no	no	no	no	no	no	no	no	no
AC063956.2		no	no	no	no	no	no	no	no	no	no	no	no	no	no	no	no	no	no	no
AC063961.1		no	no	no	no	no	no	no	no	no	no	no	no	no	no	no	no	no	no	no
AC063976.1		no	no	no	no	no	no	no	no	no	no	no	no	no	no	no	no	no	no	no
AC063976.2		no	no	no	no	no	no	no	no	no	no	no	no	no	no	no	no	no	no	no
AC063976.3		no	no	no	no	no	no	no	no	no	no	no	no	no	no	no	no	no	no	no
AC063976.7		no	no	no	no	no	no	no	no	no	no	no	no	no	no	no	no	no	no	no
AC063979.1		no	no	no	no	no	no	no	no	no	no	no	no	no	no	no	no	no	no	no
AC063980.3		no	no	no	no	no	no	no	no	no	no	no	no	no	no	no	no	no	no	no
AC064834.1		no	no	no	no	no	no	no	no	no	no	no	no	no	no	no	no	no	no	no
AC064834.2		no	no	no	no	no	no	no	no	no	no	no	no	no	no	no	no	no	no	no
AC064834.3		no	no	no	no	no	no	no	no	no	no	no	no	no	no	no	no	no	no	no
AC064836.3		no	no	no	no	no	no	no	no	no	no	no	no	no	no	no	no	no	no	no
AC064850.4		no	no	no	no	no	no	no	no	no	no	no	no	no	no	no	no	no	no	no
AC064852.4		no	no	no	no	no	no	no	no	no	no	no	no	no	no	no	no	no	no	no
AC064853.2		no	no	no	no	no	no	no	no	no	no	no	no	no	no	no	no	no	no	no
AC064853.3		no	no	no	no	no	no	no	no	no	no	no	no	no	no	no	no	no	no	no
AC064865.1		no	no	no	no	no	no	no	no	no	no	no	no	no	no	no	no	no	no	no
AC064871.3		no	no	no	no	no	no	no	no	no	no	no	no	no	no	no	no	no	no	no
AC064874.1		no	no	no	no	no	no	no	no	no	no	no	no	no	no	no	no	no	no	no
AC064875.2		no	no	no	no	no	no	no	no	no	no	no	no	no	no	no	no	no	no	no
AC066615.1		no	no	no	no	no	no	no	no	no	no	no	no	no	no	no	no	no	no	no
AC066692.3		no	no	no	no	no	no	no	no	no	no	no	no	no	no	no	no	no	no	no
AC067940.1		no	no	no	no	no	no	no	no	no	no	no	no	no	no	no	no	no	no	no
AC067945.2		no	no	no	no	no	no	no	no	no	no	no	no	no	no	no	no	no	no	no
AC067945.3		no	no	no	no	no	no	no	no	no	no	no	no	no	no	no	no	no	no	no
AC067945.4		no	no	no	no	no	no	no	no	no	no	no	no	no	no	no	no	no	no	no
AC067956.1		no	no	no	no	no	no	no	no	no	no	no	no	no	no	no	no	no	no	no
AC067959.1		no	no	no	no	no	no	no	no	no	no	no	no	no	no	no	no	no	no	no
AC067960.1		no	no	no	no	no	no	no	no	no	no	no	no	no	no	no	no	no	no	no
AC067968.3		no	no	no	no	no	no	no	no	no	no	no	no	no	no	no	no	no	no	no
AC067969.1		no	no	no	no	no	no	no	no	no	no	no	no	no	no	no	no	no	no	no
AC067969.2		no	no	no	no	no	no	no	no	no	no	no	no	no	no	no	no	no	no	no
AC068042.1		no	no	no	no	no	no	no	no	no	no	no	no	no	no	no	no	no	no	no
AC068044.1		no	no	no	no	no	no	no	no	no	no	no	no	no	no	no	no	no	no	no
AC068057.1		no	no	no	no	no	no	no	no	no	no	no	no	no	no	no	no	no	no	no
AC068134.10		no	no	no	no	no	no	no	no	no	no	no	no	no	no	no	no	no	no	no
AC068134.6		no	no	no	no	no	no	no	no	no	no	no	no	no	no	no	no	no	no	no
AC068134.8		no	no	no	no	no	no	no	no	no	no	no	no	no	no	no	no	no	no	no
AC068135.1		no	no	no	no	no	no	no	no	no	no	no	no	no	no	no	no	no	no	no
AC068137.13		no	no	no	no	no	no	no	no	no	no	no	no	no	no	no	no	no	no	no
AC068138.1		no	no	no	no	no	no	no	no	no	no	no	no	no	no	no	no	no	no	no
AC068196.1		no	no	no	no	no	no	no	no	no	no	no	no	no	no	no	no	no	no	no
AC068279.3		no	no	no	no	no	no	no	no	no	no	no	no	no	no	no	no	no	no	no
AC068282.3		no	no	no	no	no	no	no	no	no	no	no	no	no	no	no	no	no	no	no
AC068286.1		no	no	no	no	no	no	no	no	no	no	no	no	no	no	no	no	no	no	no
AC068287.1		no	no	no	no	no	no	no	no	no	no	no	no	no	no	no	no	no	no	no
AC068483.1		no	no	no	no	no	no	no	no	no	no	no	no	no	no	no	no	no	no	no
AC068489.1		no	no	no	no	no	no	no	no	no	no	no	no	no	no	no	no	no	no	no
AC068490.1		no	no	no	no	no	no	no	no	no	no	no	no	no	no	no	no	no	no	no
AC068490.2		no	no	no	no	no	no	no	no	no	no	no	no	no	no	no	no	no	no	no
AC068491.2		no	no	no	no	no	no	no	no	no	no	no	no	no	no	no	no	no	no	no
AC068491.3		no	no	no	no	no	no	no	no	no	no	no	no	no	no	no	no	no	no	no
AC068492.1		no	no	no	no	no	no	no	no	no	no	no	no	no	no	no	no	no	no	no
AC068499.10		no	no	no	no	no	no	no	no	no	no	no	no	no	no	no	no	no	no	no
AC068522.4		no	no	no	no	no	no	no	no	no	no	no	no	no	no	no	no	no	no	no
AC068533.7		no	no	no	no	no	no	no	no	no	no	no	no	no	no	no	no	no	no	no
AC068535.2		no	no	no	no	no	no	no	no	no	no	no	no	no	no	no	no	no	no	no
AC068535.3		no	no	no	no	no	no	no	no	no	no	no	no	no	no	no	no	no	no	no
AC068538.2		no	no	no	no	no	no	no	no	no	no	no	no	no	no	no	no	no	no	no
AC068538.4		no	no	no	no	no	no	no	no	no	no	no	no	no	no	no	no	no	no	no
AC068580.5		no	no	no	no	no	no	no	no	no	no	no	no	no	no	no	no	no	no	no
AC068580.6		no	no	no	no	no	no	no	no	no	no	no	no	no	no	no	no	no	no	no
AC068580.7		no	no	no	no	no	no	no	no	no	no	no	no	no	no	no	no	no	no	no
AC068657.2		no	no	no	no	no	no	no	no	no	no	no	no	no	no	no	no	no	no	no
AC068724.1		no	no	no	no	no	no	no	no	no	no	no	no	no	no	no	no	no	no	no
AC068831.10		no	no	no	no	no	no	no	no	no	no	no	no	no	no	no	no	no	no	no
AC068831.11		no	no	no	no	no	no	no	no	no	no	no	no	no	no	no	no	no	no	no
AC068831.12		no	no	no	no	no	no	no	no	no	no	no	no	no	no	no	no	no	no	no
AC068831.15		no	no	no	no	no	no	no	no	no	no	no	no	no	no	no	no	no	no	no
AC068831.16		no	no	no	no	no	no	no	no	no	no	no	no	no	no	no	no	no	no	no
AC068831.17		no	no	no	no	no	no	no	no	no	no	no	no	no	no	no	no	no	no	no
AC068831.3		no	no	no	no	no	no	no	no	no	no	no	no	no	no	no	no	no	no	no
AC068831.6		no	no	no	no	no	no	no	no	no	no	no	no	no	no	no	no	no	no	no
AC068858.1		no	no	no	no	no	no	no	no	no	no	no	no	no	no	no	no	no	no	no
AC069063.1		no	no	no	no	no	no	no	no	no	no	no	no	no	no	no	no	no	no	no
AC069063.2		no	no	no	no	no	no	no	no	no	no	no	no	no	no	no	no	no	no	no
AC069154.4		no	no	no	no	no	no	no	no	no	no	no	no	no	no	no	no	no	no	no
AC069155.1		no	no	no	no	no	no	no	no	no	no	no	no	no	no	no	no	no	no	no
AC069157.1		no	no	no	no	no	no	no	no	no	no	no	no	no	no	no	no	no	no	no
AC069213.4		no	no	no	no	no	no	no	no	no	no	no	no	no	no	no	no	no	no	no
AC069257.6		no	no	no	no	no	no	no	no	no	no	no	no	no	no	no	no	no	no	no
AC069257.8		no	no	no	no	no	no	no	no	no	no	no	no	no	no	no	no	no	no	no
AC069277.2		no	no	no	no	no	no	no	no	no	no	no	no	no	no	no	no	no	no	no
AC069282.6		no	no	no	no	no	no	no	no	no	no	no	no	no	no	no	no	no	no	no
AC069363.1		no	no	no	no	no	no	no	no	no	no	no	no	no	no	no	no	no	no	no
AC069368.3		no	no	no	no	no	no	no	no	no	no	no	no	no	no	no	no	no	no	no
AC069394.1		no	no	no	no	no	no	no	no	no	no	no	no	no	no	no	no	no	no	no
AC069499.1		no	no	no	no	no	no	no	no	no	no	no	no	no	no	no	no	no	no	no
AC069513.1		no	no	no	no	no	no	no	no	no	no	no	no	no	no	no	no	no	no	no
AC069513.4		no	no	no	no	no	no	no	no	no	no	no	no	no	no	no	no	no	no	no
AC069542.1		no	no	no	no	no	no	no	no	no	no	no	no	no	no	no	no	no	no	no
AC072052.7		no	no	no	no	no	no	no	no	no	no	no	no	no	no	no	no	no	no	no
AC072061.2		no	no	no	no	no	no	no	no	no	no	no	no	no	no	no	no	no	no	no
AC072062.1		no	no	no	no	no	no	no	no	no	no	no	no	no	no	no	no	no	no	no
AC072062.3		no	no	no	no	no	no	no	no	no	no	no	no	no	no	no	no	no	no	no
AC073043.1		no	no	no	no	no	no	no	no	no	no	no	no	no	no	no	no	no	no	no
AC073046.25		no	no	no	no	no	no	no	no	no	no	no	no	no	no	no	no	no	no	no
AC073052.1		no	no	no	no	no	no	no	no	no	no	no	no	no	no	no	no	no	no	no
AC073055.2		no	no	no	no	no	no	no	no	no	no	no	no	no	no	no	no	no	no	no
AC073063.10		no	no	no	no	no	no	no	no	no	no	no	no	no	no	no	no	no	no	no
AC073065.3		no	no	no	no	no	no	no	no	no	no	no	no	no	no	no	no	no	no	no
AC073069.2		no	no	no	no	no	no	no	no	no	no	no	no	no	no	no	no	no	no	no
AC073071.1		no	no	no	no	no	no	no	no	no	no	no	no	no	no	no	no	no	no	no
AC073072.1		no	no	no	no	no	no	no	no	no	no	no	no	no	no	no	no	no	no	no
AC073072.5		no	no	no	no	no	no	no	no	no	no	no	no	no	no	no	no	no	no	no
AC073072.7		no	no	no	no	no	no	no	no	no	no	no	no	no	no	no	no	no	no	no
AC073091.2		no	no	no	no	no	no	no	no	no	no	no	no	no	no	no	no	no	no	no
AC073094.4		no	no	no	no	no	no	no	no	no	no	no	no	no	no	no	no	no	no	no
AC073109.2		no	no	no	no	no	no	no	no	no	no	no	no	no	no	no	no	no	no	no
AC073115.6		no	no	no	no	no	no	no	no	no	no	no	no	no	no	no	no	no	no	no
AC073115.7		no	no	no	no	no	no	no	no	no	no	no	no	no	no	no	no	no	no	no
AC073130.1		no	no	no	no	no	no	no	no	no	no	no	no	no	no	no	no	no	no	no
AC073130.2		no	no	no	no	no	no	no	no	no	no	no	no	no	no	no	no	no	no	no
AC073130.3		no	no	no	no	no	no	no	no	no	no	no	no	no	no	no	no	no	no	no
AC073133.1		no	no	no	no	no	no	no	no	no	no	no	no	no	no	no	no	no	no	no
AC073133.2		no	no	no	no	no	no	no	no	no	no	no	no	no	no	no	no	no	no	no
AC073135.2		no	no	no	no	no	no	no	no	no	no	no	no	no	no	no	no	no	no	no
AC073135.3		no	no	no	no	no	no	no	no	no	no	no	no	no	no	no	no	no	no	no
AC073135.4		no	no	no	no	no	no	no	no	no	no	no	no	no	no	no	no	no	no	no
AC073135.7		no	no	no	no	no	no	no	no	no	no	no	no	no	no	no	no	no	no	no
AC073135.8		no	no	no	no	no	no	no	no	no	no	no	no	no	no	no	no	no	no	no
AC073143.1		no	no	no	no	no	no	no	no	no	no	no	no	no	no	no	no	no	no	no
AC073150.6		no	no	no	no	no	no	no	no	no	no	no	no	no	no	no	no	no	no	no
AC073218.1		no	no	no	no	no	no	no	no	no	no	no	no	no	no	no	no	no	no	no
AC073218.3		no	no	no	no	no	no	no	no	no	no	no	no	no	no	no	no	no	no	no
AC073254.1		no	no	no	no	no	no	no	no	no	no	no	no	no	no	no	no	no	no	no
AC073257.1		no	no	no	no	no	no	no	no	no	no	no	no	no	no	no	no	no	no	no
AC073257.2		no	no	no	no	no	no	no	no	no	no	no	no	no	no	no	no	no	no	no
AC073264.10		no	no	no	no	no	no	no	no	no	no	no	no	no	no	no	no	no	no	no
AC073264.6		no	no	no	no	no	no	no	no	no	no	no	no	no	no	no	no	no	no	no
AC073283.4		no	no	no	no	no	no	no	no	no	no	no	no	no	no	no	no	no	no	no
AC073283.7		no	no	no	no	no	no	no	no	no	no	no	no	no	no	no	no	no	no	no
AC073284.4		no	no	no	no	no	no	no	no	no	no	no	no	no	no	no	no	no	no	no
AC073310.4		no	no	no	no	no	no	no	no	no	no	no	no	no	no	no	no	no	no	no
AC073316.1		no	no	no	no	no	no	no	no	no	no	no	no	no	no	no	no	no	no	no
AC073316.2		no	no	no	no	no	no	no	no	no	no	no	no	no	no	no	no	no	no	no
[truncated: 54,644 more rows]
