# Supplementary material for: Systematic analysis of RNA-binding proteins identifies targetable therapeutic vulnerabilities in osteosarcoma
Source: Nat Commun. 2024 Apr 1;15:2810. doi: 10.1038/s41467-024-47031-y (PMC10984982; doi:10.1038/s41467-024-47031-y)
Supplement: Supplementary file 5 — Supplementary Data 4 [file 41467_2024_47031_MOESM5_ESM.xlsx]

## Sheet: content
Supplementary Data 4. Comparison of RBPs from RNA interactomes
Significantly altered RBPs (FDR < 0.05 and FC ≥ 1.5 in the UV versus UV sample comparisons in the eRIC) were classified as "hits").

## Sheet: eRIC (MSC_UV - OB_UV)
gene_name	protein_id	description	found.in.reps_eRIC	found.in.reps_FP	max.qupm_eRIC	max.qupm_FP	average.top3_eRIC	average.top3_FP	logFC	comparison	sample	class	hit_annotation_method	pvalue	fdr	hit	hit_annotation
APOBEC3F	Q8IUX4	DNA dC->dU-editing enzyme APOBEC-3F OS=Homo sapiens GN=APOBEC3F PE=1 SV=3	2	NA	2	NA	6.42279	NA	-2.31513	MSC_UV - OB_UV	eRIC	MSC_vs_OB	limma	4.88318e-10	2.89573e-07	TRUE	hit
IGF2BP3	O00425	Insulin-like growth factor 2 mRNA-binding protein 3 OS=Homo sapiens GN=IGF2BP3 PE=1 SV=2	2	2	19	13	7.67161	6.7648	3.06851	MSC_UV - OB_UV	eRIC	MSC_vs_OB	limma	6.37066e-09	1.67164e-06	TRUE	hit
HNRNPR	O43390	Heterogeneous nuclear ribonucleoprotein R OS=Homo sapiens GN=HNRNPR PE=1 SV=1	2	2	25	18	7.42459	7.24702	-2.43105	MSC_UV - OB_UV	eRIC	MSC_vs_OB	limma	8.45684e-09	1.67164e-06	TRUE	hit
CELF2	A0A0J9YXJ0|E9PC62	CUGBP Elav-like family member 2 OS=Homo sapiens GN=CELF2 PE=1 SV=1|CUGBP Elav-like family member 2 OS=Homo sapiens GN=CELF2 PE=1 SV=1	2	NA	7	NA	6.57435	NA	-3.31442	MSC_UV - OB_UV	eRIC	MSC_vs_OB	limma	2.85165e-08	4.22757e-06	TRUE	hit
TRIM25	Q14258	E3 ubiquitin/ISG15 ligase TRIM25 OS=Homo sapiens GN=TRIM25 PE=1 SV=2	2	2	15	21	6.73285	6.87026	-2.05538	MSC_UV - OB_UV	eRIC	MSC_vs_OB	limma	7.19558e-08	8.53395e-06	TRUE	hit
DDX3Y	O15523	ATP-dependent RNA helicase DDX3Y OS=Homo sapiens GN=DDX3Y PE=1 SV=2	2	2	8	7	6.60735	6.14522	-4.12185	MSC_UV - OB_UV	eRIC	MSC_vs_OB	limma	1.58187e-07	1.44132e-05	TRUE	hit
U2AF2	K7ENG2|P26368|P26368-2	Isoform 2 of Splicing factor U2AF 65 kDa subunit OS=Homo sapiens GN=U2AF2|Splicing factor U2AF 65 kDa subunit OS=Homo sapiens GN=U2AF2 PE=1 SV=1|Splicing factor U2AF 65 kDa subunit OS=Homo sapiens GN=U2AF2 PE=1 SV=4	2	2	2	12	6.71511	7.43609	-2.11337	MSC_UV - OB_UV	eRIC	MSC_vs_OB	limma	1.70139e-07	1.44132e-05	TRUE	hit
YBX1	P67809	Nuclease-sensitive element-binding protein 1 OS=Homo sapiens GN=YBX1 PE=1 SV=3	2	2	16	14	7.05539	7.11062	1.94543	MSC_UV - OB_UV	eRIC	MSC_vs_OB	limma	4.59705e-07	3.40756e-05	TRUE	hit
RBM14	Q96PK6|Q96PK6-5	Isoform 5 of RNA-binding protein 14 OS=Homo sapiens GN=RBM14|RNA-binding protein 14 OS=Homo sapiens GN=RBM14 PE=1 SV=2	2	2	15	21	6.61761	7.28421	-2.28932	MSC_UV - OB_UV	eRIC	MSC_vs_OB	limma	3.51691e-06	0.000231725	TRUE	hit
RBM15	A0A087WWP4|Q96T37|Q96T37-2|Q96T37-3|Q96T37-4	Putative RNA-binding protein 15 OS=Homo sapiens GN=RBM15 PE=1 SV=1|Putative RNA-binding protein 15 OS=Homo sapiens GN=RBM15 PE=1 SV=2|Isoform 2 of Putative RNA-binding protein 15 OS=Homo sapiens GN=RBM15|Isoform 3 of Putative RNA-binding protein 15 OS=Homo sapiens GN=RBM15|Isoform 4 of Putative RNA-binding protein 15 OS=Homo sapiens GN=RBM15	2	2	8	15	5.69151	6.373	-1.95643	MSC_UV - OB_UV	eRIC	MSC_vs_OB	limma	4.31895e-06	0.000256114	TRUE	hit
LOC102724159|PWP2	A0A0B4J2E5|Q15269	Protein LOC102724159 OS=Homo sapiens GN=LOC102724159 PE=1 SV=1|Periodic tryptophan protein 2 homolog OS=Homo sapiens GN=PWP2 PE=2 SV=2	2	2	4	9	5.67618	6.45398	1.45762	MSC_UV - OB_UV	eRIC	MSC_vs_OB	limma	4.77126e-06	0.000257214	TRUE	hit
TAGLN	H0YCU9|Q01995	Transgelin (Fragment) OS=Homo sapiens GN=TAGLN PE=1 SV=1|Transgelin OS=Homo sapiens GN=TAGLN PE=1 SV=4	2	2	6	14	6.26651	8.231	-2.3632	MSC_UV - OB_UV	eRIC	MSC_vs_OB	limma	5.56459e-06	0.000264865	TRUE	hit
RBPMS	B4E3T4|H0YBU9|Q93062|Q93062-2|Q93062-3|Q93062-4|Q93062-5	HCG2043421, isoform CRA_c OS=Homo sapiens GN=RBPMS PE=1 SV=1|RNA-binding protein with multiple-splicing (Fragment) OS=Homo sapiens GN=RBPMS PE=1 SV=1|RNA-binding protein with multiple splicing OS=Homo sapiens GN=RBPMS PE=1 SV=1|Isoform B of RNA-binding protein with multiple splicing OS=Homo sapiens GN=RBPMS|Isoform C of RNA-binding protein with multiple splicing OS=Homo sapiens GN=RBPMS|Isoform D…	2	NA	4	NA	6.17075	NA	-1.40047	MSC_UV - OB_UV	eRIC	MSC_vs_OB	limma	5.80649e-06	0.000264865	TRUE	hit
IGF2BP1	Q9NZI8	Insulin-like growth factor 2 mRNA-binding protein 1 OS=Homo sapiens GN=IGF2BP1 PE=1 SV=2	2	2	21	15	7.46018	6.95665	1.55745	MSC_UV - OB_UV	eRIC	MSC_vs_OB	limma	6.36273e-06	0.000265161	TRUE	hit
HELZ2	Q9BYK8|Q9BYK8-2|Q9BYK8-4	Helicase with zinc finger domain 2 OS=Homo sapiens GN=HELZ2 PE=1 SV=6|Isoform 2 of Helicase with zinc finger domain 2 OS=Homo sapiens GN=HELZ2|Isoform 3 of Helicase with zinc finger domain 2 OS=Homo sapiens GN=HELZ2	2	2	43	3	6.61272	5.6811	1.15492	MSC_UV - OB_UV	eRIC	MSC_vs_OB	limma	6.70728e-06	0.000265161	TRUE	hit
HNRNPDL	A0A087WUK2|O14979|O14979-3	Heterogeneous nuclear ribonucleoprotein D-like OS=Homo sapiens GN=HNRNPDL PE=1 SV=1|Heterogeneous nuclear ribonucleoprotein D-like OS=Homo sapiens GN=HNRNPDL PE=1 SV=3|Isoform 3 of Heterogeneous nuclear ribonucleoprotein D-like OS=Homo sapiens GN=HNRNPDL	2	2	12	15	7.52367	7.24238	-1.03598	MSC_UV - OB_UV	eRIC	MSC_vs_OB	limma	3.16037e-05	0.00117131	TRUE	hit
AATF	Q9NY61	Protein AATF OS=Homo sapiens GN=AATF PE=1 SV=1	2	2	3	11	5.56578	6.45745	1.28196	MSC_UV - OB_UV	eRIC	MSC_vs_OB	limma	5.96059e-05	0.0020792	TRUE	hit
HNRNPUL1	A0A0A0MRA5|B7Z4B8|Q9BUJ2|Q9BUJ2-2|Q9BUJ2-4	Heterogeneous nuclear ribonucleoprotein U-like protein 1 OS=Homo sapiens GN=HNRNPUL1 PE=1 SV=1|Heterogeneous nuclear ribonucleoprotein U-like protein 1 OS=Homo sapiens GN=HNRNPUL1 PE=1 SV=1|Heterogeneous nuclear ribonucleoprotein U-like protein 1 OS=Homo sapiens GN=HNRNPUL1 PE=1 SV=2|Isoform 2 of Heterogeneous nuclear ribonucleoprotein U-like protein 1 OS=Homo sapiens GN=HNRNPUL1|Isoform 4 of Het…	2	2	16	19	6.56246	7.15169	-1.72181	MSC_UV - OB_UV	eRIC	MSC_vs_OB	limma	7.48559e-05	0.0023761	TRUE	hit
HNRNPM	M0QZM1|P52272|P52272-2	Heterogeneous nuclear ribonucleoprotein M (Fragment) OS=Homo sapiens GN=HNRNPM PE=1 SV=1|Heterogeneous nuclear ribonucleoprotein M OS=Homo sapiens GN=HNRNPM PE=1 SV=3|Isoform 2 of Heterogeneous nuclear ribonucleoprotein M OS=Homo sapiens GN=HNRNPM	2	2	48	47	8.69399	7.71073	-0.961014	MSC_UV - OB_UV	eRIC	MSC_vs_OB	limma	7.61313e-05	0.0023761	TRUE	hit
RBMX	P38159	RNA-binding motif protein, X chromosome OS=Homo sapiens GN=RBMX PE=1 SV=3	2	2	3	9	6.03229	7.3587	-2.10117	MSC_UV - OB_UV	eRIC	MSC_vs_OB	limma	9.0383e-05	0.00267986	TRUE	hit
ZC3H4	M0QY97|Q9UPT8	Zinc finger CCCH domain-containing protein 4 (Fragment) OS=Homo sapiens GN=ZC3H4 PE=1 SV=1|Zinc finger CCCH domain-containing protein 4 OS=Homo sapiens GN=ZC3H4 PE=1 SV=3	2	2	4	10	5.5007	6.28352	-2.13857	MSC_UV - OB_UV	eRIC	MSC_vs_OB	limma	9.51661e-05	0.00268731	TRUE	hit
ZNF277	Q9NRM2	Zinc finger protein 277 OS=Homo sapiens GN=ZNF277 PE=1 SV=2	2	1	3	3	5.85916	5.86707	0.916032	MSC_UV - OB_UV	eRIC	MSC_vs_OB	limma	0.000131144	0.00353494	TRUE	hit
TUBB	P07437|Q5JP53	Tubulin beta chain OS=Homo sapiens GN=TUBB PE=1 SV=1|Tubulin beta chain OS=Homo sapiens GN=TUBB PE=1 SV=2	2	2	2	5	6.03599	6.97255	0.834586	MSC_UV - OB_UV	eRIC	MSC_vs_OB	limma	0.000164856	0.00425041	TRUE	hit
MRPL39	C9JG87|Q9NYK5|Q9NYK5-2	39S ribosomal protein L39, mitochondrial (Fragment) OS=Homo sapiens GN=MRPL39 PE=1 SV=1|39S ribosomal protein L39, mitochondrial OS=Homo sapiens GN=MRPL39 PE=1 SV=3|Isoform 2 of 39S ribosomal protein L39, mitochondrial OS=Homo sapiens GN=MRPL39	2	2	3	9	5.77281	6.60682	1.15867	MSC_UV - OB_UV	eRIC	MSC_vs_OB	limma	0.000176058	0.00435009	TRUE	hit
CPSF7	F5H669|Q8N684|Q8N684-2|Q8N684-3	Cleavage and polyadenylation-specificity factor subunit 7 (Fragment) OS=Homo sapiens GN=CPSF7 PE=1 SV=1|Cleavage and polyadenylation specificity factor subunit 7 OS=Homo sapiens GN=CPSF7 PE=1 SV=1|Isoform 2 of Cleavage and polyadenylation specificity factor subunit 7 OS=Homo sapiens GN=CPSF7|Isoform 3 of Cleavage and polyadenylation specificity factor subunit 7 OS=Homo sapiens GN=CPSF7	2	2	4	13	5.70148	6.99589	-1.8419	MSC_UV - OB_UV	eRIC	MSC_vs_OB	limma	0.000189595	0.00449719	TRUE	hit
CALD1	E7EX44|E9PGZ1|Q05682|Q05682-2|Q05682-3|Q05682-4|Q05682-5|Q05682-6	Caldesmon OS=Homo sapiens GN=CALD1 PE=1 SV=1|Caldesmon OS=Homo sapiens GN=CALD1 PE=1 SV=3|Isoform 2 of Caldesmon OS=Homo sapiens GN=CALD1|Isoform 3 of Caldesmon OS=Homo sapiens GN=CALD1|Isoform 4 of Caldesmon OS=Homo sapiens GN=CALD1|Isoform 5 of Caldesmon OS=Homo sapiens GN=CALD1|Isoform 6 of Caldesmon OS=Homo sapiens GN=CALD1	2	2	8	34	5.97009	8.02677	-2.24813	MSC_UV - OB_UV	eRIC	MSC_vs_OB	limma	0.00026088	0.00595007	TRUE	hit
DHX30	H7BXY3|Q7L2E3|Q7L2E3-2|Q7L2E3-3	Isoform 2 of Putative ATP-dependent RNA helicase DHX30 OS=Homo sapiens GN=DHX30|Isoform 3 of Putative ATP-dependent RNA helicase DHX30 OS=Homo sapiens GN=DHX30|Putative ATP-dependent RNA helicase DHX30 OS=Homo sapiens GN=DHX30 PE=1 SV=1	2	2	30	28	7.02777	6.68074	1.04377	MSC_UV - OB_UV	eRIC	MSC_vs_OB	limma	0.000408578	0.00897358	TRUE	hit
CAPRIN1	A0A087X082|Q14444	Caprin-1 OS=Homo sapiens GN=CAPRIN1 PE=1 SV=1|Caprin-1 OS=Homo sapiens GN=CAPRIN1 PE=1 SV=2	2	2	18	19	7.88987	7.44558	1.09025	MSC_UV - OB_UV	eRIC	MSC_vs_OB	limma	0.000553708	0.0117267	TRUE	hit
RBM19	Q9Y4C8	Probable RNA-binding protein 19 OS=Homo sapiens GN=RBM19 PE=1 SV=3	2	2	19	17	6.57508	6.37268	1.23524	MSC_UV - OB_UV	eRIC	MSC_vs_OB	limma	0.000617801	0.012633	TRUE	hit
SMAD3	P84022	Mothers against decapentaplegic homolog 3 OS=Homo sapiens GN=SMAD3 PE=1 SV=1	2	2	2	5	5.63799	6.55244	-1.70006	MSC_UV - OB_UV	eRIC	MSC_vs_OB	limma	0.000669065	0.0132252	TRUE	hit
TFAM	Q00059|Q00059-2	Isoform 2 of Transcription factor A, mitochondrial OS=Homo sapiens GN=TFAM|Transcription factor A, mitochondrial OS=Homo sapiens GN=TFAM PE=1 SV=1	2	2	7	12	5.98663	7.28261	0.950738	MSC_UV - OB_UV	eRIC	MSC_vs_OB	limma	0.00106445	0.0203619	TRUE	hit
STAT3	G8JLH9|P40763|P40763-2|P40763-3	Isoform 3 of Signal transducer and activator of transcription 3 OS=Homo sapiens GN=STAT3|Isoform Del-701 of Signal transducer and activator of transcription 3 OS=Homo sapiens GN=STAT3|Signal transducer and activator of transcription 3 OS=Homo sapiens GN=STAT3 PE=1 SV=2|Signal transducer and activator of transcription OS=Homo sapiens GN=STAT3 PE=1 SV=1	2	2	2	20	5.43945	6.94681	-0.76072	MSC_UV - OB_UV	eRIC	MSC_vs_OB	limma	0.00126311	0.023407	TRUE	hit
WDR3	Q9UNX4	WD repeat-containing protein 3 OS=Homo sapiens GN=WDR3 PE=1 SV=1	2	2	2	15	5.47682	6.87587	0.880146	MSC_UV - OB_UV	eRIC	MSC_vs_OB	limma	0.00140653	0.0252749	TRUE	hit
PSPC1	Q8WXF1	Paraspeckle component 1 OS=Homo sapiens GN=PSPC1 PE=1 SV=1	2	2	19	14	7.24613	7.02285	-0.886828	MSC_UV - OB_UV	eRIC	MSC_vs_OB	limma	0.00154556	0.0269013	TRUE	hit
DAP3	P51398|P51398-2|P51398-3	28S ribosomal protein S29, mitochondrial OS=Homo sapiens GN=DAP3 PE=1 SV=1|Isoform 2 of 28S ribosomal protein S29, mitochondrial OS=Homo sapiens GN=DAP3|Isoform 3 of 28S ribosomal protein S29, mitochondrial OS=Homo sapiens GN=DAP3	2	2	3	12	5.60931	6.86434	0.95538	MSC_UV - OB_UV	eRIC	MSC_vs_OB	limma	0.00163105	0.0269013	TRUE	hit
RALY	Q5QPL9|Q9UKM9|Q9UKM9-2	Isoform 1 of RNA-binding protein Raly OS=Homo sapiens GN=RALY|RNA-binding protein Raly (Fragment) OS=Homo sapiens GN=RALY PE=1 SV=1|RNA-binding protein Raly OS=Homo sapiens GN=RALY PE=1 SV=1	2	2	22	15	8.49652	7.50296	-0.695419	MSC_UV - OB_UV	eRIC	MSC_vs_OB	limma	0.00163313	0.0269013	TRUE	hit
DDX60L	Q5H9U9	Probable ATP-dependent RNA helicase DDX60-like OS=Homo sapiens GN=DDX60L PE=2 SV=2	2	NA	19	NA	5.92118	NA	-1.4749	MSC_UV - OB_UV	eRIC	MSC_vs_OB	limma	0.00179168	0.0287153	TRUE	hit
CPSF6	F8WJN3|Q16630|Q16630-2|Q16630-3	Cleavage and polyadenylation-specificity factor subunit 6 OS=Homo sapiens GN=CPSF6 PE=1 SV=1|Cleavage and polyadenylation specificity factor subunit 6 OS=Homo sapiens GN=CPSF6 PE=1 SV=2|Isoform 2 of Cleavage and polyadenylation specificity factor subunit 6 OS=Homo sapiens GN=CPSF6|Isoform 3 of Cleavage and polyadenylation specificity factor subunit 6 OS=Homo sapiens GN=CPSF6	2	2	2	11	5.51603	7.01692	-1.53389	MSC_UV - OB_UV	eRIC	MSC_vs_OB	limma	0.00192026	0.0299662	TRUE	hit
UTP15	H0Y8P4|Q8TED0|Q8TED0-3	Isoform 3 of U3 small nucleolar RNA-associated protein 15 homolog OS=Homo sapiens GN=UTP15|U3 small nucleolar RNA-associated protein 15 homolog (Fragment) OS=Homo sapiens GN=UTP15 PE=1 SV=1|U3 small nucleolar RNA-associated protein 15 homolog OS=Homo sapiens GN=UTP15 PE=1 SV=3	2	2	8	17	5.85323	6.78902	1.24	MSC_UV - OB_UV	eRIC	MSC_vs_OB	limma	0.00208115	0.031462	TRUE	hit
YBX3	P16989|P16989-2|P16989-3	Isoform 2 of Y-box-binding protein 3 OS=Homo sapiens GN=YBX3|Isoform 3 of Y-box-binding protein 3 OS=Homo sapiens GN=YBX3|Y-box-binding protein 3 OS=Homo sapiens GN=YBX3 PE=1 SV=4	2	2	22	11	7.80947	6.97383	1.12419	MSC_UV - OB_UV	eRIC	MSC_vs_OB	limma	0.00212223	0.031462	TRUE	hit
HNRNPA0	Q13151	Heterogeneous nuclear ribonucleoprotein A0 OS=Homo sapiens GN=HNRNPA0 PE=1 SV=1	2	2	8	9	7.11516	7.35144	-0.976199	MSC_UV - OB_UV	eRIC	MSC_vs_OB	limma	0.00222286	0.0321502	TRUE	hit
RPS10	P46783	40S ribosomal protein S10 OS=Homo sapiens GN=RPS10 PE=1 SV=1	2	2	7	2	7.21671	6.03141	0.571802	MSC_UV - OB_UV	eRIC	MSC_vs_OB	limma	0.00238933	0.033735	FALSE	no hit
ETF1	B7Z7P8|P62495|P62495-2	Eukaryotic peptide chain release factor subunit 1 OS=Homo sapiens GN=ETF1 PE=1 SV=1|Eukaryotic peptide chain release factor subunit 1 OS=Homo sapiens GN=ETF1 PE=1 SV=3|Isoform 2 of Eukaryotic peptide chain release factor subunit 1 OS=Homo sapiens GN=ETF1	2	2	7	13	6.09657	7.24152	1.09066	MSC_UV - OB_UV	eRIC	MSC_vs_OB	limma	0.00261312	0.0360368	TRUE	hit
NPM1	E5RI98|P06748|P06748-2	Isoform 2 of Nucleophosmin OS=Homo sapiens GN=NPM1|Nucleophosmin (Fragment) OS=Homo sapiens GN=NPM1 PE=1 SV=1|Nucleophosmin OS=Homo sapiens GN=NPM1 PE=1 SV=2	2	2	7	20	6.97297	8.28094	0.995329	MSC_UV - OB_UV	eRIC	MSC_vs_OB	limma	0.00274122	0.0369441	TRUE	hit
RBM27|U3KPZ7	Q9P2N5|U3KPZ7	RNA-binding protein 27 OS=Homo sapiens GN=RBM27 PE=1 SV=2|Uncharacterized protein OS=Homo sapiens PE=4 SV=1	2	1	9	11	5.88729	6.55197	-1.21699	MSC_UV - OB_UV	eRIC	MSC_vs_OB	limma	0.00328687	0.0433136	TRUE	hit
EWSR1	A0A0D9SFL3|B0QYK0|C9JGE3|H7BY36|Q01844|Q01844-2|Q01844-3|Q01844-5|Q01844-6	EWS RNA-binding protein variant 6 OS=Homo sapiens GN=EWSR1 PE=1 SV=2|Isoform 3 of RNA-binding protein EWS OS=Homo sapiens GN=EWSR1|Isoform 5 of RNA-binding protein EWS OS=Homo sapiens GN=EWSR1|Isoform 6 of RNA-binding protein EWS OS=Homo sapiens GN=EWSR1|Isoform EWS-B of RNA-binding protein EWS OS=Homo sapiens GN=EWSR1|RNA-binding protein EWS (Fragment) OS=Homo sapiens GN=EWSR1 PE=1 SV=1|RNA-bind…	2	2	3	9	6.25216	7.4074	-0.956957	MSC_UV - OB_UV	eRIC	MSC_vs_OB	limma	0.00336028	0.0433184	TRUE	hit
PAN3	Q58A45|Q58A45-3|Q58A45-4	PAB-dependent poly(A)-specific ribonuclease subunit PAN3 OS=Homo sapiens GN=PAN3 PE=1 SV=3|Isoform 3 of PAB-dependent poly(A)-specific ribonuclease subunit PAN3 OS=Homo sapiens GN=PAN3|Isoform 4 of PAB-dependent poly(A)-specific ribonuclease subunit PAN3 OS=Homo sapiens GN=PAN3	2	2	2	2	5.44806	5.75062	0.65414	MSC_UV - OB_UV	eRIC	MSC_vs_OB	limma	0.00345053	0.0435354	TRUE	hit
WDR75	Q8IWA0	WD repeat-containing protein 75 OS=Homo sapiens GN=WDR75 PE=1 SV=1	2	2	7	13	6.12158	6.50697	1.15376	MSC_UV - OB_UV	eRIC	MSC_vs_OB	limma	0.00365996	0.0452158	TRUE	hit
HNRNPUL2-BSCL2|HNRNPUL2	H3BQZ7|Q1KMD3	HCG2044799 OS=Homo sapiens GN=HNRNPUL2-BSCL2 PE=4 SV=1|Heterogeneous nuclear ribonucleoprotein U-like protein 2 OS=Homo sapiens GN=HNRNPUL2 PE=1 SV=1	2	NA	9	NA	6.31818	NA	-1.67671	MSC_UV - OB_UV	eRIC	MSC_vs_OB	limma	0.0038938	0.047123	TRUE	hit
PUM2	C9JW01|Q8TB72|Q8TB72-3	Isoform 3 of Pumilio homolog 2 OS=Homo sapiens GN=PUM2|Pumilio homolog 2 (Fragment) OS=Homo sapiens GN=PUM2 PE=1 SV=1|Pumilio homolog 2 OS=Homo sapiens GN=PUM2 PE=1 SV=2	2	2	22	5	7.48226	5.86921	0.544285	MSC_UV - OB_UV	eRIC	MSC_vs_OB	limma	0.00401593	0.047629	FALSE	no hit
RANBP2	P49792	E3 SUMO-protein ligase RanBP2 OS=Homo sapiens GN=RANBP2 PE=1 SV=2	2	2	8	61	5.66284	6.96196	1.11058	MSC_UV - OB_UV	eRIC	MSC_vs_OB	limma	0.00419364	0.0484214	TRUE	hit
ZFR	Q96KR1	Zinc finger RNA-binding protein OS=Homo sapiens GN=ZFR PE=1 SV=2	2	2	8	24	5.80121	6.86604	-1.2684	MSC_UV - OB_UV	eRIC	MSC_vs_OB	limma	0.00424606	0.0484214	TRUE	hit
MRPL19	P49406	39S ribosomal protein L19, mitochondrial OS=Homo sapiens GN=MRPL19 PE=1 SV=2	2	2	2	9	5.55915	6.41359	0.712482	MSC_UV - OB_UV	eRIC	MSC_vs_OB	limma	0.00444482	0.0497317	TRUE	hit
FAM120C	Q9NX05	Constitutive coactivator of PPAR-gamma-like protein 2 OS=Homo sapiens GN=FAM120C PE=2 SV=3	2	2	21	7	6.79544	6.05727	-0.565542	MSC_UV - OB_UV	eRIC	MSC_vs_OB	limma	0.00479012	0.05251	FALSE	no hit
NONO	Q15233	Non-POU domain-containing octamer-binding protein OS=Homo sapiens GN=NONO PE=1 SV=4	2	2	22	21	7.6741	7.93242	-0.87752	MSC_UV - OB_UV	eRIC	MSC_vs_OB	limma	0.00487023	0.05251	FALSE	no hit
BICC1	Q9H694	Protein bicaudal C homolog 1 OS=Homo sapiens GN=BICC1 PE=1 SV=2	2	2	14	9	6.34122	6.05685	-0.979174	MSC_UV - OB_UV	eRIC	MSC_vs_OB	limma	0.00505441	0.0535226	FALSE	no hit
SFPQ	P23246	Splicing factor, proline- and glutamine-rich OS=Homo sapiens GN=SFPQ PE=1 SV=2	2	2	30	26	8.346	7.85416	-0.761599	MSC_UV - OB_UV	eRIC	MSC_vs_OB	limma	0.00545415	0.0567423	FALSE	no hit
APOBEC3G	Q9HC16	DNA dC->dU-editing enzyme APOBEC-3G OS=Homo sapiens GN=APOBEC3G PE=1 SV=1	2	NA	5	NA	6.0225	NA	-0.909019	MSC_UV - OB_UV	eRIC	MSC_vs_OB	limma	0.00561249	0.0573829	FALSE	no hit
PLEC	E9PKG0|Q15149|Q15149-3|Q15149-4|Q15149-8	Isoform 3 of Plectin OS=Homo sapiens GN=PLEC|Isoform 4 of Plectin OS=Homo sapiens GN=PLEC|Isoform 8 of Plectin OS=Homo sapiens GN=PLEC|Plectin (Fragment) OS=Homo sapiens GN=PLEC PE=1 SV=1|Plectin OS=Homo sapiens GN=PLEC PE=1 SV=3	2	2	152	223	6.93605	7.98883	0.504054	MSC_UV - OB_UV	eRIC	MSC_vs_OB	limma	0.00579389	0.0582335	FALSE	no hit
WBSCR16	A0A087WT38|Q96I51|Q96I51-2|Q96I51-3	Isoform 2 of Williams-Beuren syndrome chromosomal region 16 protein OS=Homo sapiens GN=WBSCR16|Isoform 3 of Williams-Beuren syndrome chromosomal region 16 protein OS=Homo sapiens GN=WBSCR16|Williams-Beuren syndrome chromosomal region 16 protein (Fragment) OS=Homo sapiens GN=WBSCR16 PE=1 SV=1|Williams-Beuren syndrome chromosomal region 16 protein OS=Homo sapiens GN=WBSCR16 PE=1 SV=2	2	2	3	4	5.56743	6.34267	0.830735	MSC_UV - OB_UV	eRIC	MSC_vs_OB	limma	0.00635264	0.0627853	FALSE	no hit
SAMD9	Q5K651	Sterile alpha motif domain-containing protein 9 OS=Homo sapiens GN=SAMD9 PE=1 SV=1	2	2	4	13	5.61421	6.33594	-0.816757	MSC_UV - OB_UV	eRIC	MSC_vs_OB	limma	0.00660273	0.0641872	FALSE	no hit
PDCD11	Q14690	Protein RRP5 homolog OS=Homo sapiens GN=PDCD11 PE=1 SV=3	2	2	16	35	6.00554	6.85441	0.772317	MSC_UV - OB_UV	eRIC	MSC_vs_OB	limma	0.00687778	0.0657826	FALSE	no hit
RNH1	P13489	Ribonuclease inhibitor OS=Homo sapiens GN=RNH1 PE=1 SV=2	2	2	3	13	5.37966	7.55284	-1.16892	MSC_UV - OB_UV	eRIC	MSC_vs_OB	limma	0.00757213	0.0712742	FALSE	no hit
RPUSD3	Q6P087|Q6P087-2	RNA pseudouridylate synthase domain-containing protein 3 OS=Homo sapiens GN=RPUSD3 PE=1 SV=3|Isoform 2 of RNA pseudouridylate synthase domain-containing protein 3 OS=Homo sapiens GN=RPUSD3	2	2	2	3	5.78034	5.57867	0.72407	MSC_UV - OB_UV	eRIC	MSC_vs_OB	limma	0.00789748	0.073175	FALSE	no hit
POLRMT	O00411	DNA-directed RNA polymerase, mitochondrial OS=Homo sapiens GN=POLRMT PE=1 SV=2	2	2	6	5	5.90921	5.88492	1.072	MSC_UV - OB_UV	eRIC	MSC_vs_OB	limma	0.0081577	0.0737924	FALSE	no hit
CSTB	P04080	Cystatin-B OS=Homo sapiens GN=CSTB PE=1 SV=2	2	2	2	4	5.60846	7.01931	-0.774201	MSC_UV - OB_UV	eRIC	MSC_vs_OB	limma	0.00821298	0.0737924	FALSE	no hit
TFB1M	Q8WVM0	Dimethyladenosine transferase 1, mitochondrial OS=Homo sapiens GN=TFB1M PE=1 SV=1	2	2	3	5	5.72446	6.03134	1.16027	MSC_UV - OB_UV	eRIC	MSC_vs_OB	limma	0.00874918	0.0773845	FALSE	no hit
MYEF2	A0A0A0MQW0|A0A0A0MR39|Q9P2K5|Q9P2K5-2	Isoform 2 of Myelin expression factor 2 OS=Homo sapiens GN=MYEF2|Myelin expression factor 2 OS=Homo sapiens GN=MYEF2 PE=1 SV=1|Myelin expression factor 2 OS=Homo sapiens GN=MYEF2 PE=1 SV=3	2	2	17	10	7.20911	6.33451	-1.4931	MSC_UV - OB_UV	eRIC	MSC_vs_OB	limma	0.00900101	0.0773845	FALSE	no hit
GRSF1	F5H5I6|Q12849	G-rich sequence factor 1 OS=Homo sapiens GN=GRSF1 PE=1 SV=2|G-rich sequence factor 1 OS=Homo sapiens GN=GRSF1 PE=1 SV=3	2	2	18	16	7.71072	6.94584	0.567412	MSC_UV - OB_UV	eRIC	MSC_vs_OB	limma	0.00900426	0.0773845	FALSE	no hit
FASN	A0A0U1RQF0|P49327	Fatty acid synthase OS=Homo sapiens GN=FASN PE=1 SV=1|Fatty acid synthase OS=Homo sapiens GN=FASN PE=1 SV=3	2	2	12	82	5.89159	7.79197	1.358	MSC_UV - OB_UV	eRIC	MSC_vs_OB	limma	0.00965879	0.0807763	FALSE	no hit
DDX43	Q9NXZ2	Probable ATP-dependent RNA helicase DDX43 OS=Homo sapiens GN=DDX43 PE=2 SV=2	2	NA	9	NA	6.03688	NA	-1.24274	MSC_UV - OB_UV	eRIC	MSC_vs_OB	limma	0.00977403	0.0807763	FALSE	no hit
COL1A1	P02452	Collagen alpha-1(I) chain OS=Homo sapiens GN=COL1A1 PE=1 SV=5	2	NA	22	NA	7.2995	NA	-0.623998	MSC_UV - OB_UV	eRIC	MSC_vs_OB	limma	0.00989117	0.0807763	FALSE	no hit
ERI1	Q8IV48	3'-5' exoribonuclease 1 OS=Homo sapiens GN=ERI1 PE=1 SV=3	2	2	3	4	5.76093	6.23766	0.683171	MSC_UV - OB_UV	eRIC	MSC_vs_OB	limma	0.00994379	0.0807763	FALSE	no hit
IFIT5	Q13325|Q13325-2	Interferon-induced protein with tetratricopeptide repeats 5 OS=Homo sapiens GN=IFIT5 PE=1 SV=1|Isoform 2 of Interferon-induced protein with tetratricopeptide repeats 5 OS=Homo sapiens GN=IFIT5	2	2	8	6	6.10708	6.61524	-0.752505	MSC_UV - OB_UV	eRIC	MSC_vs_OB	limma	0.0100906	0.0808614	FALSE	no hit
HNRNPD	Q14103-3|Q14103-4	Isoform 3 of Heterogeneous nuclear ribonucleoprotein D0 OS=Homo sapiens GN=HNRNPD|Isoform 4 of Heterogeneous nuclear ribonucleoprotein D0 OS=Homo sapiens GN=HNRNPD	2	2	11	11	7.77631	7.79087	-0.886309	MSC_UV - OB_UV	eRIC	MSC_vs_OB	limma	0.0103062	0.0814879	FALSE	no hit
ZFP36L2	A0A087WUU9|P47974	Zinc finger protein 36, C3H1 type-like 2 OS=Homo sapiens GN=ZFP36L2 PE=1 SV=1|Zinc finger protein 36, C3H1 type-like 2 OS=Homo sapiens GN=ZFP36L2 PE=1 SV=3	2	2	5	3	6.38542	5.95991	0.967497	MSC_UV - OB_UV	eRIC	MSC_vs_OB	limma	0.0129937	0.101385	FALSE	no hit
HABP4	Q5JVS0	Intracellular hyaluronan-binding protein 4 OS=Homo sapiens GN=HABP4 PE=1 SV=1	2	2	6	11	6.00594	6.52904	-0.672416	MSC_UV - OB_UV	eRIC	MSC_vs_OB	limma	0.0141994	0.109354	FALSE	no hit
LARP4B	Q92615	La-related protein 4B OS=Homo sapiens GN=LARP4B PE=1 SV=3	2	2	18	12	6.76719	6.40181	0.710636	MSC_UV - OB_UV	eRIC	MSC_vs_OB	limma	0.0151483	0.114962	FALSE	no hit
PABPC1	P11940	Polyadenylate-binding protein 1 OS=Homo sapiens GN=PABPC1 PE=1 SV=2	2	2	23	22	8.23386	7.67481	0.447257	MSC_UV - OB_UV	eRIC	MSC_vs_OB	limma	0.0153154	0.114962	FALSE	no hit
FAM120A	Q9NZB2|Q9NZB2-4|Q9NZB2-6	Constitutive coactivator of PPAR-gamma-like protein 1 OS=Homo sapiens GN=FAM120A PE=1 SV=2|Isoform D of Constitutive coactivator of PPAR-gamma-like protein 1 OS=Homo sapiens GN=FAM120A|Isoform F of Constitutive coactivator of PPAR-gamma-like protein 1 OS=Homo sapiens GN=FAM120A	2	2	48	31	8.13881	7.12883	0.403423	MSC_UV - OB_UV	eRIC	MSC_vs_OB	limma	0.0158547	0.117523	FALSE	no hit
HNRNPA3	P51991|P51991-2	Heterogeneous nuclear ribonucleoprotein A3 OS=Homo sapiens GN=HNRNPA3 PE=1 SV=2|Isoform 2 of Heterogeneous nuclear ribonucleoprotein A3 OS=Homo sapiens GN=HNRNPA3	2	2	16	16	7.64984	7.63694	-0.608867	MSC_UV - OB_UV	eRIC	MSC_vs_OB	limma	0.0160887	0.117785	FALSE	no hit
NAA15	A0A0B4J1W3|Q9BXJ9	N-alpha-acetyltransferase 15, NatA auxiliary subunit OS=Homo sapiens GN=NAA15 PE=1 SV=1	2	2	5	28	5.68922	6.97077	0.561338	MSC_UV - OB_UV	eRIC	MSC_vs_OB	limma	0.0165266	0.119515	FALSE	no hit
TFB2M	Q9H5Q4	Dimethyladenosine transferase 2, mitochondrial OS=Homo sapiens GN=TFB2M PE=1 SV=1	2	2	7	11	6.00014	6.44945	1.00133	MSC_UV - OB_UV	eRIC	MSC_vs_OB	limma	0.017104	0.122201	FALSE	no hit
RTCB	Q9Y3I0	tRNA-splicing ligase RtcB homolog OS=Homo sapiens GN=RTCB PE=1 SV=1	2	2	15	20	6.80717	7.32855	0.914197	MSC_UV - OB_UV	eRIC	MSC_vs_OB	limma	0.0179079	0.126422	FALSE	no hit
NOL11	Q9H8H0	Nucleolar protein 11 OS=Homo sapiens GN=NOL11 PE=1 SV=1	2	2	5	19	5.65419	6.67443	0.931209	MSC_UV - OB_UV	eRIC	MSC_vs_OB	limma	0.0185744	0.128674	FALSE	no hit
WDR1	O75083	WD repeat-containing protein 1 OS=Homo sapiens GN=WDR1 PE=1 SV=4	2	2	3	32	5.61265	7.87487	-0.770088	MSC_UV - OB_UV	eRIC	MSC_vs_OB	limma	0.018661	0.128674	FALSE	no hit
COL1A2	A0A087WTA8|P08123	Collagen alpha-2(I) chain OS=Homo sapiens GN=COL1A2 PE=1 SV=1|Collagen alpha-2(I) chain OS=Homo sapiens GN=COL1A2 PE=1 SV=7	2	2	12	52	7.006	7.58248	-0.572095	MSC_UV - OB_UV	eRIC	MSC_vs_OB	limma	0.0195076	0.132966	FALSE	no hit
PRPF8	Q6P2Q9	Pre-mRNA-processing-splicing factor 8 OS=Homo sapiens GN=PRPF8 PE=1 SV=2	2	2	65	66	7.14369	7.39987	0.510071	MSC_UV - OB_UV	eRIC	MSC_vs_OB	limma	0.022492	0.15112	FALSE	no hit
FAM208A	Q9UK61|Q9UK61-2|Q9UK61-3|Q9UK61-4	Isoform 2 of Protein TASOR OS=Homo sapiens GN=FAM208A|Isoform 3 of Protein TASOR OS=Homo sapiens GN=FAM208A|Isoform 4 of Protein TASOR OS=Homo sapiens GN=FAM208A|Protein TASOR OS=Homo sapiens GN=FAM208A PE=1 SV=3	2	2	4	9	5.46141	6.36364	-1.0198	MSC_UV - OB_UV	eRIC	MSC_vs_OB	limma	0.0226807	0.15112	FALSE	no hit
PDIA3	H7BZJ3|P30101	Protein disulfide-isomerase A3 (Fragment) OS=Homo sapiens GN=PDIA3 PE=1 SV=1|Protein disulfide-isomerase A3 OS=Homo sapiens GN=PDIA3 PE=1 SV=4	2	2	7	33	5.82176	8.23359	-0.621864	MSC_UV - OB_UV	eRIC	MSC_vs_OB	limma	0.0232986	0.153512	FALSE	no hit
TARDBP	K7EN94|Q13148	TAR DNA-binding protein 43 (Fragment) OS=Homo sapiens GN=TARDBP PE=1 SV=6|TAR DNA-binding protein 43 OS=Homo sapiens GN=TARDBP PE=1 SV=1	2	2	11	9	8.14878	6.93414	-0.760969	MSC_UV - OB_UV	eRIC	MSC_vs_OB	limma	0.024651	0.160638	FALSE	no hit
ZNFX1	Q9P2E3	NFX1-type zinc finger-containing protein 1 OS=Homo sapiens GN=ZNFX1 PE=2 SV=2	2	2	26	10	6.34437	5.94625	0.437536	MSC_UV - OB_UV	eRIC	MSC_vs_OB	limma	0.0255745	0.164844	FALSE	no hit
ANXA5	E9PHT9|P08758	Annexin A5 OS=Homo sapiens GN=ANXA5 PE=1 SV=2|Annexin OS=Homo sapiens GN=ANXA5 PE=1 SV=1	2	2	4	19	5.44419	8.09975	-1.50161	MSC_UV - OB_UV	eRIC	MSC_vs_OB	limma	0.0266916	0.169126	FALSE	no hit
PFN1	P07737	Profilin-1 OS=Homo sapiens GN=PFN1 PE=1 SV=2	2	2	4	9	5.88239	7.96135	-0.653394	MSC_UV - OB_UV	eRIC	MSC_vs_OB	limma	0.0268092	0.169126	FALSE	no hit
CKAP4	Q07065	Cytoskeleton-associated protein 4 OS=Homo sapiens GN=CKAP4 PE=1 SV=2	2	2	27	36	6.7169	7.82978	-0.919467	MSC_UV - OB_UV	eRIC	MSC_vs_OB	limma	0.0289312	0.180504	FALSE	no hit
GEMIN5	Q8TEQ6	Gem-associated protein 5 OS=Homo sapiens GN=GEMIN5 PE=1 SV=3	2	2	12	34	5.88384	6.83162	0.561024	MSC_UV - OB_UV	eRIC	MSC_vs_OB	limma	0.0292216	0.180504	FALSE	no hit
CNOT2	F8VRS8|F8VV52|F8W145|H0YH84|Q9NZN8|Q9NZN8-2|Q9NZN8-4|Q9NZN8-5	CCR4-NOT transcription complex subunit 2 (Fragment) OS=Homo sapiens GN=CNOT2 PE=1 SV=1|CCR4-NOT transcription complex subunit 2 OS=Homo sapiens GN=CNOT2 PE=1 SV=1|Isoform 2 of CCR4-NOT transcription complex subunit 2 OS=Homo sapiens GN=CNOT2|Isoform 4 of CCR4-NOT transcription complex subunit 2 OS=Homo sapiens GN=CNOT2|Isoform 5 of CCR4-NOT transcription complex subunit 2 OS=Homo sapiens GN=CNOT2	2	2	4	11	5.83712	6.42573	0.57448	MSC_UV - OB_UV	eRIC	MSC_vs_OB	limma	0.0296733	0.180682	FALSE	no hit
EIF4G1	E7EUU4|E7EX73|E9PGM1|Q04637-8	Eukaryotic translation initiation factor 4 gamma 1 OS=Homo sapiens GN=EIF4G1 PE=1 SV=1|Isoform 8 of Eukaryotic translation initiation factor 4 gamma 1 OS=Homo sapiens GN=EIF4G1	2	2	37	45	7.14474	7.5609	0.792244	MSC_UV - OB_UV	eRIC	MSC_vs_OB	limma	0.0298598	0.180682	FALSE	no hit
ZC3HAV1	C9J6P4|Q7Z2W4	Zinc finger CCCH-type antiviral protein 1 OS=Homo sapiens GN=ZC3HAV1 PE=1 SV=1|Zinc finger CCCH-type antiviral protein 1 OS=Homo sapiens GN=ZC3HAV1 PE=1 SV=3	2	2	35	34	7.28188	6.95006	0.602009	MSC_UV - OB_UV	eRIC	MSC_vs_OB	limma	0.0307226	0.184025	FALSE	no hit
URB1	O60287	Nucleolar pre-ribosomal-associated protein 1 OS=Homo sapiens GN=URB1 PE=1 SV=4	2	2	3	16	5.34321	6.32076	0.913866	MSC_UV - OB_UV	eRIC	MSC_vs_OB	limma	0.0313894	0.186139	FALSE	no hit
MRPL3	E7ETU7|H0Y9G6|P09001	39S ribosomal protein L3, mitochondrial OS=Homo sapiens GN=MRPL3 PE=1 SV=1|39S ribosomal protein L3, mitochondrial (Fragment) OS=Homo sapiens GN=MRPL3 PE=1 SV=1|39S ribosomal protein L3, mitochondrial OS=Homo sapiens GN=MRPL3 PE=1 SV=1	2	2	8	13	6.18251	6.82648	0.540037	MSC_UV - OB_UV	eRIC	MSC_vs_OB	limma	0.0330684	0.194154	FALSE	no hit
HNRNPH2	P55795	Heterogeneous nuclear ribonucleoprotein H2 OS=Homo sapiens GN=HNRNPH2 PE=1 SV=1	2	2	10	6	7.81835	6.96955	-0.627145	MSC_UV - OB_UV	eRIC	MSC_vs_OB	limma	0.0345351	0.197235	FALSE	no hit
SPATS2	Q86XZ4	Spermatogenesis-associated serine-rich protein 2 OS=Homo sapiens GN=SPATS2 PE=1 SV=1	2	2	6	9	5.81684	6.51793	1.08708	MSC_UV - OB_UV	eRIC	MSC_vs_OB	limma	0.0345899	0.197235	FALSE	no hit
LARP4	Q71RC2|Q71RC2-3|Q71RC2-4|Q71RC2-5	Isoform 3 of La-related protein 4 OS=Homo sapiens GN=LARP4|Isoform 4 of La-related protein 4 OS=Homo sapiens GN=LARP4|Isoform 5 of La-related protein 4 OS=Homo sapiens GN=LARP4|La-related protein 4 OS=Homo sapiens GN=LARP4 PE=1 SV=3	2	2	17	19	7.04272	6.75343	0.771885	MSC_UV - OB_UV	eRIC	MSC_vs_OB	limma	0.0345909	0.197235	FALSE	no hit
PNN	Q9H307	Pinin OS=Homo sapiens GN=PNN PE=1 SV=4	2	2	8	14	6.08974	6.72826	-0.623376	MSC_UV - OB_UV	eRIC	MSC_vs_OB	limma	0.0350964	0.198211	FALSE	no hit
NKRF	O15226|O15226-2	NF-kappa-B-repressing factor OS=Homo sapiens GN=NKRF PE=1 SV=2|Isoform 2 of NF-kappa-B-repressing factor OS=Homo sapiens GN=NKRF	2	2	7	19	5.65687	6.69759	0.63493	MSC_UV - OB_UV	eRIC	MSC_vs_OB	limma	0.0378839	0.211935	FALSE	no hit
EIF4A2	E7EQG2|Q14240|Q14240-2	Eukaryotic initiation factor 4A-II OS=Homo sapiens GN=EIF4A2 PE=1 SV=1|Eukaryotic initiation factor 4A-II OS=Homo sapiens GN=EIF4A2 PE=1 SV=2|Isoform 2 of Eukaryotic initiation factor 4A-II OS=Homo sapiens GN=EIF4A2	2	2	6	8	6.64794	6.99851	-1.51169	MSC_UV - OB_UV	eRIC	MSC_vs_OB	limma	0.0390892	0.216634	FALSE	no hit
TNRC6B	H0Y720|Q9UPQ9|Q9UPQ9-1	Isoform 2 of Trinucleotide repeat-containing gene 6B protein OS=Homo sapiens GN=TNRC6B|Trinucleotide repeat-containing gene 6B protein (Fragment) OS=Homo sapiens GN=TNRC6B PE=1 SV=1|Trinucleotide repeat-containing gene 6B protein OS=Homo sapiens GN=TNRC6B PE=1 SV=4	2	2	23	19	6.02751	6.3048	-0.57397	MSC_UV - OB_UV	eRIC	MSC_vs_OB	limma	0.0395447	0.21713	FALSE	no hit
PNO1	Q9NRX1	RNA-binding protein PNO1 OS=Homo sapiens GN=PNO1 PE=1 SV=1	2	2	2	8	5.72283	7.05757	0.639956	MSC_UV - OB_UV	eRIC	MSC_vs_OB	limma	0.0422247	0.229713	FALSE	no hit
FUS	H3BPE7|P35637|P35637-2	Isoform Short of RNA-binding protein FUS OS=Homo sapiens GN=FUS|RNA-binding protein FUS OS=Homo sapiens GN=FUS PE=1 SV=1	2	2	3	10	6.55044	7.49887	-1.1827	MSC_UV - OB_UV	eRIC	MSC_vs_OB	limma	0.0428412	0.229713	FALSE	no hit
TBRG4	Q969Z0	Protein TBRG4 OS=Homo sapiens GN=TBRG4 PE=1 SV=1	2	2	12	11	6.85277	6.78622	0.547063	MSC_UV - OB_UV	eRIC	MSC_vs_OB	limma	0.0429986	0.229713	FALSE	no hit
TIAL1	Q01085|Q01085-2	Isoform 2 of Nucleolysin TIAR OS=Homo sapiens GN=TIAL1|Nucleolysin TIAR OS=Homo sapiens GN=TIAL1 PE=1 SV=1	2	2	6	5	7.31647	6.14135	-0.584308	MSC_UV - OB_UV	eRIC	MSC_vs_OB	limma	0.0450854	0.238711	FALSE	no hit
PUM1	Q14671|Q5T1Z8	Pumilio homolog 1 OS=Homo sapiens GN=PUM1 PE=1 SV=3|Pumilio homolog 1 OS=Homo sapiens GN=PUM1 PE=1 SV=1	2	2	25	21	7.80816	6.80799	0.512177	MSC_UV - OB_UV	eRIC	MSC_vs_OB	limma	0.0457564	0.24012	FALSE	no hit
FBL	M0QXL5|M0R0P1|M0R2Q4|P22087	rRNA 2'-O-methyltransferase fibrillarin (Fragment) OS=Homo sapiens GN=FBL PE=1 SV=1|rRNA 2'-O-methyltransferase fibrillarin OS=Homo sapiens GN=FBL PE=1 SV=2	2	2	6	11	6.01136	7.01842	0.926895	MSC_UV - OB_UV	eRIC	MSC_vs_OB	limma	0.0462732	0.240702	FALSE	no hit
SUGP2	M0R2Z9|Q8IX01|Q8IX01-4	SURP and G-patch domain-containing protein 2 OS=Homo sapiens GN=SUGP2 PE=1 SV=1|SURP and G-patch domain-containing protein 2 OS=Homo sapiens GN=SUGP2 PE=1 SV=2|Isoform 4 of SURP and G-patch domain-containing protein 2 OS=Homo sapiens GN=SUGP2	2	2	22	20	6.73684	6.64914	-0.545754	MSC_UV - OB_UV	eRIC	MSC_vs_OB	limma	0.0484754	0.247908	FALSE	no hit
AHNAK	Q09666	Neuroblast differentiation-associated protein AHNAK OS=Homo sapiens GN=AHNAK PE=1 SV=2	2	2	78	254	6.63184	8.05598	0.545439	MSC_UV - OB_UV	eRIC	MSC_vs_OB	limma	0.0484947	0.247908	FALSE	no hit
ATXN2L	H3BSK9|H3BUF6|Q8WWM7|Q8WWM7-2|Q8WWM7-3|Q8WWM7-4|Q8WWM7-5|Q8WWM7-6|Q8WWM7-8|Q8WWM7-9	Ataxin-2-like protein (Fragment) OS=Homo sapiens GN=ATXN2L PE=1 SV=1|Ataxin-2-like protein OS=Homo sapiens GN=ATXN2L PE=1 SV=1|Ataxin-2-like protein OS=Homo sapiens GN=ATXN2L PE=1 SV=2|Isoform 2 of Ataxin-2-like protein OS=Homo sapiens GN=ATXN2L|Isoform 3 of Ataxin-2-like protein OS=Homo sapiens GN=ATXN2L|Isoform 4 of Ataxin-2-like protein OS=Homo sapiens GN=ATXN2L|Isoform 5 of Ataxin-2-like prot…	2	2	32	26	7.0377	7.01258	0.530804	MSC_UV - OB_UV	eRIC	MSC_vs_OB	limma	0.0498266	0.25254	FALSE	no hit
CPEB4	B7ZLQ8|E5RJM0|Q17RY0|Q17RY0-2	CPEB4 protein OS=Homo sapiens GN=CPEB4 PE=1 SV=1|Cytoplasmic polyadenylation element-binding protein 4 OS=Homo sapiens GN=CPEB4 PE=1 SV=1|Cytoplasmic polyadenylation element-binding protein 4 OS=Homo sapiens GN=CPEB4 PE=1 SV=1|Isoform 2 of Cytoplasmic polyadenylation element-binding protein 4 OS=Homo sapiens GN=CPEB4	2	NA	10	NA	6.49491	NA	1.02547	MSC_UV - OB_UV	eRIC	MSC_vs_OB	limma	0.0534406	0.268561	FALSE	no hit
PPP1R10	Q96QC0	Serine/threonine-protein phosphatase 1 regulatory subunit 10 OS=Homo sapiens GN=PPP1R10 PE=1 SV=1	2	2	12	16	5.92908	6.49036	0.586161	MSC_UV - OB_UV	eRIC	MSC_vs_OB	limma	0.0543492	0.270833	FALSE	no hit
GIGYF1	O75420	PERQ amino acid-rich with GYF domain-containing protein 1 OS=Homo sapiens GN=GIGYF1 PE=1 SV=2	2	2	3	3	5.67019	5.74237	-0.889628	MSC_UV - OB_UV	eRIC	MSC_vs_OB	limma	0.0578085	0.28567	FALSE	no hit
ANXA7	P20073|P20073-2	Annexin A7 OS=Homo sapiens GN=ANXA7 PE=1 SV=3|Isoform 2 of Annexin A7 OS=Homo sapiens GN=ANXA7	2	2	5	15	5.93647	7.17314	-0.717219	MSC_UV - OB_UV	eRIC	MSC_vs_OB	limma	0.05876	0.287973	FALSE	no hit
GSPT2	Q8IYD1	Eukaryotic peptide chain release factor GTP-binding subunit ERF3B OS=Homo sapiens GN=GSPT2 PE=1 SV=2	2	2	2	6	5.65515	6.11228	0.696747	MSC_UV - OB_UV	eRIC	MSC_vs_OB	limma	0.0612059	0.296264	FALSE	no hit
MRPL23	A6NJD9|A8MVT4|A8MYK1|H7C2P7|Q16540	39S ribosomal protein L23, mitochondrial (Fragment) OS=Homo sapiens GN=MRPL23 PE=1 SV=1|39S ribosomal protein L23, mitochondrial OS=Homo sapiens GN=MRPL23 PE=1 SV=1	2	2	3	4	5.84736	6.74108	0.495952	MSC_UV - OB_UV	eRIC	MSC_vs_OB	limma	0.062169	0.296264	FALSE	no hit
FNDC3B	Q53EP0	Fibronectin type III domain-containing protein 3B OS=Homo sapiens GN=FNDC3B PE=1 SV=2	2	2	16	21	6.70847	6.82297	0.633182	MSC_UV - OB_UV	eRIC	MSC_vs_OB	limma	0.0624479	0.296264	FALSE	no hit
DDX3X	A0A0D9SF53|A0A0D9SFB3|A0A0D9SG12|O00571	ATP-dependent RNA helicase DDX3X OS=Homo sapiens GN=DDX3X PE=1 SV=1|ATP-dependent RNA helicase DDX3X OS=Homo sapiens GN=DDX3X PE=1 SV=1|ATP-dependent RNA helicase DDX3X OS=Homo sapiens GN=DDX3X PE=1 SV=1|ATP-dependent RNA helicase DDX3X OS=Homo sapiens GN=DDX3X PE=1 SV=3	2	2	11	12	7.55973	7.81311	0.606785	MSC_UV - OB_UV	eRIC	MSC_vs_OB	limma	0.0624502	0.296264	FALSE	no hit
RBMS3	C9J9B2|C9JIJ9|Q6XE24|Q6XE24-2|Q6XE24-3|Q6XE24-4|Q6XE24-5	RNA-binding motif, single-stranded-interacting protein 3 OS=Homo sapiens GN=RBMS3 PE=1 SV=1|RNA-binding motif, single-stranded-interacting protein 3 OS=Homo sapiens GN=RBMS3 PE=1 SV=1|RNA-binding motif, single-stranded-interacting protein 3 OS=Homo sapiens GN=RBMS3 PE=1 SV=1|Isoform 2 of RNA-binding motif, single-stranded-interacting protein 3 OS=Homo sapiens GN=RBMS3|Isoform 3 of RNA-binding mot…	2	NA	2	NA	5.82369	NA	-0.897569	MSC_UV - OB_UV	eRIC	MSC_vs_OB	limma	0.0634523	0.298629	FALSE	no hit
LSM14A	A0A140TA76|Q8ND56|Q8ND56-2|Q8ND56-3	Isoform 2 of Protein LSM14 homolog A OS=Homo sapiens GN=LSM14A|Isoform 3 of Protein LSM14 homolog A OS=Homo sapiens GN=LSM14A|Protein LSM14 homolog A (Fragment) OS=Homo sapiens GN=LSM14A PE=1 SV=1|Protein LSM14 homolog A OS=Homo sapiens GN=LSM14A PE=1 SV=3	2	2	14	7	7.02299	6.77107	0.342374	MSC_UV - OB_UV	eRIC	MSC_vs_OB	limma	0.0639902	0.298789	FALSE	no hit
VCL	P18206|P18206-2	Vinculin OS=Homo sapiens GN=VCL PE=1 SV=4|Isoform 1 of Vinculin OS=Homo sapiens GN=VCL	2	2	4	68	5.47928	7.99972	-0.460329	MSC_UV - OB_UV	eRIC	MSC_vs_OB	limma	0.0668373	0.308105	FALSE	no hit
PAPD4	D6RAF2|Q6PIY7|Q6PIY7-2	Poly(A) RNA polymerase GLD2 OS=Homo sapiens GN=PAPD4 PE=1 SV=1|Poly(A) RNA polymerase GLD2 OS=Homo sapiens GN=PAPD4 PE=1 SV=1|Isoform 2 of Poly(A) RNA polymerase GLD2 OS=Homo sapiens GN=PAPD4	2	NA	4	NA	5.6893	NA	-0.684616	MSC_UV - OB_UV	eRIC	MSC_vs_OB	limma	0.0670246	0.308105	FALSE	no hit
EIF1AY|EIF1AX	A6NJH9|O14602|P47813	Eukaryotic translation initiation factor 1A, Y-chromosomal OS=Homo sapiens GN=EIF1AY PE=1 SV=1|Eukaryotic translation initiation factor 1A, Y-chromosomal OS=Homo sapiens GN=EIF1AY PE=1 SV=4|Eukaryotic translation initiation factor 1A, X-chromosomal OS=Homo sapiens GN=EIF1AX PE=1 SV=2	2	NA	2	NA	5.94306	NA	0.87227	MSC_UV - OB_UV	eRIC	MSC_vs_OB	limma	0.0690498	0.311255	FALSE	no hit
SUPV3L1	Q8IYB8	ATP-dependent RNA helicase SUPV3L1, mitochondrial OS=Homo sapiens GN=SUPV3L1 PE=1 SV=1	2	2	3	10	5.63943	6.3768	0.485715	MSC_UV - OB_UV	eRIC	MSC_vs_OB	limma	0.0693051	0.311255	FALSE	no hit
MEX3A	A1L020	RNA-binding protein MEX3A OS=Homo sapiens GN=MEX3A PE=1 SV=1	2	2	8	2	6.22116	5.55258	0.530291	MSC_UV - OB_UV	eRIC	MSC_vs_OB	limma	0.0694925	0.311255	FALSE	no hit
BYSL	Q13895	Bystin OS=Homo sapiens GN=BYSL PE=1 SV=3	2	2	6	14	5.72429	6.8749	0.79919	MSC_UV - OB_UV	eRIC	MSC_vs_OB	limma	0.0698093	0.311255	FALSE	no hit
HIST1H4A	P62805	Histone H4 OS=Homo sapiens GN=HIST1H4A PE=1 SV=2	2	2	4	9	6.55763	7.71338	-1.15839	MSC_UV - OB_UV	eRIC	MSC_vs_OB	limma	0.0706849	0.312548	FALSE	no hit
ILF3	Q12906-7	Isoform 7 of Interleukin enhancer-binding factor 3 OS=Homo sapiens GN=ILF3	2	2	18	30	7.36057	7.66376	-0.500316	MSC_UV - OB_UV	eRIC	MSC_vs_OB	limma	0.0711534	0.312548	FALSE	no hit
POLR2A	A0A087WWE2|A0A0C4DGZ0|P24928	DNA-directed RNA polymerase II subunit RPB1 OS=Homo sapiens GN=POLR2A PE=1 SV=2|DNA-directed RNA polymerase subunit OS=Homo sapiens GN=POLR2A PE=1 SV=1	2	2	39	46	6.44651	6.98045	0.307083	MSC_UV - OB_UV	eRIC	MSC_vs_OB	limma	0.0747271	0.325832	FALSE	no hit
RPRD2	Q5VT52|Q5VT52-2	Isoform 2 of Regulation of nuclear pre-mRNA domain-containing protein 2 OS=Homo sapiens GN=RPRD2|Regulation of nuclear pre-mRNA domain-containing protein 2 OS=Homo sapiens GN=RPRD2 PE=1 SV=1	2	2	9	25	5.74015	6.51918	0.635027	MSC_UV - OB_UV	eRIC	MSC_vs_OB	limma	0.0760787	0.329304	FALSE	no hit
UBAP2	Q5T6F2	Ubiquitin-associated protein 2 OS=Homo sapiens GN=UBAP2 PE=1 SV=1	2	2	12	13	6.25838	6.59325	0.356973	MSC_UV - OB_UV	eRIC	MSC_vs_OB	limma	0.0767789	0.329927	FALSE	no hit
KIAA1429	Q69YN4|Q69YN4-3	Isoform 3 of Protein virilizer homolog OS=Homo sapiens GN=KIAA1429|Protein virilizer homolog OS=Homo sapiens GN=KIAA1429 PE=1 SV=2	2	2	5	18	5.91219	6.27069	0.938201	MSC_UV - OB_UV	eRIC	MSC_vs_OB	limma	0.0832895	0.355152	FALSE	no hit
HEATR6	A0A087WXZ7|K7EIX2|Q6AI08	HEAT repeat-containing protein 6 OS=Homo sapiens GN=HEATR6 PE=1 SV=1|HEAT repeat-containing protein 6 OS=Homo sapiens GN=HEATR6 PE=1 SV=1|HEAT repeat-containing protein 6 OS=Homo sapiens GN=HEATR6 PE=1 SV=1	2	2	3	7	5.43151	5.99069	0.657751	MSC_UV - OB_UV	eRIC	MSC_vs_OB	limma	0.0838469	0.355152	FALSE	no hit
RBM10	A0A0A0MR66	RNA binding motif protein 10, isoform CRA_d OS=Homo sapiens GN=RBM10 PE=1 SV=1	2	2	20	19	7.15162	6.72525	0.392239	MSC_UV - OB_UV	eRIC	MSC_vs_OB	limma	0.0860048	0.361708	FALSE	no hit
PABPC5	Q96DU9	Polyadenylate-binding protein 5 OS=Homo sapiens GN=PABPC5 PE=2 SV=1	2	NA	5	NA	6.17264	NA	-0.63512	MSC_UV - OB_UV	eRIC	MSC_vs_OB	limma	0.0880113	0.366146	FALSE	no hit
ZC3H11A	O75152	Zinc finger CCCH domain-containing protein 11A OS=Homo sapiens GN=ZC3H11A PE=1 SV=3	2	2	19	19	6.22525	6.60192	0.525066	MSC_UV - OB_UV	eRIC	MSC_vs_OB	limma	0.0891312	0.366146	FALSE	no hit
ALG13	Q9NP73|Q9NP73-3|Q9NP73-4	Putative bifunctional UDP-N-acetylglucosamine transferase and deubiquitinase ALG13 OS=Homo sapiens GN=ALG13 PE=1 SV=2|Isoform 3 of Putative bifunctional UDP-N-acetylglucosamine transferase and deubiquitinase ALG13 OS=Homo sapiens GN=ALG13|Isoform 4 of Putative bifunctional UDP-N-acetylglucosamine transferase and deubiquitinase ALG13 OS=Homo sapiens GN=ALG13	2	NA	3	NA	5.66652	NA	0.475897	MSC_UV - OB_UV	eRIC	MSC_vs_OB	limma	0.0894031	0.366146	FALSE	no hit
MANF	A8K878|P55145	Mesencephalic astrocyte-derived neurotrophic factor OS=Homo sapiens GN=MANF PE=1 SV=1|Mesencephalic astrocyte-derived neurotrophic factor OS=Homo sapiens GN=MANF PE=1 SV=3	2	2	2	11	6.07773	7.27182	-0.378426	MSC_UV - OB_UV	eRIC	MSC_vs_OB	limma	0.0895656	0.366146	FALSE	no hit
HELZ	J3QS41|P42694	Probable helicase with zinc finger domain OS=Homo sapiens GN=HELZ PE=1 SV=1|Probable helicase with zinc finger domain OS=Homo sapiens GN=HELZ PE=1 SV=2	2	2	31	9	6.27511	5.97244	0.555871	MSC_UV - OB_UV	eRIC	MSC_vs_OB	limma	0.0903315	0.366146	FALSE	no hit
PTCD3	Q96EY7	Pentatricopeptide repeat domain-containing protein 3, mitochondrial OS=Homo sapiens GN=PTCD3 PE=1 SV=3	2	2	16	15	7.0657	6.77895	0.639256	MSC_UV - OB_UV	eRIC	MSC_vs_OB	limma	0.0907646	0.366146	FALSE	no hit
PARP12	Q9H0J9	Poly [ADP-ribose] polymerase 12 OS=Homo sapiens GN=PARP12 PE=1 SV=1	2	2	11	5	6.34011	6.07011	-0.667176	MSC_UV - OB_UV	eRIC	MSC_vs_OB	limma	0.0963459	0.384246	FALSE	no hit
CNOT1	A5YKK6|A5YKK6-2	CCR4-NOT transcription complex subunit 1 OS=Homo sapiens GN=CNOT1 PE=1 SV=2|Isoform 2 of CCR4-NOT transcription complex subunit 1 OS=Homo sapiens GN=CNOT1	2	2	32	41	6.36198	6.67596	0.454693	MSC_UV - OB_UV	eRIC	MSC_vs_OB	limma	0.0965476	0.384246	FALSE	no hit
STT3A	P46977	Dolichyl-diphosphooligosaccharide--protein glycosyltransferase subunit STT3A OS=Homo sapiens GN=STT3A PE=1 SV=2	2	2	5	15	5.71033	7.24458	-0.906085	MSC_UV - OB_UV	eRIC	MSC_vs_OB	limma	0.0981053	0.387843	FALSE	no hit
PCBP2	F8VRH0|F8VZX2|H3BRU6|Q15366|Q15366-2|Q15366-3|Q15366-6	Isoform 2 of Poly(rC)-binding protein 2 OS=Homo sapiens GN=PCBP2|Isoform 3 of Poly(rC)-binding protein 2 OS=Homo sapiens GN=PCBP2|Isoform 6 of Poly(rC)-binding protein 2 OS=Homo sapiens GN=PCBP2|Poly(rC)-binding protein 2 (Fragment) OS=Homo sapiens GN=PCBP2 PE=1 SV=1|Poly(rC)-binding protein 2 (Fragment) OS=Homo sapiens GN=PCBP2 PE=1 SV=2|Poly(rC)-binding protein 2 OS=Homo sapiens GN=PCBP2 PE=1 S…	2	2	11	13	6.68375	7.56743	0.342263	MSC_UV - OB_UV	eRIC	MSC_vs_OB	limma	0.100314	0.391589	FALSE	no hit
DSTN	F6RFD5|P60981|P60981-2	Destrin OS=Homo sapiens GN=DSTN PE=1 SV=1|Destrin OS=Homo sapiens GN=DSTN PE=1 SV=3|Isoform 2 of Destrin OS=Homo sapiens GN=DSTN	2	2	2	10	5.80801	7.7825	-1.07828	MSC_UV - OB_UV	eRIC	MSC_vs_OB	limma	0.100373	0.391589	FALSE	no hit
EIF4G3	A0A0A0MSA7|A0A0U1RQK7	Eukaryotic translation initiation factor 4 gamma 3 OS=Homo sapiens GN=EIF4G3 PE=1 SV=1	2	2	29	22	6.54953	6.85341	0.419759	MSC_UV - OB_UV	eRIC	MSC_vs_OB	limma	0.101197	0.39222	FALSE	no hit
NCL	H7BY16|P19338	Nucleolin (Fragment) OS=Homo sapiens GN=NCL PE=1 SV=7|Nucleolin OS=Homo sapiens GN=NCL PE=1 SV=3	2	2	30	41	8.15289	8.30615	0.682358	MSC_UV - OB_UV	eRIC	MSC_vs_OB	limma	0.102823	0.395936	FALSE	no hit
PDIA6	Q15084|Q15084-2|Q15084-3|Q15084-4|Q15084-5	Protein disulfide-isomerase A6 OS=Homo sapiens GN=PDIA6 PE=1 SV=1|Isoform 2 of Protein disulfide-isomerase A6 OS=Homo sapiens GN=PDIA6|Isoform 3 of Protein disulfide-isomerase A6 OS=Homo sapiens GN=PDIA6|Isoform 4 of Protein disulfide-isomerase A6 OS=Homo sapiens GN=PDIA6|Isoform 5 of Protein disulfide-isomerase A6 OS=Homo sapiens GN=PDIA6	2	2	5	20	5.62566	7.84255	-0.559841	MSC_UV - OB_UV	eRIC	MSC_vs_OB	limma	0.104476	0.399703	FALSE	no hit
HNRNPL	P14866	Heterogeneous nuclear ribonucleoprotein L OS=Homo sapiens GN=HNRNPL PE=1 SV=2	2	2	20	23	8.14733	7.35177	0.376871	MSC_UV - OB_UV	eRIC	MSC_vs_OB	limma	0.105394	0.399776	FALSE	no hit
MTERF3	E5RIK9|Q96E29|Q96E29-2|Q96E29-3	Isoform 2 of Transcription termination factor 3, mitochondrial OS=Homo sapiens GN=MTERF3|Isoform 3 of Transcription termination factor 3, mitochondrial OS=Homo sapiens GN=MTERF3|Transcription termination factor 3, mitochondrial OS=Homo sapiens GN=MTERF3 PE=1 SV=1|Transcription termination factor 3, mitochondrial OS=Homo sapiens GN=MTERF3 PE=1 SV=2	2	2	6	10	5.70135	6.08674	0.532183	MSC_UV - OB_UV	eRIC	MSC_vs_OB	limma	0.105843	0.399776	FALSE	no hit
DDX1	A0A087X2G1|F1T0B3|Q92499|Q92499-3	ATP-dependent RNA helicase DDX1 OS=Homo sapiens GN=DDX1 PE=1 SV=1|ATP-dependent RNA helicase DDX1 OS=Homo sapiens GN=DDX1 PE=1 SV=2|Isoform 3 of ATP-dependent RNA helicase DDX1 OS=Homo sapiens GN=DDX1	2	2	20	34	6.97143	7.63846	-0.529192	MSC_UV - OB_UV	eRIC	MSC_vs_OB	limma	0.107375	0.402998	FALSE	no hit
EIF2AK2	P19525|P19525-2	Interferon-induced, double-stranded RNA-activated protein kinase OS=Homo sapiens GN=EIF2AK2 PE=1 SV=2|Isoform 2 of Interferon-induced, double-stranded RNA-activated protein kinase OS=Homo sapiens GN=EIF2AK2	2	2	5	13	5.88328	7.18318	-0.502733	MSC_UV - OB_UV	eRIC	MSC_vs_OB	limma	0.11032	0.411445	FALSE	no hit
PPIF	P30405	Peptidyl-prolyl cis-trans isomerase F, mitochondrial OS=Homo sapiens GN=PPIF PE=1 SV=1	2	2	2	8	5.7024	7.14995	0.480101	MSC_UV - OB_UV	eRIC	MSC_vs_OB	limma	0.112259	0.41467	FALSE	no hit
TSNAX	Q99598	Translin-associated protein X OS=Homo sapiens GN=TSNAX PE=1 SV=1	2	2	4	10	5.73261	6.58086	-0.84242	MSC_UV - OB_UV	eRIC	MSC_vs_OB	limma	0.11295	0.41467	FALSE	no hit
MRPS23	Q9Y3D9	28S ribosomal protein S23, mitochondrial OS=Homo sapiens GN=MRPS23 PE=1 SV=2	2	2	8	10	6.55042	6.69513	0.467478	MSC_UV - OB_UV	eRIC	MSC_vs_OB	limma	0.113809	0.41467	FALSE	no hit
MRPL1	Q9BYD6	39S ribosomal protein L1, mitochondrial OS=Homo sapiens GN=MRPL1 PE=1 SV=2	2	2	6	7	6.26095	6.53132	0.641851	MSC_UV - OB_UV	eRIC	MSC_vs_OB	limma	0.113982	0.41467	FALSE	no hit
MRPL38	Q96DV4	39S ribosomal protein L38, mitochondrial OS=Homo sapiens GN=MRPL38 PE=1 SV=2	2	2	3	13	5.53386	6.68214	0.649865	MSC_UV - OB_UV	eRIC	MSC_vs_OB	limma	0.118455	0.425039	FALSE	no hit
DDX42	A0A0A0MSJ0|Q86XP3|Q86XP3-2	ATP-dependent RNA helicase DDX42 OS=Homo sapiens GN=DDX42 PE=1 SV=1|Isoform 2 of ATP-dependent RNA helicase DDX42 OS=Homo sapiens GN=DDX42	2	2	9	24	5.68965	7.11171	-0.486843	MSC_UV - OB_UV	eRIC	MSC_vs_OB	limma	0.118792	0.425039	FALSE	no hit
RPL7	P18124	60S ribosomal protein L7 OS=Homo sapiens GN=RPL7 PE=1 SV=1	2	2	5	12	5.84633	7.54492	0.767154	MSC_UV - OB_UV	eRIC	MSC_vs_OB	limma	0.118982	0.425039	FALSE	no hit
P4HB	H7BZ94|P07237	Protein disulfide-isomerase OS=Homo sapiens GN=P4HB PE=1 SV=2|Protein disulfide-isomerase OS=Homo sapiens GN=P4HB PE=1 SV=3	2	2	8	35	5.7672	8.24986	-0.661894	MSC_UV - OB_UV	eRIC	MSC_vs_OB	limma	0.121012	0.4297	FALSE	no hit
KHDRBS1	Q07666	KH domain-containing, RNA-binding, signal transduction-associated protein 1 OS=Homo sapiens GN=KHDRBS1 PE=1 SV=1	2	2	10	7	7.78256	7.22823	-0.410813	MSC_UV - OB_UV	eRIC	MSC_vs_OB	limma	0.121858	0.43013	FALSE	no hit
PA2G4	Q9UQ80|Q9UQ80-2	Isoform 2 of Proliferation-associated protein 2G4 OS=Homo sapiens GN=PA2G4|Proliferation-associated protein 2G4 OS=Homo sapiens GN=PA2G4 PE=1 SV=3	2	2	11	21	6.84401	7.36429	0.613031	MSC_UV - OB_UV	eRIC	MSC_vs_OB	limma	0.12816	0.442586	FALSE	no hit
HNRNPA2B1	P22626	Heterogeneous nuclear ribonucleoproteins A2/B1 OS=Homo sapiens GN=HNRNPA2B1 PE=1 SV=2	2	2	20	21	8.31447	8.16846	-0.799442	MSC_UV - OB_UV	eRIC	MSC_vs_OB	limma	0.128334	0.442586	FALSE	no hit
COL5A1	A0A087WXW9|P20908	Collagen alpha-1(V) chain OS=Homo sapiens GN=COL5A1 PE=1 SV=1|Collagen alpha-1(V) chain OS=Homo sapiens GN=COL5A1 PE=1 SV=3	2	2	3	24	5.71296	7.04669	-0.529497	MSC_UV - OB_UV	eRIC	MSC_vs_OB	limma	0.128639	0.442586	FALSE	no hit
ASCC3	Q8N3C0	Activating signal cointegrator 1 complex subunit 3 OS=Homo sapiens GN=ASCC3 PE=1 SV=3	2	2	25	36	6.1486	6.74564	0.348094	MSC_UV - OB_UV	eRIC	MSC_vs_OB	limma	0.128639	0.442586	FALSE	no hit
SKIV2L2	P42285	Superkiller viralicidic activity 2-like 2 OS=Homo sapiens GN=SKIV2L2 PE=1 SV=3	2	2	8	36	5.79127	7.12964	0.475719	MSC_UV - OB_UV	eRIC	MSC_vs_OB	limma	0.129755	0.442586	FALSE	no hit
FASTKD2	Q9NYY8	FAST kinase domain-containing protein 2, mitochondrial OS=Homo sapiens GN=FASTKD2 PE=1 SV=1	2	2	16	10	6.98454	6.24869	0.635472	MSC_UV - OB_UV	eRIC	MSC_vs_OB	limma	0.129865	0.442586	FALSE	no hit
ANKRD17	H0YM23|O75179|O75179-2|O75179-6|O75179-7	Ankyrin repeat domain-containing protein 17 (Fragment) OS=Homo sapiens GN=ANKRD17 PE=1 SV=1|Ankyrin repeat domain-containing protein 17 OS=Homo sapiens GN=ANKRD17 PE=1 SV=3|Isoform 2 of Ankyrin repeat domain-containing protein 17 OS=Homo sapiens GN=ANKRD17|Isoform 6 of Ankyrin repeat domain-containing protein 17 OS=Homo sapiens GN=ANKRD17|Isoform 7 of Ankyrin repeat domain-containing protein 17 O…	2	2	8	25	5.68905	6.38068	0.520085	MSC_UV - OB_UV	eRIC	MSC_vs_OB	limma	0.132804	0.447745	FALSE	no hit
PARP1	P09874	Poly [ADP-ribose] polymerase 1 OS=Homo sapiens GN=PARP1 PE=1 SV=4	2	2	17	48	6.18713	7.59932	-0.515518	MSC_UV - OB_UV	eRIC	MSC_vs_OB	limma	0.133254	0.447745	FALSE	no hit
GCN1	Q92616	eIF-2-alpha kinase activator GCN1 OS=Homo sapiens GN=GCN1 PE=1 SV=6	2	2	20	81	5.74308	7.29268	0.303477	MSC_UV - OB_UV	eRIC	MSC_vs_OB	limma	0.134409	0.447745	FALSE	no hit
EIF4B	E7EX17|P23588|P23588-2	Eukaryotic translation initiation factor 4B OS=Homo sapiens GN=EIF4B PE=1 SV=1|Eukaryotic translation initiation factor 4B OS=Homo sapiens GN=EIF4B PE=1 SV=2|Isoform 2 of Eukaryotic translation initiation factor 4B OS=Homo sapiens GN=EIF4B	2	2	32	23	8.19027	7.75972	0.31713	MSC_UV - OB_UV	eRIC	MSC_vs_OB	limma	0.134542	0.447745	FALSE	no hit
FNDC3A	Q9Y2H6|Q9Y2H6-2	Fibronectin type-III domain-containing protein 3A OS=Homo sapiens GN=FNDC3A PE=1 SV=4|Isoform 2 of Fibronectin type-III domain-containing protein 3A OS=Homo sapiens GN=FNDC3A	2	2	5	12	5.70796	6.41075	0.651897	MSC_UV - OB_UV	eRIC	MSC_vs_OB	limma	0.135154	0.447745	FALSE	no hit
NGRN	Q9NPE2	Neugrin OS=Homo sapiens GN=NGRN PE=1 SV=2	2	2	5	4	5.85689	5.88351	0.644632	MSC_UV - OB_UV	eRIC	MSC_vs_OB	limma	0.138983	0.457873	FALSE	no hit
AHNAK2	Q8IVF2|Q8IVF2-3	Isoform 3 of Protein AHNAK2 OS=Homo sapiens GN=AHNAK2|Protein AHNAK2 OS=Homo sapiens GN=AHNAK2 PE=1 SV=2	2	2	2	74	5.48793	6.79824	0.756743	MSC_UV - OB_UV	eRIC	MSC_vs_OB	limma	0.140383	0.459929	FALSE	no hit
FASTK	Q14296|Q14296-2|Q14296-3|Q14296-4	Fas-activated serine/threonine kinase OS=Homo sapiens GN=FASTK PE=1 SV=1|Isoform 2 of Fas-activated serine/threonine kinase OS=Homo sapiens GN=FASTK|Isoform 3 of Fas-activated serine/threonine kinase OS=Homo sapiens GN=FASTK|Isoform 4 of Fas-activated serine/threonine kinase OS=Homo sapiens GN=FASTK	2	NA	5	NA	5.95161	NA	-0.603311	MSC_UV - OB_UV	eRIC	MSC_vs_OB	limma	0.147365	0.48015	FALSE	no hit
EIF3G	K7ER90|O75821	Eukaryotic translation initiation factor 3 subunit G (Fragment) OS=Homo sapiens GN=EIF3G PE=1 SV=1|Eukaryotic translation initiation factor 3 subunit G OS=Homo sapiens GN=EIF3G PE=1 SV=2	2	2	14	15	7.20548	7.2729	0.393446	MSC_UV - OB_UV	eRIC	MSC_vs_OB	limma	0.150602	0.487561	FALSE	no hit
RBM12	Q9NTZ6	RNA-binding protein 12 OS=Homo sapiens GN=RBM12 PE=1 SV=1	2	2	12	18	6.66919	6.97424	-0.57459	MSC_UV - OB_UV	eRIC	MSC_vs_OB	limma	0.152017	0.487561	FALSE	no hit
MRPS7	J3QKW2|J3QLS3|Q9Y2R9	28S ribosomal protein S7, mitochondrial OS=Homo sapiens GN=MRPS7 PE=1 SV=1|28S ribosomal protein S7, mitochondrial OS=Homo sapiens GN=MRPS7 PE=1 SV=2	2	2	4	9	5.76346	6.45541	0.599431	MSC_UV - OB_UV	eRIC	MSC_vs_OB	limma	0.152867	0.487561	FALSE	no hit
G3BP1	Q13283	Ras GTPase-activating protein-binding protein 1 OS=Homo sapiens GN=G3BP1 PE=1 SV=1	2	2	19	17	7.74198	7.14201	0.270742	MSC_UV - OB_UV	eRIC	MSC_vs_OB	limma	0.153546	0.487561	FALSE	no hit
DHX57	Q6P158	Putative ATP-dependent RNA helicase DHX57 OS=Homo sapiens GN=DHX57 PE=1 SV=2	2	2	3	16	5.59095	6.46002	-0.420481	MSC_UV - OB_UV	eRIC	MSC_vs_OB	limma	0.15375	0.487561	FALSE	no hit
NCBP1	Q09161	Nuclear cap-binding protein subunit 1 OS=Homo sapiens GN=NCBP1 PE=1 SV=1	2	2	4	15	5.93621	6.95137	0.493131	MSC_UV - OB_UV	eRIC	MSC_vs_OB	limma	0.15483	0.488373	FALSE	no hit
MRPS35	P82673	28S ribosomal protein S35, mitochondrial OS=Homo sapiens GN=MRPS35 PE=1 SV=1	2	2	6	7	5.7954	6.58171	0.505426	MSC_UV - OB_UV	eRIC	MSC_vs_OB	limma	0.155716	0.48857	FALSE	no hit
CAPZB	B1AK87|B1AK88|P47756-2	Capping protein (Actin filament) muscle Z-line, beta, isoform CRA_a OS=Homo sapiens GN=CAPZB PE=1 SV=1|Capping protein (Actin filament) muscle Z-line, beta, isoform CRA_d OS=Homo sapiens GN=CAPZB PE=1 SV=1|Isoform 2 of F-actin-capping protein subunit beta OS=Homo sapiens GN=CAPZB	2	2	5	18	5.81909	7.3364	-0.554717	MSC_UV - OB_UV	eRIC	MSC_vs_OB	limma	0.156871	0.489602	FALSE	no hit
ALYREF	E9PB61|Q86V81	THO complex subunit 4 OS=Homo sapiens GN=ALYREF PE=1 SV=1|THO complex subunit 4 OS=Homo sapiens GN=ALYREF PE=1 SV=3	2	2	3	11	5.96924	7.15338	-0.576147	MSC_UV - OB_UV	eRIC	MSC_vs_OB	limma	0.160097	0.497054	FALSE	no hit
MKRN2	C9J494|Q9H000|Q9H000-2	Probable E3 ubiquitin-protein ligase makorin-2 OS=Homo sapiens GN=MKRN2 PE=1 SV=1|Probable E3 ubiquitin-protein ligase makorin-2 OS=Homo sapiens GN=MKRN2 PE=1 SV=2|Isoform 2 of Probable E3 ubiquitin-protein ligase makorin-2 OS=Homo sapiens GN=MKRN2	2	2	5	7	6.12369	6.42607	0.457559	MSC_UV - OB_UV	eRIC	MSC_vs_OB	limma	0.161522	0.497406	FALSE	no hit
CALU	H0Y875|O43852|O43852-15|O43852-2|O43852-3|O43852-4	Calumenin (Fragment) OS=Homo sapiens GN=CALU PE=1 SV=1|Calumenin OS=Homo sapiens GN=CALU PE=1 SV=2|Isoform 15 of Calumenin OS=Homo sapiens GN=CALU|Isoform 2 of Calumenin OS=Homo sapiens GN=CALU|Isoform 3 of Calumenin OS=Homo sapiens GN=CALU|Isoform 4 of Calumenin OS=Homo sapiens GN=CALU	2	2	2	22	5.60957	7.95679	-0.47575	MSC_UV - OB_UV	eRIC	MSC_vs_OB	limma	0.161888	0.497406	FALSE	no hit
ZC3H7A	Q8IWR0	Zinc finger CCCH domain-containing protein 7A OS=Homo sapiens GN=ZC3H7A PE=1 SV=1	2	2	24	13	7.35409	6.50835	0.301528	MSC_UV - OB_UV	eRIC	MSC_vs_OB	limma	0.163666	0.500278	FALSE	no hit
TRUB1	Q8WWH5	Probable tRNA pseudouridine synthase 1 OS=Homo sapiens GN=TRUB1 PE=1 SV=1	2	2	5	9	5.52958	6.36102	-0.396959	MSC_UV - OB_UV	eRIC	MSC_vs_OB	limma	0.167279	0.505466	FALSE	no hit
SRSF6	Q13247|Q13247-3	Serine/arginine-rich splicing factor 6 OS=Homo sapiens GN=SRSF6 PE=1 SV=2|Isoform SRP55-3 of Serine/arginine-rich splicing factor 6 OS=Homo sapiens GN=SRSF6	2	2	8	8	7.50054	7.44869	0.750839	MSC_UV - OB_UV	eRIC	MSC_vs_OB	limma	0.167584	0.505466	FALSE	no hit
RPL18A	M0R0P7|M0R117|M0R1A7|M0R3D6|Q02543	60S ribosomal protein L18a (Fragment) OS=Homo sapiens GN=RPL18A PE=1 SV=1|60S ribosomal protein L18a OS=Homo sapiens GN=RPL18A PE=1 SV=1|60S ribosomal protein L18a OS=Homo sapiens GN=RPL18A PE=1 SV=2	2	2	3	10	6.28263	7.46938	0.535293	MSC_UV - OB_UV	eRIC	MSC_vs_OB	limma	0.167969	0.505466	FALSE	no hit
RPS5	M0R0F0|M0R0R2|P46782	40S ribosomal protein S5 (Fragment) OS=Homo sapiens GN=RPS5 PE=1 SV=1|40S ribosomal protein S5 OS=Homo sapiens GN=RPS5 PE=1 SV=1|40S ribosomal protein S5 OS=Homo sapiens GN=RPS5 PE=1 SV=4	2	2	3	9	6.73925	7.01178	0.387702	MSC_UV - OB_UV	eRIC	MSC_vs_OB	limma	0.168773	0.505466	FALSE	no hit
HIST1H1E|HIST1H1D|HIST1H1C	P10412|P16402|P16403	Histone H1.4 OS=Homo sapiens GN=HIST1H1E PE=1 SV=2|Histone H1.3 OS=Homo sapiens GN=HIST1H1D PE=1 SV=2|Histone H1.2 OS=Homo sapiens GN=HIST1H1C PE=1 SV=2	2	NA	5	NA	5.81613	NA	0.436813	MSC_UV - OB_UV	eRIC	MSC_vs_OB	limma	0.170997	0.509555	FALSE	no hit
TNPO3	C9J7E5|E9PFH4|Q9Y5L0|Q9Y5L0-1|Q9Y5L0-3|Q9Y5L0-5	Isoform 1 of Transportin-3 OS=Homo sapiens GN=TNPO3|Isoform 3 of Transportin-3 OS=Homo sapiens GN=TNPO3|Isoform 4 of Transportin-3 OS=Homo sapiens GN=TNPO3|Transportin-3 OS=Homo sapiens GN=TNPO3 PE=1 SV=1|Transportin-3 OS=Homo sapiens GN=TNPO3 PE=1 SV=3	2	2	2	15	5.41585	6.77068	0.309237	MSC_UV - OB_UV	eRIC	MSC_vs_OB	limma	0.172188	0.510536	FALSE	no hit
EIF3CL|EIF3C	B5ME19|Q99613|Q99613-2	Eukaryotic translation initiation factor 3 subunit C-like protein OS=Homo sapiens GN=EIF3CL PE=3 SV=1|Eukaryotic translation initiation factor 3 subunit C OS=Homo sapiens GN=EIF3C PE=1 SV=1|Isoform 2 of Eukaryotic translation initiation factor 3 subunit C OS=Homo sapiens GN=EIF3C	2	2	18	29	6.61614	7.65691	-0.638992	MSC_UV - OB_UV	eRIC	MSC_vs_OB	limma	0.176995	0.520451	FALSE	no hit
NSUN2	Q08J23|Q08J23-2	tRNA (cytosine(34)-C(5))-methyltransferase OS=Homo sapiens GN=NSUN2 PE=1 SV=2|Isoform 2 of tRNA (cytosine(34)-C(5))-methyltransferase OS=Homo sapiens GN=NSUN2	2	2	9	28	5.97546	7.23251	0.554688	MSC_UV - OB_UV	eRIC	MSC_vs_OB	limma	0.177287	0.520451	FALSE	no hit
POLDIP3	Q9BY77	Polymerase delta-interacting protein 3 OS=Homo sapiens GN=POLDIP3 PE=1 SV=2	2	2	12	16	6.52213	6.92686	0.459127	MSC_UV - OB_UV	eRIC	MSC_vs_OB	limma	0.178273	0.520768	FALSE	no hit
WDR33	Q9C0J8	pre-mRNA 3' end processing protein WDR33 OS=Homo sapiens GN=WDR33 PE=1 SV=2	2	2	12	20	6.18544	6.55096	-0.438869	MSC_UV - OB_UV	eRIC	MSC_vs_OB	limma	0.181416	0.521937	FALSE	no hit
SERPINH1	P50454	Serpin H1 OS=Homo sapiens GN=SERPINH1 PE=1 SV=2	2	2	5	23	5.65254	7.96953	-0.768955	MSC_UV - OB_UV	eRIC	MSC_vs_OB	limma	0.181903	0.521937	FALSE	no hit
ZC3H10	Q96K80	Zinc finger CCCH domain-containing protein 10 OS=Homo sapiens GN=ZC3H10 PE=1 SV=1	2	NA	5	NA	5.883	NA	-0.480273	MSC_UV - OB_UV	eRIC	MSC_vs_OB	limma	0.181917	0.521937	FALSE	no hit
YLPM1	P49750-4	Isoform 4 of YLP motif-containing protein 1 OS=Homo sapiens GN=YLPM1	2	2	26	39	6.05933	6.7156	-0.433683	MSC_UV - OB_UV	eRIC	MSC_vs_OB	limma	0.182194	0.521937	FALSE	no hit
TUBA1C|TUBA1B|TUBA1A	F5H5D3|P68363|Q71U36|Q71U36-2|Q9BQE3	Tubulin alpha-1C chain OS=Homo sapiens GN=TUBA1C PE=1 SV=1|Tubulin alpha-1B chain OS=Homo sapiens GN=TUBA1B PE=1 SV=1|Tubulin alpha-1A chain OS=Homo sapiens GN=TUBA1A PE=1 SV=1|Isoform 2 of Tubulin alpha-1A chain OS=Homo sapiens GN=TUBA1A|Tubulin alpha-1C chain OS=Homo sapiens GN=TUBA1C PE=1 SV=1	2	NA	9	NA	6.63422	NA	0.703716	MSC_UV - OB_UV	eRIC	MSC_vs_OB	limma	0.183503	0.522939	FALSE	no hit
CTTN	Q14247	Src substrate cortactin OS=Homo sapiens GN=CTTN PE=1 SV=2	2	2	10	28	5.94644	7.68574	-0.448278	MSC_UV - OB_UV	eRIC	MSC_vs_OB	limma	0.184307	0.522939	FALSE	no hit
ATXN2	F8WB06|H0YH87|Q99700|Q99700-2|Q99700-4|V9GY86	Ataxin-2 (Fragment) OS=Homo sapiens GN=ATXN2 PE=1 SV=1|Ataxin-2 OS=Homo sapiens GN=ATXN2 PE=1 SV=1|Ataxin-2 OS=Homo sapiens GN=ATXN2 PE=1 SV=2|Isoform 2 of Ataxin-2 OS=Homo sapiens GN=ATXN2|Isoform 4 of Ataxin-2 OS=Homo sapiens GN=ATXN2	2	2	19	21	6.70608	6.56392	0.327597	MSC_UV - OB_UV	eRIC	MSC_vs_OB	limma	0.185635	0.524197	FALSE	no hit
CSDE1	O75534|O75534-2	Cold shock domain-containing protein E1 OS=Homo sapiens GN=CSDE1 PE=1 SV=2|Isoform 2 of Cold shock domain-containing protein E1 OS=Homo sapiens GN=CSDE1	2	2	44	33	8.42012	7.37887	0.324943	MSC_UV - OB_UV	eRIC	MSC_vs_OB	limma	0.187217	0.526161	FALSE	no hit
CHERP	J3QK89|Q8IWX8	Calcium homeostasis endoplasmic reticulum protein OS=Homo sapiens GN=CHERP PE=1 SV=1|Calcium homeostasis endoplasmic reticulum protein OS=Homo sapiens GN=CHERP PE=1 SV=3	2	2	6	15	5.99228	6.80905	0.476509	MSC_UV - OB_UV	eRIC	MSC_vs_OB	limma	0.189653	0.530491	FALSE	no hit
CPEB2	Q7Z5Q1-4|Q7Z5Q1-5	Isoform 3 of Cytoplasmic polyadenylation element-binding protein 2 OS=Homo sapiens GN=CPEB2|Isoform 4 of Cytoplasmic polyadenylation element-binding protein 2 OS=Homo sapiens GN=CPEB2	2	NA	6	NA	6.16793	NA	-0.380101	MSC_UV - OB_UV	eRIC	MSC_vs_OB	limma	0.192968	0.533228	FALSE	no hit
ZFP36L1	Q07352	Zinc finger protein 36, C3H1 type-like 1 OS=Homo sapiens GN=ZFP36L1 PE=1 SV=1	2	2	5	2	6.01027	6.16315	0.303154	MSC_UV - OB_UV	eRIC	MSC_vs_OB	limma	0.193045	0.533228	FALSE	no hit
MRM3	Q9HC36	rRNA methyltransferase 3, mitochondrial OS=Homo sapiens GN=MRM3 PE=1 SV=2	2	2	7	8	6.44893	6.3875	0.436897	MSC_UV - OB_UV	eRIC	MSC_vs_OB	limma	0.193956	0.533228	FALSE	no hit
TSN	E9PGT1|Q15631	Translin OS=Homo sapiens GN=TSN PE=1 SV=1|Translin OS=Homo sapiens GN=TSN PE=1 SV=1	2	2	5	13	5.8795	7.29201	-0.822005	MSC_UV - OB_UV	eRIC	MSC_vs_OB	limma	0.194228	0.533228	FALSE	no hit
TOP3B	H0Y6W0|O95985|O95985-2|O95985-3	DNA topoisomerase (Fragment) OS=Homo sapiens GN=TOP3B PE=1 SV=1|DNA topoisomerase 3-beta-1 OS=Homo sapiens GN=TOP3B PE=1 SV=1|Isoform 2 of DNA topoisomerase 3-beta-1 OS=Homo sapiens GN=TOP3B|Isoform 3 of DNA topoisomerase 3-beta-1 OS=Homo sapiens GN=TOP3B	2	2	6	6	6.0522	5.88894	-0.782982	MSC_UV - OB_UV	eRIC	MSC_vs_OB	limma	0.196149	0.536019	FALSE	no hit
EFTUD2	K7EP67|Q15029|Q15029-2|Q15029-3	116 kDa U5 small nuclear ribonucleoprotein component (Fragment) OS=Homo sapiens GN=EFTUD2 PE=1 SV=1|116 kDa U5 small nuclear ribonucleoprotein component OS=Homo sapiens GN=EFTUD2 PE=1 SV=1|Isoform 2 of 116 kDa U5 small nuclear ribonucleoprotein component OS=Homo sapiens GN=EFTUD2|Isoform 3 of 116 kDa U5 small nuclear ribonucleoprotein component OS=Homo sapiens GN=EFTUD2	2	2	8	33	5.84427	7.17713	0.303776	MSC_UV - OB_UV	eRIC	MSC_vs_OB	limma	0.200559	0.537694	FALSE	no hit
SRSF5	Q13243	Serine/arginine-rich splicing factor 5 OS=Homo sapiens GN=SRSF5 PE=1 SV=1	2	2	8	8	7.07691	7.11341	0.386361	MSC_UV - OB_UV	eRIC	MSC_vs_OB	limma	0.200974	0.537694	FALSE	no hit
HARS2	B4DQ67|P49590|P49590-2	Isoform 2 of Probable histidine--tRNA ligase, mitochondrial OS=Homo sapiens GN=HARS2|Probable histidine--tRNA ligase, mitochondrial OS=Homo sapiens GN=HARS2 PE=1 SV=1	2	2	4	6	5.57339	6.17271	0.561437	MSC_UV - OB_UV	eRIC	MSC_vs_OB	limma	0.202194	0.537694	FALSE	no hit
CSTF3	Q12996	Cleavage stimulation factor subunit 3 OS=Homo sapiens GN=CSTF3 PE=1 SV=1	2	2	6	17	5.94572	6.53441	-0.276179	MSC_UV - OB_UV	eRIC	MSC_vs_OB	limma	0.202789	0.537694	FALSE	no hit
ANXA6	P08133|P08133-2	Annexin A6 OS=Homo sapiens GN=ANXA6 PE=1 SV=3|Isoform 2 of Annexin A6 OS=Homo sapiens GN=ANXA6	2	2	5	42	5.89833	7.90928	-0.427251	MSC_UV - OB_UV	eRIC	MSC_vs_OB	limma	0.203264	0.537694	FALSE	no hit
TRMT10C	Q7L0Y3	Mitochondrial ribonuclease P protein 1 OS=Homo sapiens GN=TRMT10C PE=1 SV=2	2	2	7	15	6.32391	6.87012	0.708375	MSC_UV - OB_UV	eRIC	MSC_vs_OB	limma	0.203748	0.537694	FALSE	no hit
PAIP1	D6REB4|Q9H074|Q9H074-2|Q9H074-3	Isoform 2 of Polyadenylate-binding protein-interacting protein 1 OS=Homo sapiens GN=PAIP1|Isoform 3 of Polyadenylate-binding protein-interacting protein 1 OS=Homo sapiens GN=PAIP1|Polyadenylate-binding protein-interacting protein 1 OS=Homo sapiens GN=PAIP1 PE=1 SV=1	2	2	2	9	5.99854	6.57149	0.263009	MSC_UV - OB_UV	eRIC	MSC_vs_OB	limma	0.203914	0.537694	FALSE	no hit
PTCD2	Q8WV60	Pentatricopeptide repeat-containing protein 2, mitochondrial OS=Homo sapiens GN=PTCD2 PE=1 SV=3	2	2	8	6	6.17977	6.16784	0.729837	MSC_UV - OB_UV	eRIC	MSC_vs_OB	limma	0.204016	0.537694	FALSE	no hit
KHDRBS3	O75525|O75525-2	KH domain-containing, RNA-binding, signal transduction-associated protein 3 OS=Homo sapiens GN=KHDRBS3 PE=1 SV=1|Isoform 2 of KH domain-containing, RNA-binding, signal transduction-associated protein 3 OS=Homo sapiens GN=KHDRBS3	2	2	6	4	6.43893	5.93148	-1.07019	MSC_UV - OB_UV	eRIC	MSC_vs_OB	limma	0.205588	0.539442	FALSE	no hit
CNOT4	O95628|O95628-10|O95628-2|O95628-3|O95628-4|O95628-5|O95628-6|O95628-7|O95628-8|O95628-9	CCR4-NOT transcription complex subunit 4 OS=Homo sapiens GN=CNOT4 PE=1 SV=3|Isoform 10 of CCR4-NOT transcription complex subunit 4 OS=Homo sapiens GN=CNOT4|Isoform 2 of CCR4-NOT transcription complex subunit 4 OS=Homo sapiens GN=CNOT4|Isoform 3 of CCR4-NOT transcription complex subunit 4 OS=Homo sapiens GN=CNOT4|Isoform 4 of CCR4-NOT transcription complex subunit 4 OS=Homo sapiens GN=CNOT4|Isofor…	2	2	7	3	5.90757	5.7421	0.558665	MSC_UV - OB_UV	eRIC	MSC_vs_OB	limma	0.207914	0.543141	FALSE	no hit
C14orf166	Q9Y224	UPF0568 protein C14orf166 OS=Homo sapiens GN=C14orf166 PE=1 SV=1	2	2	7	10	5.9725	6.77841	0.440655	MSC_UV - OB_UV	eRIC	MSC_vs_OB	limma	0.209901	0.544105	FALSE	no hit
ACTN4	K7EJH8|O43707	Alpha-actinin-4 (Fragment) OS=Homo sapiens GN=ACTN4 PE=1 SV=1|Alpha-actinin-4 OS=Homo sapiens GN=ACTN4 PE=1 SV=2	2	2	2	50	5.46666	8.04464	-0.551685	MSC_UV - OB_UV	eRIC	MSC_vs_OB	limma	0.210118	0.544105	FALSE	no hit
HN1L	A6NGP5|H3BMT0|H3BMV3|H3BTV5|H3BU16|Q9H910|Q9H910-2|Q9H910-3	Hematological and neurological-expressed 1-like protein (Fragment) OS=Homo sapiens GN=HN1L PE=1 SV=1|Hematological and neurological-expressed 1-like protein OS=Homo sapiens GN=HN1L PE=1 SV=2|Hematological and neurological expressed 1-like protein OS=Homo sapiens GN=HN1L PE=1 SV=1|Isoform 2 of Hematological and neurological expressed 1-like protein OS=Homo sapiens GN=HN1L|Isoform 3 of Hematologica…	2	2	2	10	5.49494	7.14035	0.430276	MSC_UV - OB_UV	eRIC	MSC_vs_OB	limma	0.212068	0.546767	FALSE	no hit
SNRPB2	P08579	U2 small nuclear ribonucleoprotein B'' OS=Homo sapiens GN=SNRPB2 PE=1 SV=1	2	2	3	8	5.8145	6.98344	0.38142	MSC_UV - OB_UV	eRIC	MSC_vs_OB	limma	0.215955	0.552589	FALSE	no hit
IREB2	A0A0A6YY96|P48200	Iron-responsive element-binding protein 2 OS=Homo sapiens GN=IREB2 PE=1 SV=1|Iron-responsive element-binding protein 2 OS=Homo sapiens GN=IREB2 PE=1 SV=3	2	2	5	4	5.75249	5.93813	-0.637832	MSC_UV - OB_UV	eRIC	MSC_vs_OB	limma	0.21619	0.552589	FALSE	no hit
MCAT	Q8IVS2	Malonyl-CoA-acyl carrier protein transacylase, mitochondrial OS=Homo sapiens GN=MCAT PE=1 SV=2	2	2	3	5	5.79781	6.09811	0.380572	MSC_UV - OB_UV	eRIC	MSC_vs_OB	limma	0.218295	0.555574	FALSE	no hit
CCDC9	Q9Y3X0	Coiled-coil domain-containing protein 9 OS=Homo sapiens GN=CCDC9 PE=1 SV=1	2	2	8	9	5.86064	6.43685	0.512407	MSC_UV - OB_UV	eRIC	MSC_vs_OB	limma	0.231031	0.582652	FALSE	no hit
EIF4A1	P60842	Eukaryotic initiation factor 4A-I OS=Homo sapiens GN=EIF4A1 PE=1 SV=1	2	2	9	13	7.0774	7.58139	0.332478	MSC_UV - OB_UV	eRIC	MSC_vs_OB	limma	0.232058	0.582652	FALSE	no hit
EEF2	P13639	Elongation factor 2 OS=Homo sapiens GN=EEF2 PE=1 SV=4	2	2	19	47	6.87985	8.2818	0.53134	MSC_UV - OB_UV	eRIC	MSC_vs_OB	limma	0.232687	0.582652	FALSE	no hit
ZC3H14	G3V256|Q6PJT7|Q6PJT7-10|Q6PJT7-2|Q6PJT7-3|Q6PJT7-4|Q6PJT7-5|Q6PJT7-9	Isoform 10 of Zinc finger CCCH domain-containing protein 14 OS=Homo sapiens GN=ZC3H14|Isoform 2 of Zinc finger CCCH domain-containing protein 14 OS=Homo sapiens GN=ZC3H14|Isoform 3 of Zinc finger CCCH domain-containing protein 14 OS=Homo sapiens GN=ZC3H14|Isoform 4 of Zinc finger CCCH domain-containing protein 14 OS=Homo sapiens GN=ZC3H14|Isoform 5 of Zinc finger CCCH domain-containing protein 14…	2	2	5	20	5.7943	6.84561	0.476439	MSC_UV - OB_UV	eRIC	MSC_vs_OB	limma	0.232864	0.582652	FALSE	no hit
MTHFSD	Q2M296|Q2M296-2|Q2M296-3|Q2M296-4	Isoform 2 of Methenyltetrahydrofolate synthase domain-containing protein OS=Homo sapiens GN=MTHFSD|Isoform 3 of Methenyltetrahydrofolate synthase domain-containing protein OS=Homo sapiens GN=MTHFSD|Isoform 4 of Methenyltetrahydrofolate synthase domain-containing protein OS=Homo sapiens GN=MTHFSD|Methenyltetrahydrofolate synthase domain-containing protein OS=Homo sapiens GN=MTHFSD PE=1 SV=2	2	2	7	3	6.06642	5.96521	-0.370146	MSC_UV - OB_UV	eRIC	MSC_vs_OB	limma	0.238919	0.593786	FALSE	no hit
RPS9	A0A024R4M0|P46781	40S ribosomal protein S9 OS=Homo sapiens GN=RPS9 PE=1 SV=1|40S ribosomal protein S9 OS=Homo sapiens GN=RPS9 PE=1 SV=3	2	2	6	14	6.09047	7.91387	0.496114	MSC_UV - OB_UV	eRIC	MSC_vs_OB	limma	0.239317	0.593786	FALSE	no hit
HDLBP	A0A024R4E5	High density lipoprotein binding protein (Vigilin), isoform CRA_a OS=Homo sapiens GN=HDLBP PE=1 SV=1	2	2	76	60	8.18289	7.80081	-0.19489	MSC_UV - OB_UV	eRIC	MSC_vs_OB	limma	0.241498	0.596702	FALSE	no hit
TIA1	F8W8I6|P31483|P31483-2	Isoform Short of Nucleolysin TIA-1 isoform p40 OS=Homo sapiens GN=TIA1|Nucleolysin TIA-1 isoform p40 OS=Homo sapiens GN=TIA1 PE=1 SV=1|Nucleolysin TIA-1 isoform p40 OS=Homo sapiens GN=TIA1 PE=1 SV=3	2	2	6	3	7.26442	6.11446	-0.410263	MSC_UV - OB_UV	eRIC	MSC_vs_OB	limma	0.244037	0.600473	FALSE	no hit
RPL26L1	Q9UNX3	60S ribosomal protein L26-like 1 OS=Homo sapiens GN=RPL26L1 PE=1 SV=1	2	NA	2	NA	5.65064	NA	-0.325916	MSC_UV - OB_UV	eRIC	MSC_vs_OB	limma	0.248276	0.606505	FALSE	no hit
EIF3J	O75822|O75822-3	Eukaryotic translation initiation factor 3 subunit J OS=Homo sapiens GN=EIF3J PE=1 SV=2|Isoform 3 of Eukaryotic translation initiation factor 3 subunit J OS=Homo sapiens GN=EIF3J	2	2	4	10	6.0248	7.42939	0.287558	MSC_UV - OB_UV	eRIC	MSC_vs_OB	limma	0.249078	0.606505	FALSE	no hit
TRUB2	O95900	Probable tRNA pseudouridine synthase 2 OS=Homo sapiens GN=TRUB2 PE=1 SV=1	2	2	5	4	6.18579	5.63634	0.371018	MSC_UV - OB_UV	eRIC	MSC_vs_OB	limma	0.249557	0.606505	FALSE	no hit
DCD	P81605	Dermcidin OS=Homo sapiens GN=DCD PE=1 SV=2	2	NA	4	NA	5.69841	NA	-0.658692	MSC_UV - OB_UV	eRIC	MSC_vs_OB	limma	0.25065	0.606676	FALSE	no hit
KPNB1	Q14974	Importin subunit beta-1 OS=Homo sapiens GN=KPNB1 PE=1 SV=2	2	2	3	27	5.73617	7.82177	0.263709	MSC_UV - OB_UV	eRIC	MSC_vs_OB	limma	0.255513	0.613446	FALSE	no hit
PUS7	Q96PZ0	Pseudouridylate synthase 7 homolog OS=Homo sapiens GN=PUS7 PE=1 SV=2	2	2	6	21	5.68254	6.87364	0.515952	MSC_UV - OB_UV	eRIC	MSC_vs_OB	limma	0.255516	0.613446	FALSE	no hit
PCNP	Q8WW12|Q8WW12-2	Isoform 2 of PEST proteolytic signal-containing nuclear protein OS=Homo sapiens GN=PCNP|PEST proteolytic signal-containing nuclear protein OS=Homo sapiens GN=PCNP PE=1 SV=2	2	2	3	6	5.60046	7.25514	-0.351993	MSC_UV - OB_UV	eRIC	MSC_vs_OB	limma	0.25748	0.613812	FALSE	no hit
PLS3	A0A0A0MSQ0|P13797|P13797-2|P13797-3	Isoform 2 of Plastin-3 OS=Homo sapiens GN=PLS3|Isoform 3 of Plastin-3 OS=Homo sapiens GN=PLS3|Plastin-3 OS=Homo sapiens GN=PLS3 PE=1 SV=1|Plastin-3 OS=Homo sapiens GN=PLS3 PE=1 SV=4	2	2	7	24	5.58979	7.90947	-0.543845	MSC_UV - OB_UV	eRIC	MSC_vs_OB	limma	0.257739	0.613812	FALSE	no hit
KPNA2	P52292	Importin subunit alpha-1 OS=Homo sapiens GN=KPNA2 PE=1 SV=1	2	2	6	14	5.97427	7.25263	0.630593	MSC_UV - OB_UV	eRIC	MSC_vs_OB	limma	0.259539	0.615627	FALSE	no hit
RNMT	O43148|O43148-2	mRNA cap guanine-N7 methyltransferase OS=Homo sapiens GN=RNMT PE=1 SV=1|Isoform 2 of mRNA cap guanine-N7 methyltransferase OS=Homo sapiens GN=RNMT	2	2	7	13	6.28772	6.64426	-0.724611	MSC_UV - OB_UV	eRIC	MSC_vs_OB	limma	0.261795	0.618504	FALSE	no hit
GSPT1	P15170-2|P15170-3	Isoform 2 of Eukaryotic peptide chain release factor GTP-binding subunit ERF3A OS=Homo sapiens GN=GSPT1|Isoform 3 of Eukaryotic peptide chain release factor GTP-binding subunit ERF3A OS=Homo sapiens GN=GSPT1	2	2	10	9	6.9219	7.59715	0.324336	MSC_UV - OB_UV	eRIC	MSC_vs_OB	limma	0.264139	0.619508	FALSE	no hit
HNRNPU	Q00839|Q00839-2	Heterogeneous nuclear ribonucleoprotein U OS=Homo sapiens GN=HNRNPU PE=1 SV=6|Isoform Short of Heterogeneous nuclear ribonucleoprotein U OS=Homo sapiens GN=HNRNPU	2	2	19	41	7.18871	8.02513	-0.483483	MSC_UV - OB_UV	eRIC	MSC_vs_OB	limma	0.26431	0.619508	FALSE	no hit
YTHDC2	Q9H6S0	Probable ATP-dependent RNA helicase YTHDC2 OS=Homo sapiens GN=YTHDC2 PE=1 SV=2	2	2	23	12	6.23379	6.27211	-0.236646	MSC_UV - OB_UV	eRIC	MSC_vs_OB	limma	0.265704	0.620326	FALSE	no hit
PURA	Q00577	Transcriptional activator protein Pur-alpha OS=Homo sapiens GN=PURA PE=1 SV=2	2	2	9	6	7.45536	6.81008	-0.380767	MSC_UV - OB_UV	eRIC	MSC_vs_OB	limma	0.270385	0.625593	FALSE	no hit
HSPA9	P38646	Stress-70 protein, mitochondrial OS=Homo sapiens GN=HSPA9 PE=1 SV=2	2	2	6	35	5.56405	7.96741	0.421903	MSC_UV - OB_UV	eRIC	MSC_vs_OB	limma	0.270861	0.625593	FALSE	no hit
GFPT1	Q06210|Q06210-2	Glutamine--fructose-6-phosphate aminotransferase [isomerizing] 1 OS=Homo sapiens GN=GFPT1 PE=1 SV=3|Isoform 2 of Glutamine--fructose-6-phosphate aminotransferase [isomerizing] 1 OS=Homo sapiens GN=GFPT1	2	2	2	28	5.63685	7.32557	-0.490064	MSC_UV - OB_UV	eRIC	MSC_vs_OB	limma	0.27181	0.625593	FALSE	no hit
SAMD4B	A0A087WUK6|A0A087WZT0|M0QZ22|Q5PRF9	Protein Smaug homolog 2 OS=Homo sapiens GN=SAMD4B PE=1 SV=1|Protein Smaug homolog 2 OS=Homo sapiens GN=SAMD4B PE=1 SV=1|Protein Smaug homolog 2 OS=Homo sapiens GN=SAMD4B PE=1 SV=1|Protein Smaug homolog 2 OS=Homo sapiens GN=SAMD4B PE=1 SV=1	2	2	4	7	5.86508	5.94975	-0.523609	MSC_UV - OB_UV	eRIC	MSC_vs_OB	limma	0.27218	0.625593	FALSE	no hit
HNRNPA1	F8W6I7|P09651|P09651-2	Heterogeneous nuclear ribonucleoprotein A1 OS=Homo sapiens GN=HNRNPA1 PE=1 SV=2|Heterogeneous nuclear ribonucleoprotein A1 OS=Homo sapiens GN=HNRNPA1 PE=1 SV=5|Isoform A1-A of Heterogeneous nuclear ribonucleoprotein A1 OS=Homo sapiens GN=HNRNPA1	2	2	16	14	8.80097	7.64703	-0.584304	MSC_UV - OB_UV	eRIC	MSC_vs_OB	limma	0.275771	0.631399	FALSE	no hit
AQR	O60306	Intron-binding protein aquarius OS=Homo sapiens GN=AQR PE=1 SV=4	2	2	27	24	6.73247	6.49688	0.249099	MSC_UV - OB_UV	eRIC	MSC_vs_OB	limma	0.277097	0.631995	FALSE	no hit
EEF1A1|EEF1A1P5	P68104|Q5VTE0	Elongation factor 1-alpha 1 OS=Homo sapiens GN=EEF1A1 PE=1 SV=1|Putative elongation factor 1-alpha-like 3 OS=Homo sapiens GN=EEF1A1P5 PE=5 SV=1	2	NA	11	NA	6.79376	NA	-0.288861	MSC_UV - OB_UV	eRIC	MSC_vs_OB	limma	0.283558	0.642237	FALSE	no hit
FN1	P02751|P02751-17|P02751-3|P02751-4|P02751-5|P02751-6	Fibronectin OS=Homo sapiens GN=FN1 PE=1 SV=4|Isoform 17 of Fibronectin OS=Homo sapiens GN=FN1|Isoform 3 of Fibronectin OS=Homo sapiens GN=FN1|Isoform 4 of Fibronectin OS=Homo sapiens GN=FN1|Isoform 5 of Fibronectin OS=Homo sapiens GN=FN1|Isoform 6 of Fibronectin OS=Homo sapiens GN=FN1	2	2	23	77	6.72867	8.08232	0.405916	MSC_UV - OB_UV	eRIC	MSC_vs_OB	limma	0.283754	0.642237	FALSE	no hit
PRRC2C	E7EPN9|Q9Y520|Q9Y520-4|Q9Y520-5|Q9Y520-6|Q9Y520-7	Isoform 4 of Protein PRRC2C OS=Homo sapiens GN=PRRC2C|Isoform 5 of Protein PRRC2C OS=Homo sapiens GN=PRRC2C|Isoform 6 of Protein PRRC2C OS=Homo sapiens GN=PRRC2C|Isoform 7 of Protein PRRC2C OS=Homo sapiens GN=PRRC2C|Protein PRRC2C OS=Homo sapiens GN=PRRC2C PE=1 SV=1|Protein PRRC2C OS=Homo sapiens GN=PRRC2C PE=1 SV=4	2	2	22	61	6.23794	6.97776	-0.253204	MSC_UV - OB_UV	eRIC	MSC_vs_OB	limma	0.287445	0.643427	FALSE	no hit
ZCCHC24	Q8N2G6	Zinc finger CCHC domain-containing protein 24 OS=Homo sapiens GN=ZCCHC24 PE=1 SV=1	2	NA	3	NA	5.66223	NA	-0.387355	MSC_UV - OB_UV	eRIC	MSC_vs_OB	limma	0.288099	0.643427	FALSE	no hit
EIF3A	Q14152	Eukaryotic translation initiation factor 3 subunit A OS=Homo sapiens GN=EIF3A PE=1 SV=1	2	2	53	54	7.56743	7.35076	0.227473	MSC_UV - OB_UV	eRIC	MSC_vs_OB	limma	0.288483	0.643427	FALSE	no hit
MRPS31	Q92665	28S ribosomal protein S31, mitochondrial OS=Homo sapiens GN=MRPS31 PE=1 SV=3	2	2	5	10	6.31504	6.73433	0.524998	MSC_UV - OB_UV	eRIC	MSC_vs_OB	limma	0.288938	0.643427	FALSE	no hit
CLUH	I3L2B0|K7EIG1|O75153	Clustered mitochondria protein homolog (Fragment) OS=Homo sapiens GN=CLUH PE=1 SV=2|Clustered mitochondria protein homolog (Fragment) OS=Homo sapiens GN=CLUH PE=1 SV=2|Clustered mitochondria protein homolog OS=Homo sapiens GN=CLUH PE=1 SV=2	2	2	4	37	5.52461	7.07358	0.241048	MSC_UV - OB_UV	eRIC	MSC_vs_OB	limma	0.290611	0.643427	FALSE	no hit
VIM	P08670	Vimentin OS=Homo sapiens GN=VIM PE=1 SV=4	2	2	13	39	6.22182	8.42534	-0.378945	MSC_UV - OB_UV	eRIC	MSC_vs_OB	limma	0.290979	0.643427	FALSE	no hit
EIF3L	B0QY89|Q9Y262|Q9Y262-2	Eukaryotic translation initiation factor 3 subunit L OS=Homo sapiens GN=EIF3L PE=1 SV=1|Isoform 2 of Eukaryotic translation initiation factor 3 subunit L OS=Homo sapiens GN=EIF3L	2	2	13	22	6.53234	7.23952	-0.245496	MSC_UV - OB_UV	eRIC	MSC_vs_OB	limma	0.291875	0.643427	FALSE	no hit
SLIRP	A0A087WUN7|G3V2S9|G3V4X6|H0YJ40|Q9GZT3|Q9GZT3-2	Isoform 2 of SRA stem-loop-interacting RNA-binding protein, mitochondrial OS=Homo sapiens GN=SLIRP|SRA stem-loop-interacting RNA-binding protein, mitochondrial (Fragment) OS=Homo sapiens GN=SLIRP PE=1 SV=1|SRA stem-loop-interacting RNA-binding protein, mitochondrial OS=Homo sapiens GN=SLIRP PE=1 SV=1	2	2	4	7	6.43495	6.99109	0.246041	MSC_UV - OB_UV	eRIC	MSC_vs_OB	limma	0.293353	0.643766	FALSE	no hit
TROVE2	P10155|P10155-3|P10155-4|P10155-5	60 kDa SS-A/Ro ribonucleoprotein OS=Homo sapiens GN=TROVE2 PE=1 SV=2|Isoform 3 of 60 kDa SS-A/Ro ribonucleoprotein OS=Homo sapiens GN=TROVE2|Isoform 4 of 60 kDa SS-A/Ro ribonucleoprotein OS=Homo sapiens GN=TROVE2|Isoform 5 of 60 kDa SS-A/Ro ribonucleoprotein OS=Homo sapiens GN=TROVE2	2	2	5	19	5.90421	7.03315	-0.357349	MSC_UV - OB_UV	eRIC	MSC_vs_OB	limma	0.2942	0.643766	FALSE	no hit
MRM1	Q6IN84	rRNA methyltransferase 1, mitochondrial OS=Homo sapiens GN=MRM1 PE=1 SV=1	2	2	4	4	5.79573	5.88293	0.311701	MSC_UV - OB_UV	eRIC	MSC_vs_OB	limma	0.297861	0.64938	FALSE	no hit
PTBP2	Q9UKA9|Q9UKA9-2|Q9UKA9-3|Q9UKA9-4	Polypyrimidine tract-binding protein 2 OS=Homo sapiens GN=PTBP2 PE=1 SV=1|Isoform 2 of Polypyrimidine tract-binding protein 2 OS=Homo sapiens GN=PTBP2|Isoform 3 of Polypyrimidine tract-binding protein 2 OS=Homo sapiens GN=PTBP2|Isoform 4 of Polypyrimidine tract-binding protein 2 OS=Homo sapiens GN=PTBP2	2	2	9	5	6.52355	6.23088	-0.580461	MSC_UV - OB_UV	eRIC	MSC_vs_OB	limma	0.308489	0.667846	FALSE	no hit
RBM6	P78332	RNA-binding protein 6 OS=Homo sapiens GN=RBM6 PE=1 SV=5	2	2	28	20	6.26432	6.24039	-0.302741	MSC_UV - OB_UV	eRIC	MSC_vs_OB	limma	0.308583	0.667846	FALSE	no hit
PTBP1	A0A087WUW5|A0A0U1RRM4|A6NLN1|K7EKX4|P26599|P26599-2|P26599-3	Isoform 2 of Polypyrimidine tract-binding protein 1 OS=Homo sapiens GN=PTBP1|Isoform 3 of Polypyrimidine tract-binding protein 1 OS=Homo sapiens GN=PTBP1|Polypyrimidine tract-binding protein 1 (Fragment) OS=Homo sapiens GN=PTBP1 PE=1 SV=1|Polypyrimidine tract-binding protein 1 (Fragment) OS=Homo sapiens GN=PTBP1 PE=1 SV=5|Polypyrimidine tract-binding protein 1 OS=Homo sapiens GN=PTBP1 PE=1 SV=1|P…	2	2	18	13	7.84096	7.09042	-0.21439	MSC_UV - OB_UV	eRIC	MSC_vs_OB	limma	0.315302	0.678438	FALSE	no hit
XRN2	Q9H0D6|Q9H0D6-2	5'-3' exoribonuclease 2 OS=Homo sapiens GN=XRN2 PE=1 SV=1|Isoform 2 of 5'-3' exoribonuclease 2 OS=Homo sapiens GN=XRN2	2	2	20	26	6.73813	7.2145	0.266982	MSC_UV - OB_UV	eRIC	MSC_vs_OB	limma	0.315849	0.678438	FALSE	no hit
RBM47	A0AV96|A0AV96-2|D6R9D6	RNA-binding protein 47 OS=Homo sapiens GN=RBM47 PE=1 SV=2|Isoform 2 of RNA-binding protein 47 OS=Homo sapiens GN=RBM47|RNA-binding protein 47 OS=Homo sapiens GN=RBM47 PE=1 SV=1	2	NA	13	NA	6.48499	NA	-0.301157	MSC_UV - OB_UV	eRIC	MSC_vs_OB	limma	0.31691	0.678438	FALSE	no hit
RPA1	P27694	Replication protein A 70 kDa DNA-binding subunit OS=Homo sapiens GN=RPA1 PE=1 SV=2	2	2	6	27	5.86874	7.38328	-0.523755	MSC_UV - OB_UV	eRIC	MSC_vs_OB	limma	0.322183	0.680153	FALSE	no hit
SNRNP200	O75643	U5 small nuclear ribonucleoprotein 200 kDa helicase OS=Homo sapiens GN=SNRNP200 PE=1 SV=2	2	2	16	67	5.9454	7.26553	0.276317	MSC_UV - OB_UV	eRIC	MSC_vs_OB	limma	0.323399	0.680153	FALSE	no hit
PABPC4	Q13310-2|Q13310-3	Isoform 2 of Polyadenylate-binding protein 4 OS=Homo sapiens GN=PABPC4|Isoform 3 of Polyadenylate-binding protein 4 OS=Homo sapiens GN=PABPC4	2	2	20	19	7.8383	7.40077	0.237979	MSC_UV - OB_UV	eRIC	MSC_vs_OB	limma	0.323459	0.680153	FALSE	no hit
DHX36	Q9H2U1|Q9H2U1-2	ATP-dependent RNA helicase DHX36 OS=Homo sapiens GN=DHX36 PE=1 SV=2|Isoform 2 of ATP-dependent RNA helicase DHX36 OS=Homo sapiens GN=DHX36	2	2	23	26	6.5218	6.67264	0.242948	MSC_UV - OB_UV	eRIC	MSC_vs_OB	limma	0.324034	0.680153	FALSE	no hit
NAP1L1	B7Z9C2|F5H4R6|F8VUX1|F8VV59|F8VXI6|F8VY35|F8W020|F8W0J6|F8W118|H0YHC3|H0YIV4|P55209|P55209-2|P55209-3	Isoform 2 of Nucleosome assembly protein 1-like 1 OS=Homo sapiens GN=NAP1L1|Isoform 3 of Nucleosome assembly protein 1-like 1 OS=Homo sapiens GN=NAP1L1|Nucleosome assembly protein 1-like 1 (Fragment) OS=Homo sapiens GN=NAP1L1 PE=1 SV=1|Nucleosome assembly protein 1-like 1 OS=Homo sapiens GN=NAP1L1 PE=1 SV=1	2	2	2	9	5.77886	6.87824	0.410127	MSC_UV - OB_UV	eRIC	MSC_vs_OB	limma	0.32472	0.680153	FALSE	no hit
RBM12B	Q8IXT5	RNA-binding protein 12B OS=Homo sapiens GN=RBM12B PE=1 SV=2	2	2	34	21	6.76373	6.49765	-0.236917	MSC_UV - OB_UV	eRIC	MSC_vs_OB	limma	0.325372	0.680153	FALSE	no hit
MRPL9	Q9BYD2	39S ribosomal protein L9, mitochondrial OS=Homo sapiens GN=MRPL9 PE=1 SV=2	2	2	6	7	5.84539	6.2684	0.507733	MSC_UV - OB_UV	eRIC	MSC_vs_OB	limma	0.325739	0.680153	FALSE	no hit
TCOF1	E7ETY2|J3KQ96|Q13428|Q13428-3|Q13428-4|Q13428-5|Q13428-6|Q13428-7	Isoform 3 of Treacle protein OS=Homo sapiens GN=TCOF1|Isoform 4 of Treacle protein OS=Homo sapiens GN=TCOF1|Isoform 5 of Treacle protein OS=Homo sapiens GN=TCOF1|Isoform 6 of Treacle protein OS=Homo sapiens GN=TCOF1|Isoform 7 of Treacle protein OS=Homo sapiens GN=TCOF1|Treacle protein (Fragment) OS=Homo sapiens GN=TCOF1 PE=1 SV=1|Treacle protein OS=Homo sapiens GN=TCOF1 PE=1 SV=1|Treacle protein …	2	2	18	43	6.1002	6.93595	0.370828	MSC_UV - OB_UV	eRIC	MSC_vs_OB	limma	0.327656	0.681754	FALSE	no hit
EIF4G2	D3DQV9|P78344	Eukaryotic translation initiation factor 4 gamma 2 (Fragment) OS=Homo sapiens GN=EIF4G2 PE=1 SV=1|Eukaryotic translation initiation factor 4 gamma 2 OS=Homo sapiens GN=EIF4G2 PE=1 SV=1	2	2	32	38	7.05952	7.25419	-0.183903	MSC_UV - OB_UV	eRIC	MSC_vs_OB	limma	0.33001	0.684251	FALSE	no hit
PABPC4L	P0CB38	Polyadenylate-binding protein 4-like OS=Homo sapiens GN=PABPC4L PE=2 SV=1	2	NA	2	NA	5.51583	NA	-0.306509	MSC_UV - OB_UV	eRIC	MSC_vs_OB	limma	0.332432	0.686871	FALSE	no hit
NUDT21	H3BND3|H3BV41|O43809	Cleavage and polyadenylation-specificity factor subunit 5 (Fragment) OS=Homo sapiens GN=NUDT21 PE=1 SV=1|Cleavage and polyadenylation-specificity factor subunit 5 (Fragment) OS=Homo sapiens GN=NUDT21 PE=1 SV=7|Cleavage and polyadenylation specificity factor subunit 5 OS=Homo sapiens GN=NUDT21 PE=1 SV=1	2	2	3	10	5.64162	7.1521	-0.422734	MSC_UV - OB_UV	eRIC	MSC_vs_OB	limma	0.336809	0.69254	FALSE	no hit
YTHDF1	Q9BYJ9	YTH domain-containing family protein 1 OS=Homo sapiens GN=YTHDF1 PE=1 SV=1	2	2	7	5	6.07444	5.90601	-0.347767	MSC_UV - OB_UV	eRIC	MSC_vs_OB	limma	0.337511	0.69254	FALSE	no hit
COL6A3	E7ENL6|P12111|P12111-2|P12111-4	Collagen alpha-3(VI) chain OS=Homo sapiens GN=COL6A3 PE=1 SV=2|Collagen alpha-3(VI) chain OS=Homo sapiens GN=COL6A3 PE=1 SV=5|Isoform 2 of Collagen alpha-3(VI) chain OS=Homo sapiens GN=COL6A3|Isoform 4 of Collagen alpha-3(VI) chain OS=Homo sapiens GN=COL6A3	2	2	13	99	5.74413	7.74226	-0.248326	MSC_UV - OB_UV	eRIC	MSC_vs_OB	limma	0.340576	0.696418	FALSE	no hit
FXR1	B4DXZ6|P51114|P51114-2	Fragile X mental retardation syndrome-related protein 1 OS=Homo sapiens GN=FXR1 PE=1 SV=1|Fragile X mental retardation syndrome-related protein 1 OS=Homo sapiens GN=FXR1 PE=1 SV=3|Isoform 2 of Fragile X mental retardation syndrome-related protein 1 OS=Homo sapiens GN=FXR1	2	2	26	19	7.50976	7.12056	0.204309	MSC_UV - OB_UV	eRIC	MSC_vs_OB	limma	0.344258	0.70153	FALSE	no hit
SRSF2	J3KP15|J3QL05|Q01130|Q01130-2	Isoform 2 of Serine/arginine-rich splicing factor 2 OS=Homo sapiens GN=SRSF2|Serine/arginine-rich-splicing factor 2 (Fragment) OS=Homo sapiens GN=SRSF2 PE=1 SV=1|Serine/arginine-rich-splicing factor 2 (Fragment) OS=Homo sapiens GN=SRSF2 PE=1 SV=7|Serine/arginine-rich splicing factor 2 OS=Homo sapiens GN=SRSF2 PE=1 SV=4	2	2	7	4	7.19301	7.41854	0.433223	MSC_UV - OB_UV	eRIC	MSC_vs_OB	limma	0.346686	0.704057	FALSE	no hit
HNRNPLL|HNRPLL	B7WPG3|C9IYN3|D6W592|Q8WVV9|Q8WVV9-4|Q8WVV9-5	Heterogeneous nuclear ribonucleoprotein L-like OS=Homo sapiens GN=HNRNPLL PE=1 SV=1|Heterogeneous nuclear ribonucleoprotein L-like OS=Homo sapiens GN=HNRNPLL PE=1 SV=2|Heterogeneous nuclear ribonucleoprotein L-like OS=Homo sapiens GN=HNRPLL PE=1 SV=1|Heterogeneous nuclear ribonucleoprotein L-like OS=Homo sapiens GN=HNRNPLL PE=1 SV=1|Isoform 4 of Heterogeneous nuclear ribonucleoprotein L-like OS=H…	2	2	12	14	6.66488	7.17661	-0.24826	MSC_UV - OB_UV	eRIC	MSC_vs_OB	limma	0.348848	0.70603	FALSE	no hit
DDX17	H3BLZ8	Probable ATP-dependent RNA helicase DDX17 OS=Homo sapiens GN=DDX17 PE=1 SV=1	2	2	17	22	7.28029	7.13323	-0.319048	MSC_UV - OB_UV	eRIC	MSC_vs_OB	limma	0.35423	0.71213	FALSE	no hit
DDX41	J3KNN5|Q9UJV9	Probable ATP-dependent RNA helicase DDX41 (Fragment) OS=Homo sapiens GN=DDX41 PE=1 SV=1|Probable ATP-dependent RNA helicase DDX41 OS=Homo sapiens GN=DDX41 PE=1 SV=2	2	2	6	13	5.65703	6.54819	0.230857	MSC_UV - OB_UV	eRIC	MSC_vs_OB	limma	0.355125	0.71213	FALSE	no hit
RBM4	Q9BWF3	RNA-binding protein 4 OS=Homo sapiens GN=RBM4 PE=1 SV=1	2	NA	4	NA	6.19417	NA	0.525574	MSC_UV - OB_UV	eRIC	MSC_vs_OB	limma	0.356211	0.71213	FALSE	no hit
CCAR2	Q8N163	Cell cycle and apoptosis regulator protein 2 OS=Homo sapiens GN=CCAR2 PE=1 SV=2	2	2	23	26	6.90082	7.24641	0.256763	MSC_UV - OB_UV	eRIC	MSC_vs_OB	limma	0.356835	0.71213	FALSE	no hit
POLR2B	C9J2Y9|P30876	DNA-directed RNA polymerase subunit beta OS=Homo sapiens GN=POLR2B PE=1 SV=2|DNA-directed RNA polymerase II subunit RPB2 OS=Homo sapiens GN=POLR2B PE=1 SV=1	2	2	18	29	6.4005	6.96016	0.213518	MSC_UV - OB_UV	eRIC	MSC_vs_OB	limma	0.357866	0.71213	FALSE	no hit
NCBP3	Q53F19	Nuclear cap-binding protein subunit 3 OS=Homo sapiens GN=NCBP3 PE=1 SV=2	2	2	7	12	5.68407	6.40968	0.371191	MSC_UV - OB_UV	eRIC	MSC_vs_OB	limma	0.362714	0.713128	FALSE	no hit
HNRNPF	P52597	Heterogeneous nuclear ribonucleoprotein F OS=Homo sapiens GN=HNRNPF PE=1 SV=3	2	2	22	13	8.39142	7.55398	-0.183597	MSC_UV - OB_UV	eRIC	MSC_vs_OB	limma	0.363082	0.713128	FALSE	no hit
SAMD4A	G3V2R1|Q9UPU9|Q9UPU9-2|Q9UPU9-3	Isoform 2 of Protein Smaug homolog 1 OS=Homo sapiens GN=SAMD4A|Isoform 3 of Protein Smaug homolog 1 OS=Homo sapiens GN=SAMD4A|Protein Smaug homolog 1 OS=Homo sapiens GN=SAMD4A PE=1 SV=1|Protein Smaug homolog 1 OS=Homo sapiens GN=SAMD4A PE=1 SV=3	2	2	6	6	5.87469	5.96368	-0.248933	MSC_UV - OB_UV	eRIC	MSC_vs_OB	limma	0.363332	0.713128	FALSE	no hit
DAZAP1	K7EK33|K7EQ55|Q96EP5	DAZ-associated protein 1 OS=Homo sapiens GN=DAZAP1 PE=1 SV=2|DAZ-associated protein 1 OS=Homo sapiens GN=DAZAP1 PE=1 SV=2|DAZ-associated protein 1 OS=Homo sapiens GN=DAZAP1 PE=1 SV=1	2	2	6	6	6.59625	6.75054	-0.295134	MSC_UV - OB_UV	eRIC	MSC_vs_OB	limma	0.36385	0.713128	FALSE	no hit
DIS3L2	H7C440|Q8IYB7	DIS3-like exonuclease 2 (Fragment) OS=Homo sapiens GN=DIS3L2 PE=1 SV=1|DIS3-like exonuclease 2 OS=Homo sapiens GN=DIS3L2 PE=1 SV=4	2	2	3	16	5.5636	6.21739	0.254645	MSC_UV - OB_UV	eRIC	MSC_vs_OB	limma	0.364381	0.713128	FALSE	no hit
SSR1	C9IZQ1|C9J3L8|C9J5W0|E9PAL7|P43307	Translocon-associated protein subunit alpha OS=Homo sapiens GN=SSR1 PE=1 SV=1|Translocon-associated protein subunit alpha OS=Homo sapiens GN=SSR1 PE=1 SV=3	2	2	2	5	5.73631	6.92019	-0.222691	MSC_UV - OB_UV	eRIC	MSC_vs_OB	limma	0.367403	0.713241	FALSE	no hit
EIF3D	O15371|O15371-2|O15371-3	Eukaryotic translation initiation factor 3 subunit D OS=Homo sapiens GN=EIF3D PE=1 SV=1|Isoform 2 of Eukaryotic translation initiation factor 3 subunit D OS=Homo sapiens GN=EIF3D|Isoform 3 of Eukaryotic translation initiation factor 3 subunit D OS=Homo sapiens GN=EIF3D	2	2	6	15	6.77627	7.32179	0.31939	MSC_UV - OB_UV	eRIC	MSC_vs_OB	limma	0.367432	0.713241	FALSE	no hit
HNRNPH1	G8JLB6|P31943	Heterogeneous nuclear ribonucleoprotein H OS=Homo sapiens GN=HNRNPH1 PE=1 SV=1|Heterogeneous nuclear ribonucleoprotein H OS=Homo sapiens GN=HNRNPH1 PE=1 SV=4	2	2	10	9	7.75309	7.04741	0.160738	MSC_UV - OB_UV	eRIC	MSC_vs_OB	limma	0.368697	0.713241	FALSE	no hit
TDRD3	Q9H7E2|Q9H7E2-2|Q9H7E2-3	Isoform 2 of Tudor domain-containing protein 3 OS=Homo sapiens GN=TDRD3|Isoform 3 of Tudor domain-containing protein 3 OS=Homo sapiens GN=TDRD3|Tudor domain-containing protein 3 OS=Homo sapiens GN=TDRD3 PE=1 SV=1	2	2	8	11	5.74148	5.94893	-0.376999	MSC_UV - OB_UV	eRIC	MSC_vs_OB	limma	0.369808	0.713241	FALSE	no hit
FMR1	Q06787|Q06787-3|Q06787-5|Q06787-8	Isoform 2 of Synaptic functional regulator FMR1 OS=Homo sapiens GN=FMR1|Isoform 4 of Synaptic functional regulator FMR1 OS=Homo sapiens GN=FMR1|Isoform 8 of Synaptic functional regulator FMR1 OS=Homo sapiens GN=FMR1|Synaptic functional regulator FMR1 OS=Homo sapiens GN=FMR1 PE=1 SV=1	2	2	18	14	6.98312	6.87606	-0.251443	MSC_UV - OB_UV	eRIC	MSC_vs_OB	limma	0.370453	0.713241	FALSE	no hit
ILF2	B4DY09|Q12905	Interleukin enhancer-binding factor 2 OS=Homo sapiens GN=ILF2 PE=1 SV=1|Interleukin enhancer-binding factor 2 OS=Homo sapiens GN=ILF2 PE=1 SV=2	2	2	12	14	7.21847	7.70791	-0.456904	MSC_UV - OB_UV	eRIC	MSC_vs_OB	limma	0.374811	0.717691	FALSE	no hit
MAGED1	Q9Y5V3|Q9Y5V3-2	Melanoma-associated antigen D1 OS=Homo sapiens GN=MAGED1 PE=1 SV=3|Isoform 2 of Melanoma-associated antigen D1 OS=Homo sapiens GN=MAGED1	2	2	10	11	6.18335	6.51657	0.31192	MSC_UV - OB_UV	eRIC	MSC_vs_OB	limma	0.375184	0.717691	FALSE	no hit
HNRNPAB	Q99729-3	Isoform 3 of Heterogeneous nuclear ribonucleoprotein A/B OS=Homo sapiens GN=HNRNPAB	2	2	7	10	7.58361	7.51037	-0.373271	MSC_UV - OB_UV	eRIC	MSC_vs_OB	limma	0.376624	0.718129	FALSE	no hit
HNRNPK	P61978-3	Isoform 3 of Heterogeneous nuclear ribonucleoprotein K OS=Homo sapiens GN=HNRNPK	2	2	23	22	8.19153	8.10612	-0.146909	MSC_UV - OB_UV	eRIC	MSC_vs_OB	limma	0.381893	0.722627	FALSE	no hit
CSTF1	Q05048	Cleavage stimulation factor subunit 1 OS=Homo sapiens GN=CSTF1 PE=1 SV=1	2	2	5	11	5.63854	6.89966	-0.294328	MSC_UV - OB_UV	eRIC	MSC_vs_OB	limma	0.382129	0.722627	FALSE	no hit
RNF214	Q8ND24	RING finger protein 214 OS=Homo sapiens GN=RNF214 PE=1 SV=2	2	2	6	15	5.95127	6.64171	-0.282193	MSC_UV - OB_UV	eRIC	MSC_vs_OB	limma	0.382639	0.722627	FALSE	no hit
AGO1	Q5TA58|Q9UL18	Protein argonaute-1 OS=Homo sapiens GN=AGO1 PE=1 SV=1|Protein argonaute-1 OS=Homo sapiens GN=AGO1 PE=1 SV=3	2	2	8	2	6.04886	5.66448	-0.276035	MSC_UV - OB_UV	eRIC	MSC_vs_OB	limma	0.390415	0.7327	FALSE	no hit
PNPT1	Q8TCS8	Polyribonucleotide nucleotidyltransferase 1, mitochondrial OS=Homo sapiens GN=PNPT1 PE=1 SV=2	2	2	6	23	5.73226	6.88082	0.497169	MSC_UV - OB_UV	eRIC	MSC_vs_OB	limma	0.390444	0.7327	FALSE	no hit
PDIA4	P13667	Protein disulfide-isomerase A4 OS=Homo sapiens GN=PDIA4 PE=1 SV=2	2	2	6	37	5.55122	7.8038	-0.294475	MSC_UV - OB_UV	eRIC	MSC_vs_OB	limma	0.393244	0.735234	FALSE	no hit
PKM	H3BTN5|P14618|P14618-2	Isoform M1 of Pyruvate kinase PKM OS=Homo sapiens GN=PKM|Pyruvate kinase (Fragment) OS=Homo sapiens GN=PKM PE=1 SV=1|Pyruvate kinase PKM OS=Homo sapiens GN=PKM PE=1 SV=4	2	2	9	47	6.16773	8.52731	-0.279629	MSC_UV - OB_UV	eRIC	MSC_vs_OB	limma	0.395278	0.735234	FALSE	no hit
MDH2	G3XAL0|P40926	Malate dehydrogenase OS=Homo sapiens GN=MDH2 PE=1 SV=1|Malate dehydrogenase, mitochondrial OS=Homo sapiens GN=MDH2 PE=1 SV=3	2	2	2	18	5.64321	7.94951	0.285303	MSC_UV - OB_UV	eRIC	MSC_vs_OB	limma	0.395514	0.735234	FALSE	no hit
UBAP2L	F8W726|Q14157|Q14157-3|Q14157-4|Q14157-5	Isoform 3 of Ubiquitin-associated protein 2-like OS=Homo sapiens GN=UBAP2L|Isoform 4 of Ubiquitin-associated protein 2-like OS=Homo sapiens GN=UBAP2L|Isoform 5 of Ubiquitin-associated protein 2-like OS=Homo sapiens GN=UBAP2L|Ubiquitin-associated protein 2-like OS=Homo sapiens GN=UBAP2L PE=1 SV=2	2	2	21	22	7.00598	7.25657	-0.181254	MSC_UV - OB_UV	eRIC	MSC_vs_OB	limma	0.402124	0.745186	FALSE	no hit
TRNAU1AP	Q9NX07	tRNA selenocysteine 1-associated protein 1 OS=Homo sapiens GN=TRNAU1AP PE=1 SV=1	2	2	3	3	6.21965	5.65011	0.39163	MSC_UV - OB_UV	eRIC	MSC_vs_OB	limma	0.405677	0.747165	FALSE	no hit
ERAL1	O75616	GTPase Era, mitochondrial OS=Homo sapiens GN=ERAL1 PE=1 SV=2	2	2	4	4	5.73142	6.02419	0.345924	MSC_UV - OB_UV	eRIC	MSC_vs_OB	limma	0.407183	0.747165	FALSE	no hit
DDX6	P26196	Probable ATP-dependent RNA helicase DDX6 OS=Homo sapiens GN=DDX6 PE=1 SV=2	2	2	13	19	6.69803	7.15562	-0.13257	MSC_UV - OB_UV	eRIC	MSC_vs_OB	limma	0.407928	0.747165	FALSE	no hit
DYNC1H1	Q14204	Cytoplasmic dynein 1 heavy chain 1 OS=Homo sapiens GN=DYNC1H1 PE=1 SV=5	2	2	10	163	5.78902	7.64273	0.358457	MSC_UV - OB_UV	eRIC	MSC_vs_OB	limma	0.408232	0.747165	FALSE	no hit
LARP1	H0YC73|Q6PKG0	La-related protein 1 (Fragment) OS=Homo sapiens GN=LARP1 PE=1 SV=1|La-related protein 1 OS=Homo sapiens GN=LARP1 PE=1 SV=2	2	2	31	31	7.10853	7.26802	0.306224	MSC_UV - OB_UV	eRIC	MSC_vs_OB	limma	0.411573	0.750962	FALSE	no hit
BZW1	Q7L1Q6|Q7L1Q6-3|Q7L1Q6-4	Basic leucine zipper and W2 domain-containing protein 1 OS=Homo sapiens GN=BZW1 PE=1 SV=1|Isoform 3 of Basic leucine zipper and W2 domain-containing protein 1 OS=Homo sapiens GN=BZW1|Isoform 4 of Basic leucine zipper and W2 domain-containing protein 1 OS=Homo sapiens GN=BZW1	2	2	6	18	6.34563	7.56372	0.286436	MSC_UV - OB_UV	eRIC	MSC_vs_OB	limma	0.413298	0.750965	FALSE	no hit
BIRC6	Q9NR09	Baculoviral IAP repeat-containing protein 6 OS=Homo sapiens GN=BIRC6 PE=1 SV=2	2	2	6	26	5.50235	6.20392	0.431984	MSC_UV - OB_UV	eRIC	MSC_vs_OB	limma	0.41529	0.750965	FALSE	no hit
DDX28	Q9NUL7	Probable ATP-dependent RNA helicase DDX28 OS=Homo sapiens GN=DDX28 PE=1 SV=2	2	2	6	9	6.15313	6.26204	0.336183	MSC_UV - OB_UV	eRIC	MSC_vs_OB	limma	0.416671	0.750965	FALSE	no hit
R3HDM1	H7C207|Q15032|Q15032-2|Q15032-3|Q15032-4	Isoform 2 of R3H domain-containing protein 1 OS=Homo sapiens GN=R3HDM1|Isoform 3 of R3H domain-containing protein 1 OS=Homo sapiens GN=R3HDM1|Isoform 4 of R3H domain-containing protein 1 OS=Homo sapiens GN=R3HDM1|R3H domain-containing protein 1 (Fragment) OS=Homo sapiens GN=R3HDM1 PE=1 SV=1|R3H domain-containing protein 1 OS=Homo sapiens GN=R3HDM1 PE=1 SV=3	2	2	14	2	6.52956	5.74465	-0.498772	MSC_UV - OB_UV	eRIC	MSC_vs_OB	limma	0.416977	0.750965	FALSE	no hit
CSTF2T	Q9H0L4	Cleavage stimulation factor subunit 2 tau variant OS=Homo sapiens GN=CSTF2T PE=1 SV=1	2	2	6	6	6.37948	6.02947	-0.208825	MSC_UV - OB_UV	eRIC	MSC_vs_OB	limma	0.420266	0.750965	FALSE	no hit
UPF1	Q92900|Q92900-2	Isoform 2 of Regulator of nonsense transcripts 1 OS=Homo sapiens GN=UPF1|Regulator of nonsense transcripts 1 OS=Homo sapiens GN=UPF1 PE=1 SV=2	2	2	41	38	7.83291	7.21326	0.347468	MSC_UV - OB_UV	eRIC	MSC_vs_OB	limma	0.420329	0.750965	FALSE	no hit
RPL22	K7ELC4|K7EMH1|K7ERI7|P35268	60S ribosomal protein L22 (Fragment) OS=Homo sapiens GN=RPL22 PE=1 SV=1|60S ribosomal protein L22 OS=Homo sapiens GN=RPL22 PE=1 SV=1|60S ribosomal protein L22 OS=Homo sapiens GN=RPL22 PE=1 SV=2	2	2	3	6	6.36414	6.70647	-0.483162	MSC_UV - OB_UV	eRIC	MSC_vs_OB	limma	0.420641	0.750965	FALSE	no hit
MRPL28	A2IDC6|A2IDC7|Q13084|Q4TT37	39S ribosomal protein L28, mitochondrial (Fragment) OS=Homo sapiens GN=MRPL28 PE=1 SV=1|39S ribosomal protein L28, mitochondrial OS=Homo sapiens GN=MRPL28 PE=1 SV=4	2	2	7	6	6.2279	6.69459	0.352576	MSC_UV - OB_UV	eRIC	MSC_vs_OB	limma	0.421705	0.750965	FALSE	no hit
CLIC1	O00299	Chloride intracellular channel protein 1 OS=Homo sapiens GN=CLIC1 PE=1 SV=4	2	2	3	11	5.73677	7.47082	-0.240954	MSC_UV - OB_UV	eRIC	MSC_vs_OB	limma	0.423988	0.75277	FALSE	no hit
SMG7	E9PD50|Q92540|Q92540-2|Q92540-4|Q92540-5	Isoform 2 of Protein SMG7 OS=Homo sapiens GN=SMG7|Isoform 4 of Protein SMG7 OS=Homo sapiens GN=SMG7|Isoform 5 of Protein SMG7 OS=Homo sapiens GN=SMG7|Protein SMG7 OS=Homo sapiens GN=SMG7 PE=1 SV=1|Protein SMG7 OS=Homo sapiens GN=SMG7 PE=1 SV=2	2	2	6	8	5.80965	5.99048	0.295055	MSC_UV - OB_UV	eRIC	MSC_vs_OB	limma	0.43157	0.758006	FALSE	no hit
MRPL44	Q9H9J2	39S ribosomal protein L44, mitochondrial OS=Homo sapiens GN=MRPL44 PE=1 SV=1	2	2	3	10	5.68713	6.5933	0.256096	MSC_UV - OB_UV	eRIC	MSC_vs_OB	limma	0.434487	0.758006	FALSE	no hit
STRBP	Q96SI9|Q96SI9-2	Isoform 2 of Spermatid perinuclear RNA-binding protein OS=Homo sapiens GN=STRBP|Spermatid perinuclear RNA-binding protein OS=Homo sapiens GN=STRBP PE=1 SV=1	2	2	5	6	6.16908	6.06672	-0.308168	MSC_UV - OB_UV	eRIC	MSC_vs_OB	limma	0.434534	0.758006	FALSE	no hit
EIF3E	P60228	Eukaryotic translation initiation factor 3 subunit E OS=Homo sapiens GN=EIF3E PE=1 SV=1	2	2	9	18	6.2747	7.559	-0.479531	MSC_UV - OB_UV	eRIC	MSC_vs_OB	limma	0.436163	0.758006	FALSE	no hit
SF3A1	Q15459	Splicing factor 3A subunit 1 OS=Homo sapiens GN=SF3A1 PE=1 SV=1	2	2	14	26	6.29978	7.40029	-0.135791	MSC_UV - OB_UV	eRIC	MSC_vs_OB	limma	0.438674	0.758006	FALSE	no hit
BZW2	B5MCH7|E7ETZ4|Q9Y6E2	Basic leucine zipper and W2 domain-containing protein 2 (Fragment) OS=Homo sapiens GN=BZW2 PE=1 SV=1|Basic leucine zipper and W2 domain-containing protein 2 OS=Homo sapiens GN=BZW2 PE=1 SV=1	2	2	9	21	5.99937	7.07946	0.329638	MSC_UV - OB_UV	eRIC	MSC_vs_OB	limma	0.439223	0.758006	FALSE	no hit
YARS	A0A0C4DGZ5|P54577	Tyrosine--tRNA ligase OS=Homo sapiens GN=YARS PE=1 SV=1|Tyrosine--tRNA ligase, cytoplasmic OS=Homo sapiens GN=YARS PE=1 SV=4	2	2	5	31	5.44686	7.73518	0.279633	MSC_UV - OB_UV	eRIC	MSC_vs_OB	limma	0.441216	0.758006	FALSE	no hit
DSP	P15924	Desmoplakin OS=Homo sapiens GN=DSP PE=1 SV=3	2	2	29	57	5.88537	6.55483	-0.650468	MSC_UV - OB_UV	eRIC	MSC_vs_OB	limma	0.441864	0.758006	FALSE	no hit
YTHDF3	A0A024R7W5|A0A087WY31|A0A087X0Q1|Q7Z739	YTH domain-containing family protein 3 OS=Homo sapiens GN=YTHDF3 PE=1 SV=1|YTH domain family, member 3, isoform CRA_a OS=Homo sapiens GN=YTHDF3 PE=1 SV=1	2	2	7	11	6.46964	6.59574	-0.275333	MSC_UV - OB_UV	eRIC	MSC_vs_OB	limma	0.44516	0.758006	FALSE	no hit
LARP1B	D6R9W6|Q659C4|Q659C4-2	Isoform 2 of La-related protein 1B OS=Homo sapiens GN=LARP1B|La-related protein 1B OS=Homo sapiens GN=LARP1B PE=1 SV=1|La-related protein 1B OS=Homo sapiens GN=LARP1B PE=1 SV=2	2	2	10	3	5.92879	5.49334	-0.227122	MSC_UV - OB_UV	eRIC	MSC_vs_OB	limma	0.44548	0.758006	FALSE	no hit
SF3B3	Q15393	Splicing factor 3B subunit 3 OS=Homo sapiens GN=SF3B3 PE=1 SV=4	2	2	3	36	5.64438	7.2949	0.52266	MSC_UV - OB_UV	eRIC	MSC_vs_OB	limma	0.446608	0.758006	FALSE	no hit
FUBP3	Q96I24	Far upstream element-binding protein 3 OS=Homo sapiens GN=FUBP3 PE=1 SV=2	2	2	35	28	8.56204	7.0789	0.1415	MSC_UV - OB_UV	eRIC	MSC_vs_OB	limma	0.446808	0.758006	FALSE	no hit
RPL8	E9PKZ0|G3V1A1|P62917	60S ribosomal protein L8 (Fragment) OS=Homo sapiens GN=RPL8 PE=1 SV=1|60S ribosomal protein L8 OS=Homo sapiens GN=RPL8 PE=1 SV=1|60S ribosomal protein L8 OS=Homo sapiens GN=RPL8 PE=1 SV=2	2	2	4	12	6.28939	8.37319	0.506796	MSC_UV - OB_UV	eRIC	MSC_vs_OB	limma	0.446932	0.758006	FALSE	no hit
LSM14B	Q5TBP9|Q9BX40|Q9BX40-2	Isoform 2 of Protein LSM14 homolog B OS=Homo sapiens GN=LSM14B|Protein LSM14 homolog B (Fragment) OS=Homo sapiens GN=LSM14B PE=1 SV=1|Protein LSM14 homolog B OS=Homo sapiens GN=LSM14B PE=1 SV=1	2	2	6	9	5.99117	6.82353	-0.257417	MSC_UV - OB_UV	eRIC	MSC_vs_OB	limma	0.449052	0.758006	FALSE	no hit
XPO5	Q9HAV4	Exportin-5 OS=Homo sapiens GN=XPO5 PE=1 SV=1	2	2	10	23	6.26586	7.18368	0.202542	MSC_UV - OB_UV	eRIC	MSC_vs_OB	limma	0.449254	0.758006	FALSE	no hit
SND1	Q7KZF4	Staphylococcal nuclease domain-containing protein 1 OS=Homo sapiens GN=SND1 PE=1 SV=1	2	2	46	42	8.30275	7.69902	-0.14821	MSC_UV - OB_UV	eRIC	MSC_vs_OB	limma	0.449368	0.758006	FALSE	no hit
GIGYF2	Q6Y7W6|Q6Y7W6-4|Q6Y7W6-5	PERQ amino acid-rich with GYF domain-containing protein 2 OS=Homo sapiens GN=GIGYF2 PE=1 SV=1|Isoform 3 of PERQ amino acid-rich with GYF domain-containing protein 2 OS=Homo sapiens GN=GIGYF2|Isoform 4 of PERQ amino acid-rich with GYF domain-containing protein 2 OS=Homo sapiens GN=GIGYF2	2	2	16	20	6.58829	6.83268	0.393215	MSC_UV - OB_UV	eRIC	MSC_vs_OB	limma	0.4509	0.758006	FALSE	no hit
MYH9	P35579	Myosin-9 OS=Homo sapiens GN=MYH9 PE=1 SV=4	2	2	20	112	5.9816	8.40137	-0.3232	MSC_UV - OB_UV	eRIC	MSC_vs_OB	limma	0.452078	0.758006	FALSE	no hit
SRSF10	O75494|O75494-2|O75494-3|O75494-4|O75494-5|O75494-6|Q5JRI1	Serine/arginine-rich splicing factor 10 OS=Homo sapiens GN=SRSF10 PE=1 SV=1|Isoform 2 of Serine/arginine-rich splicing factor 10 OS=Homo sapiens GN=SRSF10|Isoform 3 of Serine/arginine-rich splicing factor 10 OS=Homo sapiens GN=SRSF10|Isoform 4 of Serine/arginine-rich splicing factor 10 OS=Homo sapiens GN=SRSF10|Isoform 5 of Serine/arginine-rich splicing factor 10 OS=Homo sapiens GN=SRSF10|Isoform…	2	2	4	6	6.23985	7.12177	-0.595486	MSC_UV - OB_UV	eRIC	MSC_vs_OB	limma	0.453378	0.758006	FALSE	no hit
FUBP1	E9PEB5|Q96AE4|Q96AE4-2	Far upstream element-binding protein 1 OS=Homo sapiens GN=FUBP1 PE=1 SV=1|Far upstream element-binding protein 1 OS=Homo sapiens GN=FUBP1 PE=1 SV=3|Isoform 2 of Far upstream element-binding protein 1 OS=Homo sapiens GN=FUBP1	2	2	23	26	7.11585	7.49617	-0.167532	MSC_UV - OB_UV	eRIC	MSC_vs_OB	limma	0.453676	0.758006	FALSE	no hit
RPS19	P39019	40S ribosomal protein S19 OS=Homo sapiens GN=RPS19 PE=1 SV=2	2	2	5	11	6.04687	7.42051	0.248736	MSC_UV - OB_UV	eRIC	MSC_vs_OB	limma	0.453781	0.758006	FALSE	no hit
TAF15	Q92804|Q92804-2	TATA-binding protein-associated factor 2N OS=Homo sapiens GN=TAF15 PE=1 SV=1|Isoform Short of TATA-binding protein-associated factor 2N OS=Homo sapiens GN=TAF15	2	2	9	10	6.59518	6.65134	0.278672	MSC_UV - OB_UV	eRIC	MSC_vs_OB	limma	0.455305	0.758416	FALSE	no hit
PEBP1	P30086	Phosphatidylethanolamine-binding protein 1 OS=Homo sapiens GN=PEBP1 PE=1 SV=3	2	2	4	12	5.95893	7.62078	-0.489806	MSC_UV - OB_UV	eRIC	MSC_vs_OB	limma	0.458588	0.758551	FALSE	no hit
PEG10	A0A087WUL4|A0A087WX23|A0A087WXK2|Q86TG7	Retrotransposon-derived protein PEG10 OS=Homo sapiens GN=PEG10 PE=1 SV=1|Retrotransposon-derived protein PEG10 OS=Homo sapiens GN=PEG10 PE=1 SV=1|Retrotransposon-derived protein PEG10 OS=Homo sapiens GN=PEG10 PE=1 SV=1|Retrotransposon-derived protein PEG10 OS=Homo sapiens GN=PEG10 PE=1 SV=2	2	2	3	5	5.79345	5.68713	0.292644	MSC_UV - OB_UV	eRIC	MSC_vs_OB	limma	0.459219	0.758551	FALSE	no hit
C15orf52	Q6ZUT6|Q6ZUT6-2|Q6ZUT6-4	Isoform 2 of Uncharacterized protein C15orf52 OS=Homo sapiens GN=C15orf52|Isoform 4 of Uncharacterized protein C15orf52 OS=Homo sapiens GN=C15orf52|Uncharacterized protein C15orf52 OS=Homo sapiens GN=C15orf52 PE=1 SV=1	2	2	4	5	5.99505	5.91305	-0.172022	MSC_UV - OB_UV	eRIC	MSC_vs_OB	limma	0.459224	0.758551	FALSE	no hit
MSI2	B4DHE8|Q96DH6|Q96DH6-2	Isoform 2 of RNA-binding protein Musashi homolog 2 OS=Homo sapiens GN=MSI2|RNA-binding protein Musashi homolog 2 OS=Homo sapiens GN=MSI2 PE=1 SV=1	2	1	6	3	7.06504	6.10796	0.366794	MSC_UV - OB_UV	eRIC	MSC_vs_OB	limma	0.462234	0.758961	FALSE	no hit
RPUSD4	Q96CM3|Q96CM3-2	Isoform 2 of RNA pseudouridylate synthase domain-containing protein 4 OS=Homo sapiens GN=RPUSD4|RNA pseudouridylate synthase domain-containing protein 4 OS=Homo sapiens GN=RPUSD4 PE=1 SV=1	2	NA	4	NA	6.06434	NA	0.263844	MSC_UV - OB_UV	eRIC	MSC_vs_OB	limma	0.46342	0.758961	FALSE	no hit
CIRBP	Q14011	Cold-inducible RNA-binding protein OS=Homo sapiens GN=CIRBP PE=1 SV=1	2	2	9	9	7.84018	7.00938	-0.176805	MSC_UV - OB_UV	eRIC	MSC_vs_OB	limma	0.464423	0.758961	FALSE	no hit
HNRNPH3	P31942|P31942-2	Heterogeneous nuclear ribonucleoprotein H3 OS=Homo sapiens GN=HNRNPH3 PE=1 SV=2|Isoform 2 of Heterogeneous nuclear ribonucleoprotein H3 OS=Homo sapiens GN=HNRNPH3	2	2	16	14	8.06499	7.48994	0.123235	MSC_UV - OB_UV	eRIC	MSC_vs_OB	limma	0.465901	0.758961	FALSE	no hit
RPS15	A0A0B4J2B4|K7ELC2|K7EM56|K7EQJ5|P62841|S4R417	40S ribosomal protein S15 OS=Homo sapiens GN=RPS15 PE=1 SV=1|40S ribosomal protein S15 OS=Homo sapiens GN=RPS15 PE=1 SV=2	2	2	5	5	6.43865	6.71198	0.300987	MSC_UV - OB_UV	eRIC	MSC_vs_OB	limma	0.466983	0.758961	FALSE	no hit
USP10	Q14694|Q14694-2|Q14694-3	Ubiquitin carboxyl-terminal hydrolase 10 OS=Homo sapiens GN=USP10 PE=1 SV=2|Isoform 2 of Ubiquitin carboxyl-terminal hydrolase 10 OS=Homo sapiens GN=USP10|Isoform 3 of Ubiquitin carboxyl-terminal hydrolase 10 OS=Homo sapiens GN=USP10	2	2	20	18	6.91464	6.81273	0.193851	MSC_UV - OB_UV	eRIC	MSC_vs_OB	limma	0.467151	0.758961	FALSE	no hit
HSP90B1	P14625	Endoplasmin OS=Homo sapiens GN=HSP90B1 PE=1 SV=1	2	2	4	40	5.67446	8.28294	-0.34439	MSC_UV - OB_UV	eRIC	MSC_vs_OB	limma	0.472029	0.764791	FALSE	no hit
ANKHD1	E9PDP5|Q8IWZ3|Q8IWZ3-4|Q8IWZ3-6	Ankyrin repeat and KH domain-containing protein 1 (Fragment) OS=Homo sapiens GN=ANKHD1 PE=1 SV=1|Ankyrin repeat and KH domain-containing protein 1 OS=Homo sapiens GN=ANKHD1 PE=1 SV=1|Isoform 4 of Ankyrin repeat and KH domain-containing protein 1 OS=Homo sapiens GN=ANKHD1|Isoform 6 of Ankyrin repeat and KH domain-containing protein 1 OS=Homo sapiens GN=ANKHD1	2	2	14	16	6.0084	6.24911	0.324212	MSC_UV - OB_UV	eRIC	MSC_vs_OB	limma	0.474993	0.766488	FALSE	no hit
L1RE1	Q9UN81	LINE-1 retrotransposable element ORF1 protein OS=Homo sapiens GN=L1RE1 PE=1 SV=1	2	2	7	5	5.96245	6.15036	0.22325	MSC_UV - OB_UV	eRIC	MSC_vs_OB	limma	0.476827	0.766488	FALSE	no hit
MRPS9	P82933	28S ribosomal protein S9, mitochondrial OS=Homo sapiens GN=MRPS9 PE=1 SV=2	2	2	9	14	6.13	6.35539	0.438072	MSC_UV - OB_UV	eRIC	MSC_vs_OB	limma	0.476955	0.766488	FALSE	no hit
ELAVL2	A0A0A0MRX1|Q12926|Q12926-2	ELAV-like protein OS=Homo sapiens GN=ELAVL2 PE=1 SV=1|ELAV-like protein 2 OS=Homo sapiens GN=ELAVL2 PE=1 SV=2|Isoform 2 of ELAV-like protein 2 OS=Homo sapiens GN=ELAVL2	2	1	13	4	7.55187	5.87974	-0.173202	MSC_UV - OB_UV	eRIC	MSC_vs_OB	limma	0.481385	0.771517	FALSE	no hit
RRBP1	A0A0A0MRV0|Q9P2E9|Q9P2E9-2	Isoform 1 of Ribosome-binding protein 1 OS=Homo sapiens GN=RRBP1|Ribosome-binding protein 1 OS=Homo sapiens GN=RRBP1 PE=1 SV=1|Ribosome-binding protein 1 OS=Homo sapiens GN=RRBP1 PE=1 SV=4	2	2	26	83	7.62792	7.93016	-0.399415	MSC_UV - OB_UV	eRIC	MSC_vs_OB	limma	0.486613	0.777794	FALSE	no hit
SRSF3	P84103|P84103-2	Serine/arginine-rich splicing factor 3 OS=Homo sapiens GN=SRSF3 PE=1 SV=1|Isoform 2 of Serine/arginine-rich splicing factor 3 OS=Homo sapiens GN=SRSF3	2	2	4	6	6.74291	7.5477	-0.427968	MSC_UV - OB_UV	eRIC	MSC_vs_OB	limma	0.489882	0.777906	FALSE	no hit
SRRM2	Q9UQ35	Serine/arginine repetitive matrix protein 2 OS=Homo sapiens GN=SRRM2 PE=1 SV=2	2	2	13	39	5.87666	6.71983	-0.232958	MSC_UV - OB_UV	eRIC	MSC_vs_OB	limma	0.490968	0.777906	FALSE	no hit
AGO2	Q9UKV8	Protein argonaute-2 OS=Homo sapiens GN=AGO2 PE=1 SV=3	2	2	13	14	6.54649	6.41911	-0.292916	MSC_UV - OB_UV	eRIC	MSC_vs_OB	limma	0.491432	0.777906	FALSE	no hit
GUF1	Q8N442	Translation factor GUF1, mitochondrial OS=Homo sapiens GN=GUF1 PE=1 SV=1	2	2	5	6	5.48153	6.24849	0.253985	MSC_UV - OB_UV	eRIC	MSC_vs_OB	limma	0.492831	0.777906	FALSE	no hit
NAA16	Q6N069	N-alpha-acetyltransferase 16, NatA auxiliary subunit OS=Homo sapiens GN=NAA16 PE=1 SV=2	2	2	2	9	7.00048	6.13108	0.248131	MSC_UV - OB_UV	eRIC	MSC_vs_OB	limma	0.493477	0.777906	FALSE	no hit
HSP90AB1	P08238	Heat shock protein HSP 90-beta OS=Homo sapiens GN=HSP90AB1 PE=1 SV=4	2	2	8	20	6.22441	8.20037	0.389034	MSC_UV - OB_UV	eRIC	MSC_vs_OB	limma	0.496353	0.777906	FALSE	no hit
RBMS1	E7ETU5|F6Y5H0|P29558|P29558-2	RNA-binding motif, single-stranded-interacting protein 1 OS=Homo sapiens GN=RBMS1 PE=1 SV=1|RNA-binding motif, single-stranded-interacting protein 1 OS=Homo sapiens GN=RBMS1 PE=1 SV=1|RNA-binding motif, single-stranded-interacting protein 1 OS=Homo sapiens GN=RBMS1 PE=1 SV=3|Isoform 2 of RNA-binding motif, single-stranded-interacting protein 1 OS=Homo sapiens GN=RBMS1	2	1	4	4	5.82064	6.49685	0.119249	MSC_UV - OB_UV	eRIC	MSC_vs_OB	limma	0.497832	0.777906	FALSE	no hit
MRPL11	Q9Y3B7|Q9Y3B7-2	39S ribosomal protein L11, mitochondrial OS=Homo sapiens GN=MRPL11 PE=1 SV=1|Isoform 2 of 39S ribosomal protein L11, mitochondrial OS=Homo sapiens GN=MRPL11	2	2	3	7	5.587	6.87291	-0.238327	MSC_UV - OB_UV	eRIC	MSC_vs_OB	limma	0.498529	0.777906	FALSE	no hit
XRN1	Q8IZH2|Q8IZH2-2	5'-3' exoribonuclease 1 OS=Homo sapiens GN=XRN1 PE=1 SV=1|Isoform 2 of 5'-3' exoribonuclease 1 OS=Homo sapiens GN=XRN1	2	2	20	22	6.01182	6.51189	-0.141224	MSC_UV - OB_UV	eRIC	MSC_vs_OB	limma	0.500274	0.777906	FALSE	no hit
KPNA1	P52294	Importin subunit alpha-5 OS=Homo sapiens GN=KPNA1 PE=1 SV=3	2	2	2	8	5.54476	6.93631	-0.352347	MSC_UV - OB_UV	eRIC	MSC_vs_OB	limma	0.501265	0.777906	FALSE	no hit
RPS12	P25398	40S ribosomal protein S12 OS=Homo sapiens GN=RPS12 PE=1 SV=3	2	2	2	8	6.30247	6.83089	0.347413	MSC_UV - OB_UV	eRIC	MSC_vs_OB	limma	0.504507	0.777906	FALSE	no hit
RBM41	Q96IZ5|Q96IZ5-2	RNA-binding protein 41 OS=Homo sapiens GN=RBM41 PE=1 SV=2|Isoform 2 of RNA-binding protein 41 OS=Homo sapiens GN=RBM41	2	1	4	2	5.46483	5.37215	0.140851	MSC_UV - OB_UV	eRIC	MSC_vs_OB	limma	0.504569	0.777906	FALSE	no hit
SMG1	J3KRA9|Q96Q15|Q96Q15-2	Isoform 2 of Serine/threonine-protein kinase SMG1 OS=Homo sapiens GN=SMG1|Serine/threonine-protein kinase SMG1 (Fragment) OS=Homo sapiens GN=SMG1 PE=1 SV=1|Serine/threonine-protein kinase SMG1 OS=Homo sapiens GN=SMG1 PE=1 SV=3	2	2	18	31	5.70462	6.23287	0.292448	MSC_UV - OB_UV	eRIC	MSC_vs_OB	limma	0.504633	0.777906	FALSE	no hit
KHSRP	Q92945	Far upstream element-binding protein 2 OS=Homo sapiens GN=KHSRP PE=1 SV=4	2	2	31	28	7.84339	7.26019	-0.19735	MSC_UV - OB_UV	eRIC	MSC_vs_OB	limma	0.505049	0.777906	FALSE	no hit
FLNA	H0Y5C6|P21333|P21333-2|Q5HY54	Filamin-A (Fragment) OS=Homo sapiens GN=FLNA PE=1 SV=1|Filamin-A OS=Homo sapiens GN=FLNA PE=1 SV=1|Filamin-A OS=Homo sapiens GN=FLNA PE=1 SV=4|Isoform 2 of Filamin-A OS=Homo sapiens GN=FLNA	2	2	45	124	6.64346	8.35035	-0.190379	MSC_UV - OB_UV	eRIC	MSC_vs_OB	limma	0.509368	0.780026	FALSE	no hit
AKAP1	Q92667	A-kinase anchor protein 1, mitochondrial OS=Homo sapiens GN=AKAP1 PE=1 SV=1	2	2	17	13	6.49986	6.25938	0.144077	MSC_UV - OB_UV	eRIC	MSC_vs_OB	limma	0.511228	0.780026	FALSE	no hit
FARSB	Q9NSD9	Phenylalanine--tRNA ligase beta subunit OS=Homo sapiens GN=FARSB PE=1 SV=3	2	2	7	21	5.54784	7.30099	0.28297	MSC_UV - OB_UV	eRIC	MSC_vs_OB	limma	0.511671	0.780026	FALSE	no hit
RACK1	P63244	Receptor of activated protein C kinase 1 OS=Homo sapiens GN=RACK1 PE=1 SV=3	2	2	7	17	6.48885	7.76457	0.158594	MSC_UV - OB_UV	eRIC	MSC_vs_OB	limma	0.511686	0.780026	FALSE	no hit
SARNP	P82979	SAP domain-containing ribonucleoprotein OS=Homo sapiens GN=SARNP PE=1 SV=3	2	2	5	10	6.14863	6.64745	0.2313	MSC_UV - OB_UV	eRIC	MSC_vs_OB	limma	0.515094	0.783207	FALSE	no hit
CHTOP	Q9Y3Y2|Q9Y3Y2-3|Q9Y3Y2-4	Chromatin target of PRMT1 protein OS=Homo sapiens GN=CHTOP PE=1 SV=2|Isoform 2 of Chromatin target of PRMT1 protein OS=Homo sapiens GN=CHTOP|Isoform 3 of Chromatin target of PRMT1 protein OS=Homo sapiens GN=CHTOP	2	2	6	9	6.5008	6.92129	0.193738	MSC_UV - OB_UV	eRIC	MSC_vs_OB	limma	0.516575	0.78345	FALSE	no hit
STAU1	O95793|O95793-2|Q5JW30	Double-stranded RNA-binding protein Staufen homolog 1 OS=Homo sapiens GN=STAU1 PE=1 SV=1|Double-stranded RNA-binding protein Staufen homolog 1 OS=Homo sapiens GN=STAU1 PE=1 SV=2|Isoform Short of Double-stranded RNA-binding protein Staufen homolog 1 OS=Homo sapiens GN=STAU1	2	2	13	18	6.24941	6.88307	0.265	MSC_UV - OB_UV	eRIC	MSC_vs_OB	limma	0.522258	0.788534	FALSE	no hit
RC3H1	Q5TC82|Q5TC82-2	Roquin-1 OS=Homo sapiens GN=RC3H1 PE=1 SV=1|Isoform 2 of Roquin-1 OS=Homo sapiens GN=RC3H1	2	2	9	4	6.4384	5.7151	0.288838	MSC_UV - OB_UV	eRIC	MSC_vs_OB	limma	0.523192	0.788534	FALSE	no hit
ALDOA	H3BQN4|J3KPS3|P04075|P04075-2	Fructose-bisphosphate aldolase A OS=Homo sapiens GN=ALDOA PE=1 SV=2|Fructose-bisphosphate aldolase OS=Homo sapiens GN=ALDOA PE=1 SV=1|Isoform 2 of Fructose-bisphosphate aldolase A OS=Homo sapiens GN=ALDOA	2	2	5	20	5.85005	8.22055	0.271027	MSC_UV - OB_UV	eRIC	MSC_vs_OB	limma	0.523917	0.788534	FALSE	no hit
RC3H2	Q9HBD1	Roquin-2 OS=Homo sapiens GN=RC3H2 PE=1 SV=2	2	1	17	2	6.37669	5.70005	-0.218634	MSC_UV - OB_UV	eRIC	MSC_vs_OB	limma	0.531511	0.796351	FALSE	no hit
SUMO2	P61956|P61956-2	Small ubiquitin-related modifier 2 OS=Homo sapiens GN=SUMO2 PE=1 SV=3|Isoform 2 of Small ubiquitin-related modifier 2 OS=Homo sapiens GN=SUMO2	2	NA	2	NA	6.75723	NA	0.104353	MSC_UV - OB_UV	eRIC	MSC_vs_OB	limma	0.531796	0.796351	FALSE	no hit
NCBP2	P52298|P52298-3	Nuclear cap-binding protein subunit 2 OS=Homo sapiens GN=NCBP2 PE=1 SV=1|Isoform 3 of Nuclear cap-binding protein subunit 2 OS=Homo sapiens GN=NCBP2	2	2	2	3	5.99244	6.72776	0.187075	MSC_UV - OB_UV	eRIC	MSC_vs_OB	limma	0.534188	0.797918	FALSE	no hit
STAU2	A0A0A0MTC5|A0A0A0MTD1|E7EPX0|E7EVJ4|E9PH62|F8VPI7|Q9NUL3|Q9NUL3-2|Q9NUL3-3|Q9NUL3-8	Double-stranded RNA-binding protein Staufen homolog 2 OS=Homo sapiens GN=STAU2 PE=1 SV=1|Double-stranded RNA-binding protein Staufen homolog 2 OS=Homo sapiens GN=STAU2 PE=1 SV=1|Double-stranded RNA-binding protein Staufen homolog 2 OS=Homo sapiens GN=STAU2 PE=1 SV=1|Double-stranded RNA-binding protein Staufen homolog 2 OS=Homo sapiens GN=STAU2 PE=1 SV=1|Double-stranded RNA-binding protein Staufen…	2	2	15	13	6.66033	6.3924	0.205154	MSC_UV - OB_UV	eRIC	MSC_vs_OB	limma	0.538036	0.801646	FALSE	no hit
GFM1	C9IZ01|Q96RP9|Q96RP9-2	Elongation factor G, mitochondrial OS=Homo sapiens GN=GFM1 PE=1 SV=1|Elongation factor G, mitochondrial OS=Homo sapiens GN=GFM1 PE=1 SV=2|Isoform 2 of Elongation factor G, mitochondrial OS=Homo sapiens GN=GFM1	2	2	6	20	5.51562	7.02857	-0.305709	MSC_UV - OB_UV	eRIC	MSC_vs_OB	limma	0.547804	0.808734	FALSE	no hit
MRPL4	K7EKI4|K7ELF1|K7ELQ0|K7ES61|Q9BYD3|Q9BYD3-2|X6RAY8	39S ribosomal protein L4, mitochondrial (Fragment) OS=Homo sapiens GN=MRPL4 PE=1 SV=1|39S ribosomal protein L4, mitochondrial OS=Homo sapiens GN=MRPL4 PE=1 SV=1|Isoform 2 of 39S ribosomal protein L4, mitochondrial OS=Homo sapiens GN=MRPL4	2	2	4	8	5.94186	6.42599	0.206785	MSC_UV - OB_UV	eRIC	MSC_vs_OB	limma	0.549577	0.808734	FALSE	no hit
IPO5	H0Y8C6|O00410|O00410-2|O00410-3	Importin-5 (Fragment) OS=Homo sapiens GN=IPO5 PE=1 SV=1|Importin-5 OS=Homo sapiens GN=IPO5 PE=1 SV=4|Isoform 2 of Importin-5 OS=Homo sapiens GN=IPO5|Isoform 3 of Importin-5 OS=Homo sapiens GN=IPO5	2	2	6	30	5.73116	7.58681	-0.243571	MSC_UV - OB_UV	eRIC	MSC_vs_OB	limma	0.550808	0.808734	FALSE	no hit
PCBP1	Q15365	Poly(rC)-binding protein 1 OS=Homo sapiens GN=PCBP1 PE=1 SV=2	2	2	7	11	7.50418	7.64287	-0.168507	MSC_UV - OB_UV	eRIC	MSC_vs_OB	limma	0.550844	0.808734	FALSE	no hit
PRMT1	E9PKG1|H7C2I1|Q99873|Q99873-2|Q99873-3|Q99873-4	Protein arginine N-methyltransferase 1 OS=Homo sapiens GN=PRMT1 PE=1 SV=1|Protein arginine N-methyltransferase 1 OS=Homo sapiens GN=PRMT1 PE=1 SV=1|Protein arginine N-methyltransferase 1 OS=Homo sapiens GN=PRMT1 PE=1 SV=2|Isoform 2 of Protein arginine N-methyltransferase 1 OS=Homo sapiens GN=PRMT1|Isoform 3 of Protein arginine N-methyltransferase 1 OS=Homo sapiens GN=PRMT1|Isoform 4 of Protein ar…	2	2	3	19	5.72989	7.36869	-0.200217	MSC_UV - OB_UV	eRIC	MSC_vs_OB	limma	0.552267	0.808734	FALSE	no hit
RBMS2	F8W1T6|Q15434	RNA-binding motif, single-stranded-interacting protein 2 OS=Homo sapiens GN=RBMS2 PE=1 SV=1	2	2	8	3	7.45582	6.54649	0.283319	MSC_UV - OB_UV	eRIC	MSC_vs_OB	limma	0.554663	0.808734	FALSE	no hit
ANXA1	P04083|Q5T3N1	Annexin (Fragment) OS=Homo sapiens GN=ANXA1 PE=1 SV=1|Annexin A1 OS=Homo sapiens GN=ANXA1 PE=1 SV=2	2	2	3	22	5.55173	8.05357	-0.409109	MSC_UV - OB_UV	eRIC	MSC_vs_OB	limma	0.555496	0.808734	FALSE	no hit
METTL16	I3L362|I3L3W3|I3L4V1|Q86W50|Q86W50-2	Isoform 2 of Methyltransferase-like protein 16 OS=Homo sapiens GN=METTL16|Methyltransferase-like protein 16 (Fragment) OS=Homo sapiens GN=METTL16 PE=1 SV=2|Methyltransferase-like protein 16 OS=Homo sapiens GN=METTL16 PE=1 SV=1|Methyltransferase-like protein 16 OS=Homo sapiens GN=METTL16 PE=1 SV=2	2	2	4	3	6.10413	5.78342	-0.142479	MSC_UV - OB_UV	eRIC	MSC_vs_OB	limma	0.555911	0.808734	FALSE	no hit
NUDT16L1	K7EIN2|Q9BRJ7	Protein syndesmos (Fragment) OS=Homo sapiens GN=NUDT16L1 PE=1 SV=1|Protein syndesmos OS=Homo sapiens GN=NUDT16L1 PE=1 SV=1	2	2	3	5	5.56705	5.88073	0.146232	MSC_UV - OB_UV	eRIC	MSC_vs_OB	limma	0.556654	0.808734	FALSE	no hit
TMEM214	Q6NUQ4|Q6NUQ4-2	Isoform 2 of Transmembrane protein 214 OS=Homo sapiens GN=TMEM214|Transmembrane protein 214 OS=Homo sapiens GN=TMEM214 PE=1 SV=2	2	2	4	17	5.61412	6.92026	0.167245	MSC_UV - OB_UV	eRIC	MSC_vs_OB	limma	0.55848	0.808734	FALSE	no hit
RPS3	E9PJN9|P23396	40S ribosomal protein S3 (Fragment) OS=Homo sapiens GN=RPS3 PE=1 SV=1|40S ribosomal protein S3 OS=Homo sapiens GN=RPS3 PE=1 SV=2	2	2	18	19	8.28056	7.8288	0.122189	MSC_UV - OB_UV	eRIC	MSC_vs_OB	limma	0.56116	0.808734	FALSE	no hit
TCERG1	O14776|O14776-2	Transcription elongation regulator 1 OS=Homo sapiens GN=TCERG1 PE=1 SV=2|Isoform 2 of Transcription elongation regulator 1 OS=Homo sapiens GN=TCERG1	2	2	13	27	6.41416	6.90745	0.161861	MSC_UV - OB_UV	eRIC	MSC_vs_OB	limma	0.561318	0.808734	FALSE	no hit
EIF3B	P55884|P55884-2	Eukaryotic translation initiation factor 3 subunit B OS=Homo sapiens GN=EIF3B PE=1 SV=3|Isoform 2 of Eukaryotic translation initiation factor 3 subunit B OS=Homo sapiens GN=EIF3B	2	2	10	26	6.26792	7.36252	0.237992	MSC_UV - OB_UV	eRIC	MSC_vs_OB	limma	0.561698	0.808734	FALSE	no hit
LRPPRC	P42704	Leucine-rich PPR motif-containing protein, mitochondrial OS=Homo sapiens GN=LRPPRC PE=1 SV=3	2	2	72	62	8.31065	7.59699	0.126991	MSC_UV - OB_UV	eRIC	MSC_vs_OB	limma	0.562365	0.808734	FALSE	no hit
TRIP6	A0A0D9SFS2|H7BZE2|Q15654	Thyroid receptor-interacting protein 6 (Fragment) OS=Homo sapiens GN=TRIP6 PE=1 SV=7|Thyroid receptor-interacting protein 6 OS=Homo sapiens GN=TRIP6 PE=1 SV=1|Thyroid receptor-interacting protein 6 OS=Homo sapiens GN=TRIP6 PE=1 SV=3	2	2	3	9	5.69893	6.85694	-0.174856	MSC_UV - OB_UV	eRIC	MSC_vs_OB	limma	0.563783	0.808734	FALSE	no hit
SRSF1	J3KTL2|Q07955	Serine/arginine-rich-splicing factor 1 OS=Homo sapiens GN=SRSF1 PE=1 SV=1|Serine/arginine-rich splicing factor 1 OS=Homo sapiens GN=SRSF1 PE=1 SV=2	2	2	14	13	7.64883	7.6842	0.121618	MSC_UV - OB_UV	eRIC	MSC_vs_OB	limma	0.565924	0.808734	FALSE	no hit
TXLNA	P40222	Alpha-taxilin OS=Homo sapiens GN=TXLNA PE=1 SV=3	2	2	6	18	5.75204	6.87777	-0.220067	MSC_UV - OB_UV	eRIC	MSC_vs_OB	limma	0.565977	0.808734	FALSE	no hit
PABPN1	Q86U42|Q86U42-2	Polyadenylate-binding protein 2 OS=Homo sapiens GN=PABPN1 PE=1 SV=3|Isoform 2 of Polyadenylate-binding protein 2 OS=Homo sapiens GN=PABPN1	2	NA	4	NA	6.42007	NA	-0.206835	MSC_UV - OB_UV	eRIC	MSC_vs_OB	limma	0.570571	0.812139	FALSE	no hit
CSTF2	E7EWR4|E9PID8|P33240|P33240-2	Cleavage stimulation factor subunit 2 OS=Homo sapiens GN=CSTF2 PE=1 SV=1|Isoform 2 of Cleavage stimulation factor subunit 2 OS=Homo sapiens GN=CSTF2	2	2	3	6	6.06822	5.72329	-0.228867	MSC_UV - OB_UV	eRIC	MSC_vs_OB	limma	0.572742	0.812139	FALSE	no hit
DHX15	O43143	Pre-mRNA-splicing factor ATP-dependent RNA helicase DHX15 OS=Homo sapiens GN=DHX15 PE=1 SV=2	2	2	10	26	6.15763	7.29969	-0.302449	MSC_UV - OB_UV	eRIC	MSC_vs_OB	limma	0.573074	0.812139	FALSE	no hit
MRPL43	B1AL05|H0Y6Y8|H0YBU8|Q8N983|Q8N983-2|Q8N983-3|Q8N983-4|Q8N983-6|Q8N983-7	39S ribosomal protein L43, mitochondrial (Fragment) OS=Homo sapiens GN=MRPL43 PE=1 SV=1|39S ribosomal protein L43, mitochondrial OS=Homo sapiens GN=MRPL43 PE=1 SV=1|Isoform 2 of 39S ribosomal protein L43, mitochondrial OS=Homo sapiens GN=MRPL43|Isoform 3 of 39S ribosomal protein L43, mitochondrial OS=Homo sapiens GN=MRPL43|Isoform 4 of 39S ribosomal protein L43, mitochondrial OS=Homo sapiens GN=M…	2	2	5	6	6.59426	6.75147	0.157093	MSC_UV - OB_UV	eRIC	MSC_vs_OB	limma	0.573838	0.812139	FALSE	no hit
QKI	Q96PU8|Q96PU8-3|Q96PU8-5|Q96PU8-6|Q96PU8-8|Q96PU8-9	Isoform 2 of Protein quaking OS=Homo sapiens GN=QKI|Isoform 3 of Protein quaking OS=Homo sapiens GN=QKI|Isoform 4 of Protein quaking OS=Homo sapiens GN=QKI|Isoform 5 of Protein quaking OS=Homo sapiens GN=QKI|Isoform 6 of Protein quaking OS=Homo sapiens GN=QKI|Protein quaking OS=Homo sapiens GN=QKI PE=1 SV=1	2	2	8	9	6.35895	6.22386	-0.384396	MSC_UV - OB_UV	eRIC	MSC_vs_OB	limma	0.58588	0.827206	FALSE	no hit
MATR3	A8MXP9|P43243	Matrin-3 OS=Homo sapiens GN=MATR3 PE=1 SV=1|Matrin-3 OS=Homo sapiens GN=MATR3 PE=1 SV=2	2	2	43	35	7.98222	7.69833	-0.0840749	MSC_UV - OB_UV	eRIC	MSC_vs_OB	limma	0.588873	0.829458	FALSE	no hit
SF1	H7C561|Q15637-2|Q15637-4|Q15637-5|Q15637-6	Isoform 2 of Splicing factor 1 OS=Homo sapiens GN=SF1|Isoform 4 of Splicing factor 1 OS=Homo sapiens GN=SF1|Isoform 5 of Splicing factor 1 OS=Homo sapiens GN=SF1|Isoform 6 of Splicing factor 1 OS=Homo sapiens GN=SF1|Splicing factor 1 (Fragment) OS=Homo sapiens GN=SF1 PE=1 SV=7	2	2	13	19	6.74008	6.97379	-0.195313	MSC_UV - OB_UV	eRIC	MSC_vs_OB	limma	0.595221	0.835818	FALSE	no hit
RPS7	P62081	40S ribosomal protein S7 OS=Homo sapiens GN=RPS7 PE=1 SV=1	2	2	5	8	6.44576	7.65049	0.199585	MSC_UV - OB_UV	eRIC	MSC_vs_OB	limma	0.596207	0.835818	FALSE	no hit
CELF1	G5EA30|Q92879|Q92879-2|Q92879-3|Q92879-4|Q92879-6	CUG triplet repeat, RNA binding protein 1, isoform CRA_c OS=Homo sapiens GN=CELF1 PE=1 SV=1|CUGBP Elav-like family member 1 OS=Homo sapiens GN=CELF1 PE=1 SV=2|Isoform 2 of CUGBP Elav-like family member 1 OS=Homo sapiens GN=CELF1|Isoform 3 of CUGBP Elav-like family member 1 OS=Homo sapiens GN=CELF1|Isoform 4 of CUGBP Elav-like family member 1 OS=Homo sapiens GN=CELF1|Isoform 6 of CUGBP Elav-like f…	2	2	12	7	8.15509	6.97189	-0.0947104	MSC_UV - OB_UV	eRIC	MSC_vs_OB	limma	0.597732	0.835979	FALSE	no hit
RBM3	P98179	RNA-binding protein 3 OS=Homo sapiens GN=RBM3 PE=1 SV=1	2	2	7	6	6.84122	7.03635	0.220672	MSC_UV - OB_UV	eRIC	MSC_vs_OB	limma	0.600144	0.837378	FALSE	no hit
MRPS27	D6RH20|G5EA06|Q92552|Q92552-2	28S ribosomal protein S27, mitochondrial (Fragment) OS=Homo sapiens GN=MRPS27 PE=1 SV=1|28S ribosomal protein S27, mitochondrial OS=Homo sapiens GN=MRPS27 PE=1 SV=1|28S ribosomal protein S27, mitochondrial OS=Homo sapiens GN=MRPS27 PE=1 SV=3|Isoform 2 of 28S ribosomal protein S27, mitochondrial OS=Homo sapiens GN=MRPS27	2	2	3	11	5.88509	6.76572	0.144789	MSC_UV - OB_UV	eRIC	MSC_vs_OB	limma	0.602556	0.83877	FALSE	no hit
CFL1	E9PP50|P23528	Cofilin-1 (Fragment) OS=Homo sapiens GN=CFL1 PE=1 SV=7|Cofilin-1 OS=Homo sapiens GN=CFL1 PE=1 SV=3	2	2	7	14	5.85818	7.67411	-0.185368	MSC_UV - OB_UV	eRIC	MSC_vs_OB	limma	0.612726	0.850928	FALSE	no hit
MRPL2	C9IY40|Q5T653	39S ribosomal protein L2, mitochondrial OS=Homo sapiens GN=MRPL2 PE=1 SV=1|39S ribosomal protein L2, mitochondrial OS=Homo sapiens GN=MRPL2 PE=1 SV=2	2	2	2	8	5.65809	6.56865	0.145673	MSC_UV - OB_UV	eRIC	MSC_vs_OB	limma	0.619055	0.857356	FALSE	no hit
THUMPD1	Q9NXG2	THUMP domain-containing protein 1 OS=Homo sapiens GN=THUMPD1 PE=1 SV=2	2	2	6	12	6.18082	7.00479	-0.108427	MSC_UV - OB_UV	eRIC	MSC_vs_OB	limma	0.620246	0.857356	FALSE	no hit
PELO	Q9BRX2	Protein pelota homolog OS=Homo sapiens GN=PELO PE=1 SV=2	2	2	4	11	5.48214	6.65381	-0.257947	MSC_UV - OB_UV	eRIC	MSC_vs_OB	limma	0.625416	0.859227	FALSE	no hit
RBM45	Q8IUH3|Q8IUH3-2|Q8IUH3-3	Isoform 2 of RNA-binding protein 45 OS=Homo sapiens GN=RBM45|Isoform 3 of RNA-binding protein 45 OS=Homo sapiens GN=RBM45|RNA-binding protein 45 OS=Homo sapiens GN=RBM45 PE=1 SV=1	2	1	10	2	6.838	6.08317	-0.17985	MSC_UV - OB_UV	eRIC	MSC_vs_OB	limma	0.625622	0.859227	FALSE	no hit
ZCCHC3	Q9NUD5	Zinc finger CCHC domain-containing protein 3 OS=Homo sapiens GN=ZCCHC3 PE=1 SV=1	2	2	7	8	6.68509	6.10043	0.333949	MSC_UV - OB_UV	eRIC	MSC_vs_OB	limma	0.625946	0.859227	FALSE	no hit
UBR4	Q5T4S7|Q5T4S7-2|Q5T4S7-3|Q5T4S7-4	E3 ubiquitin-protein ligase UBR4 OS=Homo sapiens GN=UBR4 PE=1 SV=1|Isoform 2 of E3 ubiquitin-protein ligase UBR4 OS=Homo sapiens GN=UBR4|Isoform 3 of E3 ubiquitin-protein ligase UBR4 OS=Homo sapiens GN=UBR4|Isoform 4 of E3 ubiquitin-protein ligase UBR4 OS=Homo sapiens GN=UBR4	2	2	15	82	5.64963	6.89853	-0.28498	MSC_UV - OB_UV	eRIC	MSC_vs_OB	limma	0.629575	0.862212	FALSE	no hit
LMNA	H0YAB0|P02545|P02545-2|P02545-3|P02545-4|P02545-5|P02545-6|Q3BDU5|Q5TCI8	Isoform 4 of Prelamin-A/C OS=Homo sapiens GN=LMNA|Isoform 5 of Prelamin-A/C OS=Homo sapiens GN=LMNA|Isoform 6 of Prelamin-A/C OS=Homo sapiens GN=LMNA|Isoform ADelta10 of Prelamin-A/C OS=Homo sapiens GN=LMNA|Isoform C of Prelamin-A/C OS=Homo sapiens GN=LMNA|Prelamin-A/C (Fragment) OS=Homo sapiens GN=LMNA PE=1 SV=1|Prelamin-A/C OS=Homo sapiens GN=LMNA PE=1 SV=1	2	2	7	50	6.05345	8.08408	-0.339446	MSC_UV - OB_UV	eRIC	MSC_vs_OB	limma	0.63662	0.869648	FALSE	no hit
ANXA2	P07355|P07355-2	Annexin A2 OS=Homo sapiens GN=ANXA2 PE=1 SV=2|Isoform 2 of Annexin A2 OS=Homo sapiens GN=ANXA2	2	2	16	31	6.73223	8.40775	0.24983	MSC_UV - OB_UV	eRIC	MSC_vs_OB	limma	0.638912	0.869648	FALSE	no hit
SF3B4	Q15427	Splicing factor 3B subunit 4 OS=Homo sapiens GN=SF3B4 PE=1 SV=1	2	2	3	4	6.15587	6.84774	0.142199	MSC_UV - OB_UV	eRIC	MSC_vs_OB	limma	0.639549	0.869648	FALSE	no hit
ZC3H7B	Q9UGR2|Q9UGR2-2	Zinc finger CCCH domain-containing protein 7B OS=Homo sapiens GN=ZC3H7B PE=1 SV=1|Isoform 2 of Zinc finger CCCH domain-containing protein 7B OS=Homo sapiens GN=ZC3H7B	2	2	21	7	7.20226	6.41498	0.125565	MSC_UV - OB_UV	eRIC	MSC_vs_OB	limma	0.640871	0.869648	FALSE	no hit
SF3A3	Q12874	Splicing factor 3A subunit 3 OS=Homo sapiens GN=SF3A3 PE=1 SV=1	2	2	12	17	6.72269	7.28015	-0.221182	MSC_UV - OB_UV	eRIC	MSC_vs_OB	limma	0.643903	0.871768	FALSE	no hit
PRKDC	P78527	DNA-dependent protein kinase catalytic subunit OS=Homo sapiens GN=PRKDC PE=1 SV=3	2	2	82	126	7.16506	7.47317	0.0914662	MSC_UV - OB_UV	eRIC	MSC_vs_OB	limma	0.646842	0.873752	FALSE	no hit
NXF1	Q9UBU9	Nuclear RNA export factor 1 OS=Homo sapiens GN=NXF1 PE=1 SV=1	2	2	10	12	6.29661	6.51269	0.203774	MSC_UV - OB_UV	eRIC	MSC_vs_OB	limma	0.65409	0.881535	FALSE	no hit
MRPL45	A0A087X2D5|Q9BRJ2	39S ribosomal protein L45, mitochondrial OS=Homo sapiens GN=MRPL45 PE=1 SV=1|39S ribosomal protein L45, mitochondrial OS=Homo sapiens GN=MRPL45 PE=1 SV=2	2	2	2	9	5.75005	6.48071	0.2308	MSC_UV - OB_UV	eRIC	MSC_vs_OB	limma	0.661107	0.88453	FALSE	no hit
KIF1C	O43896	Kinesin-like protein KIF1C OS=Homo sapiens GN=KIF1C PE=1 SV=3	2	2	9	7	6.00744	6.19221	0.254275	MSC_UV - OB_UV	eRIC	MSC_vs_OB	limma	0.66169	0.88453	FALSE	no hit
SETSIP|SET	A0A087X027|A0A0C4DFV9|P0DME0|Q01105|Q01105-2|Q01105-3|Q01105-4	Protein SETSIP OS=Homo sapiens GN=SETSIP PE=1 SV=1|Protein SET OS=Homo sapiens GN=SET PE=1 SV=1|Protein SETSIP OS=Homo sapiens GN=SETSIP PE=1 SV=1|Protein SET OS=Homo sapiens GN=SET PE=1 SV=3|Isoform 2 of Protein SET OS=Homo sapiens GN=SET|Isoform 3 of Protein SET OS=Homo sapiens GN=SET|Isoform 4 of Protein SET OS=Homo sapiens GN=SET	2	NA	3	NA	5.60639	NA	-0.320906	MSC_UV - OB_UV	eRIC	MSC_vs_OB	limma	0.663401	0.88453	FALSE	no hit
EIF4ENIF1	B1AKL4|Q9NRA8|Q9NRA8-3	Eukaryotic translation initiation factor 4E transporter OS=Homo sapiens GN=EIF4ENIF1 PE=1 SV=1|Eukaryotic translation initiation factor 4E transporter OS=Homo sapiens GN=EIF4ENIF1 PE=1 SV=2|Isoform 3 of Eukaryotic translation initiation factor 4E transporter OS=Homo sapiens GN=EIF4ENIF1	2	2	12	7	6.37591	6.12028	-0.0841981	MSC_UV - OB_UV	eRIC	MSC_vs_OB	limma	0.664284	0.88453	FALSE	no hit
RPS14	E5RH77|P62263	40S ribosomal protein S14 OS=Homo sapiens GN=RPS14 PE=1 SV=1|40S ribosomal protein S14 OS=Homo sapiens GN=RPS14 PE=1 SV=3	2	2	4	8	6.24965	7.14053	0.187966	MSC_UV - OB_UV	eRIC	MSC_vs_OB	limma	0.666002	0.88453	FALSE	no hit
PATL1	Q86TB9|Q86TB9-4	Protein PAT1 homolog 1 OS=Homo sapiens GN=PATL1 PE=1 SV=2|Isoform 4 of Protein PAT1 homolog 1 OS=Homo sapiens GN=PATL1	2	2	12	12	6.59574	6.40816	-0.250107	MSC_UV - OB_UV	eRIC	MSC_vs_OB	limma	0.667592	0.88453	FALSE	no hit
IGF2BP2	F8W930|Q9Y6M1|Q9Y6M1-1|Q9Y6M1-6	Insulin-like growth factor 2 mRNA-binding protein 2 OS=Homo sapiens GN=IGF2BP2 PE=1 SV=1|Insulin-like growth factor 2 mRNA-binding protein 2 OS=Homo sapiens GN=IGF2BP2 PE=1 SV=2|Isoform 2 of Insulin-like growth factor 2 mRNA-binding protein 2 OS=Homo sapiens GN=IGF2BP2|Isoform 6 of Insulin-like growth factor 2 mRNA-binding protein 2 OS=Homo sapiens GN=IGF2BP2	2	2	26	21	7.86914	6.85848	0.313795	MSC_UV - OB_UV	eRIC	MSC_vs_OB	limma	0.669504	0.88453	FALSE	no hit
PPIA	P62937|P62937-2	Isoform 2 of Peptidyl-prolyl cis-trans isomerase A OS=Homo sapiens GN=PPIA|Peptidyl-prolyl cis-trans isomerase A OS=Homo sapiens GN=PPIA PE=1 SV=2	2	2	5	16	6.42734	8.08363	-0.367839	MSC_UV - OB_UV	eRIC	MSC_vs_OB	limma	0.670482	0.88453	FALSE	no hit
RBM22	Q9NW64|Q9NW64-2	Pre-mRNA-splicing factor RBM22 OS=Homo sapiens GN=RBM22 PE=1 SV=1|Isoform 2 of Pre-mRNA-splicing factor RBM22 OS=Homo sapiens GN=RBM22	2	2	11	11	7.03215	6.70903	0.0912524	MSC_UV - OB_UV	eRIC	MSC_vs_OB	limma	0.670598	0.88453	FALSE	no hit
SSBP1	A0A0G2JLD8|E7EUY5|Q04837	Single-stranded DNA-binding protein, mitochondrial (Fragment) OS=Homo sapiens GN=SSBP1 PE=1 SV=1|Single-stranded DNA-binding protein, mitochondrial OS=Homo sapiens GN=SSBP1 PE=1 SV=1	2	2	6	10	6.53592	7.48984	-0.126477	MSC_UV - OB_UV	eRIC	MSC_vs_OB	limma	0.671228	0.88453	FALSE	no hit
RBFOX2	O43251-6|O43251-8	Isoform 6 of RNA binding protein fox-1 homolog 2 OS=Homo sapiens GN=RBFOX2|Isoform 8 of RNA binding protein fox-1 homolog 2 OS=Homo sapiens GN=RBFOX2	2	2	6	9	6.35739	6.50888	0.142819	MSC_UV - OB_UV	eRIC	MSC_vs_OB	limma	0.673171	0.885123	FALSE	no hit
PPIE	E9PEQ6|Q9UNP9|Q9UNP9-2|Q9UNP9-3	Isoform 3 of Peptidyl-prolyl cis-trans isomerase E OS=Homo sapiens GN=PPIE|Isoform B of Peptidyl-prolyl cis-trans isomerase E OS=Homo sapiens GN=PPIE|Peptidyl-prolyl cis-trans isomerase E OS=Homo sapiens GN=PPIE PE=1 SV=1|Peptidyl-prolyl cis-trans isomerase OS=Homo sapiens GN=PPIE PE=1 SV=1	2	2	7	9	6.04401	6.60251	0.131541	MSC_UV - OB_UV	eRIC	MSC_vs_OB	limma	0.67991	0.892006	FALSE	no hit
MAPRE1	Q15691	Microtubule-associated protein RP/EB family member 1 OS=Homo sapiens GN=MAPRE1 PE=1 SV=3	2	2	3	14	5.6432	7.79106	-0.211525	MSC_UV - OB_UV	eRIC	MSC_vs_OB	limma	0.683119	0.894237	FALSE	no hit
SUGP1	Q8IWZ8	SURP and G-patch domain-containing protein 1 OS=Homo sapiens GN=SUGP1 PE=1 SV=2	2	2	17	16	6.3887	6.07956	0.0734653	MSC_UV - OB_UV	eRIC	MSC_vs_OB	limma	0.685152	0.894923	FALSE	no hit
MIA3	A0A0A0MRH6|Q5JRA6|Q5JRA6-2	Isoform 2 of Melanoma inhibitory activity protein 3 OS=Homo sapiens GN=MIA3|Melanoma inhibitory activity protein 3 (Fragment) OS=Homo sapiens GN=MIA3 PE=1 SV=5|Melanoma inhibitory activity protein 3 OS=Homo sapiens GN=MIA3 PE=1 SV=1	2	2	3	32	5.53831	6.67456	-0.230551	MSC_UV - OB_UV	eRIC	MSC_vs_OB	limma	0.691072	0.900671	FALSE	no hit
DBR1	Q9UK59	Lariat debranching enzyme OS=Homo sapiens GN=DBR1 PE=1 SV=2	2	2	5	9	5.79682	6.49085	-0.142704	MSC_UV - OB_UV	eRIC	MSC_vs_OB	limma	0.694247	0.901077	FALSE	no hit
MRPL13	E5RJI7|Q9BYD1	39S ribosomal protein L13, mitochondrial (Fragment) OS=Homo sapiens GN=MRPL13 PE=1 SV=7|39S ribosomal protein L13, mitochondrial OS=Homo sapiens GN=MRPL13 PE=1 SV=1	2	2	4	11	6.49711	6.58394	0.116243	MSC_UV - OB_UV	eRIC	MSC_vs_OB	limma	0.695542	0.901077	FALSE	no hit
STRAP	Q9Y3F4|Q9Y3F4-2	Serine-threonine kinase receptor-associated protein OS=Homo sapiens GN=STRAP PE=1 SV=1|Isoform 2 of Serine-threonine kinase receptor-associated protein OS=Homo sapiens GN=STRAP	2	2	8	19	6.64942	7.56301	0.355017	MSC_UV - OB_UV	eRIC	MSC_vs_OB	limma	0.695942	0.901077	FALSE	no hit
EIF2S2	P20042	Eukaryotic translation initiation factor 2 subunit 2 OS=Homo sapiens GN=EIF2S2 PE=1 SV=2	2	2	4	15	5.71427	7.56013	-0.189778	MSC_UV - OB_UV	eRIC	MSC_vs_OB	limma	0.698527	0.902455	FALSE	no hit
UBA1	P22314|P22314-2	Isoform 2 of Ubiquitin-like modifier-activating enzyme 1 OS=Homo sapiens GN=UBA1|Ubiquitin-like modifier-activating enzyme 1 OS=Homo sapiens GN=UBA1 PE=1 SV=3	2	2	4	40	5.70162	7.58532	0.150141	MSC_UV - OB_UV	eRIC	MSC_vs_OB	limma	0.703178	0.906348	FALSE	no hit
GTPBP6	H0Y2S1|O43824	Putative GTP-binding protein 6 OS=Homo sapiens GN=GTPBP6 PE=1 SV=2|Putative GTP-binding protein 6 OS=Homo sapiens GN=GTPBP6 PE=2 SV=3	2	2	3	7	5.40217	6.79091	-0.13629	MSC_UV - OB_UV	eRIC	MSC_vs_OB	limma	0.704597	0.906348	FALSE	no hit
DRG1	Q9Y295	Developmentally-regulated GTP-binding protein 1 OS=Homo sapiens GN=DRG1 PE=1 SV=1	2	2	6	13	5.98593	7.12076	0.135103	MSC_UV - OB_UV	eRIC	MSC_vs_OB	limma	0.710837	0.912055	FALSE	no hit
YTHDF2	A0A087WXZ3|Q9Y5A9	YTH domain-containing family protein 2 OS=Homo sapiens GN=YTHDF2 PE=1 SV=1|YTH domain-containing family protein 2 OS=Homo sapiens GN=YTHDF2 PE=1 SV=2	2	2	7	12	6.8673	6.77152	0.0701021	MSC_UV - OB_UV	eRIC	MSC_vs_OB	limma	0.71287	0.912055	FALSE	no hit
NME1|NME1-NME2|NME2	E7ERL0|J3KPD9|P15531|P15531-2|P22392|P22392-2|Q32Q12	Nucleoside diphosphate kinase A OS=Homo sapiens GN=NME1 PE=1 SV=1|Protein NME1-NME2 OS=Homo sapiens GN=NME1-NME2 PE=1 SV=1|Nucleoside diphosphate kinase A OS=Homo sapiens GN=NME1 PE=1 SV=1|Isoform 2 of Nucleoside diphosphate kinase A OS=Homo sapiens GN=NME1|Nucleoside diphosphate kinase B OS=Homo sapiens GN=NME2 PE=1 SV=1|Isoform 3 of Nucleoside diphosphate kinase B OS=Homo sapiens GN=NME2|Nucleo…	2	NA	2	NA	5.70395	NA	0.214547	MSC_UV - OB_UV	eRIC	MSC_vs_OB	limma	0.713648	0.912055	FALSE	no hit
R3HDM2	A0A0U1RRA6|B5MCU0	R3H domain-containing protein 2 OS=Homo sapiens GN=R3HDM2 PE=1 SV=1|R3H domain-containing protein 2 OS=Homo sapiens GN=R3HDM2 PE=1 SV=1	2	NA	12	NA	6.50964	NA	0.154263	MSC_UV - OB_UV	eRIC	MSC_vs_OB	limma	0.715455	0.912102	FALSE	no hit
RBM5	P52756	RNA-binding protein 5 OS=Homo sapiens GN=RBM5 PE=1 SV=2	2	2	13	9	6.552	6.34281	-0.108305	MSC_UV - OB_UV	eRIC	MSC_vs_OB	limma	0.716767	0.912102	FALSE	no hit
MOV10	Q5JR04|Q9HCE1	Mov10, Moloney leukemia virus 10, homolog (Mouse), isoform CRA_a OS=Homo sapiens GN=MOV10 PE=1 SV=1|Putative helicase MOV-10 OS=Homo sapiens GN=MOV10 PE=1 SV=2	2	2	27	25	7.45135	6.95563	-0.0677181	MSC_UV - OB_UV	eRIC	MSC_vs_OB	limma	0.718899	0.912102	FALSE	no hit
TKT	A0A0B4J1R6|P29401|P29401-2	Transketolase OS=Homo sapiens GN=TKT PE=1 SV=1|Transketolase OS=Homo sapiens GN=TKT PE=1 SV=3|Isoform 2 of Transketolase OS=Homo sapiens GN=TKT	2	2	3	24	5.41158	7.98027	0.206312	MSC_UV - OB_UV	eRIC	MSC_vs_OB	limma	0.719838	0.912102	FALSE	no hit
TUFM	P49411	Elongation factor Tu, mitochondrial OS=Homo sapiens GN=TUFM PE=1 SV=2	2	2	2	23	5.55906	7.62906	-0.158064	MSC_UV - OB_UV	eRIC	MSC_vs_OB	limma	0.724392	0.913402	FALSE	no hit
RDX	P35241|P35241-5	Radixin OS=Homo sapiens GN=RDX PE=1 SV=1|Isoform 5 of Radixin OS=Homo sapiens GN=RDX	2	2	5	20	5.64313	7.35255	-0.0932997	MSC_UV - OB_UV	eRIC	MSC_vs_OB	limma	0.725389	0.913402	FALSE	no hit
DHX9	Q08211	ATP-dependent RNA helicase A OS=Homo sapiens GN=DHX9 PE=1 SV=4	2	2	38	41	7.87936	7.67665	0.0716134	MSC_UV - OB_UV	eRIC	MSC_vs_OB	limma	0.725485	0.913402	FALSE	no hit
TRA2A	Q13595|Q13595-2|Q13595-3|Q13595-4	Isoform 3 of Transformer-2 protein homolog alpha OS=Homo sapiens GN=TRA2A|Isoform 4 of Transformer-2 protein homolog alpha OS=Homo sapiens GN=TRA2A|Isoform Short of Transformer-2 protein homolog alpha OS=Homo sapiens GN=TRA2A|Transformer-2 protein homolog alpha OS=Homo sapiens GN=TRA2A PE=1 SV=1	2	2	4	4	6.34418	6.7875	0.139574	MSC_UV - OB_UV	eRIC	MSC_vs_OB	limma	0.737446	0.924376	FALSE	no hit
EIF3I	Q13347	Eukaryotic translation initiation factor 3 subunit I OS=Homo sapiens GN=EIF3I PE=1 SV=1	2	2	2	18	5.55342	7.5617	-0.0887827	MSC_UV - OB_UV	eRIC	MSC_vs_OB	limma	0.738555	0.924376	FALSE	no hit
ATP5J2-PTCD1|PTCD1	G3V325|O75127	Protein ATP5J2-PTCD1 OS=Homo sapiens GN=ATP5J2-PTCD1 PE=4 SV=1|Pentatricopeptide repeat-containing protein 1, mitochondrial OS=Homo sapiens GN=PTCD1 PE=1 SV=2	2	NA	10	NA	6.55471	NA	0.512952	MSC_UV - OB_UV	eRIC	MSC_vs_OB	limma	0.739419	0.924376	FALSE	no hit
TRMT2A	F2Z2W7|Q8IZ69|Q8IZ69-2	tRNA (uracil-5-)-methyltransferase homolog A OS=Homo sapiens GN=TRMT2A PE=1 SV=1|tRNA (uracil-5-)-methyltransferase homolog A OS=Homo sapiens GN=TRMT2A PE=1 SV=2|Isoform 2 of tRNA (uracil-5-)-methyltransferase homolog A OS=Homo sapiens GN=TRMT2A	2	2	3	9	5.60927	6.13244	-0.12615	MSC_UV - OB_UV	eRIC	MSC_vs_OB	limma	0.740436	0.924376	FALSE	no hit
SRRM1	A9Z1X7|E9PCT1|M0R088|Q8IYB3|Q8IYB3-2	Isoform 2 of Serine/arginine repetitive matrix protein 1 OS=Homo sapiens GN=SRRM1|Serine/arginine repetitive matrix protein 1 (Fragment) OS=Homo sapiens GN=SRRM1 PE=1 SV=1|Serine/arginine repetitive matrix protein 1 OS=Homo sapiens GN=SRRM1 PE=1 SV=1|Serine/arginine repetitive matrix protein 1 OS=Homo sapiens GN=SRRM1 PE=1 SV=2|Serine/arginine repetitive matrix protein 1 OS=Homo sapiens GN=SRRM1 …	2	2	3	5	5.67709	6.17399	0.106896	MSC_UV - OB_UV	eRIC	MSC_vs_OB	limma	0.744144	0.927054	FALSE	no hit
MEX3D	Q86XN8|Q86XN8-2|Q86XN8-3|S4R446	Isoform 2 of RNA-binding protein MEX3D OS=Homo sapiens GN=MEX3D|Isoform 3 of RNA-binding protein MEX3D OS=Homo sapiens GN=MEX3D|RNA-binding protein MEX3D (Fragment) OS=Homo sapiens GN=MEX3D PE=1 SV=1|RNA-binding protein MEX3D OS=Homo sapiens GN=MEX3D PE=1 SV=3	2	2	12	5	6.52841	6.01318	0.10026	MSC_UV - OB_UV	eRIC	MSC_vs_OB	limma	0.751484	0.933133	FALSE	no hit
KIF1B	O60333-3	Isoform 3 of Kinesin-like protein KIF1B OS=Homo sapiens GN=KIF1B	2	2	19	9	6.19843	6.30701	0.0662645	MSC_UV - OB_UV	eRIC	MSC_vs_OB	limma	0.753235	0.933133	FALSE	no hit
SYNCRIP	O60506|O60506-2|O60506-3|O60506-4	Heterogeneous nuclear ribonucleoprotein Q OS=Homo sapiens GN=SYNCRIP PE=1 SV=2|Isoform 2 of Heterogeneous nuclear ribonucleoprotein Q OS=Homo sapiens GN=SYNCRIP|Isoform 3 of Heterogeneous nuclear ribonucleoprotein Q OS=Homo sapiens GN=SYNCRIP|Isoform 4 of Heterogeneous nuclear ribonucleoprotein Q OS=Homo sapiens GN=SYNCRIP	2	2	27	20	8.72175	7.43654	-0.0567783	MSC_UV - OB_UV	eRIC	MSC_vs_OB	limma	0.756433	0.933133	FALSE	no hit
MEX3C	Q5U5Q3	RNA-binding E3 ubiquitin-protein ligase MEX3C OS=Homo sapiens GN=MEX3C PE=1 SV=3	2	NA	5	NA	6.45883	NA	-0.121298	MSC_UV - OB_UV	eRIC	MSC_vs_OB	limma	0.756623	0.933133	FALSE	no hit
FAM98B	Q52LJ0-2	Isoform 2 of Protein FAM98B OS=Homo sapiens GN=FAM98B	2	2	7	7	6.66114	6.25913	-0.151838	MSC_UV - OB_UV	eRIC	MSC_vs_OB	limma	0.758356	0.933133	FALSE	no hit
EIF5A	I3L397|I3L504|P63241|P63241-2	Eukaryotic translation initiation factor 5A-1 OS=Homo sapiens GN=EIF5A PE=1 SV=1|Eukaryotic translation initiation factor 5A-1 OS=Homo sapiens GN=EIF5A PE=1 SV=2|Eukaryotic translation initiation factor 5A (Fragment) OS=Homo sapiens GN=EIF5A PE=1 SV=7|Isoform 2 of Eukaryotic translation initiation factor 5A-1 OS=Homo sapiens GN=EIF5A	2	2	3	9	6.21795	7.19998	0.170898	MSC_UV - OB_UV	eRIC	MSC_vs_OB	limma	0.758466	0.933133	FALSE	no hit
EZR	E7EQR4|P15311	Ezrin OS=Homo sapiens GN=EZR PE=1 SV=3|Ezrin OS=Homo sapiens GN=EZR PE=1 SV=4	2	2	8	21	5.8848	7.59382	-0.0746088	MSC_UV - OB_UV	eRIC	MSC_vs_OB	limma	0.761239	0.933573	FALSE	no hit
VCP	P55072	Transitional endoplasmic reticulum ATPase OS=Homo sapiens GN=VCP PE=1 SV=4	2	2	4	40	5.52352	7.87066	-0.176955	MSC_UV - OB_UV	eRIC	MSC_vs_OB	limma	0.762815	0.933573	FALSE	no hit
RPS3A	D6R9B6|D6RAT0|P61247	40S ribosomal protein S3a OS=Homo sapiens GN=RPS3A PE=1 SV=1|40S ribosomal protein S3a OS=Homo sapiens GN=RPS3A PE=1 SV=2	2	2	3	21	5.77653	7.907	-0.142669	MSC_UV - OB_UV	eRIC	MSC_vs_OB	limma	0.763547	0.933573	FALSE	no hit
YWHAE	P62258|P62258-2	14-3-3 protein epsilon OS=Homo sapiens GN=YWHAE PE=1 SV=1|Isoform SV of 14-3-3 protein epsilon OS=Homo sapiens GN=YWHAE	2	2	3	18	5.93614	7.67506	0.146918	MSC_UV - OB_UV	eRIC	MSC_vs_OB	limma	0.765747	0.934338	FALSE	no hit
EIF3H	A0A087WZK9|B3KS98|O15372	Eukaryotic translation initiation factor 3 subunit H OS=Homo sapiens GN=EIF3H PE=1 SV=1	2	2	10	19	6.12583	7.18956	0.0853825	MSC_UV - OB_UV	eRIC	MSC_vs_OB	limma	0.771091	0.935405	FALSE	no hit
SNRPD1	J3QLI9|P62314	Small nuclear ribonucleoprotein Sm D1 OS=Homo sapiens GN=SNRPD1 PE=1 SV=1	2	2	2	3	5.76907	6.80743	-0.0702869	MSC_UV - OB_UV	eRIC	MSC_vs_OB	limma	0.772212	0.935405	FALSE	no hit
XRCC5	P13010	X-ray repair cross-complementing protein 5 OS=Homo sapiens GN=XRCC5 PE=1 SV=3	2	2	18	27	7.08418	7.64363	-0.0696593	MSC_UV - OB_UV	eRIC	MSC_vs_OB	limma	0.772303	0.935405	FALSE	no hit
RPS4X	P62701	40S ribosomal protein S4, X isoform OS=Homo sapiens GN=RPS4X PE=1 SV=2	2	2	4	11	5.628	7.90754	0.225596	MSC_UV - OB_UV	eRIC	MSC_vs_OB	limma	0.775797	0.935405	FALSE	no hit
OLA1	J3KQ32|Q9NTK5|Q9NTK5-2|Q9NTK5-3	Isoform 2 of Obg-like ATPase 1 OS=Homo sapiens GN=OLA1|Isoform 3 of Obg-like ATPase 1 OS=Homo sapiens GN=OLA1|Obg-like ATPase 1 OS=Homo sapiens GN=OLA1 PE=1 SV=1|Obg-like ATPase 1 OS=Homo sapiens GN=OLA1 PE=1 SV=2	2	2	5	18	5.88751	7.18419	-0.0988916	MSC_UV - OB_UV	eRIC	MSC_vs_OB	limma	0.775947	0.935405	FALSE	no hit
AKAP8L	Q9ULX6	A-kinase anchor protein 8-like OS=Homo sapiens GN=AKAP8L PE=1 SV=3	2	2	9	9	6.4907	6.63107	-0.0891353	MSC_UV - OB_UV	eRIC	MSC_vs_OB	limma	0.776086	0.935405	FALSE	no hit
G3BP2	Q9UN86|Q9UN86-2	Isoform B of Ras GTPase-activating protein-binding protein 2 OS=Homo sapiens GN=G3BP2|Ras GTPase-activating protein-binding protein 2 OS=Homo sapiens GN=G3BP2 PE=1 SV=2	2	2	15	12	7.26636	7.04772	-0.0840744	MSC_UV - OB_UV	eRIC	MSC_vs_OB	limma	0.779474	0.937582	FALSE	no hit
FLNC	Q14315|Q14315-2	Filamin-C OS=Homo sapiens GN=FLNC PE=1 SV=3|Isoform 2 of Filamin-C OS=Homo sapiens GN=FLNC	2	2	26	117	5.90644	7.7713	-0.0759084	MSC_UV - OB_UV	eRIC	MSC_vs_OB	limma	0.782618	0.939458	FALSE	no hit
PRRC2A	P48634|P48634-2|P48634-3|P48634-4	Isoform 2 of Protein PRRC2A OS=Homo sapiens GN=PRRC2A|Isoform 3 of Protein PRRC2A OS=Homo sapiens GN=PRRC2A|Isoform 4 of Protein PRRC2A OS=Homo sapiens GN=PRRC2A|Protein PRRC2A OS=Homo sapiens GN=PRRC2A PE=1 SV=3	2	2	23	25	6.16705	6.65801	0.0753982	MSC_UV - OB_UV	eRIC	MSC_vs_OB	limma	0.784209	0.939467	FALSE	no hit
FXR2	P51116	Fragile X mental retardation syndrome-related protein 2 OS=Homo sapiens GN=FXR2 PE=1 SV=2	2	2	15	16	6.58108	6.6256	-0.0876915	MSC_UV - OB_UV	eRIC	MSC_vs_OB	limma	0.78764	0.940418	FALSE	no hit
API5	Q9BZZ5|Q9BZZ5-2|Q9BZZ5-6	Apoptosis inhibitor 5 OS=Homo sapiens GN=API5 PE=1 SV=3|Isoform 2 of Apoptosis inhibitor 5 OS=Homo sapiens GN=API5|Isoform 6 of Apoptosis inhibitor 5 OS=Homo sapiens GN=API5	2	2	15	19	7.25655	7.28925	-0.0565165	MSC_UV - OB_UV	eRIC	MSC_vs_OB	limma	0.788803	0.940418	FALSE	no hit
SRSF4	A0A0D9SEM4|Q08170	Serine/arginine-rich-splicing factor 4 (Fragment) OS=Homo sapiens GN=SRSF4 PE=1 SV=1|Serine/arginine-rich splicing factor 4 OS=Homo sapiens GN=SRSF4 PE=1 SV=2	2	2	7	9	6.30164	6.98572	0.162786	MSC_UV - OB_UV	eRIC	MSC_vs_OB	limma	0.790051	0.940418	FALSE	no hit
MRPL37	Q9BZE1	39S ribosomal protein L37, mitochondrial OS=Homo sapiens GN=MRPL37 PE=1 SV=2	2	2	9	15	6.6433	6.78576	0.11618	MSC_UV - OB_UV	eRIC	MSC_vs_OB	limma	0.791347	0.940418	FALSE	no hit
RPLP0|RPLP0P6	F8VQY6|F8VRK7|F8VS58|F8VU65|F8VWS0|F8VZS0|G3V210|P05388|P05388-2|Q8NHW5	60S acidic ribosomal protein P0 OS=Homo sapiens GN=RPLP0 PE=1 SV=1|60S acidic ribosomal protein P0 OS=Homo sapiens GN=RPLP0 PE=1 SV=1|60S acidic ribosomal protein P0 (Fragment) OS=Homo sapiens GN=RPLP0 PE=1 SV=1|60S acidic ribosomal protein P0 (Fragment) OS=Homo sapiens GN=RPLP0 PE=1 SV=1|60S acidic ribosomal protein P0 OS=Homo sapiens GN=RPLP0 PE=1 SV=1|60S acidic ribosomal protein P0 (Fragment)…	2	NA	2	NA	6.05979	NA	0.244104	MSC_UV - OB_UV	eRIC	MSC_vs_OB	limma	0.795344	0.940798	FALSE	no hit
TXN	P10599|P10599-2	Isoform 2 of Thioredoxin OS=Homo sapiens GN=TXN|Thioredoxin OS=Homo sapiens GN=TXN PE=1 SV=3	2	2	3	6	5.80119	6.68343	-0.185712	MSC_UV - OB_UV	eRIC	MSC_vs_OB	limma	0.800332	0.940798	FALSE	no hit
GRB2	J3KT38|P62993	Growth factor receptor-bound protein 2 (Fragment) OS=Homo sapiens GN=GRB2 PE=1 SV=7|Growth factor receptor-bound protein 2 OS=Homo sapiens GN=GRB2 PE=1 SV=1	2	2	2	11	5.58951	7.03413	0.0928276	MSC_UV - OB_UV	eRIC	MSC_vs_OB	limma	0.800434	0.940798	FALSE	no hit
SEC61A1	B4DR61|P61619	Protein transport protein Sec61 subunit alpha isoform 1 OS=Homo sapiens GN=SEC61A1 PE=1 SV=1|Protein transport protein Sec61 subunit alpha isoform 1 OS=Homo sapiens GN=SEC61A1 PE=1 SV=2	2	2	3	4	5.65153	7.23165	-0.107735	MSC_UV - OB_UV	eRIC	MSC_vs_OB	limma	0.803943	0.940798	FALSE	no hit
SART3	F8VV04|Q15020|Q15020-4	Isoform 4 of Squamous cell carcinoma antigen recognized by T-cells 3 OS=Homo sapiens GN=SART3|Squamous cell carcinoma antigen recognized by T-cells 3 (Fragment) OS=Homo sapiens GN=SART3 PE=1 SV=1|Squamous cell carcinoma antigen recognized by T-cells 3 OS=Homo sapiens GN=SART3 PE=1 SV=1	2	2	6	27	5.79251	7.11799	0.100323	MSC_UV - OB_UV	eRIC	MSC_vs_OB	limma	0.804691	0.940798	FALSE	no hit
XPO1	O14980	Exportin-1 OS=Homo sapiens GN=XPO1 PE=1 SV=1	2	2	5	28	5.83161	7.23433	0.0803719	MSC_UV - OB_UV	eRIC	MSC_vs_OB	limma	0.806021	0.940798	FALSE	no hit
PTBP3	O95758|O95758-1|O95758-2|O95758-4|O95758-5|O95758-6	Isoform 1 of Polypyrimidine tract-binding protein 3 OS=Homo sapiens GN=PTBP3|Isoform 2 of Polypyrimidine tract-binding protein 3 OS=Homo sapiens GN=PTBP3|Isoform 4 of Polypyrimidine tract-binding protein 3 OS=Homo sapiens GN=PTBP3|Isoform 5 of Polypyrimidine tract-binding protein 3 OS=Homo sapiens GN=PTBP3|Isoform 6 of Polypyrimidine tract-binding protein 3 OS=Homo sapiens GN=PTBP3|Polypyrimidine…	2	2	7	4	6.8113	6.56992	-0.131033	MSC_UV - OB_UV	eRIC	MSC_vs_OB	limma	0.806299	0.940798	FALSE	no hit
ZCCHC8	Q6NZY4	Zinc finger CCHC domain-containing protein 8 OS=Homo sapiens GN=ZCCHC8 PE=1 SV=2	2	2	13	11	6.36955	6.36564	0.122562	MSC_UV - OB_UV	eRIC	MSC_vs_OB	limma	0.807186	0.940798	FALSE	no hit
MAP4	E7EVA0|H0Y2V1|P27816|P27816-2|P27816-5|P27816-6	Isoform 2 of Microtubule-associated protein 4 OS=Homo sapiens GN=MAP4|Isoform 5 of Microtubule-associated protein 4 OS=Homo sapiens GN=MAP4|Isoform 6 of Microtubule-associated protein 4 OS=Homo sapiens GN=MAP4|Microtubule-associated protein (Fragment) OS=Homo sapiens GN=MAP4 PE=1 SV=1|Microtubule-associated protein 4 OS=Homo sapiens GN=MAP4 PE=1 SV=3|Microtubule-associated protein OS=Homo sapiens…	2	2	11	76	5.64558	7.8727	0.096889	MSC_UV - OB_UV	eRIC	MSC_vs_OB	limma	0.807219	0.940798	FALSE	no hit
RPS20	P60866|P60866-2	40S ribosomal protein S20 OS=Homo sapiens GN=RPS20 PE=1 SV=1|Isoform 2 of 40S ribosomal protein S20 OS=Homo sapiens GN=RPS20	2	2	3	6	6.20686	7.54602	0.0905615	MSC_UV - OB_UV	eRIC	MSC_vs_OB	limma	0.807531	0.940798	FALSE	no hit
EDC3	Q96F86	Enhancer of mRNA-decapping protein 3 OS=Homo sapiens GN=EDC3 PE=1 SV=1	2	2	7	11	5.88943	6.64682	-0.115019	MSC_UV - OB_UV	eRIC	MSC_vs_OB	limma	0.81815	0.946882	FALSE	no hit
RPSA	A0A0C4DG17|C9J9K3|P08865	40S ribosomal protein SA OS=Homo sapiens GN=RPSA PE=1 SV=1|40S ribosomal protein SA (Fragment) OS=Homo sapiens GN=RPSA PE=1 SV=7|40S ribosomal protein SA OS=Homo sapiens GN=RPSA PE=1 SV=4	2	2	8	16	6.80297	7.43609	0.37252	MSC_UV - OB_UV	eRIC	MSC_vs_OB	limma	0.819129	0.946882	FALSE	no hit
SSB	P05455	Lupus La protein OS=Homo sapiens GN=SSB PE=1 SV=2	2	2	22	26	7.16159	7.8066	-0.0862671	MSC_UV - OB_UV	eRIC	MSC_vs_OB	limma	0.819943	0.946882	FALSE	no hit
NARS	K7EJ19|O43776	Asparagine--tRNA ligase, cytoplasmic OS=Homo sapiens GN=NARS PE=1 SV=1	2	2	4	19	5.56046	7.4348	0.0914698	MSC_UV - OB_UV	eRIC	MSC_vs_OB	limma	0.819961	0.946882	FALSE	no hit
TRA2B	P62995|P62995-3	Isoform 3 of Transformer-2 protein homolog beta OS=Homo sapiens GN=TRA2B|Transformer-2 protein homolog beta OS=Homo sapiens GN=TRA2B PE=1 SV=1	2	2	6	7	6.56597	7.15487	-0.109779	MSC_UV - OB_UV	eRIC	MSC_vs_OB	limma	0.820738	0.946882	FALSE	no hit
SRSF7	A0A0B4J1Z1|C9JAB2|Q16629|Q16629-2|Q16629-3|Q16629-4	Isoform 2 of Serine/arginine-rich splicing factor 7 OS=Homo sapiens GN=SRSF7|Isoform 3 of Serine/arginine-rich splicing factor 7 OS=Homo sapiens GN=SRSF7|Isoform 4 of Serine/arginine-rich splicing factor 7 OS=Homo sapiens GN=SRSF7|Serine/arginine-rich-splicing factor 7 OS=Homo sapiens GN=SRSF7 PE=1 SV=1|Serine/arginine-rich splicing factor 7 OS=Homo sapiens GN=SRSF7 PE=1 SV=1	2	2	8	8	7.55733	7.29467	0.117626	MSC_UV - OB_UV	eRIC	MSC_vs_OB	limma	0.823347	0.948048	FALSE	no hit
RPS18	P62269	40S ribosomal protein S18 OS=Homo sapiens GN=RPS18 PE=1 SV=3	2	2	3	10	5.85478	8.01483	-0.066979	MSC_UV - OB_UV	eRIC	MSC_vs_OB	limma	0.827575	0.95107	FALSE	no hit
MEX3B	Q6ZN04	RNA-binding protein MEX3B OS=Homo sapiens GN=MEX3B PE=1 SV=1	2	NA	3	NA	5.68581	NA	-0.105459	MSC_UV - OB_UV	eRIC	MSC_vs_OB	limma	0.83468	0.956257	FALSE	no hit
EIF2S1	P05198	Eukaryotic translation initiation factor 2 subunit 1 OS=Homo sapiens GN=EIF2S1 PE=1 SV=3	2	2	9	21	6.2531	7.67795	-0.0616419	MSC_UV - OB_UV	eRIC	MSC_vs_OB	limma	0.836815	0.956257	FALSE	no hit
PURB	Q96QR8	Transcriptional activator protein Pur-beta OS=Homo sapiens GN=PURB PE=1 SV=3	2	2	9	5	7.35111	6.96045	-0.223329	MSC_UV - OB_UV	eRIC	MSC_vs_OB	limma	0.836927	0.956257	FALSE	no hit
OBSL1	A6NN50|O75147|O75147-1|O75147-2|O75147-4	Isoform 2 of Obscurin-like protein 1 OS=Homo sapiens GN=OBSL1|Isoform 3 of Obscurin-like protein 1 OS=Homo sapiens GN=OBSL1|Isoform 4 of Obscurin-like protein 1 OS=Homo sapiens GN=OBSL1|Obscurin-like protein 1 OS=Homo sapiens GN=OBSL1 PE=1 SV=1|Obscurin-like protein 1 OS=Homo sapiens GN=OBSL1 PE=1 SV=4	2	2	6	10	5.55504	6.12394	0.0733207	MSC_UV - OB_UV	eRIC	MSC_vs_OB	limma	0.846842	0.961697	FALSE	no hit
SARS	P49591|Q5T5C7	Serine--tRNA ligase, cytoplasmic OS=Homo sapiens GN=SARS PE=1 SV=3|Serine--tRNA ligase, cytoplasmic OS=Homo sapiens GN=SARS PE=1 SV=1	2	2	2	17	6.13589	7.11758	0.0558796	MSC_UV - OB_UV	eRIC	MSC_vs_OB	limma	0.85142	0.961697	FALSE	no hit
GAPDH	P04406	Glyceraldehyde-3-phosphate dehydrogenase OS=Homo sapiens GN=GAPDH PE=1 SV=3	2	NA	7	NA	6.38781	NA	0.117704	MSC_UV - OB_UV	eRIC	MSC_vs_OB	limma	0.856465	0.961697	FALSE	no hit
ADAR	P55265|P55265-4	Double-stranded RNA-specific adenosine deaminase OS=Homo sapiens GN=ADAR PE=1 SV=4|Isoform 4 of Double-stranded RNA-specific adenosine deaminase OS=Homo sapiens GN=ADAR	2	2	24	31	6.76044	7.11212	-0.0379201	MSC_UV - OB_UV	eRIC	MSC_vs_OB	limma	0.856756	0.961697	FALSE	no hit
TLN1	Q9Y490	Talin-1 OS=Homo sapiens GN=TLN1 PE=1 SV=3	2	2	23	104	5.98796	8.12633	-0.0451415	MSC_UV - OB_UV	eRIC	MSC_vs_OB	limma	0.856962	0.961697	FALSE	no hit
ZNF598	H3BQQ2|Q86UK7|Q86UK7-2|Q86UK7-3	Isoform 2 of Zinc finger protein 598 OS=Homo sapiens GN=ZNF598|Isoform 3 of Zinc finger protein 598 OS=Homo sapiens GN=ZNF598|Zinc finger protein 598 OS=Homo sapiens GN=ZNF598 PE=1 SV=1	2	2	8	17	5.56749	6.38899	0.274477	MSC_UV - OB_UV	eRIC	MSC_vs_OB	limma	0.858442	0.961697	FALSE	no hit
DSG1	Q02413	Desmoglein-1 OS=Homo sapiens GN=DSG1 PE=1 SV=2	2	NA	4	NA	5.56124	NA	0.12061	MSC_UV - OB_UV	eRIC	MSC_vs_OB	limma	0.859711	0.961697	FALSE	no hit
SNRPA	M0R268|P09012	U1 small nuclear ribonucleoprotein A (Fragment) OS=Homo sapiens GN=SNRPA PE=1 SV=1|U1 small nuclear ribonucleoprotein A OS=Homo sapiens GN=SNRPA PE=1 SV=3	2	2	2	12	6.03798	7.13797	0.0802604	MSC_UV - OB_UV	eRIC	MSC_vs_OB	limma	0.859817	0.961697	FALSE	no hit
RPN1	B7Z4L4|P04843	Dolichyl-diphosphooligosaccharide--protein glycosyltransferase subunit 1 OS=Homo sapiens GN=RPN1 PE=1 SV=1	2	2	3	28	5.46073	7.74104	-0.0954982	MSC_UV - OB_UV	eRIC	MSC_vs_OB	limma	0.860033	0.961697	FALSE	no hit
SF3B1	O75533	Splicing factor 3B subunit 1 OS=Homo sapiens GN=SF3B1 PE=1 SV=3	2	2	36	40	6.93795	7.25981	0.0347799	MSC_UV - OB_UV	eRIC	MSC_vs_OB	limma	0.860562	0.961697	FALSE	no hit
EIF5	P55010	Eukaryotic translation initiation factor 5 OS=Homo sapiens GN=EIF5 PE=1 SV=2	2	2	4	17	5.63527	7.31228	0.0763125	MSC_UV - OB_UV	eRIC	MSC_vs_OB	limma	0.860741	0.961697	FALSE	no hit
MSN	P26038	Moesin OS=Homo sapiens GN=MSN PE=1 SV=3	2	2	11	25	6.38786	8.12358	-0.0710448	MSC_UV - OB_UV	eRIC	MSC_vs_OB	limma	0.861148	0.961697	FALSE	no hit
PUF60	A0A0J9YVP6|A0A0J9YYL3|Q9UHX1-2|Q9UHX1-4|Q9UHX1-6	Isoform 2 of Poly(U)-binding-splicing factor PUF60 OS=Homo sapiens GN=PUF60|Isoform 4 of Poly(U)-binding-splicing factor PUF60 OS=Homo sapiens GN=PUF60|Isoform 6 of Poly(U)-binding-splicing factor PUF60 OS=Homo sapiens GN=PUF60|Poly(U)-binding-splicing factor PUF60 (Fragment) OS=Homo sapiens GN=PUF60 PE=1 SV=1	2	2	22	22	7.18091	7.26171	0.150534	MSC_UV - OB_UV	eRIC	MSC_vs_OB	limma	0.865981	0.965276	FALSE	no hit
TRIM28	Q13263|Q13263-2	Isoform 2 of Transcription intermediary factor 1-beta OS=Homo sapiens GN=TRIM28|Transcription intermediary factor 1-beta OS=Homo sapiens GN=TRIM28 PE=1 SV=5	2	2	2	29	5.59532	7.75873	-0.0575979	MSC_UV - OB_UV	eRIC	MSC_vs_OB	limma	0.868067	0.965786	FALSE	no hit
EIF4A3	P38919	Eukaryotic initiation factor 4A-III OS=Homo sapiens GN=EIF4A3 PE=1 SV=4	2	2	12	18	6.71742	7.60109	0.0467846	MSC_UV - OB_UV	eRIC	MSC_vs_OB	limma	0.875158	0.967776	FALSE	no hit
EIF4H	Q15056|Q15056-2	Eukaryotic translation initiation factor 4H OS=Homo sapiens GN=EIF4H PE=1 SV=5|Isoform Short of Eukaryotic translation initiation factor 4H OS=Homo sapiens GN=EIF4H	2	2	15	11	7.5697	7.50742	0.213486	MSC_UV - OB_UV	eRIC	MSC_vs_OB	limma	0.877279	0.967776	FALSE	no hit
FLNB	O75369|O75369-2|O75369-3|O75369-6|O75369-8|O75369-9	Filamin-B OS=Homo sapiens GN=FLNB PE=1 SV=2|Isoform 2 of Filamin-B OS=Homo sapiens GN=FLNB|Isoform 3 of Filamin-B OS=Homo sapiens GN=FLNB|Isoform 6 of Filamin-B OS=Homo sapiens GN=FLNB|Isoform 8 of Filamin-B OS=Homo sapiens GN=FLNB|Isoform 9 of Filamin-B OS=Homo sapiens GN=FLNB	2	2	6	102	5.54056	7.62179	-0.0404596	MSC_UV - OB_UV	eRIC	MSC_vs_OB	limma	0.87757	0.967776	FALSE	no hit
PRRC2B	Q5JSZ5	Protein PRRC2B OS=Homo sapiens GN=PRRC2B PE=1 SV=2	2	2	27	20	6.22122	5.99439	0.0635288	MSC_UV - OB_UV	eRIC	MSC_vs_OB	limma	0.878069	0.967776	FALSE	no hit
PRPF40A	O75400|O75400-2|O75400-3	Isoform 2 of Pre-mRNA-processing factor 40 homolog A OS=Homo sapiens GN=PRPF40A|Isoform 3 of Pre-mRNA-processing factor 40 homolog A OS=Homo sapiens GN=PRPF40A|Pre-mRNA-processing factor 40 homolog A OS=Homo sapiens GN=PRPF40A PE=1 SV=2	2	2	7	14	5.76229	6.96647	-0.0389911	MSC_UV - OB_UV	eRIC	MSC_vs_OB	limma	0.878582	0.967776	FALSE	no hit
EEF1G	P26641|P26641-2	Elongation factor 1-gamma OS=Homo sapiens GN=EEF1G PE=1 SV=3|Isoform 2 of Elongation factor 1-gamma OS=Homo sapiens GN=EEF1G	2	2	4	20	5.59402	8.10088	-0.118961	MSC_UV - OB_UV	eRIC	MSC_vs_OB	limma	0.880734	0.967776	FALSE	no hit
ALKBH5	Q6P6C2|Q6P6C2-1|Q6P6C2-3	RNA demethylase ALKBH5 OS=Homo sapiens GN=ALKBH5 PE=1 SV=2|Isoform 1 of RNA demethylase ALKBH5 OS=Homo sapiens GN=ALKBH5|Isoform 3 of RNA demethylase ALKBH5 OS=Homo sapiens GN=ALKBH5	2	2	3	7	5.53819	6.336	-0.0310438	MSC_UV - OB_UV	eRIC	MSC_vs_OB	limma	0.88128	0.967776	FALSE	no hit
RPS11	M0QZC5|P62280	40S ribosomal protein S11 OS=Homo sapiens GN=RPS11 PE=1 SV=1|40S ribosomal protein S11 OS=Homo sapiens GN=RPS11 PE=1 SV=3	2	2	5	10	6.91492	7.69693	0.250886	MSC_UV - OB_UV	eRIC	MSC_vs_OB	limma	0.88339	0.9683	FALSE	no hit
RAN	B5MDF5|P62826	GTP-binding nuclear protein Ran OS=Homo sapiens GN=RAN PE=1 SV=1|GTP-binding nuclear protein Ran OS=Homo sapiens GN=RAN PE=1 SV=3	2	2	5	12	6.04208	7.93295	0.0976983	MSC_UV - OB_UV	eRIC	MSC_vs_OB	limma	0.887762	0.968929	FALSE	no hit
PRDX1	A0A0A0MSI0|Q06830	Peroxiredoxin-1 (Fragment) OS=Homo sapiens GN=PRDX1 PE=1 SV=1|Peroxiredoxin-1 OS=Homo sapiens GN=PRDX1 PE=1 SV=1	2	2	6	8	5.95922	7.94293	-0.108799	MSC_UV - OB_UV	eRIC	MSC_vs_OB	limma	0.887938	0.968929	FALSE	no hit
SRRT	Q9BXP5|Q9BXP5-2|Q9BXP5-3|Q9BXP5-4	Serrate RNA effector molecule homolog OS=Homo sapiens GN=SRRT PE=1 SV=1|Isoform 2 of Serrate RNA effector molecule homolog OS=Homo sapiens GN=SRRT|Isoform 3 of Serrate RNA effector molecule homolog OS=Homo sapiens GN=SRRT|Isoform 4 of Serrate RNA effector molecule homolog OS=Homo sapiens GN=SRRT	2	2	10	21	6.06468	7.18912	-0.0564511	MSC_UV - OB_UV	eRIC	MSC_vs_OB	limma	0.888866	0.968929	FALSE	no hit
ELAVL1	Q15717|Q15717-2	ELAV-like protein 1 OS=Homo sapiens GN=ELAVL1 PE=1 SV=2|Isoform 2 of ELAV-like protein 1 OS=Homo sapiens GN=ELAVL1	2	2	13	13	7.76825	7.51525	0.0566125	MSC_UV - OB_UV	eRIC	MSC_vs_OB	limma	0.893324	0.971755	FALSE	no hit
PRKRA	O75569|O75569-2|O75569-3	Interferon-inducible double-stranded RNA-dependent protein kinase activator A OS=Homo sapiens GN=PRKRA PE=1 SV=1|Isoform 2 of Interferon-inducible double-stranded RNA-dependent protein kinase activator A OS=Homo sapiens GN=PRKRA|Isoform 3 of Interferon-inducible double-stranded RNA-dependent protein kinase activator A OS=Homo sapiens GN=PRKRA	2	2	3	8	5.69273	6.56658	0.0825705	MSC_UV - OB_UV	eRIC	MSC_vs_OB	limma	0.895113	0.971755	FALSE	no hit
DUS3L	Q96G46	tRNA-dihydrouridine(47) synthase [NAD(P)(+)]-like OS=Homo sapiens GN=DUS3L PE=1 SV=2	2	2	7	13	5.90957	6.61519	0.0741124	MSC_UV - OB_UV	eRIC	MSC_vs_OB	limma	0.896375	0.971755	FALSE	no hit
RAVER1	A0A087WZ13|E9PAU2	Ribonucleoprotein PTB-binding 1 OS=Homo sapiens GN=RAVER1 PE=1 SV=1	2	2	16	14	6.98586	6.68193	0.0266034	MSC_UV - OB_UV	eRIC	MSC_vs_OB	limma	0.900821	0.97321	FALSE	no hit
TRIM56	Q9BRZ2	E3 ubiquitin-protein ligase TRIM56 OS=Homo sapiens GN=TRIM56 PE=1 SV=3	2	2	7	7	6.07864	5.87252	-0.0501136	MSC_UV - OB_UV	eRIC	MSC_vs_OB	limma	0.903323	0.97321	FALSE	no hit
SRP68	Q9UHB9|Q9UHB9-2|Q9UHB9-3|Q9UHB9-4	Isoform 2 of Signal recognition particle subunit SRP68 OS=Homo sapiens GN=SRP68|Isoform 3 of Signal recognition particle subunit SRP68 OS=Homo sapiens GN=SRP68|Isoform 4 of Signal recognition particle subunit SRP68 OS=Homo sapiens GN=SRP68|Signal recognition particle subunit SRP68 OS=Homo sapiens GN=SRP68 PE=1 SV=2	2	2	2	20	5.43518	6.82943	0.0398796	MSC_UV - OB_UV	eRIC	MSC_vs_OB	limma	0.903746	0.97321	FALSE	no hit
JUP	P14923	Junction plakoglobin OS=Homo sapiens GN=JUP PE=1 SV=3	2	2	8	7	5.51293	6.144	0.11163	MSC_UV - OB_UV	eRIC	MSC_vs_OB	limma	0.904281	0.97321	FALSE	no hit
SAP18	H7BZW6|O00422|X6RAL5	Histone deacetylase complex subunit SAP18 (Fragment) OS=Homo sapiens GN=SAP18 PE=1 SV=2|Histone deacetylase complex subunit SAP18 OS=Homo sapiens GN=SAP18 PE=1 SV=1	2	2	5	7	6.60032	6.78089	0.0260201	MSC_UV - OB_UV	eRIC	MSC_vs_OB	limma	0.911511	0.975633	FALSE	no hit
HSPD1	P10809	60 kDa heat shock protein, mitochondrial OS=Homo sapiens GN=HSPD1 PE=1 SV=2	2	2	4	36	5.54633	8.2276	0.0444799	MSC_UV - OB_UV	eRIC	MSC_vs_OB	limma	0.911985	0.975633	FALSE	no hit
RPS2	P15880	40S ribosomal protein S2 OS=Homo sapiens GN=RPS2 PE=1 SV=2	2	2	16	18	8.22911	8.18288	0.0411726	MSC_UV - OB_UV	eRIC	MSC_vs_OB	limma	0.914547	0.975633	FALSE	no hit
MBNL1	A0A0A0MQX8|C9JP00|Q9NR56	Muscleblind-like protein 1 OS=Homo sapiens GN=MBNL1 PE=1 SV=1|Muscleblind-like protein 1 OS=Homo sapiens GN=MBNL1 PE=1 SV=1|Muscleblind-like protein 1 OS=Homo sapiens GN=MBNL1 PE=1 SV=2	2	NA	3	NA	6.08469	NA	-0.0510543	MSC_UV - OB_UV	eRIC	MSC_vs_OB	limma	0.91636	0.975633	FALSE	no hit
PGK1	P00558|P00558-2	Isoform 2 of Phosphoglycerate kinase 1 OS=Homo sapiens GN=PGK1|Phosphoglycerate kinase 1 OS=Homo sapiens GN=PGK1 PE=1 SV=3	2	2	4	29	5.56659	8.10281	-0.109222	MSC_UV - OB_UV	eRIC	MSC_vs_OB	limma	0.916386	0.975633	FALSE	no hit
RBM17	Q96I25	Splicing factor 45 OS=Homo sapiens GN=RBM17 PE=1 SV=1	2	2	3	16	5.69497	7.01588	0.0418916	MSC_UV - OB_UV	eRIC	MSC_vs_OB	limma	0.916404	0.975633	FALSE	no hit
SUPT5H	O00267|O00267-2	Transcription elongation factor SPT5 OS=Homo sapiens GN=SUPT5H PE=1 SV=1|Isoform 2 of Transcription elongation factor SPT5 OS=Homo sapiens GN=SUPT5H	2	2	18	33	6.34382	6.86425	0.0349287	MSC_UV - OB_UV	eRIC	MSC_vs_OB	limma	0.922025	0.979858	FALSE	no hit
HNRNPC	B2R5W2|G3V4C1|G3V5V7|P07910|P07910-2	Heterogeneous nuclear ribonucleoproteins C1/C2 (Fragment) OS=Homo sapiens GN=HNRNPC PE=1 SV=1|Heterogeneous nuclear ribonucleoproteins C1/C2 OS=Homo sapiens GN=HNRNPC PE=1 SV=1|Heterogeneous nuclear ribonucleoproteins C1/C2 OS=Homo sapiens GN=HNRNPC PE=1 SV=4|Isoform C1 of Heterogeneous nuclear ribonucleoproteins C1/C2 OS=Homo sapiens GN=HNRNPC	2	2	21	23	7.94995	7.9829	0.0232066	MSC_UV - OB_UV	eRIC	MSC_vs_OB	limma	0.925892	0.981681	FALSE	no hit
MAGOH|MAGOHB	P61326|P61326-2|Q96A72	Isoform 2 of Protein mago nashi homolog OS=Homo sapiens GN=MAGOH|Protein mago nashi homolog 2 OS=Homo sapiens GN=MAGOHB PE=1 SV=1|Protein mago nashi homolog OS=Homo sapiens GN=MAGOH PE=1 SV=1	2	2	3	8	6.0769	7.1646	0.0430638	MSC_UV - OB_UV	eRIC	MSC_vs_OB	limma	0.927051	0.981681	FALSE	no hit
PRPF6	O94906|O94906-2	Pre-mRNA-processing factor 6 OS=Homo sapiens GN=PRPF6 PE=1 SV=1|Isoform 2 of Pre-mRNA-processing factor 6 OS=Homo sapiens GN=PRPF6	2	2	5	26	5.73782	7.22386	0.0348776	MSC_UV - OB_UV	eRIC	MSC_vs_OB	limma	0.931745	0.982333	FALSE	no hit
FAM98A	Q8NCA5|Q8NCA5-2	Protein FAM98A OS=Homo sapiens GN=FAM98A PE=1 SV=1|Isoform 2 of Protein FAM98A OS=Homo sapiens GN=FAM98A	2	2	6	11	7.0593	6.96572	0.0445072	MSC_UV - OB_UV	eRIC	MSC_vs_OB	limma	0.932396	0.982333	FALSE	no hit
SBDS	A0A087X020|Q9Y3A5	Ribosome maturation protein SBDS OS=Homo sapiens GN=SBDS PE=1 SV=1|Ribosome maturation protein SBDS OS=Homo sapiens GN=SBDS PE=1 SV=4	2	2	2	13	5.58528	7.2999	0.0251595	MSC_UV - OB_UV	eRIC	MSC_vs_OB	limma	0.934272	0.982333	FALSE	no hit
LRRC47	Q8N1G4	Leucine-rich repeat-containing protein 47 OS=Homo sapiens GN=LRRC47 PE=1 SV=1	2	2	9	18	5.95348	7.15068	-0.0334383	MSC_UV - OB_UV	eRIC	MSC_vs_OB	limma	0.934855	0.982333	FALSE	no hit
DDX5	J3KTA4|P17844|P17844-2	Isoform 2 of Probable ATP-dependent RNA helicase DDX5 OS=Homo sapiens GN=DDX5|Probable ATP-dependent RNA helicase DDX5 OS=Homo sapiens GN=DDX5 PE=1 SV=1	2	2	17	20	7.4019	7.84534	-0.0212588	MSC_UV - OB_UV	eRIC	MSC_vs_OB	limma	0.936948	0.982333	FALSE	no hit
HUWE1	A0A087X1S3|Q7Z6Z7|Q7Z6Z7-2|Q7Z6Z7-3	E3 ubiquitin-protein ligase HUWE1 (Fragment) OS=Homo sapiens GN=HUWE1 PE=1 SV=1|E3 ubiquitin-protein ligase HUWE1 OS=Homo sapiens GN=HUWE1 PE=1 SV=3|Isoform 2 of E3 ubiquitin-protein ligase HUWE1 OS=Homo sapiens GN=HUWE1|Isoform 3 of E3 ubiquitin-protein ligase HUWE1 OS=Homo sapiens GN=HUWE1	2	2	8	65	5.66481	6.9955	0.040949	MSC_UV - OB_UV	eRIC	MSC_vs_OB	limma	0.940567	0.982333	FALSE	no hit
XRCC6	P12956	X-ray repair cross-complementing protein 6 OS=Homo sapiens GN=XRCC6 PE=1 SV=2	2	2	24	33	7.09021	7.79631	-0.0723291	MSC_UV - OB_UV	eRIC	MSC_vs_OB	limma	0.944214	0.982333	FALSE	no hit
ENO1	P06733|P06733-2	Alpha-enolase OS=Homo sapiens GN=ENO1 PE=1 SV=2|Isoform MBP-1 of Alpha-enolase OS=Homo sapiens GN=ENO1	2	2	8	29	6.21612	8.02923	-0.0462863	MSC_UV - OB_UV	eRIC	MSC_vs_OB	limma	0.946402	0.982333	FALSE	no hit
GDI2	P50395|P50395-2|Q5SX87	Isoform 2 of Rab GDP dissociation inhibitor beta OS=Homo sapiens GN=GDI2|Rab GDP dissociation inhibitor beta (Fragment) OS=Homo sapiens GN=GDI2 PE=1 SV=1|Rab GDP dissociation inhibitor beta OS=Homo sapiens GN=GDI2 PE=1 SV=2	2	2	3	20	5.64951	7.76682	-0.0346335	MSC_UV - OB_UV	eRIC	MSC_vs_OB	limma	0.946619	0.982333	FALSE	no hit
SRSF9	Q13242	Serine/arginine-rich splicing factor 9 OS=Homo sapiens GN=SRSF9 PE=1 SV=1	2	2	8	10	6.81879	7.02238	-0.0204611	MSC_UV - OB_UV	eRIC	MSC_vs_OB	limma	0.946744	0.982333	FALSE	no hit
AKAP8	O43823	A-kinase anchor protein 8 OS=Homo sapiens GN=AKAP8 PE=1 SV=1	2	2	11	7	6.9928	6.58345	-0.0289155	MSC_UV - OB_UV	eRIC	MSC_vs_OB	limma	0.949008	0.982333	FALSE	no hit
RPS15A	I3L3P7|P62244	40S ribosomal protein S15a OS=Homo sapiens GN=RPS15A PE=1 SV=1|40S ribosomal protein S15a OS=Homo sapiens GN=RPS15A PE=1 SV=2	2	2	4	4	6.21861	7.04814	-0.023825	MSC_UV - OB_UV	eRIC	MSC_vs_OB	limma	0.949967	0.982333	FALSE	no hit
SERBP1	Q8NC51|Q8NC51-2|Q8NC51-3|Q8NC51-4	Isoform 2 of Plasminogen activator inhibitor 1 RNA-binding protein OS=Homo sapiens GN=SERBP1|Isoform 3 of Plasminogen activator inhibitor 1 RNA-binding protein OS=Homo sapiens GN=SERBP1|Isoform 4 of Plasminogen activator inhibitor 1 RNA-binding protein OS=Homo sapiens GN=SERBP1|Plasminogen activator inhibitor 1 RNA-binding protein OS=Homo sapiens GN=SERBP1 PE=1 SV=2	2	2	17	27	7.17746	7.66366	0.0202999	MSC_UV - OB_UV	eRIC	MSC_vs_OB	limma	0.949971	0.982333	FALSE	no hit
SUPT6H	Q7KZ85|Q7KZ85-2	Isoform 2 of Transcription elongation factor SPT6 OS=Homo sapiens GN=SUPT6H|Transcription elongation factor SPT6 OS=Homo sapiens GN=SUPT6H PE=1 SV=2	2	2	22	37	6.26079	6.52135	0.0146942	MSC_UV - OB_UV	eRIC	MSC_vs_OB	limma	0.950859	0.982333	FALSE	no hit
HSPA5	P11021	78 kDa glucose-regulated protein OS=Homo sapiens GN=HSPA5 PE=1 SV=2	2	2	8	42	5.8264	8.3498	-0.0360673	MSC_UV - OB_UV	eRIC	MSC_vs_OB	limma	0.955646	0.985562	FALSE	no hit
SH3GL1	Q99961|Q99961-2|Q99961-3	Endophilin-A2 OS=Homo sapiens GN=SH3GL1 PE=1 SV=1|Isoform 2 of Endophilin-A2 OS=Homo sapiens GN=SH3GL1|Isoform 3 of Endophilin-A2 OS=Homo sapiens GN=SH3GL1	2	2	3	17	5.61029	6.99855	0.0260891	MSC_UV - OB_UV	eRIC	MSC_vs_OB	limma	0.957442	0.9857	FALSE	no hit
CLTC	A0A087WVQ6|K7EJJ5|Q00610|Q00610-2	Clathrin heavy chain 1 (Fragment) OS=Homo sapiens GN=CLTC PE=1 SV=1|Clathrin heavy chain 1 OS=Homo sapiens GN=CLTC PE=1 SV=5|Clathrin heavy chain OS=Homo sapiens GN=CLTC PE=1 SV=1|Isoform 2 of Clathrin heavy chain 1 OS=Homo sapiens GN=CLTC	2	2	7	59	5.70999	7.90681	-0.0206155	MSC_UV - OB_UV	eRIC	MSC_vs_OB	limma	0.962511	0.989201	FALSE	no hit
MTPAP	Q9NVV4|Q9NVV4-2	Isoform 2 of Poly(A) RNA polymerase, mitochondrial OS=Homo sapiens GN=MTPAP|Poly(A) RNA polymerase, mitochondrial OS=Homo sapiens GN=MTPAP PE=1 SV=1	2	2	7	8	6.54074	6.53404	0.0176379	MSC_UV - OB_UV	eRIC	MSC_vs_OB	limma	0.966493	0.991575	FALSE	no hit
APOBEC3B	B0QYD3|Q9UH17|Q9UH17-3	DNA dC->dU-editing enzyme APOBEC-3B OS=Homo sapiens GN=APOBEC3B PE=1 SV=1|DNA dC->dU-editing enzyme APOBEC-3B OS=Homo sapiens GN=APOBEC3B PE=1 SV=1|Isoform 3 of DNA dC->dU-editing enzyme APOBEC-3B OS=Homo sapiens GN=APOBEC3B	2	2	5	3	6.65376	6.11845	-0.0204716	MSC_UV - OB_UV	eRIC	MSC_vs_OB	limma	0.969315	0.992752	FALSE	no hit
DHX29	A0A087WYN9|Q7Z478	ATP-dependent RNA helicase DHX29 OS=Homo sapiens GN=DHX29 PE=1 SV=1|ATP-dependent RNA helicase DHX29 OS=Homo sapiens GN=DHX29 PE=1 SV=2	2	2	11	26	5.91619	6.70656	-0.00843351	MSC_UV - OB_UV	eRIC	MSC_vs_OB	limma	0.975693	0.996059	FALSE	no hit
ISY1	A8MVI5|Q9ULR0|Q9ULR0-1|Q9ULR0-2	Isoform 1 of Pre-mRNA-splicing factor ISY1 homolog OS=Homo sapiens GN=ISY1|Isoform 2 of Pre-mRNA-splicing factor ISY1 homolog OS=Homo sapiens GN=ISY1|Pre-mRNA-splicing factor ISY1 homolog OS=Homo sapiens GN=ISY1 PE=1 SV=1|Pre-mRNA-splicing factor ISY1 homolog OS=Homo sapiens GN=ISY1 PE=1 SV=3	2	2	5	9	5.95834	6.51006	0.0108578	MSC_UV - OB_UV	eRIC	MSC_vs_OB	limma	0.976711	0.996059	FALSE	no hit
YARS2	Q9Y2Z4	Tyrosine--tRNA ligase, mitochondrial OS=Homo sapiens GN=YARS2 PE=1 SV=2	2	2	7	8	6.24105	6.90461	0.00957791	MSC_UV - OB_UV	eRIC	MSC_vs_OB	limma	0.979897	0.996059	FALSE	no hit
EIF4E2	B4E1E4|B8ZZ50|B8ZZL3|B9A023|B9A044|O60573|O60573-2	Eukaryotic translation initiation factor 4E type 2 OS=Homo sapiens GN=EIF4E2 PE=1 SV=1|Isoform 2 of Eukaryotic translation initiation factor 4E type 2 OS=Homo sapiens GN=EIF4E2	2	2	2	12	5.92462	6.68745	0.00607166	MSC_UV - OB_UV	eRIC	MSC_vs_OB	limma	0.981164	0.996059	FALSE	no hit
CCT7	F8WAM2|Q99832|Q99832-3	Isoform 3 of T-complex protein 1 subunit eta OS=Homo sapiens GN=CCT7|T-complex protein 1 subunit eta (Fragment) OS=Homo sapiens GN=CCT7 PE=1 SV=1|T-complex protein 1 subunit eta OS=Homo sapiens GN=CCT7 PE=1 SV=2	2	2	5	25	5.9032	7.90893	0.0139687	MSC_UV - OB_UV	eRIC	MSC_vs_OB	limma	0.982324	0.996059	FALSE	no hit
SAFB	Q15424|Q15424-3|Q15424-4	Scaffold attachment factor B1 OS=Homo sapiens GN=SAFB PE=1 SV=4|Isoform 3 of Scaffold attachment factor B1 OS=Homo sapiens GN=SAFB|Isoform 4 of Scaffold attachment factor B1 OS=Homo sapiens GN=SAFB	2	2	7	20	5.79246	7.28178	0.00846093	MSC_UV - OB_UV	eRIC	MSC_vs_OB	limma	0.983183	0.996059	FALSE	no hit
HSP90AA1	P07900|P07900-2	Heat shock protein HSP 90-alpha OS=Homo sapiens GN=HSP90AA1 PE=1 SV=5|Isoform 2 of Heat shock protein HSP 90-alpha OS=Homo sapiens GN=HSP90AA1	2	2	7	20	5.8608	7.90517	0.0151675	MSC_UV - OB_UV	eRIC	MSC_vs_OB	limma	0.984301	0.996059	FALSE	no hit
NSUN5	Q96P11-2	Isoform 2 of Probable 28S rRNA (cytosine-C(5))-methyltransferase OS=Homo sapiens GN=NSUN5	2	2	5	11	5.86226	6.56695	-0.0100738	MSC_UV - OB_UV	eRIC	MSC_vs_OB	limma	0.987202	0.996232	FALSE	no hit
KIAA0430	G8JLP4|Q9Y4F3|Q9Y4F3-3|Q9Y4F3-4|Q9Y4F3-5	Meiosis arrest female protein 1 OS=Homo sapiens GN=KIAA0430 PE=1 SV=1|Meiosis arrest female protein 1 OS=Homo sapiens GN=KIAA0430 PE=1 SV=6|Isoform 2 of Meiosis arrest female protein 1 OS=Homo sapiens GN=KIAA0430|Isoform 3 of Meiosis arrest female protein 1 OS=Homo sapiens GN=KIAA0430|Isoform 4 of Meiosis arrest female protein 1 OS=Homo sapiens GN=KIAA0430	2	2	7	6	5.56208	6.24109	-0.00571722	MSC_UV - OB_UV	eRIC	MSC_vs_OB	limma	0.987832	0.996232	FALSE	no hit
ZNF326	Q5BKZ1|Q5BKZ1-3	DBIRD complex subunit ZNF326 OS=Homo sapiens GN=ZNF326 PE=1 SV=2|Isoform 3 of DBIRD complex subunit ZNF326 OS=Homo sapiens GN=ZNF326	2	2	11	18	6.51499	7.12866	0.00359236	MSC_UV - OB_UV	eRIC	MSC_vs_OB	limma	0.989578	0.996298	FALSE	no hit
HSPA8	E9PKE3|E9PN89|P11142	Heat shock cognate 71 kDa protein (Fragment) OS=Homo sapiens GN=HSPA8 PE=1 SV=1|Heat shock cognate 71 kDa protein OS=Homo sapiens GN=HSPA8 PE=1 SV=1	2	2	10	29	6.12244	8.04565	0.0010679	MSC_UV - OB_UV	eRIC	MSC_vs_OB	limma	0.995538	0.998544	FALSE	no hit
TNPO1	Q92973|Q92973-2	Transportin-1 OS=Homo sapiens GN=TNPO1 PE=1 SV=2|Isoform 2 of Transportin-1 OS=Homo sapiens GN=TNPO1	2	2	6	11	6.53414	7.23543	-0.00221288	MSC_UV - OB_UV	eRIC	MSC_vs_OB	limma	0.995647	0.998544	FALSE	no hit
AGO3	Q9H9G7	Protein argonaute-3 OS=Homo sapiens GN=AGO3 PE=1 SV=2	2	1	7	2	5.77836	5.66724	-0.00192888	MSC_UV - OB_UV	eRIC	MSC_vs_OB	limma	0.99686	0.998544	FALSE	no hit
C11orf68	Q9H3H3|Q9H3H3-2|Q9H3H3-3	UPF0696 protein C11orf68 OS=Homo sapiens GN=C11orf68 PE=1 SV=2|Isoform 2 of UPF0696 protein C11orf68 OS=Homo sapiens GN=C11orf68|Isoform 3 of UPF0696 protein C11orf68 OS=Homo sapiens GN=C11orf68	2	2	3	6	6.2767	6.81205	-0.000489115	MSC_UV - OB_UV	eRIC	MSC_vs_OB	limma	0.998686	0.998686	FALSE	no hit

## Sheet: eRIC (OSRH_2011_5_UV - OB_UV)
gene_name	protein_id	description	found.in.reps_eRIC	found.in.reps_FP	max.qupm_eRIC	max.qupm_FP	average.top3_eRIC	average.top3_FP	logFC	comparison	sample	class	hit_annotation_method	pvalue	fdr	hit	hit_annotation
ELAVL2	A0A0A0MRX1|Q12926|Q12926-2	ELAV-like protein OS=Homo sapiens GN=ELAVL2 PE=1 SV=1|ELAV-like protein 2 OS=Homo sapiens GN=ELAVL2 PE=1 SV=2|Isoform 2 of ELAV-like protein 2 OS=Homo sapiens GN=ELAVL2	2	1	13	4	7.55187	5.87974	4.10988	OSRH_2011l5_UV - OB_UV	eRIC	against_OB	limma	7.9157e-12	1.56467e-09	TRUE	hit
PARP1	P09874	Poly [ADP-ribose] polymerase 1 OS=Homo sapiens GN=PARP1 PE=1 SV=4	2	2	17	48	6.18713	7.59932	2.94601	OSRH_2011l5_UV - OB_UV	eRIC	against_OB	limma	9.64308e-08	2.94217e-06	TRUE	hit
MRPL39	C9JG87|Q9NYK5|Q9NYK5-2	39S ribosomal protein L39, mitochondrial (Fragment) OS=Homo sapiens GN=MRPL39 PE=1 SV=1|39S ribosomal protein L39, mitochondrial OS=Homo sapiens GN=MRPL39 PE=1 SV=3|Isoform 2 of 39S ribosomal protein L39, mitochondrial OS=Homo sapiens GN=MRPL39	2	2	3	9	5.77281	6.60682	2.86598	OSRH_2011l5_UV - OB_UV	eRIC	against_OB	limma	1.79098e-09	1.77009e-07	TRUE	hit
AKAP1	Q92667	A-kinase anchor protein 1, mitochondrial OS=Homo sapiens GN=AKAP1 PE=1 SV=1	2	2	17	13	6.49986	6.25938	2.78473	OSRH_2011l5_UV - OB_UV	eRIC	against_OB	limma	5.23575e-10	7.762e-08	TRUE	hit
IGF2BP3	O00425	Insulin-like growth factor 2 mRNA-binding protein 3 OS=Homo sapiens GN=IGF2BP3 PE=1 SV=2	2	2	19	13	7.67161	6.7648	2.64996	OSRH_2011l5_UV - OB_UV	eRIC	against_OB	limma	5.09931e-08	2.01593e-06	TRUE	hit
ZCCHC3	Q9NUD5	Zinc finger CCHC domain-containing protein 3 OS=Homo sapiens GN=ZCCHC3 PE=1 SV=1	2	2	7	8	6.68509	6.10043	2.54802	OSRH_2011l5_UV - OB_UV	eRIC	against_OB	limma	0.00156048	0.0071182	TRUE	hit
MEX3A	A1L020	RNA-binding protein MEX3A OS=Homo sapiens GN=MEX3A PE=1 SV=1	2	2	8	2	6.22116	5.55258	2.51997	OSRH_2011l5_UV - OB_UV	eRIC	against_OB	limma	7.10355e-08	2.34342e-06	TRUE	hit
ALG13	Q9NP73|Q9NP73-3|Q9NP73-4	Putative bifunctional UDP-N-acetylglucosamine transferase and deubiquitinase ALG13 OS=Homo sapiens GN=ALG13 PE=1 SV=2|Isoform 3 of Putative bifunctional UDP-N-acetylglucosamine transferase and deubiquitinase ALG13 OS=Homo sapiens GN=ALG13|Isoform 4 of Putative bifunctional UDP-N-acetylglucosamine transferase and deubiquitinase ALG13 OS=Homo sapiens GN=ALG13	2	NA	3	NA	5.66652	NA	2.47442	OSRH_2011l5_UV - OB_UV	eRIC	against_OB	limma	5.62123e-08	2.08337e-06	TRUE	hit
RPUSD3	Q6P087|Q6P087-2	RNA pseudouridylate synthase domain-containing protein 3 OS=Homo sapiens GN=RPUSD3 PE=1 SV=3|Isoform 2 of RNA pseudouridylate synthase domain-containing protein 3 OS=Homo sapiens GN=RPUSD3	2	2	2	3	5.78034	5.57867	2.4167	OSRH_2011l5_UV - OB_UV	eRIC	against_OB	limma	2.02056e-08	1.02707e-06	TRUE	hit
TRUB2	O95900	Probable tRNA pseudouridine synthase 2 OS=Homo sapiens GN=TRUB2 PE=1 SV=1	2	2	5	4	6.18579	5.63634	2.33737	OSRH_2011l5_UV - OB_UV	eRIC	against_OB	limma	1.09521e-06	1.74325e-05	TRUE	hit
PEG10	A0A087WUL4|A0A087WX23|A0A087WXK2|Q86TG7	Retrotransposon-derived protein PEG10 OS=Homo sapiens GN=PEG10 PE=1 SV=1|Retrotransposon-derived protein PEG10 OS=Homo sapiens GN=PEG10 PE=1 SV=1|Retrotransposon-derived protein PEG10 OS=Homo sapiens GN=PEG10 PE=1 SV=1|Retrotransposon-derived protein PEG10 OS=Homo sapiens GN=PEG10 PE=1 SV=2	2	2	3	5	5.79345	5.68713	2.32614	OSRH_2011l5_UV - OB_UV	eRIC	against_OB	limma	1.63787e-05	0.000167458	TRUE	hit
OBSL1	A6NN50|O75147|O75147-1|O75147-2|O75147-4	Isoform 2 of Obscurin-like protein 1 OS=Homo sapiens GN=OBSL1|Isoform 3 of Obscurin-like protein 1 OS=Homo sapiens GN=OBSL1|Isoform 4 of Obscurin-like protein 1 OS=Homo sapiens GN=OBSL1|Obscurin-like protein 1 OS=Homo sapiens GN=OBSL1 PE=1 SV=1|Obscurin-like protein 1 OS=Homo sapiens GN=OBSL1 PE=1 SV=4	2	2	6	10	5.55504	6.12394	2.30259	OSRH_2011l5_UV - OB_UV	eRIC	against_OB	limma	1.26204e-05	0.000143921	TRUE	hit
RPUSD4	Q96CM3|Q96CM3-2	Isoform 2 of RNA pseudouridylate synthase domain-containing protein 4 OS=Homo sapiens GN=RPUSD4|RNA pseudouridylate synthase domain-containing protein 4 OS=Homo sapiens GN=RPUSD4 PE=1 SV=1	2	NA	4	NA	6.06434	NA	2.3002	OSRH_2011l5_UV - OB_UV	eRIC	against_OB	limma	6.17527e-06	7.79136e-05	TRUE	hit
YBX1	P67809	Nuclease-sensitive element-binding protein 1 OS=Homo sapiens GN=YBX1 PE=1 SV=3	2	2	16	14	7.05539	7.11062	2.29816	OSRH_2011l5_UV - OB_UV	eRIC	against_OB	limma	4.794e-08	2.01593e-06	TRUE	hit
NGRN	Q9NPE2	Neugrin OS=Homo sapiens GN=NGRN PE=1 SV=2	2	2	5	4	5.85689	5.88351	2.27594	OSRH_2011l5_UV - OB_UV	eRIC	against_OB	limma	4.61901e-05	0.000385785	TRUE	hit
YARS2	Q9Y2Z4	Tyrosine--tRNA ligase, mitochondrial OS=Homo sapiens GN=YARS2 PE=1 SV=2	2	2	7	8	6.24105	6.90461	2.27407	OSRH_2011l5_UV - OB_UV	eRIC	against_OB	limma	1.49115e-05	0.000160773	TRUE	hit
POLRMT	O00411	DNA-directed RNA polymerase, mitochondrial OS=Homo sapiens GN=POLRMT PE=1 SV=2	2	2	6	5	5.90921	5.88492	2.21467	OSRH_2011l5_UV - OB_UV	eRIC	against_OB	limma	1.13116e-05	0.000131525	TRUE	hit
MCAT	Q8IVS2	Malonyl-CoA-acyl carrier protein transacylase, mitochondrial OS=Homo sapiens GN=MCAT PE=1 SV=2	2	2	3	5	5.79781	6.09811	2.17319	OSRH_2011l5_UV - OB_UV	eRIC	against_OB	limma	1.57228e-06	2.3309e-05	TRUE	hit
TFAM	Q00059|Q00059-2	Isoform 2 of Transcription factor A, mitochondrial OS=Homo sapiens GN=TFAM|Transcription factor A, mitochondrial OS=Homo sapiens GN=TFAM PE=1 SV=1	2	2	7	12	5.98663	7.28261	2.06132	OSRH_2011l5_UV - OB_UV	eRIC	against_OB	limma	1.84952e-07	4.88257e-06	TRUE	hit
MRM3	Q9HC36	rRNA methyltransferase 3, mitochondrial OS=Homo sapiens GN=MRM3 PE=1 SV=2	2	2	7	8	6.44893	6.3875	2.02321	OSRH_2011l5_UV - OB_UV	eRIC	against_OB	limma	1.0237e-05	0.00012141	TRUE	hit
WBSCR16	A0A087WT38|Q96I51|Q96I51-2|Q96I51-3	Isoform 2 of Williams-Beuren syndrome chromosomal region 16 protein OS=Homo sapiens GN=WBSCR16|Isoform 3 of Williams-Beuren syndrome chromosomal region 16 protein OS=Homo sapiens GN=WBSCR16|Williams-Beuren syndrome chromosomal region 16 protein (Fragment) OS=Homo sapiens GN=WBSCR16 PE=1 SV=1|Williams-Beuren syndrome chromosomal region 16 protein OS=Homo sapiens GN=WBSCR16 PE=1 SV=2	2	2	3	4	5.56743	6.34267	1.9761	OSRH_2011l5_UV - OB_UV	eRIC	against_OB	limma	1.24918e-06	1.89939e-05	TRUE	hit
MSI2	B4DHE8|Q96DH6|Q96DH6-2	Isoform 2 of RNA-binding protein Musashi homolog 2 OS=Homo sapiens GN=MSI2|RNA-binding protein Musashi homolog 2 OS=Homo sapiens GN=MSI2 PE=1 SV=1	2	1	6	3	7.06504	6.10796	1.971	OSRH_2011l5_UV - OB_UV	eRIC	against_OB	limma	0.00090764	0.00451319	TRUE	hit
DDX28	Q9NUL7	Probable ATP-dependent RNA helicase DDX28 OS=Homo sapiens GN=DDX28 PE=1 SV=2	2	2	6	9	6.15313	6.26204	1.84365	OSRH_2011l5_UV - OB_UV	eRIC	against_OB	limma	0.00030136	0.00186153	TRUE	hit
MRPL3	E7ETU7|H0Y9G6|P09001	39S ribosomal protein L3, mitochondrial OS=Homo sapiens GN=MRPL3 PE=1 SV=1|39S ribosomal protein L3, mitochondrial (Fragment) OS=Homo sapiens GN=MRPL3 PE=1 SV=1|39S ribosomal protein L3, mitochondrial OS=Homo sapiens GN=MRPL3 PE=1 SV=1	2	2	8	13	6.18251	6.82648	1.83627	OSRH_2011l5_UV - OB_UV	eRIC	against_OB	limma	5.63556e-07	1.04925e-05	TRUE	hit
PA2G4	Q9UQ80|Q9UQ80-2	Isoform 2 of Proliferation-associated protein 2G4 OS=Homo sapiens GN=PA2G4|Proliferation-associated protein 2G4 OS=Homo sapiens GN=PA2G4 PE=1 SV=3	2	2	11	21	6.84401	7.36429	1.8257	OSRH_2011l5_UV - OB_UV	eRIC	against_OB	limma	0.000197691	0.00136315	TRUE	hit
CLUH	I3L2B0|K7EIG1|O75153	Clustered mitochondria protein homolog (Fragment) OS=Homo sapiens GN=CLUH PE=1 SV=2|Clustered mitochondria protein homolog (Fragment) OS=Homo sapiens GN=CLUH PE=1 SV=2|Clustered mitochondria protein homolog OS=Homo sapiens GN=CLUH PE=1 SV=2	2	2	4	37	5.52461	7.07358	1.76453	OSRH_2011l5_UV - OB_UV	eRIC	against_OB	limma	4.95629e-07	1.01348e-05	TRUE	hit
LRRC47	Q8N1G4	Leucine-rich repeat-containing protein 47 OS=Homo sapiens GN=LRRC47 PE=1 SV=1	2	2	9	18	5.95348	7.15068	1.75304	OSRH_2011l5_UV - OB_UV	eRIC	against_OB	limma	0.000475991	0.00266286	TRUE	hit
SSBP1	A0A0G2JLD8|E7EUY5|Q04837	Single-stranded DNA-binding protein, mitochondrial (Fragment) OS=Homo sapiens GN=SSBP1 PE=1 SV=1|Single-stranded DNA-binding protein, mitochondrial OS=Homo sapiens GN=SSBP1 PE=1 SV=1	2	2	6	10	6.53592	7.48984	1.7296	OSRH_2011l5_UV - OB_UV	eRIC	against_OB	limma	2.04122e-05	0.00020174	TRUE	hit
HSPA9	P38646	Stress-70 protein, mitochondrial OS=Homo sapiens GN=HSPA9 PE=1 SV=2	2	2	6	35	5.56405	7.96741	1.69767	OSRH_2011l5_UV - OB_UV	eRIC	against_OB	limma	0.00029156	0.00182475	TRUE	hit
MTERF3	E5RIK9|Q96E29|Q96E29-2|Q96E29-3	Isoform 2 of Transcription termination factor 3, mitochondrial OS=Homo sapiens GN=MTERF3|Isoform 3 of Transcription termination factor 3, mitochondrial OS=Homo sapiens GN=MTERF3|Transcription termination factor 3, mitochondrial OS=Homo sapiens GN=MTERF3 PE=1 SV=1|Transcription termination factor 3, mitochondrial OS=Homo sapiens GN=MTERF3 PE=1 SV=2	2	2	6	10	5.70135	6.08674	1.68344	OSRH_2011l5_UV - OB_UV	eRIC	against_OB	limma	5.3791e-05	0.000431055	TRUE	hit
HSPD1	P10809	60 kDa heat shock protein, mitochondrial OS=Homo sapiens GN=HSPD1 PE=1 SV=2	2	2	4	36	5.54633	8.2276	1.67822	OSRH_2011l5_UV - OB_UV	eRIC	against_OB	limma	0.000607727	0.0032177	TRUE	hit
TRMT10C	Q7L0Y3	Mitochondrial ribonuclease P protein 1 OS=Homo sapiens GN=TRMT10C PE=1 SV=2	2	2	7	15	6.32391	6.87012	1.66883	OSRH_2011l5_UV - OB_UV	eRIC	against_OB	limma	0.00649644	0.0209369	TRUE	hit
FASN	A0A0U1RQF0|P49327	Fatty acid synthase OS=Homo sapiens GN=FASN PE=1 SV=1|Fatty acid synthase OS=Homo sapiens GN=FASN PE=1 SV=3	2	2	12	82	5.89159	7.79197	1.62501	OSRH_2011l5_UV - OB_UV	eRIC	against_OB	limma	0.00285544	0.0116778	TRUE	hit
LARP1	H0YC73|Q6PKG0	La-related protein 1 (Fragment) OS=Homo sapiens GN=LARP1 PE=1 SV=1|La-related protein 1 OS=Homo sapiens GN=LARP1 PE=1 SV=2	2	2	31	31	7.10853	7.26802	1.54933	OSRH_2011l5_UV - OB_UV	eRIC	against_OB	limma	0.00057275	0.00308764	TRUE	hit
PUS7	Q96PZ0	Pseudouridylate synthase 7 homolog OS=Homo sapiens GN=PUS7 PE=1 SV=2	2	2	6	21	5.68254	6.87364	1.51979	OSRH_2011l5_UV - OB_UV	eRIC	against_OB	limma	0.00307932	0.0122439	TRUE	hit
HSP90AB1	P08238	Heat shock protein HSP 90-beta OS=Homo sapiens GN=HSP90AB1 PE=1 SV=4	2	2	8	20	6.22441	8.20037	1.50635	OSRH_2011l5_UV - OB_UV	eRIC	against_OB	limma	0.0157821	0.0419678	TRUE	hit
MRM1	Q6IN84	rRNA methyltransferase 1, mitochondrial OS=Homo sapiens GN=MRM1 PE=1 SV=1	2	2	4	4	5.79573	5.88293	1.48829	OSRH_2011l5_UV - OB_UV	eRIC	against_OB	limma	9.45539e-05	0.000728188	TRUE	hit
MRPL19	P49406	39S ribosomal protein L19, mitochondrial OS=Homo sapiens GN=MRPL19 PE=1 SV=2	2	2	2	9	5.55915	6.41359	1.47313	OSRH_2011l5_UV - OB_UV	eRIC	against_OB	limma	3.74966e-06	5.17105e-05	TRUE	hit
TFB2M	Q9H5Q4	Dimethyladenosine transferase 2, mitochondrial OS=Homo sapiens GN=TFB2M PE=1 SV=1	2	2	7	11	6.00014	6.44945	1.46488	OSRH_2011l5_UV - OB_UV	eRIC	against_OB	limma	0.00127942	0.00597396	TRUE	hit
MRPL1	Q9BYD6	39S ribosomal protein L1, mitochondrial OS=Homo sapiens GN=MRPL1 PE=1 SV=2	2	2	6	7	6.26095	6.53132	1.44522	OSRH_2011l5_UV - OB_UV	eRIC	against_OB	limma	0.00166348	0.00753012	TRUE	hit
DHX30	H7BXY3|Q7L2E3|Q7L2E3-2|Q7L2E3-3	Isoform 2 of Putative ATP-dependent RNA helicase DHX30 OS=Homo sapiens GN=DHX30|Isoform 3 of Putative ATP-dependent RNA helicase DHX30 OS=Homo sapiens GN=DHX30|Putative ATP-dependent RNA helicase DHX30 OS=Homo sapiens GN=DHX30 PE=1 SV=1	2	2	30	28	7.02777	6.68074	1.4268	OSRH_2011l5_UV - OB_UV	eRIC	against_OB	limma	1.56909e-05	0.000166155	TRUE	hit
GEMIN5	Q8TEQ6	Gem-associated protein 5 OS=Homo sapiens GN=GEMIN5 PE=1 SV=3	2	2	12	34	5.88384	6.83162	1.42595	OSRH_2011l5_UV - OB_UV	eRIC	against_OB	limma	1.48739e-05	0.000160773	TRUE	hit
PPIF	P30405	Peptidyl-prolyl cis-trans isomerase F, mitochondrial OS=Homo sapiens GN=PPIF PE=1 SV=1	2	2	2	8	5.7024	7.14995	1.4007	OSRH_2011l5_UV - OB_UV	eRIC	against_OB	limma	0.000153118	0.00109397	TRUE	hit
CAPRIN1	A0A087X082|Q14444	Caprin-1 OS=Homo sapiens GN=CAPRIN1 PE=1 SV=1|Caprin-1 OS=Homo sapiens GN=CAPRIN1 PE=1 SV=2	2	2	18	19	7.88987	7.44558	1.39739	OSRH_2011l5_UV - OB_UV	eRIC	against_OB	limma	4.68452e-05	0.000385822	TRUE	hit
ZNF277	Q9NRM2	Zinc finger protein 277 OS=Homo sapiens GN=ZNF277 PE=1 SV=2	2	1	3	3	5.85916	5.86707	1.39702	OSRH_2011l5_UV - OB_UV	eRIC	against_OB	limma	9.83572e-07	1.71547e-05	TRUE	hit
FASTKD2	Q9NYY8	FAST kinase domain-containing protein 2, mitochondrial OS=Homo sapiens GN=FASTKD2 PE=1 SV=1	2	2	16	10	6.98454	6.24869	1.39083	OSRH_2011l5_UV - OB_UV	eRIC	against_OB	limma	0.00295037	0.0119833	TRUE	hit
MRPL37	Q9BZE1	39S ribosomal protein L37, mitochondrial OS=Homo sapiens GN=MRPL37 PE=1 SV=2	2	2	9	15	6.6433	6.78576	1.33864	OSRH_2011l5_UV - OB_UV	eRIC	against_OB	limma	0.00678519	0.0215167	TRUE	hit
NAA15	A0A0B4J1W3|Q9BXJ9	N-alpha-acetyltransferase 15, NatA auxiliary subunit OS=Homo sapiens GN=NAA15 PE=1 SV=1	2	2	5	28	5.68922	6.97077	1.3202	OSRH_2011l5_UV - OB_UV	eRIC	against_OB	limma	1.00555e-05	0.00012141	TRUE	hit
NAP1L1	B7Z9C2|F5H4R6|F8VUX1|F8VV59|F8VXI6|F8VY35|F8W020|F8W0J6|F8W118|H0YHC3|H0YIV4|P55209|P55209-2|P55209-3	Isoform 2 of Nucleosome assembly protein 1-like 1 OS=Homo sapiens GN=NAP1L1|Isoform 3 of Nucleosome assembly protein 1-like 1 OS=Homo sapiens GN=NAP1L1|Nucleosome assembly protein 1-like 1 (Fragment) OS=Homo sapiens GN=NAP1L1 PE=1 SV=1|Nucleosome assembly protein 1-like 1 OS=Homo sapiens GN=NAP1L1 PE=1 SV=1	2	2	2	9	5.77886	6.87824	1.29592	OSRH_2011l5_UV - OB_UV	eRIC	against_OB	limma	0.00537884	0.0180081	TRUE	hit
YARS	A0A0C4DGZ5|P54577	Tyrosine--tRNA ligase OS=Homo sapiens GN=YARS PE=1 SV=1|Tyrosine--tRNA ligase, cytoplasmic OS=Homo sapiens GN=YARS PE=1 SV=4	2	2	5	31	5.44686	7.73518	1.27651	OSRH_2011l5_UV - OB_UV	eRIC	against_OB	limma	0.00232453	0.00985811	TRUE	hit
MRPL11	Q9Y3B7|Q9Y3B7-2	39S ribosomal protein L11, mitochondrial OS=Homo sapiens GN=MRPL11 PE=1 SV=1|Isoform 2 of 39S ribosomal protein L11, mitochondrial OS=Homo sapiens GN=MRPL11	2	2	3	7	5.587	6.87291	1.27472	OSRH_2011l5_UV - OB_UV	eRIC	against_OB	limma	0.00188281	0.00839478	TRUE	hit
ERAL1	O75616	GTPase Era, mitochondrial OS=Homo sapiens GN=ERAL1 PE=1 SV=2	2	2	4	4	5.73142	6.02419	1.27154	OSRH_2011l5_UV - OB_UV	eRIC	against_OB	limma	0.00638605	0.0207153	TRUE	hit
SUPV3L1	Q8IYB8	ATP-dependent RNA helicase SUPV3L1, mitochondrial OS=Homo sapiens GN=SUPV3L1 PE=1 SV=1	2	2	3	10	5.63943	6.3768	1.23784	OSRH_2011l5_UV - OB_UV	eRIC	against_OB	limma	0.00013608	0.000984089	TRUE	hit
YBX3	P16989|P16989-2|P16989-3	Isoform 2 of Y-box-binding protein 3 OS=Homo sapiens GN=YBX3|Isoform 3 of Y-box-binding protein 3 OS=Homo sapiens GN=YBX3|Y-box-binding protein 3 OS=Homo sapiens GN=YBX3 PE=1 SV=4	2	2	22	11	7.80947	6.97383	1.21876	OSRH_2011l5_UV - OB_UV	eRIC	against_OB	limma	0.00110524	0.00532852	TRUE	hit
MTPAP	Q9NVV4|Q9NVV4-2	Isoform 2 of Poly(A) RNA polymerase, mitochondrial OS=Homo sapiens GN=MTPAP|Poly(A) RNA polymerase, mitochondrial OS=Homo sapiens GN=MTPAP PE=1 SV=1	2	2	7	8	6.54074	6.53404	1.21299	OSRH_2011l5_UV - OB_UV	eRIC	against_OB	limma	0.0095997	0.0275345	TRUE	hit
MRPL4	K7EKI4|K7ELF1|K7ELQ0|K7ES61|Q9BYD3|Q9BYD3-2|X6RAY8	39S ribosomal protein L4, mitochondrial (Fragment) OS=Homo sapiens GN=MRPL4 PE=1 SV=1|39S ribosomal protein L4, mitochondrial OS=Homo sapiens GN=MRPL4 PE=1 SV=1|Isoform 2 of 39S ribosomal protein L4, mitochondrial OS=Homo sapiens GN=MRPL4	2	2	4	8	5.94186	6.42599	1.20185	OSRH_2011l5_UV - OB_UV	eRIC	against_OB	limma	0.0025962	0.0108419	TRUE	hit
LARP4B	Q92615	La-related protein 4B OS=Homo sapiens GN=LARP4B PE=1 SV=3	2	2	18	12	6.76719	6.40181	1.19309	OSRH_2011l5_UV - OB_UV	eRIC	against_OB	limma	0.000310092	0.00189572	TRUE	hit
ANKRD17	H0YM23|O75179|O75179-2|O75179-6|O75179-7	Ankyrin repeat domain-containing protein 17 (Fragment) OS=Homo sapiens GN=ANKRD17 PE=1 SV=1|Ankyrin repeat domain-containing protein 17 OS=Homo sapiens GN=ANKRD17 PE=1 SV=3|Isoform 2 of Ankyrin repeat domain-containing protein 17 OS=Homo sapiens GN=ANKRD17|Isoform 6 of Ankyrin repeat domain-containing protein 17 OS=Homo sapiens GN=ANKRD17|Isoform 7 of Ankyrin repeat domain-containing protein 17 O…	2	2	8	25	5.68905	6.38068	1.18518	OSRH_2011l5_UV - OB_UV	eRIC	against_OB	limma	0.00231361	0.00985811	TRUE	hit
MRPL44	Q9H9J2	39S ribosomal protein L44, mitochondrial OS=Homo sapiens GN=MRPL44 PE=1 SV=1	2	2	3	10	5.68713	6.5933	1.16518	OSRH_2011l5_UV - OB_UV	eRIC	against_OB	limma	0.0021248	0.0093334	TRUE	hit
TRIM28	Q13263|Q13263-2	Isoform 2 of Transcription intermediary factor 1-beta OS=Homo sapiens GN=TRIM28|Transcription intermediary factor 1-beta OS=Homo sapiens GN=TRIM28 PE=1 SV=5	2	2	2	29	5.59532	7.75873	1.16389	OSRH_2011l5_UV - OB_UV	eRIC	against_OB	limma	0.0035094	0.0131713	TRUE	hit
MRPL38	Q96DV4	39S ribosomal protein L38, mitochondrial OS=Homo sapiens GN=MRPL38 PE=1 SV=2	2	2	3	13	5.53386	6.68214	1.15153	OSRH_2011l5_UV - OB_UV	eRIC	against_OB	limma	0.0098645	0.0278877	TRUE	hit
PNO1	Q9NRX1	RNA-binding protein PNO1 OS=Homo sapiens GN=PNO1 PE=1 SV=1	2	2	2	8	5.72283	7.05757	1.14015	OSRH_2011l5_UV - OB_UV	eRIC	against_OB	limma	0.00116805	0.00558591	TRUE	hit
CNOT4	O95628|O95628-10|O95628-2|O95628-3|O95628-4|O95628-5|O95628-6|O95628-7|O95628-8|O95628-9	CCR4-NOT transcription complex subunit 4 OS=Homo sapiens GN=CNOT4 PE=1 SV=3|Isoform 10 of CCR4-NOT transcription complex subunit 4 OS=Homo sapiens GN=CNOT4|Isoform 2 of CCR4-NOT transcription complex subunit 4 OS=Homo sapiens GN=CNOT4|Isoform 3 of CCR4-NOT transcription complex subunit 4 OS=Homo sapiens GN=CNOT4|Isoform 4 of CCR4-NOT transcription complex subunit 4 OS=Homo sapiens GN=CNOT4|Isofor…	2	2	7	3	5.90757	5.7421	1.12703	OSRH_2011l5_UV - OB_UV	eRIC	against_OB	limma	0.0174411	0.0452443	TRUE	hit
TFB1M	Q8WVM0	Dimethyladenosine transferase 1, mitochondrial OS=Homo sapiens GN=TFB1M PE=1 SV=1	2	2	3	5	5.72446	6.03134	1.12498	OSRH_2011l5_UV - OB_UV	eRIC	against_OB	limma	0.0105742	0.029718	TRUE	hit
RANBP2	P49792	E3 SUMO-protein ligase RanBP2 OS=Homo sapiens GN=RANBP2 PE=1 SV=2	2	2	8	61	5.66284	6.96196	1.12479	OSRH_2011l5_UV - OB_UV	eRIC	against_OB	limma	0.00383115	0.0137689	TRUE	hit
FARSB	Q9NSD9	Phenylalanine--tRNA ligase beta subunit OS=Homo sapiens GN=FARSB PE=1 SV=3	2	2	7	21	5.54784	7.30099	1.11545	OSRH_2011l5_UV - OB_UV	eRIC	against_OB	limma	0.0174705	0.0452443	TRUE	hit
ETF1	B7Z7P8|P62495|P62495-2	Eukaryotic peptide chain release factor subunit 1 OS=Homo sapiens GN=ETF1 PE=1 SV=1|Eukaryotic peptide chain release factor subunit 1 OS=Homo sapiens GN=ETF1 PE=1 SV=3|Isoform 2 of Eukaryotic peptide chain release factor subunit 1 OS=Homo sapiens GN=ETF1	2	2	7	13	6.09657	7.24152	1.10737	OSRH_2011l5_UV - OB_UV	eRIC	against_OB	limma	0.00232738	0.00985811	TRUE	hit
TROVE2	P10155|P10155-3|P10155-4|P10155-5	60 kDa SS-A/Ro ribonucleoprotein OS=Homo sapiens GN=TROVE2 PE=1 SV=2|Isoform 3 of 60 kDa SS-A/Ro ribonucleoprotein OS=Homo sapiens GN=TROVE2|Isoform 4 of 60 kDa SS-A/Ro ribonucleoprotein OS=Homo sapiens GN=TROVE2|Isoform 5 of 60 kDa SS-A/Ro ribonucleoprotein OS=Homo sapiens GN=TROVE2	2	2	5	19	5.90421	7.03315	1.09062	OSRH_2011l5_UV - OB_UV	eRIC	against_OB	limma	0.00435855	0.0153846	TRUE	hit
DAP3	P51398|P51398-2|P51398-3	28S ribosomal protein S29, mitochondrial OS=Homo sapiens GN=DAP3 PE=1 SV=1|Isoform 2 of 28S ribosomal protein S29, mitochondrial OS=Homo sapiens GN=DAP3|Isoform 3 of 28S ribosomal protein S29, mitochondrial OS=Homo sapiens GN=DAP3	2	2	3	12	5.60931	6.86434	1.07445	OSRH_2011l5_UV - OB_UV	eRIC	against_OB	limma	0.000602432	0.0032177	TRUE	hit
MDH2	G3XAL0|P40926	Malate dehydrogenase OS=Homo sapiens GN=MDH2 PE=1 SV=1|Malate dehydrogenase, mitochondrial OS=Homo sapiens GN=MDH2 PE=1 SV=3	2	2	2	18	5.64321	7.94951	1.06167	OSRH_2011l5_UV - OB_UV	eRIC	against_OB	limma	0.00495573	0.016987	TRUE	hit
UBAP2	Q5T6F2	Ubiquitin-associated protein 2 OS=Homo sapiens GN=UBAP2 PE=1 SV=1	2	2	12	13	6.25838	6.59325	1.03112	OSRH_2011l5_UV - OB_UV	eRIC	against_OB	limma	4.95312e-05	0.000402356	TRUE	hit
ZC3H11A	O75152	Zinc finger CCCH domain-containing protein 11A OS=Homo sapiens GN=ZC3H11A PE=1 SV=3	2	2	19	19	6.22525	6.60192	1.02753	OSRH_2011l5_UV - OB_UV	eRIC	against_OB	limma	0.00267321	0.0110854	TRUE	hit
OLA1	J3KQ32|Q9NTK5|Q9NTK5-2|Q9NTK5-3	Isoform 2 of Obg-like ATPase 1 OS=Homo sapiens GN=OLA1|Isoform 3 of Obg-like ATPase 1 OS=Homo sapiens GN=OLA1|Obg-like ATPase 1 OS=Homo sapiens GN=OLA1 PE=1 SV=1|Obg-like ATPase 1 OS=Homo sapiens GN=OLA1 PE=1 SV=2	2	2	5	18	5.88751	7.18419	1.01637	OSRH_2011l5_UV - OB_UV	eRIC	against_OB	limma	0.00882071	0.0258581	TRUE	hit
PUM2	C9JW01|Q8TB72|Q8TB72-3	Isoform 3 of Pumilio homolog 2 OS=Homo sapiens GN=PUM2|Pumilio homolog 2 (Fragment) OS=Homo sapiens GN=PUM2 PE=1 SV=1|Pumilio homolog 2 OS=Homo sapiens GN=PUM2 PE=1 SV=2	2	2	22	5	7.48226	5.86921	0.999263	OSRH_2011l5_UV - OB_UV	eRIC	against_OB	limma	1.30836e-05	0.000146388	TRUE	hit
EIF3J	O75822|O75822-3	Eukaryotic translation initiation factor 3 subunit J OS=Homo sapiens GN=EIF3J PE=1 SV=2|Isoform 3 of Eukaryotic translation initiation factor 3 subunit J OS=Homo sapiens GN=EIF3J	2	2	4	10	6.0248	7.42939	0.996685	OSRH_2011l5_UV - OB_UV	eRIC	against_OB	limma	0.000739107	0.00379837	TRUE	hit
GUF1	Q8N442	Translation factor GUF1, mitochondrial OS=Homo sapiens GN=GUF1 PE=1 SV=1	2	2	5	6	5.48153	6.24849	0.980427	OSRH_2011l5_UV - OB_UV	eRIC	against_OB	limma	0.0153308	0.0409511	TRUE	hit
PAIP1	D6REB4|Q9H074|Q9H074-2|Q9H074-3	Isoform 2 of Polyadenylate-binding protein-interacting protein 1 OS=Homo sapiens GN=PAIP1|Isoform 3 of Polyadenylate-binding protein-interacting protein 1 OS=Homo sapiens GN=PAIP1|Polyadenylate-binding protein-interacting protein 1 OS=Homo sapiens GN=PAIP1 PE=1 SV=1	2	2	2	9	5.99854	6.57149	0.943662	OSRH_2011l5_UV - OB_UV	eRIC	against_OB	limma	0.000208089	0.00140223	TRUE	hit
YTHDF2	A0A087WXZ3|Q9Y5A9	YTH domain-containing family protein 2 OS=Homo sapiens GN=YTHDF2 PE=1 SV=1|YTH domain-containing family protein 2 OS=Homo sapiens GN=YTHDF2 PE=1 SV=2	2	2	7	12	6.8673	6.77152	0.94072	OSRH_2011l5_UV - OB_UV	eRIC	against_OB	limma	0.000118078	0.000864447	TRUE	hit
EIF4B	E7EX17|P23588|P23588-2	Eukaryotic translation initiation factor 4B OS=Homo sapiens GN=EIF4B PE=1 SV=1|Eukaryotic translation initiation factor 4B OS=Homo sapiens GN=EIF4B PE=1 SV=2|Isoform 2 of Eukaryotic translation initiation factor 4B OS=Homo sapiens GN=EIF4B	2	2	32	23	8.19027	7.75972	0.934991	OSRH_2011l5_UV - OB_UV	eRIC	against_OB	limma	0.000259282	0.00170838	TRUE	hit
PABPC4	Q13310-2|Q13310-3	Isoform 2 of Polyadenylate-binding protein 4 OS=Homo sapiens GN=PABPC4|Isoform 3 of Polyadenylate-binding protein 4 OS=Homo sapiens GN=PABPC4	2	2	20	19	7.8383	7.40077	0.915389	OSRH_2011l5_UV - OB_UV	eRIC	against_OB	limma	0.00119424	0.00566547	TRUE	hit
DDX3X	A0A0D9SF53|A0A0D9SFB3|A0A0D9SG12|O00571	ATP-dependent RNA helicase DDX3X OS=Homo sapiens GN=DDX3X PE=1 SV=1|ATP-dependent RNA helicase DDX3X OS=Homo sapiens GN=DDX3X PE=1 SV=1|ATP-dependent RNA helicase DDX3X OS=Homo sapiens GN=DDX3X PE=1 SV=1|ATP-dependent RNA helicase DDX3X OS=Homo sapiens GN=DDX3X PE=1 SV=3	2	2	11	12	7.55973	7.81311	0.913463	OSRH_2011l5_UV - OB_UV	eRIC	against_OB	limma	0.00816216	0.0247065	TRUE	hit
MRPL13	E5RJI7|Q9BYD1	39S ribosomal protein L13, mitochondrial (Fragment) OS=Homo sapiens GN=MRPL13 PE=1 SV=7|39S ribosomal protein L13, mitochondrial OS=Homo sapiens GN=MRPL13 PE=1 SV=1	2	2	4	11	6.49711	6.58394	0.912509	OSRH_2011l5_UV - OB_UV	eRIC	against_OB	limma	0.00639276	0.0207153	TRUE	hit
MRPS35	P82673	28S ribosomal protein S35, mitochondrial OS=Homo sapiens GN=MRPS35 PE=1 SV=1	2	2	6	7	5.7954	6.58171	0.907228	OSRH_2011l5_UV - OB_UV	eRIC	against_OB	limma	0.0165232	0.0435477	TRUE	hit
LRPPRC	P42704	Leucine-rich PPR motif-containing protein, mitochondrial OS=Homo sapiens GN=LRPPRC PE=1 SV=3	2	2	72	62	8.31065	7.59699	0.903169	OSRH_2011l5_UV - OB_UV	eRIC	against_OB	limma	0.000646903	0.00339108	TRUE	hit
RPS10	P46783	40S ribosomal protein S10 OS=Homo sapiens GN=RPS10 PE=1 SV=1	2	2	7	2	7.21671	6.03141	0.903089	OSRH_2011l5_UV - OB_UV	eRIC	against_OB	limma	3.25247e-05	0.000287868	TRUE	hit
MEX3D	Q86XN8|Q86XN8-2|Q86XN8-3|S4R446	Isoform 2 of RNA-binding protein MEX3D OS=Homo sapiens GN=MEX3D|Isoform 3 of RNA-binding protein MEX3D OS=Homo sapiens GN=MEX3D|RNA-binding protein MEX3D (Fragment) OS=Homo sapiens GN=MEX3D PE=1 SV=1|RNA-binding protein MEX3D OS=Homo sapiens GN=MEX3D PE=1 SV=3	2	2	12	5	6.52841	6.01318	0.894085	OSRH_2011l5_UV - OB_UV	eRIC	against_OB	limma	0.0109131	0.0303823	TRUE	hit
MRPL23	A6NJD9|A8MVT4|A8MYK1|H7C2P7|Q16540	39S ribosomal protein L23, mitochondrial (Fragment) OS=Homo sapiens GN=MRPL23 PE=1 SV=1|39S ribosomal protein L23, mitochondrial OS=Homo sapiens GN=MRPL23 PE=1 SV=1	2	2	3	4	5.84736	6.74108	0.894007	OSRH_2011l5_UV - OB_UV	eRIC	against_OB	limma	0.00229409	0.00985811	TRUE	hit
FMR1	Q06787|Q06787-3|Q06787-5|Q06787-8	Isoform 2 of Synaptic functional regulator FMR1 OS=Homo sapiens GN=FMR1|Isoform 4 of Synaptic functional regulator FMR1 OS=Homo sapiens GN=FMR1|Isoform 8 of Synaptic functional regulator FMR1 OS=Homo sapiens GN=FMR1|Synaptic functional regulator FMR1 OS=Homo sapiens GN=FMR1 PE=1 SV=1	2	2	18	14	6.98312	6.87606	0.873744	OSRH_2011l5_UV - OB_UV	eRIC	against_OB	limma	0.00547186	0.0181274	TRUE	hit
GRSF1	F5H5I6|Q12849	G-rich sequence factor 1 OS=Homo sapiens GN=GRSF1 PE=1 SV=2|G-rich sequence factor 1 OS=Homo sapiens GN=GRSF1 PE=1 SV=3	2	2	18	16	7.71072	6.94584	0.867464	OSRH_2011l5_UV - OB_UV	eRIC	against_OB	limma	0.000326672	0.00197098	TRUE	hit
PUM1	Q14671|Q5T1Z8	Pumilio homolog 1 OS=Homo sapiens GN=PUM1 PE=1 SV=3|Pumilio homolog 1 OS=Homo sapiens GN=PUM1 PE=1 SV=1	2	2	25	21	7.80816	6.80799	0.866416	OSRH_2011l5_UV - OB_UV	eRIC	against_OB	limma	0.00206672	0.00914602	TRUE	hit
TRUB1	Q8WWH5	Probable tRNA pseudouridine synthase 1 OS=Homo sapiens GN=TRUB1 PE=1 SV=1	2	2	5	9	5.52958	6.36102	0.8643	OSRH_2011l5_UV - OB_UV	eRIC	against_OB	limma	0.00612469	0.020066	TRUE	hit
NKRF	O15226|O15226-2	NF-kappa-B-repressing factor OS=Homo sapiens GN=NKRF PE=1 SV=2|Isoform 2 of NF-kappa-B-repressing factor OS=Homo sapiens GN=NKRF	2	2	7	19	5.65687	6.69759	0.861401	OSRH_2011l5_UV - OB_UV	eRIC	against_OB	limma	0.00727617	0.0225904	TRUE	hit
MRPL43	B1AL05|H0Y6Y8|H0YBU8|Q8N983|Q8N983-2|Q8N983-3|Q8N983-4|Q8N983-6|Q8N983-7	39S ribosomal protein L43, mitochondrial (Fragment) OS=Homo sapiens GN=MRPL43 PE=1 SV=1|39S ribosomal protein L43, mitochondrial OS=Homo sapiens GN=MRPL43 PE=1 SV=1|Isoform 2 of 39S ribosomal protein L43, mitochondrial OS=Homo sapiens GN=MRPL43|Isoform 3 of 39S ribosomal protein L43, mitochondrial OS=Homo sapiens GN=MRPL43|Isoform 4 of 39S ribosomal protein L43, mitochondrial OS=Homo sapiens GN=M…	2	2	5	6	6.59426	6.75147	0.846454	OSRH_2011l5_UV - OB_UV	eRIC	against_OB	limma	0.0068747	0.0216846	TRUE	hit
MRPS27	D6RH20|G5EA06|Q92552|Q92552-2	28S ribosomal protein S27, mitochondrial (Fragment) OS=Homo sapiens GN=MRPS27 PE=1 SV=1|28S ribosomal protein S27, mitochondrial OS=Homo sapiens GN=MRPS27 PE=1 SV=1|28S ribosomal protein S27, mitochondrial OS=Homo sapiens GN=MRPS27 PE=1 SV=3|Isoform 2 of 28S ribosomal protein S27, mitochondrial OS=Homo sapiens GN=MRPS27	2	2	3	11	5.88509	6.76572	0.807056	OSRH_2011l5_UV - OB_UV	eRIC	against_OB	limma	0.00908407	0.0262773	TRUE	hit
EZR	E7EQR4|P15311	Ezrin OS=Homo sapiens GN=EZR PE=1 SV=3|Ezrin OS=Homo sapiens GN=EZR PE=1 SV=4	2	2	8	21	5.8848	7.59382	0.799681	OSRH_2011l5_UV - OB_UV	eRIC	against_OB	limma	0.00432232	0.0153481	TRUE	hit
G3BP1	Q13283	Ras GTPase-activating protein-binding protein 1 OS=Homo sapiens GN=G3BP1 PE=1 SV=1	2	2	19	17	7.74198	7.14201	0.760085	OSRH_2011l5_UV - OB_UV	eRIC	against_OB	limma	0.000651912	0.00339108	TRUE	hit
ZC3HAV1	C9J6P4|Q7Z2W4	Zinc finger CCCH-type antiviral protein 1 OS=Homo sapiens GN=ZC3HAV1 PE=1 SV=1|Zinc finger CCCH-type antiviral protein 1 OS=Homo sapiens GN=ZC3HAV1 PE=1 SV=3	2	2	35	34	7.28188	6.95006	0.758999	OSRH_2011l5_UV - OB_UV	eRIC	against_OB	limma	0.00866584	0.0256942	TRUE	hit
EIF4E2	B4E1E4|B8ZZ50|B8ZZL3|B9A023|B9A044|O60573|O60573-2	Eukaryotic translation initiation factor 4E type 2 OS=Homo sapiens GN=EIF4E2 PE=1 SV=1|Isoform 2 of Eukaryotic translation initiation factor 4E type 2 OS=Homo sapiens GN=EIF4E2	2	2	2	12	5.92462	6.68745	0.755873	OSRH_2011l5_UV - OB_UV	eRIC	against_OB	limma	0.00862704	0.0256942	TRUE	hit
GCN1	Q92616	eIF-2-alpha kinase activator GCN1 OS=Homo sapiens GN=GCN1 PE=1 SV=6	2	2	20	81	5.74308	7.29268	0.66598	OSRH_2011l5_UV - OB_UV	eRIC	against_OB	limma	0.0031755	0.0123043	TRUE	hit
PAN3	Q58A45|Q58A45-3|Q58A45-4	PAB-dependent poly(A)-specific ribonuclease subunit PAN3 OS=Homo sapiens GN=PAN3 PE=1 SV=3|Isoform 3 of PAB-dependent poly(A)-specific ribonuclease subunit PAN3 OS=Homo sapiens GN=PAN3|Isoform 4 of PAB-dependent poly(A)-specific ribonuclease subunit PAN3 OS=Homo sapiens GN=PAN3	2	2	2	2	5.44806	5.75062	0.660999	OSRH_2011l5_UV - OB_UV	eRIC	against_OB	limma	0.00319727	0.0123043	TRUE	hit
SLIRP	A0A087WUN7|G3V2S9|G3V4X6|H0YJ40|Q9GZT3|Q9GZT3-2	Isoform 2 of SRA stem-loop-interacting RNA-binding protein, mitochondrial OS=Homo sapiens GN=SLIRP|SRA stem-loop-interacting RNA-binding protein, mitochondrial (Fragment) OS=Homo sapiens GN=SLIRP PE=1 SV=1|SRA stem-loop-interacting RNA-binding protein, mitochondrial OS=Homo sapiens GN=SLIRP PE=1 SV=1	2	2	4	7	6.43495	6.99109	0.647697	OSRH_2011l5_UV - OB_UV	eRIC	against_OB	limma	0.0112304	0.0310353	TRUE	hit
CSDE1	O75534|O75534-2	Cold shock domain-containing protein E1 OS=Homo sapiens GN=CSDE1 PE=1 SV=2|Isoform 2 of Cold shock domain-containing protein E1 OS=Homo sapiens GN=CSDE1	2	2	44	33	8.42012	7.37887	0.646927	OSRH_2011l5_UV - OB_UV	eRIC	against_OB	limma	0.0143305	0.0384524	TRUE	hit
POLR2A	A0A087WWE2|A0A0C4DGZ0|P24928	DNA-directed RNA polymerase II subunit RPB1 OS=Homo sapiens GN=POLR2A PE=1 SV=2|DNA-directed RNA polymerase subunit OS=Homo sapiens GN=POLR2A PE=1 SV=1	2	2	39	46	6.44651	6.98045	0.640694	OSRH_2011l5_UV - OB_UV	eRIC	against_OB	limma	0.0010604	0.00515425	TRUE	hit
SUGP1	Q8IWZ8	SURP and G-patch domain-containing protein 1 OS=Homo sapiens GN=SUGP1 PE=1 SV=2	2	2	17	16	6.3887	6.07956	-0.603096	OSRH_2011l5_UV - OB_UV	eRIC	against_OB	limma	0.00367301	0.013445	TRUE	hit
WDR3	Q9UNX4	WD repeat-containing protein 3 OS=Homo sapiens GN=WDR3 PE=1 SV=1	2	2	2	15	5.47682	6.87587	-0.606236	OSRH_2011l5_UV - OB_UV	eRIC	against_OB	limma	0.0174721	0.0452443	TRUE	hit
CELF1	G5EA30|Q92879|Q92879-2|Q92879-3|Q92879-4|Q92879-6	CUG triplet repeat, RNA binding protein 1, isoform CRA_c OS=Homo sapiens GN=CELF1 PE=1 SV=1|CUGBP Elav-like family member 1 OS=Homo sapiens GN=CELF1 PE=1 SV=2|Isoform 2 of CUGBP Elav-like family member 1 OS=Homo sapiens GN=CELF1|Isoform 3 of CUGBP Elav-like family member 1 OS=Homo sapiens GN=CELF1|Isoform 4 of CUGBP Elav-like family member 1 OS=Homo sapiens GN=CELF1|Isoform 6 of CUGBP Elav-like f…	2	2	12	7	8.15509	6.97189	-0.611536	OSRH_2011l5_UV - OB_UV	eRIC	against_OB	limma	0.0030567	0.0122439	TRUE	hit
RBMS1	E7ETU5|F6Y5H0|P29558|P29558-2	RNA-binding motif, single-stranded-interacting protein 1 OS=Homo sapiens GN=RBMS1 PE=1 SV=1|RNA-binding motif, single-stranded-interacting protein 1 OS=Homo sapiens GN=RBMS1 PE=1 SV=1|RNA-binding motif, single-stranded-interacting protein 1 OS=Homo sapiens GN=RBMS1 PE=1 SV=3|Isoform 2 of RNA-binding motif, single-stranded-interacting protein 1 OS=Homo sapiens GN=RBMS1	2	1	4	4	5.82064	6.49685	-0.619692	OSRH_2011l5_UV - OB_UV	eRIC	against_OB	limma	0.00232597	0.00985811	TRUE	hit
IGF2BP1	Q9NZI8	Insulin-like growth factor 2 mRNA-binding protein 1 OS=Homo sapiens GN=IGF2BP1 PE=1 SV=2	2	2	21	15	7.46018	6.95665	-0.62855	OSRH_2011l5_UV - OB_UV	eRIC	against_OB	limma	0.0178078	0.0459131	TRUE	hit
SF3A1	Q15459	Splicing factor 3A subunit 1 OS=Homo sapiens GN=SF3A1 PE=1 SV=1	2	2	14	26	6.29978	7.40029	-0.638139	OSRH_2011l5_UV - OB_UV	eRIC	against_OB	limma	0.001773	0.00796506	TRUE	hit
ADAR	P55265|P55265-4	Double-stranded RNA-specific adenosine deaminase OS=Homo sapiens GN=ADAR PE=1 SV=4|Isoform 4 of Double-stranded RNA-specific adenosine deaminase OS=Homo sapiens GN=ADAR	2	2	24	31	6.76044	7.11212	-0.643139	OSRH_2011l5_UV - OB_UV	eRIC	against_OB	limma	0.00662247	0.0211136	TRUE	hit
PRRC2C	E7EPN9|Q9Y520|Q9Y520-4|Q9Y520-5|Q9Y520-6|Q9Y520-7	Isoform 4 of Protein PRRC2C OS=Homo sapiens GN=PRRC2C|Isoform 5 of Protein PRRC2C OS=Homo sapiens GN=PRRC2C|Isoform 6 of Protein PRRC2C OS=Homo sapiens GN=PRRC2C|Isoform 7 of Protein PRRC2C OS=Homo sapiens GN=PRRC2C|Protein PRRC2C OS=Homo sapiens GN=PRRC2C PE=1 SV=1|Protein PRRC2C OS=Homo sapiens GN=PRRC2C PE=1 SV=4	2	2	22	61	6.23794	6.97776	-0.651913	OSRH_2011l5_UV - OB_UV	eRIC	against_OB	limma	0.0118819	0.0326201	TRUE	hit
HNRNPK	P61978-3	Isoform 3 of Heterogeneous nuclear ribonucleoprotein K OS=Homo sapiens GN=HNRNPK	2	2	23	22	8.19153	8.10612	-0.660886	OSRH_2011l5_UV - OB_UV	eRIC	against_OB	limma	0.000913293	0.00451319	TRUE	hit
PTBP1	A0A087WUW5|A0A0U1RRM4|A6NLN1|K7EKX4|P26599|P26599-2|P26599-3	Isoform 2 of Polypyrimidine tract-binding protein 1 OS=Homo sapiens GN=PTBP1|Isoform 3 of Polypyrimidine tract-binding protein 1 OS=Homo sapiens GN=PTBP1|Polypyrimidine tract-binding protein 1 (Fragment) OS=Homo sapiens GN=PTBP1 PE=1 SV=1|Polypyrimidine tract-binding protein 1 (Fragment) OS=Homo sapiens GN=PTBP1 PE=1 SV=5|Polypyrimidine tract-binding protein 1 OS=Homo sapiens GN=PTBP1 PE=1 SV=1|P…	2	2	18	13	7.84096	7.09042	-0.663486	OSRH_2011l5_UV - OB_UV	eRIC	against_OB	limma	0.00540547	0.0180081	TRUE	hit
KIF1B	O60333-3	Isoform 3 of Kinesin-like protein KIF1B OS=Homo sapiens GN=KIF1B	2	2	19	9	6.19843	6.30701	-0.683987	OSRH_2011l5_UV - OB_UV	eRIC	against_OB	limma	0.00443045	0.0155459	TRUE	hit
CSTF3	Q12996	Cleavage stimulation factor subunit 3 OS=Homo sapiens GN=CSTF3 PE=1 SV=1	2	2	6	17	5.94572	6.53441	-0.713262	OSRH_2011l5_UV - OB_UV	eRIC	against_OB	limma	0.00338264	0.0128584	TRUE	hit
PSPC1	Q8WXF1	Paraspeckle component 1 OS=Homo sapiens GN=PSPC1 PE=1 SV=1	2	2	19	14	7.24613	7.02285	-0.727063	OSRH_2011l5_UV - OB_UV	eRIC	against_OB	limma	0.00660523	0.0211136	TRUE	hit
FUBP1	E9PEB5|Q96AE4|Q96AE4-2	Far upstream element-binding protein 1 OS=Homo sapiens GN=FUBP1 PE=1 SV=1|Far upstream element-binding protein 1 OS=Homo sapiens GN=FUBP1 PE=1 SV=3|Isoform 2 of Far upstream element-binding protein 1 OS=Homo sapiens GN=FUBP1	2	2	23	26	7.11585	7.49617	-0.758227	OSRH_2011l5_UV - OB_UV	eRIC	against_OB	limma	0.00306088	0.0122439	TRUE	hit
DDX5	J3KTA4|P17844|P17844-2	Isoform 2 of Probable ATP-dependent RNA helicase DDX5 OS=Homo sapiens GN=DDX5|Probable ATP-dependent RNA helicase DDX5 OS=Homo sapiens GN=DDX5 PE=1 SV=1	2	2	17	20	7.4019	7.84534	-0.772719	OSRH_2011l5_UV - OB_UV	eRIC	against_OB	limma	0.0098759	0.0278877	TRUE	hit
PFN1	P07737	Profilin-1 OS=Homo sapiens GN=PFN1 PE=1 SV=2	2	2	4	9	5.88239	7.96135	-0.772825	OSRH_2011l5_UV - OB_UV	eRIC	against_OB	limma	0.0107694	0.0301239	TRUE	hit
ILF3	Q12906-7	Isoform 7 of Interleukin enhancer-binding factor 3 OS=Homo sapiens GN=ILF3	2	2	18	30	7.36057	7.66376	-0.786705	OSRH_2011l5_UV - OB_UV	eRIC	against_OB	limma	0.00775314	0.0238385	TRUE	hit
TLN1	Q9Y490	Talin-1 OS=Homo sapiens GN=TLN1 PE=1 SV=3	2	2	23	104	5.98796	8.12633	-0.795161	OSRH_2011l5_UV - OB_UV	eRIC	against_OB	limma	0.00518994	0.0174865	TRUE	hit
PNN	Q9H307	Pinin OS=Homo sapiens GN=PNN PE=1 SV=4	2	2	8	14	6.08974	6.72826	-0.806141	OSRH_2011l5_UV - OB_UV	eRIC	against_OB	limma	0.00885193	0.0258581	TRUE	hit
SUGP2	M0R2Z9|Q8IX01|Q8IX01-4	SURP and G-patch domain-containing protein 2 OS=Homo sapiens GN=SUGP2 PE=1 SV=1|SURP and G-patch domain-containing protein 2 OS=Homo sapiens GN=SUGP2 PE=1 SV=2|Isoform 4 of SURP and G-patch domain-containing protein 2 OS=Homo sapiens GN=SUGP2	2	2	22	20	6.73684	6.64914	-0.837396	OSRH_2011l5_UV - OB_UV	eRIC	against_OB	limma	0.00469611	0.0161907	TRUE	hit
TMEM214	Q6NUQ4|Q6NUQ4-2	Isoform 2 of Transmembrane protein 214 OS=Homo sapiens GN=TMEM214|Transmembrane protein 214 OS=Homo sapiens GN=TMEM214 PE=1 SV=2	2	2	4	17	5.61412	6.92026	-0.847361	OSRH_2011l5_UV - OB_UV	eRIC	against_OB	limma	0.00789995	0.0241478	TRUE	hit
PDCD11	Q14690	Protein RRP5 homolog OS=Homo sapiens GN=PDCD11 PE=1 SV=3	2	2	16	35	6.00554	6.85441	-0.863926	OSRH_2011l5_UV - OB_UV	eRIC	against_OB	limma	0.00316087	0.0123043	TRUE	hit
TIAL1	Q01085|Q01085-2	Isoform 2 of Nucleolysin TIAR OS=Homo sapiens GN=TIAL1|Nucleolysin TIAR OS=Homo sapiens GN=TIAL1 PE=1 SV=1	2	2	6	5	7.31647	6.14135	-0.887473	OSRH_2011l5_UV - OB_UV	eRIC	against_OB	limma	0.00446478	0.0155742	TRUE	hit
MATR3	A8MXP9|P43243	Matrin-3 OS=Homo sapiens GN=MATR3 PE=1 SV=1|Matrin-3 OS=Homo sapiens GN=MATR3 PE=1 SV=2	2	2	43	35	7.98222	7.69833	-0.902655	OSRH_2011l5_UV - OB_UV	eRIC	against_OB	limma	2.00826e-05	0.00020174	TRUE	hit
FNDC3B	Q53EP0	Fibronectin type III domain-containing protein 3B OS=Homo sapiens GN=FNDC3B PE=1 SV=2	2	2	16	21	6.70847	6.82297	-0.946555	OSRH_2011l5_UV - OB_UV	eRIC	against_OB	limma	0.00852942	0.0255452	TRUE	hit
CCAR2	Q8N163	Cell cycle and apoptosis regulator protein 2 OS=Homo sapiens GN=CCAR2 PE=1 SV=2	2	2	23	26	6.90082	7.24641	-0.953219	OSRH_2011l5_UV - OB_UV	eRIC	against_OB	limma	0.00277419	0.0114243	TRUE	hit
LOC102724159|PWP2	A0A0B4J2E5|Q15269	Protein LOC102724159 OS=Homo sapiens GN=LOC102724159 PE=1 SV=1|Periodic tryptophan protein 2 homolog OS=Homo sapiens GN=PWP2 PE=2 SV=2	2	2	4	9	5.67618	6.45398	-0.954887	OSRH_2011l5_UV - OB_UV	eRIC	against_OB	limma	0.00044781	0.00252906	TRUE	hit
RBM45	Q8IUH3|Q8IUH3-2|Q8IUH3-3	Isoform 2 of RNA-binding protein 45 OS=Homo sapiens GN=RBM45|Isoform 3 of RNA-binding protein 45 OS=Homo sapiens GN=RBM45|RNA-binding protein 45 OS=Homo sapiens GN=RBM45 PE=1 SV=1	2	1	10	2	6.838	6.08317	-0.956709	OSRH_2011l5_UV - OB_UV	eRIC	against_OB	limma	0.0174478	0.0452443	TRUE	hit
HNRNPH3	P31942|P31942-2	Heterogeneous nuclear ribonucleoprotein H3 OS=Homo sapiens GN=HNRNPH3 PE=1 SV=2|Isoform 2 of Heterogeneous nuclear ribonucleoprotein H3 OS=Homo sapiens GN=HNRNPH3	2	2	16	14	8.06499	7.48994	-0.971356	OSRH_2011l5_UV - OB_UV	eRIC	against_OB	limma	2.14466e-05	0.000206825	TRUE	hit
CALU	H0Y875|O43852|O43852-15|O43852-2|O43852-3|O43852-4	Calumenin (Fragment) OS=Homo sapiens GN=CALU PE=1 SV=1|Calumenin OS=Homo sapiens GN=CALU PE=1 SV=2|Isoform 15 of Calumenin OS=Homo sapiens GN=CALU|Isoform 2 of Calumenin OS=Homo sapiens GN=CALU|Isoform 3 of Calumenin OS=Homo sapiens GN=CALU|Isoform 4 of Calumenin OS=Homo sapiens GN=CALU	2	2	2	22	5.60957	7.95679	-0.971398	OSRH_2011l5_UV - OB_UV	eRIC	against_OB	limma	0.00849803	0.0255452	TRUE	hit
KHSRP	Q92945	Far upstream element-binding protein 2 OS=Homo sapiens GN=KHSRP PE=1 SV=4	2	2	31	28	7.84339	7.26019	-0.976123	OSRH_2011l5_UV - OB_UV	eRIC	against_OB	limma	0.00380922	0.0137689	TRUE	hit
RBM6	P78332	RNA-binding protein 6 OS=Homo sapiens GN=RBM6 PE=1 SV=5	2	2	28	20	6.26432	6.24039	-0.984954	OSRH_2011l5_UV - OB_UV	eRIC	against_OB	limma	0.00343914	0.0129899	TRUE	hit
HNRNPA3	P51991|P51991-2	Heterogeneous nuclear ribonucleoprotein A3 OS=Homo sapiens GN=HNRNPA3 PE=1 SV=2|Isoform 2 of Heterogeneous nuclear ribonucleoprotein A3 OS=Homo sapiens GN=HNRNPA3	2	2	16	16	7.64984	7.63694	-1.00081	OSRH_2011l5_UV - OB_UV	eRIC	against_OB	limma	0.000418528	0.00238641	TRUE	hit
HNRNPM	M0QZM1|P52272|P52272-2	Heterogeneous nuclear ribonucleoprotein M (Fragment) OS=Homo sapiens GN=HNRNPM PE=1 SV=1|Heterogeneous nuclear ribonucleoprotein M OS=Homo sapiens GN=HNRNPM PE=1 SV=3|Isoform 2 of Heterogeneous nuclear ribonucleoprotein M OS=Homo sapiens GN=HNRNPM	2	2	48	47	8.69399	7.71073	-1.01919	OSRH_2011l5_UV - OB_UV	eRIC	against_OB	limma	4.04755e-05	0.000347854	TRUE	hit
DDX42	A0A0A0MSJ0|Q86XP3|Q86XP3-2	ATP-dependent RNA helicase DDX42 OS=Homo sapiens GN=DDX42 PE=1 SV=1|Isoform 2 of ATP-dependent RNA helicase DDX42 OS=Homo sapiens GN=DDX42	2	2	9	24	5.68965	7.11171	-1.02033	OSRH_2011l5_UV - OB_UV	eRIC	against_OB	limma	0.00321614	0.0123043	TRUE	hit
KHDRBS1	Q07666	KH domain-containing, RNA-binding, signal transduction-associated protein 1 OS=Homo sapiens GN=KHDRBS1 PE=1 SV=1	2	2	10	7	7.78256	7.22823	-1.0207	OSRH_2011l5_UV - OB_UV	eRIC	against_OB	limma	0.000890566	0.00447547	TRUE	hit
NONO	Q15233	Non-POU domain-containing octamer-binding protein OS=Homo sapiens GN=NONO PE=1 SV=4	2	2	22	21	7.6741	7.93242	-1.0305	OSRH_2011l5_UV - OB_UV	eRIC	against_OB	limma	0.00145644	0.00669512	TRUE	hit
COL5A1	A0A087WXW9|P20908	Collagen alpha-1(V) chain OS=Homo sapiens GN=COL5A1 PE=1 SV=1|Collagen alpha-1(V) chain OS=Homo sapiens GN=COL5A1 PE=1 SV=3	2	2	3	24	5.71296	7.04669	-1.05005	OSRH_2011l5_UV - OB_UV	eRIC	against_OB	limma	0.00578217	0.019049	TRUE	hit
RALY	Q5QPL9|Q9UKM9|Q9UKM9-2	Isoform 1 of RNA-binding protein Raly OS=Homo sapiens GN=RALY|RNA-binding protein Raly (Fragment) OS=Homo sapiens GN=RALY PE=1 SV=1|RNA-binding protein Raly OS=Homo sapiens GN=RALY PE=1 SV=1	2	2	22	15	8.49652	7.50296	-1.08501	OSRH_2011l5_UV - OB_UV	eRIC	against_OB	limma	2.16242e-05	0.000206825	TRUE	hit
TAF15	Q92804|Q92804-2	TATA-binding protein-associated factor 2N OS=Homo sapiens GN=TAF15 PE=1 SV=1|Isoform Short of TATA-binding protein-associated factor 2N OS=Homo sapiens GN=TAF15	2	2	9	10	6.59518	6.65134	-1.08505	OSRH_2011l5_UV - OB_UV	eRIC	against_OB	limma	0.00874794	0.0258086	TRUE	hit
SFPQ	P23246	Splicing factor, proline- and glutamine-rich OS=Homo sapiens GN=SFPQ PE=1 SV=2	2	2	30	26	8.346	7.85416	-1.0905	OSRH_2011l5_UV - OB_UV	eRIC	against_OB	limma	0.000292329	0.00182475	TRUE	hit
HNRNPD	Q14103-3|Q14103-4	Isoform 3 of Heterogeneous nuclear ribonucleoprotein D0 OS=Homo sapiens GN=HNRNPD|Isoform 4 of Heterogeneous nuclear ribonucleoprotein D0 OS=Homo sapiens GN=HNRNPD	2	2	11	11	7.77631	7.79087	-1.09584	OSRH_2011l5_UV - OB_UV	eRIC	against_OB	limma	0.00241745	0.010167	TRUE	hit
AATF	Q9NY61	Protein AATF OS=Homo sapiens GN=AATF PE=1 SV=1	2	2	3	11	5.56578	6.45745	-1.09699	OSRH_2011l5_UV - OB_UV	eRIC	against_OB	limma	0.000289065	0.00182475	TRUE	hit
STAT3	G8JLH9|P40763|P40763-2|P40763-3	Isoform 3 of Signal transducer and activator of transcription 3 OS=Homo sapiens GN=STAT3|Isoform Del-701 of Signal transducer and activator of transcription 3 OS=Homo sapiens GN=STAT3|Signal transducer and activator of transcription 3 OS=Homo sapiens GN=STAT3 PE=1 SV=2|Signal transducer and activator of transcription OS=Homo sapiens GN=STAT3 PE=1 SV=1	2	2	2	20	5.43945	6.94681	-1.10448	OSRH_2011l5_UV - OB_UV	eRIC	against_OB	limma	3.40119e-05	0.000296604	TRUE	hit
COL1A2	A0A087WTA8|P08123	Collagen alpha-2(I) chain OS=Homo sapiens GN=COL1A2 PE=1 SV=1|Collagen alpha-2(I) chain OS=Homo sapiens GN=COL1A2 PE=1 SV=7	2	2	12	52	7.006	7.58248	-1.11068	OSRH_2011l5_UV - OB_UV	eRIC	against_OB	limma	0.000117003	0.000864447	TRUE	hit
PURA	Q00577	Transcriptional activator protein Pur-alpha OS=Homo sapiens GN=PURA PE=1 SV=2	2	2	9	6	7.45536	6.81008	-1.11162	OSRH_2011l5_UV - OB_UV	eRIC	against_OB	limma	0.00415146	0.0148302	TRUE	hit
FLNC	Q14315|Q14315-2	Filamin-C OS=Homo sapiens GN=FLNC PE=1 SV=3|Isoform 2 of Filamin-C OS=Homo sapiens GN=FLNC	2	2	26	117	5.90644	7.7713	-1.12047	OSRH_2011l5_UV - OB_UV	eRIC	against_OB	limma	0.00074302	0.00379837	TRUE	hit
RBM12B	Q8IXT5	RNA-binding protein 12B OS=Homo sapiens GN=RBM12B PE=1 SV=2	2	2	34	21	6.76373	6.49765	-1.1273	OSRH_2011l5_UV - OB_UV	eRIC	against_OB	limma	0.000177852	0.00124078	TRUE	hit
RBM19	Q9Y4C8	Probable RNA-binding protein 19 OS=Homo sapiens GN=RBM19 PE=1 SV=3	2	2	19	17	6.57508	6.37268	-1.1401	OSRH_2011l5_UV - OB_UV	eRIC	against_OB	limma	0.00123116	0.00579426	TRUE	hit
WDR75	Q8IWA0	WD repeat-containing protein 75 OS=Homo sapiens GN=WDR75 PE=1 SV=1	2	2	7	13	6.12158	6.50697	-1.15563	OSRH_2011l5_UV - OB_UV	eRIC	against_OB	limma	0.00361751	0.0134074	TRUE	hit
HNRNPA0	Q13151	Heterogeneous nuclear ribonucleoprotein A0 OS=Homo sapiens GN=HNRNPA0 PE=1 SV=1	2	2	8	9	7.11516	7.35144	-1.15712	OSRH_2011l5_UV - OB_UV	eRIC	against_OB	limma	0.000534928	0.00293715	TRUE	hit
SSR1	C9IZQ1|C9J3L8|C9J5W0|E9PAL7|P43307	Translocon-associated protein subunit alpha OS=Homo sapiens GN=SSR1 PE=1 SV=1|Translocon-associated protein subunit alpha OS=Homo sapiens GN=SSR1 PE=1 SV=3	2	2	2	5	5.73631	6.92019	-1.165	OSRH_2011l5_UV - OB_UV	eRIC	against_OB	limma	0.000168962	0.00119279	TRUE	hit
PAPD4	D6RAF2|Q6PIY7|Q6PIY7-2	Poly(A) RNA polymerase GLD2 OS=Homo sapiens GN=PAPD4 PE=1 SV=1|Poly(A) RNA polymerase GLD2 OS=Homo sapiens GN=PAPD4 PE=1 SV=1|Isoform 2 of Poly(A) RNA polymerase GLD2 OS=Homo sapiens GN=PAPD4	2	NA	4	NA	5.6893	NA	-1.18295	OSRH_2011l5_UV - OB_UV	eRIC	against_OB	limma	0.00365423	0.013445	TRUE	hit
COL1A1	P02452	Collagen alpha-1(I) chain OS=Homo sapiens GN=COL1A1 PE=1 SV=5	2	NA	22	NA	7.2995	NA	-1.18473	OSRH_2011l5_UV - OB_UV	eRIC	against_OB	limma	4.18486e-05	0.000354517	TRUE	hit
YTHDF3	A0A024R7W5|A0A087WY31|A0A087X0Q1|Q7Z739	YTH domain-containing family protein 3 OS=Homo sapiens GN=YTHDF3 PE=1 SV=1|YTH domain family, member 3, isoform CRA_a OS=Homo sapiens GN=YTHDF3 PE=1 SV=1	2	2	7	11	6.46964	6.59574	-1.18538	OSRH_2011l5_UV - OB_UV	eRIC	against_OB	limma	0.00383086	0.0137689	TRUE	hit
CSTB	P04080	Cystatin-B OS=Homo sapiens GN=CSTB PE=1 SV=2	2	2	2	4	5.60846	7.01931	-1.20297	OSRH_2011l5_UV - OB_UV	eRIC	against_OB	limma	0.000243037	0.00161934	TRUE	hit
P4HB	H7BZ94|P07237	Protein disulfide-isomerase OS=Homo sapiens GN=P4HB PE=1 SV=2|Protein disulfide-isomerase OS=Homo sapiens GN=P4HB PE=1 SV=3	2	2	8	35	5.7672	8.24986	-1.21809	OSRH_2011l5_UV - OB_UV	eRIC	against_OB	limma	0.00816608	0.0247065	TRUE	hit
BZW2	B5MCH7|E7ETZ4|Q9Y6E2	Basic leucine zipper and W2 domain-containing protein 2 (Fragment) OS=Homo sapiens GN=BZW2 PE=1 SV=1|Basic leucine zipper and W2 domain-containing protein 2 OS=Homo sapiens GN=BZW2 PE=1 SV=1	2	2	9	21	5.99937	7.07946	-1.21935	OSRH_2011l5_UV - OB_UV	eRIC	against_OB	limma	0.00961153	0.0275345	TRUE	hit
HNRNPLL|HNRPLL	B7WPG3|C9IYN3|D6W592|Q8WVV9|Q8WVV9-4|Q8WVV9-5	Heterogeneous nuclear ribonucleoprotein L-like OS=Homo sapiens GN=HNRNPLL PE=1 SV=1|Heterogeneous nuclear ribonucleoprotein L-like OS=Homo sapiens GN=HNRNPLL PE=1 SV=2|Heterogeneous nuclear ribonucleoprotein L-like OS=Homo sapiens GN=HNRPLL PE=1 SV=1|Heterogeneous nuclear ribonucleoprotein L-like OS=Homo sapiens GN=HNRNPLL PE=1 SV=1|Isoform 4 of Heterogeneous nuclear ribonucleoprotein L-like OS=H…	2	2	12	14	6.66488	7.17661	-1.22459	OSRH_2011l5_UV - OB_UV	eRIC	against_OB	limma	0.000204239	0.00139211	TRUE	hit
HABP4	Q5JVS0	Intracellular hyaluronan-binding protein 4 OS=Homo sapiens GN=HABP4 PE=1 SV=1	2	2	6	11	6.00594	6.52904	-1.23946	OSRH_2011l5_UV - OB_UV	eRIC	against_OB	limma	0.000109897	0.000825028	TRUE	hit
SEC61A1	B4DR61|P61619	Protein transport protein Sec61 subunit alpha isoform 1 OS=Homo sapiens GN=SEC61A1 PE=1 SV=1|Protein transport protein Sec61 subunit alpha isoform 1 OS=Homo sapiens GN=SEC61A1 PE=1 SV=2	2	2	3	4	5.65153	7.23165	-1.2504	OSRH_2011l5_UV - OB_UV	eRIC	against_OB	limma	0.00970154	0.0276587	TRUE	hit
MBNL1	A0A0A0MQX8|C9JP00|Q9NR56	Muscleblind-like protein 1 OS=Homo sapiens GN=MBNL1 PE=1 SV=1|Muscleblind-like protein 1 OS=Homo sapiens GN=MBNL1 PE=1 SV=1|Muscleblind-like protein 1 OS=Homo sapiens GN=MBNL1 PE=1 SV=2	2	NA	3	NA	6.08469	NA	-1.25732	OSRH_2011l5_UV - OB_UV	eRIC	against_OB	limma	0.0181259	0.0463304	TRUE	hit
C11orf68	Q9H3H3|Q9H3H3-2|Q9H3H3-3	UPF0696 protein C11orf68 OS=Homo sapiens GN=C11orf68 PE=1 SV=2|Isoform 2 of UPF0696 protein C11orf68 OS=Homo sapiens GN=C11orf68|Isoform 3 of UPF0696 protein C11orf68 OS=Homo sapiens GN=C11orf68	2	2	3	6	6.2767	6.81205	-1.29794	OSRH_2011l5_UV - OB_UV	eRIC	against_OB	limma	0.000397978	0.00229127	TRUE	hit
HELZ2	Q9BYK8|Q9BYK8-2|Q9BYK8-4	Helicase with zinc finger domain 2 OS=Homo sapiens GN=HELZ2 PE=1 SV=6|Isoform 2 of Helicase with zinc finger domain 2 OS=Homo sapiens GN=HELZ2|Isoform 3 of Helicase with zinc finger domain 2 OS=Homo sapiens GN=HELZ2	2	2	43	3	6.61272	5.6811	-1.33421	OSRH_2011l5_UV - OB_UV	eRIC	against_OB	limma	1.11709e-06	1.74325e-05	TRUE	hit
VCL	P18206|P18206-2	Vinculin OS=Homo sapiens GN=VCL PE=1 SV=4|Isoform 1 of Vinculin OS=Homo sapiens GN=VCL	2	2	4	68	5.47928	7.99972	-1.3406	OSRH_2011l5_UV - OB_UV	eRIC	against_OB	limma	2.95751e-05	0.000274032	TRUE	hit
URB1	O60287	Nucleolar pre-ribosomal-associated protein 1 OS=Homo sapiens GN=URB1 PE=1 SV=4	2	2	3	16	5.34321	6.32076	-1.34201	OSRH_2011l5_UV - OB_UV	eRIC	against_OB	limma	0.00316869	0.0123043	TRUE	hit
WDR1	O75083	WD repeat-containing protein 1 OS=Homo sapiens GN=WDR1 PE=1 SV=4	2	2	3	32	5.61265	7.87487	-1.35978	OSRH_2011l5_UV - OB_UV	eRIC	against_OB	limma	0.000275785	0.00177761	TRUE	hit
FASTK	Q14296|Q14296-2|Q14296-3|Q14296-4	Fas-activated serine/threonine kinase OS=Homo sapiens GN=FASTK PE=1 SV=1|Isoform 2 of Fas-activated serine/threonine kinase OS=Homo sapiens GN=FASTK|Isoform 3 of Fas-activated serine/threonine kinase OS=Homo sapiens GN=FASTK|Isoform 4 of Fas-activated serine/threonine kinase OS=Homo sapiens GN=FASTK	2	NA	5	NA	5.95161	NA	-1.37564	OSRH_2011l5_UV - OB_UV	eRIC	against_OB	limma	0.0030971	0.0122439	TRUE	hit
CALD1	E7EX44|E9PGZ1|Q05682|Q05682-2|Q05682-3|Q05682-4|Q05682-5|Q05682-6	Caldesmon OS=Homo sapiens GN=CALD1 PE=1 SV=1|Caldesmon OS=Homo sapiens GN=CALD1 PE=1 SV=3|Isoform 2 of Caldesmon OS=Homo sapiens GN=CALD1|Isoform 3 of Caldesmon OS=Homo sapiens GN=CALD1|Isoform 4 of Caldesmon OS=Homo sapiens GN=CALD1|Isoform 5 of Caldesmon OS=Homo sapiens GN=CALD1|Isoform 6 of Caldesmon OS=Homo sapiens GN=CALD1	2	2	8	34	5.97009	8.02677	-1.38456	OSRH_2011l5_UV - OB_UV	eRIC	against_OB	limma	0.0112523	0.0310353	TRUE	hit
CTTN	Q14247	Src substrate cortactin OS=Homo sapiens GN=CTTN PE=1 SV=2	2	2	10	28	5.94644	7.68574	-1.39736	OSRH_2011l5_UV - OB_UV	eRIC	against_OB	limma	0.000507115	0.00281046	TRUE	hit
RBFOX2	O43251-6|O43251-8	Isoform 6 of RNA binding protein fox-1 homolog 2 OS=Homo sapiens GN=RBFOX2|Isoform 8 of RNA binding protein fox-1 homolog 2 OS=Homo sapiens GN=RBFOX2	2	2	6	9	6.35739	6.50888	-1.42561	OSRH_2011l5_UV - OB_UV	eRIC	against_OB	limma	0.000545005	0.00296503	TRUE	hit
ANXA6	P08133|P08133-2	Annexin A6 OS=Homo sapiens GN=ANXA6 PE=1 SV=3|Isoform 2 of Annexin A6 OS=Homo sapiens GN=ANXA6	2	2	5	42	5.89833	7.90928	-1.43643	OSRH_2011l5_UV - OB_UV	eRIC	against_OB	limma	0.000382047	0.00222112	TRUE	hit
HDLBP	A0A024R4E5	High density lipoprotein binding protein (Vigilin), isoform CRA_a OS=Homo sapiens GN=HDLBP PE=1 SV=1	2	2	76	60	8.18289	7.80081	-1.48038	OSRH_2011l5_UV - OB_UV	eRIC	against_OB	limma	7.11324e-08	2.34342e-06	TRUE	hit
FAM120C	Q9NX05	Constitutive coactivator of PPAR-gamma-like protein 2 OS=Homo sapiens GN=FAM120C PE=2 SV=3	2	2	21	7	6.79544	6.05727	-1.48931	OSRH_2011l5_UV - OB_UV	eRIC	against_OB	limma	1.89375e-07	4.88257e-06	TRUE	hit
HNRNPA2B1	P22626	Heterogeneous nuclear ribonucleoproteins A2/B1 OS=Homo sapiens GN=HNRNPA2B1 PE=1 SV=2	2	2	20	21	8.31447	8.16846	-1.51446	OSRH_2011l5_UV - OB_UV	eRIC	against_OB	limma	0.00775857	0.0238385	TRUE	hit
HNRNPDL	A0A087WUK2|O14979|O14979-3	Heterogeneous nuclear ribonucleoprotein D-like OS=Homo sapiens GN=HNRNPDL PE=1 SV=1|Heterogeneous nuclear ribonucleoprotein D-like OS=Homo sapiens GN=HNRNPDL PE=1 SV=3|Isoform 3 of Heterogeneous nuclear ribonucleoprotein D-like OS=Homo sapiens GN=HNRNPDL	2	2	12	15	7.52367	7.24238	-1.51707	OSRH_2011l5_UV - OB_UV	eRIC	against_OB	limma	2.89807e-07	6.87421e-06	TRUE	hit
RBM15	A0A087WWP4|Q96T37|Q96T37-2|Q96T37-3|Q96T37-4	Putative RNA-binding protein 15 OS=Homo sapiens GN=RBM15 PE=1 SV=1|Putative RNA-binding protein 15 OS=Homo sapiens GN=RBM15 PE=1 SV=2|Isoform 2 of Putative RNA-binding protein 15 OS=Homo sapiens GN=RBM15|Isoform 3 of Putative RNA-binding protein 15 OS=Homo sapiens GN=RBM15|Isoform 4 of Putative RNA-binding protein 15 OS=Homo sapiens GN=RBM15	2	2	8	15	5.69151	6.373	-1.52217	OSRH_2011l5_UV - OB_UV	eRIC	against_OB	limma	7.56045e-05	0.000589914	TRUE	hit
PARP12	Q9H0J9	Poly [ADP-ribose] polymerase 12 OS=Homo sapiens GN=PARP12 PE=1 SV=1	2	2	11	5	6.34011	6.07011	-1.52384	OSRH_2011l5_UV - OB_UV	eRIC	against_OB	limma	0.000937272	0.00459341	TRUE	hit
DCD	P81605	Dermcidin OS=Homo sapiens GN=DCD PE=1 SV=2	2	NA	4	NA	5.69841	NA	-1.52596	OSRH_2011l5_UV - OB_UV	eRIC	against_OB	limma	0.0137906	0.037172	TRUE	hit
PLEC	E9PKG0|Q15149|Q15149-3|Q15149-4|Q15149-8	Isoform 3 of Plectin OS=Homo sapiens GN=PLEC|Isoform 4 of Plectin OS=Homo sapiens GN=PLEC|Isoform 8 of Plectin OS=Homo sapiens GN=PLEC|Plectin (Fragment) OS=Homo sapiens GN=PLEC PE=1 SV=1|Plectin OS=Homo sapiens GN=PLEC PE=1 SV=3	2	2	152	223	6.93605	7.98883	-1.53468	OSRH_2011l5_UV - OB_UV	eRIC	against_OB	limma	3.77968e-08	1.72411e-06	TRUE	hit
FNDC3A	Q9Y2H6|Q9Y2H6-2	Fibronectin type-III domain-containing protein 3A OS=Homo sapiens GN=FNDC3A PE=1 SV=4|Isoform 2 of Fibronectin type-III domain-containing protein 3A OS=Homo sapiens GN=FNDC3A	2	2	5	12	5.70796	6.41075	-1.60165	OSRH_2011l5_UV - OB_UV	eRIC	against_OB	limma	0.00133977	0.0062069	TRUE	hit
CPEB4	B7ZLQ8|E5RJM0|Q17RY0|Q17RY0-2	CPEB4 protein OS=Homo sapiens GN=CPEB4 PE=1 SV=1|Cytoplasmic polyadenylation element-binding protein 4 OS=Homo sapiens GN=CPEB4 PE=1 SV=1|Cytoplasmic polyadenylation element-binding protein 4 OS=Homo sapiens GN=CPEB4 PE=1 SV=1|Isoform 2 of Cytoplasmic polyadenylation element-binding protein 4 OS=Homo sapiens GN=CPEB4	2	NA	10	NA	6.49491	NA	-1.61415	OSRH_2011l5_UV - OB_UV	eRIC	against_OB	limma	0.00464995	0.0161253	TRUE	hit
YLPM1	P49750-4	Isoform 4 of YLP motif-containing protein 1 OS=Homo sapiens GN=YLPM1	2	2	26	39	6.05933	6.7156	-1.63765	OSRH_2011l5_UV - OB_UV	eRIC	against_OB	limma	7.31642e-05	0.000578485	TRUE	hit
FUS	H3BPE7|P35637|P35637-2	Isoform Short of RNA-binding protein FUS OS=Homo sapiens GN=FUS|RNA-binding protein FUS OS=Homo sapiens GN=FUS PE=1 SV=1	2	2	3	10	6.55044	7.49887	-1.65685	OSRH_2011l5_UV - OB_UV	eRIC	against_OB	limma	0.00709746	0.0222687	TRUE	hit
HNRNPUL1	A0A0A0MRA5|B7Z4B8|Q9BUJ2|Q9BUJ2-2|Q9BUJ2-4	Heterogeneous nuclear ribonucleoprotein U-like protein 1 OS=Homo sapiens GN=HNRNPUL1 PE=1 SV=1|Heterogeneous nuclear ribonucleoprotein U-like protein 1 OS=Homo sapiens GN=HNRNPUL1 PE=1 SV=1|Heterogeneous nuclear ribonucleoprotein U-like protein 1 OS=Homo sapiens GN=HNRNPUL1 PE=1 SV=2|Isoform 2 of Heterogeneous nuclear ribonucleoprotein U-like protein 1 OS=Homo sapiens GN=HNRNPUL1|Isoform 4 of Het…	2	2	16	19	6.56246	7.15169	-1.65947	OSRH_2011l5_UV - OB_UV	eRIC	against_OB	limma	0.000109911	0.000825028	TRUE	hit
CPSF6	F8WJN3|Q16630|Q16630-2|Q16630-3	Cleavage and polyadenylation-specificity factor subunit 6 OS=Homo sapiens GN=CPSF6 PE=1 SV=1|Cleavage and polyadenylation specificity factor subunit 6 OS=Homo sapiens GN=CPSF6 PE=1 SV=2|Isoform 2 of Cleavage and polyadenylation specificity factor subunit 6 OS=Homo sapiens GN=CPSF6|Isoform 3 of Cleavage and polyadenylation specificity factor subunit 6 OS=Homo sapiens GN=CPSF6	2	2	2	11	5.51603	7.01692	-1.68439	OSRH_2011l5_UV - OB_UV	eRIC	against_OB	limma	0.000889079	0.00447547	TRUE	hit
SAMD9	Q5K651	Sterile alpha motif domain-containing protein 9 OS=Homo sapiens GN=SAMD9 PE=1 SV=1	2	2	4	13	5.61421	6.33594	-1.68576	OSRH_2011l5_UV - OB_UV	eRIC	against_OB	limma	7.76217e-06	9.58952e-05	TRUE	hit
CPSF7	F5H669|Q8N684|Q8N684-2|Q8N684-3	Cleavage and polyadenylation-specificity factor subunit 7 (Fragment) OS=Homo sapiens GN=CPSF7 PE=1 SV=1|Cleavage and polyadenylation specificity factor subunit 7 OS=Homo sapiens GN=CPSF7 PE=1 SV=1|Isoform 2 of Cleavage and polyadenylation specificity factor subunit 7 OS=Homo sapiens GN=CPSF7|Isoform 3 of Cleavage and polyadenylation specificity factor subunit 7 OS=Homo sapiens GN=CPSF7	2	2	4	13	5.70148	6.99589	-1.72031	OSRH_2011l5_UV - OB_UV	eRIC	against_OB	limma	0.000365684	0.0021685	TRUE	hit
AHNAK	Q09666	Neuroblast differentiation-associated protein AHNAK OS=Homo sapiens GN=AHNAK PE=1 SV=2	2	2	78	254	6.63184	8.05598	-1.75215	OSRH_2011l5_UV - OB_UV	eRIC	against_OB	limma	3.54789e-06	5.00928e-05	TRUE	hit
ZFR	Q96KR1	Zinc finger RNA-binding protein OS=Homo sapiens GN=ZFR PE=1 SV=2	2	2	8	24	5.80121	6.86604	-1.77118	OSRH_2011l5_UV - OB_UV	eRIC	against_OB	limma	0.000262711	0.00171195	TRUE	hit
HNRNPR	O43390	Heterogeneous nuclear ribonucleoprotein R OS=Homo sapiens GN=HNRNPR PE=1 SV=1	2	2	25	18	7.42459	7.24702	-1.79192	OSRH_2011l5_UV - OB_UV	eRIC	against_OB	limma	5.66204e-07	1.04925e-05	TRUE	hit
ANXA5	E9PHT9|P08758	Annexin A5 OS=Homo sapiens GN=ANXA5 PE=1 SV=2|Annexin OS=Homo sapiens GN=ANXA5 PE=1 SV=1	2	2	4	19	5.44419	8.09975	-1.82794	OSRH_2011l5_UV - OB_UV	eRIC	against_OB	limma	0.0089839	0.026115	TRUE	hit
ZC3H4	M0QY97|Q9UPT8	Zinc finger CCCH domain-containing protein 4 (Fragment) OS=Homo sapiens GN=ZC3H4 PE=1 SV=1|Zinc finger CCCH domain-containing protein 4 OS=Homo sapiens GN=ZC3H4 PE=1 SV=3	2	2	4	10	5.5007	6.28352	-1.86144	OSRH_2011l5_UV - OB_UV	eRIC	against_OB	limma	0.000374223	0.00219717	TRUE	hit
CLIC1	O00299	Chloride intracellular channel protein 1 OS=Homo sapiens GN=CLIC1 PE=1 SV=4	2	2	3	11	5.73677	7.47082	-1.94858	OSRH_2011l5_UV - OB_UV	eRIC	against_OB	limma	5.27651e-06	6.95327e-05	TRUE	hit
HNRNPH2	P55795	Heterogeneous nuclear ribonucleoprotein H2 OS=Homo sapiens GN=HNRNPH2 PE=1 SV=1	2	2	10	6	7.81835	6.96955	-1.95148	OSRH_2011l5_UV - OB_UV	eRIC	against_OB	limma	1.98844e-06	2.87597e-05	TRUE	hit
U2AF2	K7ENG2|P26368|P26368-2	Isoform 2 of Splicing factor U2AF 65 kDa subunit OS=Homo sapiens GN=U2AF2|Splicing factor U2AF 65 kDa subunit OS=Homo sapiens GN=U2AF2 PE=1 SV=1|Splicing factor U2AF 65 kDa subunit OS=Homo sapiens GN=U2AF2 PE=1 SV=4	2	2	2	12	6.71511	7.43609	-2.00483	OSRH_2011l5_UV - OB_UV	eRIC	against_OB	limma	3.4507e-07	7.87024e-06	TRUE	hit
ANXA7	P20073|P20073-2	Annexin A7 OS=Homo sapiens GN=ANXA7 PE=1 SV=3|Isoform 2 of Annexin A7 OS=Homo sapiens GN=ANXA7	2	2	5	15	5.93647	7.17314	-2.01234	OSRH_2011l5_UV - OB_UV	eRIC	against_OB	limma	3.05947e-05	0.00027601	TRUE	hit
RNMT	O43148|O43148-2	mRNA cap guanine-N7 methyltransferase OS=Homo sapiens GN=RNMT PE=1 SV=1|Isoform 2 of mRNA cap guanine-N7 methyltransferase OS=Homo sapiens GN=RNMT	2	2	7	13	6.28772	6.64426	-2.01345	OSRH_2011l5_UV - OB_UV	eRIC	against_OB	limma	0.00514098	0.0174206	TRUE	hit
RBM47	A0AV96|A0AV96-2|D6R9D6	RNA-binding protein 47 OS=Homo sapiens GN=RBM47 PE=1 SV=2|Isoform 2 of RNA-binding protein 47 OS=Homo sapiens GN=RBM47|RNA-binding protein 47 OS=Homo sapiens GN=RBM47 PE=1 SV=1	2	NA	13	NA	6.48499	NA	-2.19266	OSRH_2011l5_UV - OB_UV	eRIC	against_OB	limma	1.10411e-06	1.74325e-05	TRUE	hit
EWSR1	A0A0D9SFL3|B0QYK0|C9JGE3|H7BY36|Q01844|Q01844-2|Q01844-3|Q01844-5|Q01844-6	EWS RNA-binding protein variant 6 OS=Homo sapiens GN=EWSR1 PE=1 SV=2|Isoform 3 of RNA-binding protein EWS OS=Homo sapiens GN=EWSR1|Isoform 5 of RNA-binding protein EWS OS=Homo sapiens GN=EWSR1|Isoform 6 of RNA-binding protein EWS OS=Homo sapiens GN=EWSR1|Isoform EWS-B of RNA-binding protein EWS OS=Homo sapiens GN=EWSR1|RNA-binding protein EWS (Fragment) OS=Homo sapiens GN=EWSR1 PE=1 SV=1|RNA-bind…	2	2	3	9	6.25216	7.4074	-2.20249	OSRH_2011l5_UV - OB_UV	eRIC	against_OB	limma	5.84893e-07	1.05104e-05	TRUE	hit
CKAP4	Q07065	Cytoskeleton-associated protein 4 OS=Homo sapiens GN=CKAP4 PE=1 SV=2	2	2	27	36	6.7169	7.82978	-2.22985	OSRH_2011l5_UV - OB_UV	eRIC	against_OB	limma	2.48127e-05	0.000233554	TRUE	hit
KHDRBS3	O75525|O75525-2	KH domain-containing, RNA-binding, signal transduction-associated protein 3 OS=Homo sapiens GN=KHDRBS3 PE=1 SV=1|Isoform 2 of KH domain-containing, RNA-binding, signal transduction-associated protein 3 OS=Homo sapiens GN=KHDRBS3	2	2	6	4	6.43893	5.93148	-2.24637	OSRH_2011l5_UV - OB_UV	eRIC	against_OB	limma	0.0135658	0.0367329	TRUE	hit
HNRNPUL2-BSCL2|HNRNPUL2	H3BQZ7|Q1KMD3	HCG2044799 OS=Homo sapiens GN=HNRNPUL2-BSCL2 PE=4 SV=1|Heterogeneous nuclear ribonucleoprotein U-like protein 2 OS=Homo sapiens GN=HNRNPUL2 PE=1 SV=1	2	NA	9	NA	6.31818	NA	-2.25895	OSRH_2011l5_UV - OB_UV	eRIC	against_OB	limma	0.00032905	0.00197098	TRUE	hit
RBM14	Q96PK6|Q96PK6-5	Isoform 5 of RNA-binding protein 14 OS=Homo sapiens GN=RBM14|RNA-binding protein 14 OS=Homo sapiens GN=RBM14 PE=1 SV=2	2	2	15	21	6.61761	7.28421	-2.26217	OSRH_2011l5_UV - OB_UV	eRIC	against_OB	limma	4.07181e-06	5.48769e-05	TRUE	hit
BICC1	Q9H694	Protein bicaudal C homolog 1 OS=Homo sapiens GN=BICC1 PE=1 SV=2	2	2	14	9	6.34122	6.05685	-2.2779	OSRH_2011l5_UV - OB_UV	eRIC	against_OB	limma	1.0755e-06	1.74325e-05	TRUE	hit
ANXA1	P04083|Q5T3N1	Annexin (Fragment) OS=Homo sapiens GN=ANXA1 PE=1 SV=1|Annexin A1 OS=Homo sapiens GN=ANXA1 PE=1 SV=2	2	2	3	22	5.55173	8.05357	-2.30983	OSRH_2011l5_UV - OB_UV	eRIC	against_OB	limma	0.00359575	0.0134074	TRUE	hit
RBMX	P38159	RNA-binding motif protein, X chromosome OS=Homo sapiens GN=RBMX PE=1 SV=3	2	2	3	9	6.03229	7.3587	-2.32243	OSRH_2011l5_UV - OB_UV	eRIC	against_OB	limma	3.07195e-05	0.00027601	TRUE	hit
RNH1	P13489	Ribonuclease inhibitor OS=Homo sapiens GN=RNH1 PE=1 SV=2	2	2	3	13	5.37966	7.55284	-2.51471	OSRH_2011l5_UV - OB_UV	eRIC	against_OB	limma	6.08441e-06	7.79136e-05	TRUE	hit
IFIT5	Q13325|Q13325-2	Interferon-induced protein with tetratricopeptide repeats 5 OS=Homo sapiens GN=IFIT5 PE=1 SV=1|Isoform 2 of Interferon-induced protein with tetratricopeptide repeats 5 OS=Homo sapiens GN=IFIT5	2	2	8	6	6.10708	6.61524	-2.60734	OSRH_2011l5_UV - OB_UV	eRIC	against_OB	limma	2.0784e-08	1.02707e-06	TRUE	hit
RBMS2	F8W1T6|Q15434	RNA-binding motif, single-stranded-interacting protein 2 OS=Homo sapiens GN=RBMS2 PE=1 SV=1	2	2	8	3	7.45582	6.54649	-2.83529	OSRH_2011l5_UV - OB_UV	eRIC	against_OB	limma	1.60432e-05	0.000166906	TRUE	hit
ZCCHC24	Q8N2G6	Zinc finger CCHC domain-containing protein 24 OS=Homo sapiens GN=ZCCHC24 PE=1 SV=1	2	NA	3	NA	5.66223	NA	-2.84969	OSRH_2011l5_UV - OB_UV	eRIC	against_OB	limma	4.32282e-07	9.4942e-06	TRUE	hit
CPEB2	Q7Z5Q1-4|Q7Z5Q1-5	Isoform 3 of Cytoplasmic polyadenylation element-binding protein 2 OS=Homo sapiens GN=CPEB2|Isoform 4 of Cytoplasmic polyadenylation element-binding protein 2 OS=Homo sapiens GN=CPEB2	2	NA	6	NA	6.16793	NA	-2.89961	OSRH_2011l5_UV - OB_UV	eRIC	against_OB	limma	1.41274e-08	8.87532e-07	TRUE	hit
FN1	P02751|P02751-17|P02751-3|P02751-4|P02751-5|P02751-6	Fibronectin OS=Homo sapiens GN=FN1 PE=1 SV=4|Isoform 17 of Fibronectin OS=Homo sapiens GN=FN1|Isoform 3 of Fibronectin OS=Homo sapiens GN=FN1|Isoform 4 of Fibronectin OS=Homo sapiens GN=FN1|Isoform 5 of Fibronectin OS=Homo sapiens GN=FN1|Isoform 6 of Fibronectin OS=Homo sapiens GN=FN1	2	2	23	77	6.72867	8.08232	-2.91313	OSRH_2011l5_UV - OB_UV	eRIC	against_OB	limma	5.29729e-07	1.0471e-05	TRUE	hit
APOBEC3G	Q9HC16	DNA dC->dU-editing enzyme APOBEC-3G OS=Homo sapiens GN=APOBEC3G PE=1 SV=1	2	NA	5	NA	6.0225	NA	-2.94143	OSRH_2011l5_UV - OB_UV	eRIC	against_OB	limma	1.49668e-08	8.87532e-07	TRUE	hit
COL6A3	E7ENL6|P12111|P12111-2|P12111-4	Collagen alpha-3(VI) chain OS=Homo sapiens GN=COL6A3 PE=1 SV=2|Collagen alpha-3(VI) chain OS=Homo sapiens GN=COL6A3 PE=1 SV=5|Isoform 2 of Collagen alpha-3(VI) chain OS=Homo sapiens GN=COL6A3|Isoform 4 of Collagen alpha-3(VI) chain OS=Homo sapiens GN=COL6A3	2	2	13	99	5.74413	7.74226	-3.06026	OSRH_2011l5_UV - OB_UV	eRIC	against_OB	limma	1.48799e-09	1.76476e-07	TRUE	hit
APOBEC3F	Q8IUX4	DNA dC->dU-editing enzyme APOBEC-3F OS=Homo sapiens GN=APOBEC3F PE=1 SV=3	2	NA	2	NA	6.42279	NA	-3.12725	OSRH_2011l5_UV - OB_UV	eRIC	against_OB	limma	4.98159e-12	1.47704e-09	TRUE	hit
PABPC5	Q96DU9	Polyadenylate-binding protein 5 OS=Homo sapiens GN=PABPC5 PE=2 SV=1	2	NA	5	NA	6.17264	NA	-3.15393	OSRH_2011l5_UV - OB_UV	eRIC	against_OB	limma	9.923e-08	2.94217e-06	TRUE	hit
DDX60L	Q5H9U9	Probable ATP-dependent RNA helicase DDX60-like OS=Homo sapiens GN=DDX60L PE=2 SV=2	2	NA	19	NA	5.92118	NA	-3.40538	OSRH_2011l5_UV - OB_UV	eRIC	against_OB	limma	1.86869e-07	4.88257e-06	TRUE	hit
TAGLN	H0YCU9|Q01995	Transgelin (Fragment) OS=Homo sapiens GN=TAGLN PE=1 SV=1|Transgelin OS=Homo sapiens GN=TAGLN PE=1 SV=4	2	2	6	14	6.26651	8.231	-3.71968	OSRH_2011l5_UV - OB_UV	eRIC	against_OB	limma	1.34921e-08	8.87532e-07	TRUE	hit
RBMS3	C9J9B2|C9JIJ9|Q6XE24|Q6XE24-2|Q6XE24-3|Q6XE24-4|Q6XE24-5	RNA-binding motif, single-stranded-interacting protein 3 OS=Homo sapiens GN=RBMS3 PE=1 SV=1|RNA-binding motif, single-stranded-interacting protein 3 OS=Homo sapiens GN=RBMS3 PE=1 SV=1|RNA-binding motif, single-stranded-interacting protein 3 OS=Homo sapiens GN=RBMS3 PE=1 SV=1|Isoform 2 of RNA-binding motif, single-stranded-interacting protein 3 OS=Homo sapiens GN=RBMS3|Isoform 3 of RNA-binding mot…	2	NA	2	NA	5.82369	NA	-3.77884	OSRH_2011l5_UV - OB_UV	eRIC	against_OB	limma	2.63656e-07	6.51449e-06	TRUE	hit
DDX3Y	O15523	ATP-dependent RNA helicase DDX3Y OS=Homo sapiens GN=DDX3Y PE=1 SV=2	2	2	8	7	6.60735	6.14522	-3.79156	OSRH_2011l5_UV - OB_UV	eRIC	against_OB	limma	4.82972e-07	1.01348e-05	TRUE	hit
CELF2	A0A0J9YXJ0|E9PC62	CUGBP Elav-like family member 2 OS=Homo sapiens GN=CELF2 PE=1 SV=1|CUGBP Elav-like family member 2 OS=Homo sapiens GN=CELF2 PE=1 SV=1	2	NA	7	NA	6.57435	NA	-3.81692	OSRH_2011l5_UV - OB_UV	eRIC	against_OB	limma	3.77724e-09	3.19986e-07	TRUE	hit
RBPMS	B4E3T4|H0YBU9|Q93062|Q93062-2|Q93062-3|Q93062-4|Q93062-5	HCG2043421, isoform CRA_c OS=Homo sapiens GN=RBPMS PE=1 SV=1|RNA-binding protein with multiple-splicing (Fragment) OS=Homo sapiens GN=RBPMS PE=1 SV=1|RNA-binding protein with multiple splicing OS=Homo sapiens GN=RBPMS PE=1 SV=1|Isoform B of RNA-binding protein with multiple splicing OS=Homo sapiens GN=RBPMS|Isoform C of RNA-binding protein with multiple splicing OS=Homo sapiens GN=RBPMS|Isoform D…	2	NA	4	NA	6.17075	NA	-3.86404	OSRH_2011l5_UV - OB_UV	eRIC	against_OB	limma	3.12322e-12	1.47704e-09	TRUE	hit
ATP5J2-PTCD1|PTCD1	G3V325|O75127	Protein ATP5J2-PTCD1 OS=Homo sapiens GN=ATP5J2-PTCD1 PE=4 SV=1|Pentatricopeptide repeat-containing protein 1, mitochondrial OS=Homo sapiens GN=PTCD1 PE=1 SV=2	2	NA	10	NA	6.55471	NA	2.23151	OSRH_2011l5_UV - OB_UV	eRIC	against_OB	limma	0.1601	0.260107	FALSE	no hit
RPLP0|RPLP0P6	F8VQY6|F8VRK7|F8VS58|F8VU65|F8VWS0|F8VZS0|G3V210|P05388|P05388-2|Q8NHW5	60S acidic ribosomal protein P0 OS=Homo sapiens GN=RPLP0 PE=1 SV=1|60S acidic ribosomal protein P0 OS=Homo sapiens GN=RPLP0 PE=1 SV=1|60S acidic ribosomal protein P0 (Fragment) OS=Homo sapiens GN=RPLP0 PE=1 SV=1|60S acidic ribosomal protein P0 (Fragment) OS=Homo sapiens GN=RPLP0 PE=1 SV=1|60S acidic ribosomal protein P0 OS=Homo sapiens GN=RPLP0 PE=1 SV=1|60S acidic ribosomal protein P0 (Fragment)…	2	NA	2	NA	6.05979	NA	1.35693	OSRH_2011l5_UV - OB_UV	eRIC	against_OB	limma	0.16178	0.262118	FALSE	no hit
PNPT1	Q8TCS8	Polyribonucleotide nucleotidyltransferase 1, mitochondrial OS=Homo sapiens GN=PNPT1 PE=1 SV=2	2	2	6	23	5.73226	6.88082	1.25395	OSRH_2011l5_UV - OB_UV	eRIC	against_OB	limma	0.0405193	0.092061	FALSE	no hit
MRPL9	Q9BYD2	39S ribosomal protein L9, mitochondrial OS=Homo sapiens GN=MRPL9 PE=1 SV=2	2	2	6	7	5.84539	6.2684	1.22346	OSRH_2011l5_UV - OB_UV	eRIC	against_OB	limma	0.0263865	0.0643917	FALSE	no hit
PEBP1	P30086	Phosphatidylethanolamine-binding protein 1 OS=Homo sapiens GN=PEBP1 PE=1 SV=3	2	2	4	12	5.95893	7.62078	1.18055	OSRH_2011l5_UV - OB_UV	eRIC	against_OB	limma	0.085647	0.163397	FALSE	no hit
YWHAE	P62258|P62258-2	14-3-3 protein epsilon OS=Homo sapiens GN=YWHAE PE=1 SV=1|Isoform SV of 14-3-3 protein epsilon OS=Homo sapiens GN=YWHAE	2	2	3	18	5.93614	7.67506	1.0951	OSRH_2011l5_UV - OB_UV	eRIC	against_OB	limma	0.0379886	0.0873149	FALSE	no hit
TUFM	P49411	Elongation factor Tu, mitochondrial OS=Homo sapiens GN=TUFM PE=1 SV=2	2	2	2	23	5.55906	7.62906	1.07209	OSRH_2011l5_UV - OB_UV	eRIC	against_OB	limma	0.0268373	0.0651137	FALSE	no hit
MRPL28	A2IDC6|A2IDC7|Q13084|Q4TT37	39S ribosomal protein L28, mitochondrial (Fragment) OS=Homo sapiens GN=MRPL28 PE=1 SV=1|39S ribosomal protein L28, mitochondrial OS=Homo sapiens GN=MRPL28 PE=1 SV=4	2	2	7	6	6.2279	6.69459	1.05338	OSRH_2011l5_UV - OB_UV	eRIC	against_OB	limma	0.0252995	0.0621249	FALSE	no hit
EIF5A	I3L397|I3L504|P63241|P63241-2	Eukaryotic translation initiation factor 5A-1 OS=Homo sapiens GN=EIF5A PE=1 SV=1|Eukaryotic translation initiation factor 5A-1 OS=Homo sapiens GN=EIF5A PE=1 SV=2|Eukaryotic translation initiation factor 5A (Fragment) OS=Homo sapiens GN=EIF5A PE=1 SV=7|Isoform 2 of Eukaryotic translation initiation factor 5A-1 OS=Homo sapiens GN=EIF5A	2	2	3	9	6.21795	7.19998	1.03777	OSRH_2011l5_UV - OB_UV	eRIC	against_OB	limma	0.075439	0.149967	FALSE	no hit
ANKHD1	E9PDP5|Q8IWZ3|Q8IWZ3-4|Q8IWZ3-6	Ankyrin repeat and KH domain-containing protein 1 (Fragment) OS=Homo sapiens GN=ANKHD1 PE=1 SV=1|Ankyrin repeat and KH domain-containing protein 1 OS=Homo sapiens GN=ANKHD1 PE=1 SV=1|Isoform 4 of Ankyrin repeat and KH domain-containing protein 1 OS=Homo sapiens GN=ANKHD1|Isoform 6 of Ankyrin repeat and KH domain-containing protein 1 OS=Homo sapiens GN=ANKHD1	2	2	14	16	6.0084	6.24911	1.01276	OSRH_2011l5_UV - OB_UV	eRIC	against_OB	limma	0.0360886	0.0839844	FALSE	no hit
ENO1	P06733|P06733-2	Alpha-enolase OS=Homo sapiens GN=ENO1 PE=1 SV=2|Isoform MBP-1 of Alpha-enolase OS=Homo sapiens GN=ENO1	2	2	8	29	6.21612	8.02923	0.992161	OSRH_2011l5_UV - OB_UV	eRIC	against_OB	limma	0.162396	0.2624	FALSE	no hit
HARS2	B4DQ67|P49590|P49590-2	Isoform 2 of Probable histidine--tRNA ligase, mitochondrial OS=Homo sapiens GN=HARS2|Probable histidine--tRNA ligase, mitochondrial OS=Homo sapiens GN=HARS2 PE=1 SV=1	2	2	4	6	5.57339	6.17271	0.965065	OSRH_2011l5_UV - OB_UV	eRIC	against_OB	limma	0.0360918	0.0839844	FALSE	no hit
MRPL45	A0A087X2D5|Q9BRJ2	39S ribosomal protein L45, mitochondrial OS=Homo sapiens GN=MRPL45 PE=1 SV=1|39S ribosomal protein L45, mitochondrial OS=Homo sapiens GN=MRPL45 PE=1 SV=2	2	2	2	9	5.75005	6.48071	0.964504	OSRH_2011l5_UV - OB_UV	eRIC	against_OB	limma	0.080167	0.15485	FALSE	no hit
RPL18A	M0R0P7|M0R117|M0R1A7|M0R3D6|Q02543	60S ribosomal protein L18a (Fragment) OS=Homo sapiens GN=RPL18A PE=1 SV=1|60S ribosomal protein L18a OS=Homo sapiens GN=RPL18A PE=1 SV=1|60S ribosomal protein L18a OS=Homo sapiens GN=RPL18A PE=1 SV=2	2	2	3	10	6.28263	7.46938	0.959154	OSRH_2011l5_UV - OB_UV	eRIC	against_OB	limma	0.0197128	0.0501703	FALSE	no hit
PTCD2	Q8WV60	Pentatricopeptide repeat-containing protein 2, mitochondrial OS=Homo sapiens GN=PTCD2 PE=1 SV=3	2	2	8	6	6.17977	6.16784	0.957815	OSRH_2011l5_UV - OB_UV	eRIC	against_OB	limma	0.101325	0.183749	FALSE	no hit
TSN	E9PGT1|Q15631	Translin OS=Homo sapiens GN=TSN PE=1 SV=1|Translin OS=Homo sapiens GN=TSN PE=1 SV=1	2	2	5	13	5.8795	7.29201	0.910429	OSRH_2011l5_UV - OB_UV	eRIC	against_OB	limma	0.152841	0.250901	FALSE	no hit
GFPT1	Q06210|Q06210-2	Glutamine--fructose-6-phosphate aminotransferase [isomerizing] 1 OS=Homo sapiens GN=GFPT1 PE=1 SV=3|Isoform 2 of Glutamine--fructose-6-phosphate aminotransferase [isomerizing] 1 OS=Homo sapiens GN=GFPT1	2	2	2	28	5.63685	7.32557	0.910111	OSRH_2011l5_UV - OB_UV	eRIC	against_OB	limma	0.0504378	0.110939	FALSE	no hit
PGK1	P00558|P00558-2	Isoform 2 of Phosphoglycerate kinase 1 OS=Homo sapiens GN=PGK1|Phosphoglycerate kinase 1 OS=Homo sapiens GN=PGK1 PE=1 SV=3	2	2	4	29	5.56659	8.10281	0.906727	OSRH_2011l5_UV - OB_UV	eRIC	against_OB	limma	0.388935	0.51597	FALSE	no hit
RPL8	E9PKZ0|G3V1A1|P62917	60S ribosomal protein L8 (Fragment) OS=Homo sapiens GN=RPL8 PE=1 SV=1|60S ribosomal protein L8 OS=Homo sapiens GN=RPL8 PE=1 SV=1|60S ribosomal protein L8 OS=Homo sapiens GN=RPL8 PE=1 SV=2	2	2	4	12	6.28939	8.37319	0.901514	OSRH_2011l5_UV - OB_UV	eRIC	against_OB	limma	0.184314	0.292241	FALSE	no hit
RAN	B5MDF5|P62826	GTP-binding nuclear protein Ran OS=Homo sapiens GN=RAN PE=1 SV=1|GTP-binding nuclear protein Ran OS=Homo sapiens GN=RAN PE=1 SV=3	2	2	5	12	6.04208	7.93295	0.892853	OSRH_2011l5_UV - OB_UV	eRIC	against_OB	limma	0.208319	0.318384	FALSE	no hit
RPL7	P18124	60S ribosomal protein L7 OS=Homo sapiens GN=RPL7 PE=1 SV=1	2	2	5	12	5.84633	7.54492	0.890489	OSRH_2011l5_UV - OB_UV	eRIC	against_OB	limma	0.0738675	0.149967	FALSE	no hit
TSNAX	Q99598	Translin-associated protein X OS=Homo sapiens GN=TSNAX PE=1 SV=1	2	2	4	10	5.73261	6.58086	0.876822	OSRH_2011l5_UV - OB_UV	eRIC	against_OB	limma	0.100037	0.181969	FALSE	no hit
IREB2	A0A0A6YY96|P48200	Iron-responsive element-binding protein 2 OS=Homo sapiens GN=IREB2 PE=1 SV=1|Iron-responsive element-binding protein 2 OS=Homo sapiens GN=IREB2 PE=1 SV=3	2	2	5	4	5.75249	5.93813	0.86511	OSRH_2011l5_UV - OB_UV	eRIC	against_OB	limma	0.099792	0.181969	FALSE	no hit
GDI2	P50395|P50395-2|Q5SX87	Isoform 2 of Rab GDP dissociation inhibitor beta OS=Homo sapiens GN=GDI2|Rab GDP dissociation inhibitor beta (Fragment) OS=Homo sapiens GN=GDI2 PE=1 SV=1|Rab GDP dissociation inhibitor beta OS=Homo sapiens GN=GDI2 PE=1 SV=2	2	2	3	20	5.64951	7.76682	0.862876	OSRH_2011l5_UV - OB_UV	eRIC	against_OB	limma	0.109301	0.194641	FALSE	no hit
EEF1G	P26641|P26641-2	Elongation factor 1-gamma OS=Homo sapiens GN=EEF1G PE=1 SV=3|Isoform 2 of Elongation factor 1-gamma OS=Homo sapiens GN=EEF1G	2	2	4	20	5.59402	8.10088	0.849735	OSRH_2011l5_UV - OB_UV	eRIC	against_OB	limma	0.292145	0.407629	FALSE	no hit
MRPS7	J3QKW2|J3QLS3|Q9Y2R9	28S ribosomal protein S7, mitochondrial OS=Homo sapiens GN=MRPS7 PE=1 SV=1|28S ribosomal protein S7, mitochondrial OS=Homo sapiens GN=MRPS7 PE=1 SV=2	2	2	4	9	5.76346	6.45541	0.836415	OSRH_2011l5_UV - OB_UV	eRIC	against_OB	limma	0.0524085	0.113424	FALSE	no hit
MRPS9	P82933	28S ribosomal protein S9, mitochondrial OS=Homo sapiens GN=MRPS9 PE=1 SV=2	2	2	9	14	6.13	6.35539	0.802944	OSRH_2011l5_UV - OB_UV	eRIC	against_OB	limma	0.200452	0.308749	FALSE	no hit
MKRN2	C9J494|Q9H000|Q9H000-2	Probable E3 ubiquitin-protein ligase makorin-2 OS=Homo sapiens GN=MKRN2 PE=1 SV=1|Probable E3 ubiquitin-protein ligase makorin-2 OS=Homo sapiens GN=MKRN2 PE=1 SV=2|Isoform 2 of Probable E3 ubiquitin-protein ligase makorin-2 OS=Homo sapiens GN=MKRN2	2	2	5	7	6.12369	6.42607	0.783792	OSRH_2011l5_UV - OB_UV	eRIC	against_OB	limma	0.0228821	0.0570129	FALSE	no hit
SF3B3	Q15393	Splicing factor 3B subunit 3 OS=Homo sapiens GN=SF3B3 PE=1 SV=4	2	2	3	36	5.64438	7.2949	0.767445	OSRH_2011l5_UV - OB_UV	eRIC	against_OB	limma	0.268664	0.384826	FALSE	no hit
PTCD3	Q96EY7	Pentatricopeptide repeat domain-containing protein 3, mitochondrial OS=Homo sapiens GN=PTCD3 PE=1 SV=3	2	2	16	15	7.0657	6.77895	0.755259	OSRH_2011l5_UV - OB_UV	eRIC	against_OB	limma	0.0493124	0.109113	FALSE	no hit
SART3	F8VV04|Q15020|Q15020-4	Isoform 4 of Squamous cell carcinoma antigen recognized by T-cells 3 OS=Homo sapiens GN=SART3|Squamous cell carcinoma antigen recognized by T-cells 3 (Fragment) OS=Homo sapiens GN=SART3 PE=1 SV=1|Squamous cell carcinoma antigen recognized by T-cells 3 OS=Homo sapiens GN=SART3 PE=1 SV=1	2	2	6	27	5.79251	7.11799	0.754081	OSRH_2011l5_UV - OB_UV	eRIC	against_OB	limma	0.0768025	0.150808	FALSE	no hit
EIF1AY|EIF1AX	A6NJH9|O14602|P47813	Eukaryotic translation initiation factor 1A, Y-chromosomal OS=Homo sapiens GN=EIF1AY PE=1 SV=1|Eukaryotic translation initiation factor 1A, Y-chromosomal OS=Homo sapiens GN=EIF1AY PE=1 SV=4|Eukaryotic translation initiation factor 1A, X-chromosomal OS=Homo sapiens GN=EIF1AX PE=1 SV=2	2	NA	2	NA	5.94306	NA	0.701605	OSRH_2011l5_UV - OB_UV	eRIC	against_OB	limma	0.13664	0.230847	FALSE	no hit
GIGYF2	Q6Y7W6|Q6Y7W6-4|Q6Y7W6-5	PERQ amino acid-rich with GYF domain-containing protein 2 OS=Homo sapiens GN=GIGYF2 PE=1 SV=1|Isoform 3 of PERQ amino acid-rich with GYF domain-containing protein 2 OS=Homo sapiens GN=GIGYF2|Isoform 4 of PERQ amino acid-rich with GYF domain-containing protein 2 OS=Homo sapiens GN=GIGYF2	2	2	16	20	6.58829	6.83268	0.696052	OSRH_2011l5_UV - OB_UV	eRIC	against_OB	limma	0.19008	0.296624	FALSE	no hit
PRMT1	E9PKG1|H7C2I1|Q99873|Q99873-2|Q99873-3|Q99873-4	Protein arginine N-methyltransferase 1 OS=Homo sapiens GN=PRMT1 PE=1 SV=1|Protein arginine N-methyltransferase 1 OS=Homo sapiens GN=PRMT1 PE=1 SV=1|Protein arginine N-methyltransferase 1 OS=Homo sapiens GN=PRMT1 PE=1 SV=2|Isoform 2 of Protein arginine N-methyltransferase 1 OS=Homo sapiens GN=PRMT1|Isoform 3 of Protein arginine N-methyltransferase 1 OS=Homo sapiens GN=PRMT1|Isoform 4 of Protein ar…	2	2	3	19	5.72989	7.36869	0.695442	OSRH_2011l5_UV - OB_UV	eRIC	against_OB	limma	0.050853	0.110939	FALSE	no hit
KPNA2	P52292	Importin subunit alpha-1 OS=Homo sapiens GN=KPNA2 PE=1 SV=1	2	2	6	14	5.97427	7.25263	0.691681	OSRH_2011l5_UV - OB_UV	eRIC	against_OB	limma	0.218005	0.329789	FALSE	no hit
R3HDM1	H7C207|Q15032|Q15032-2|Q15032-3|Q15032-4	Isoform 2 of R3H domain-containing protein 1 OS=Homo sapiens GN=R3HDM1|Isoform 3 of R3H domain-containing protein 1 OS=Homo sapiens GN=R3HDM1|Isoform 4 of R3H domain-containing protein 1 OS=Homo sapiens GN=R3HDM1|R3H domain-containing protein 1 (Fragment) OS=Homo sapiens GN=R3HDM1 PE=1 SV=1|R3H domain-containing protein 1 OS=Homo sapiens GN=R3HDM1 PE=1 SV=3	2	2	14	2	6.52956	5.74465	0.686788	OSRH_2011l5_UV - OB_UV	eRIC	against_OB	limma	0.268037	0.384826	FALSE	no hit
MRPL2	C9IY40|Q5T653	39S ribosomal protein L2, mitochondrial OS=Homo sapiens GN=MRPL2 PE=1 SV=1|39S ribosomal protein L2, mitochondrial OS=Homo sapiens GN=MRPL2 PE=1 SV=2	2	2	2	8	5.65809	6.56865	0.681719	OSRH_2011l5_UV - OB_UV	eRIC	against_OB	limma	0.0303388	0.0722527	FALSE	no hit
HUWE1	A0A087X1S3|Q7Z6Z7|Q7Z6Z7-2|Q7Z6Z7-3	E3 ubiquitin-protein ligase HUWE1 (Fragment) OS=Homo sapiens GN=HUWE1 PE=1 SV=1|E3 ubiquitin-protein ligase HUWE1 OS=Homo sapiens GN=HUWE1 PE=1 SV=3|Isoform 2 of E3 ubiquitin-protein ligase HUWE1 OS=Homo sapiens GN=HUWE1|Isoform 3 of E3 ubiquitin-protein ligase HUWE1 OS=Homo sapiens GN=HUWE1	2	2	8	65	5.66481	6.9955	0.679165	OSRH_2011l5_UV - OB_UV	eRIC	against_OB	limma	0.226908	0.338934	FALSE	no hit
LARP4	Q71RC2|Q71RC2-3|Q71RC2-4|Q71RC2-5	Isoform 3 of La-related protein 4 OS=Homo sapiens GN=LARP4|Isoform 4 of La-related protein 4 OS=Homo sapiens GN=LARP4|Isoform 5 of La-related protein 4 OS=Homo sapiens GN=LARP4|La-related protein 4 OS=Homo sapiens GN=LARP4 PE=1 SV=3	2	2	17	19	7.04272	6.75343	0.677607	OSRH_2011l5_UV - OB_UV	eRIC	against_OB	limma	0.0596756	0.127039	FALSE	no hit
PRKRA	O75569|O75569-2|O75569-3	Interferon-inducible double-stranded RNA-dependent protein kinase activator A OS=Homo sapiens GN=PRKRA PE=1 SV=1|Isoform 2 of Interferon-inducible double-stranded RNA-dependent protein kinase activator A OS=Homo sapiens GN=PRKRA|Isoform 3 of Interferon-inducible double-stranded RNA-dependent protein kinase activator A OS=Homo sapiens GN=PRKRA	2	2	3	8	5.69273	6.56658	0.676922	OSRH_2011l5_UV - OB_UV	eRIC	against_OB	limma	0.28825	0.406015	FALSE	no hit
SERBP1	Q8NC51|Q8NC51-2|Q8NC51-3|Q8NC51-4	Isoform 2 of Plasminogen activator inhibitor 1 RNA-binding protein OS=Homo sapiens GN=SERBP1|Isoform 3 of Plasminogen activator inhibitor 1 RNA-binding protein OS=Homo sapiens GN=SERBP1|Isoform 4 of Plasminogen activator inhibitor 1 RNA-binding protein OS=Homo sapiens GN=SERBP1|Plasminogen activator inhibitor 1 RNA-binding protein OS=Homo sapiens GN=SERBP1 PE=1 SV=2	2	2	17	27	7.17746	7.66366	0.671904	OSRH_2011l5_UV - OB_UV	eRIC	against_OB	limma	0.0507709	0.110939	FALSE	no hit
GSPT1	P15170-2|P15170-3	Isoform 2 of Eukaryotic peptide chain release factor GTP-binding subunit ERF3A OS=Homo sapiens GN=GSPT1|Isoform 3 of Eukaryotic peptide chain release factor GTP-binding subunit ERF3A OS=Homo sapiens GN=GSPT1	2	2	10	9	6.9219	7.59715	0.663735	OSRH_2011l5_UV - OB_UV	eRIC	against_OB	limma	0.0306486	0.0724088	FALSE	no hit
HIST1H4A	P62805	Histone H4 OS=Homo sapiens GN=HIST1H4A PE=1 SV=2	2	2	4	9	6.55763	7.71338	0.656413	OSRH_2011l5_UV - OB_UV	eRIC	against_OB	limma	0.289051	0.406179	FALSE	no hit
SBDS	A0A087X020|Q9Y3A5	Ribosome maturation protein SBDS OS=Homo sapiens GN=SBDS PE=1 SV=1|Ribosome maturation protein SBDS OS=Homo sapiens GN=SBDS PE=1 SV=4	2	2	2	13	5.58528	7.2999	0.653038	OSRH_2011l5_UV - OB_UV	eRIC	against_OB	limma	0.0447867	0.1006	FALSE	no hit
YTHDF1	Q9BYJ9	YTH domain-containing family protein 1 OS=Homo sapiens GN=YTHDF1 PE=1 SV=1	2	2	7	5	6.07444	5.90601	0.644138	OSRH_2011l5_UV - OB_UV	eRIC	against_OB	limma	0.0855628	0.163397	FALSE	no hit
GTPBP6	H0Y2S1|O43824	Putative GTP-binding protein 6 OS=Homo sapiens GN=GTPBP6 PE=1 SV=2|Putative GTP-binding protein 6 OS=Homo sapiens GN=GTPBP6 PE=2 SV=3	2	2	3	7	5.40217	6.79091	0.641649	OSRH_2011l5_UV - OB_UV	eRIC	against_OB	limma	0.0877343	0.164964	FALSE	no hit
CCDC9	Q9Y3X0	Coiled-coil domain-containing protein 9 OS=Homo sapiens GN=CCDC9 PE=1 SV=1	2	2	8	9	5.86064	6.43685	0.628502	OSRH_2011l5_UV - OB_UV	eRIC	against_OB	limma	0.146169	0.242797	FALSE	no hit
NSUN2	Q08J23|Q08J23-2	tRNA (cytosine(34)-C(5))-methyltransferase OS=Homo sapiens GN=NSUN2 PE=1 SV=2|Isoform 2 of tRNA (cytosine(34)-C(5))-methyltransferase OS=Homo sapiens GN=NSUN2	2	2	9	28	5.97546	7.23251	0.627845	OSRH_2011l5_UV - OB_UV	eRIC	against_OB	limma	0.129661	0.221582	FALSE	no hit
NCBP2	P52298|P52298-3	Nuclear cap-binding protein subunit 2 OS=Homo sapiens GN=NCBP2 PE=1 SV=1|Isoform 3 of Nuclear cap-binding protein subunit 2 OS=Homo sapiens GN=NCBP2	2	2	2	3	5.99244	6.72776	0.620872	OSRH_2011l5_UV - OB_UV	eRIC	against_OB	limma	0.0508859	0.110939	FALSE	no hit
NCBP1	Q09161	Nuclear cap-binding protein subunit 1 OS=Homo sapiens GN=NCBP1 PE=1 SV=1	2	2	4	15	5.93621	6.95137	0.619851	OSRH_2011l5_UV - OB_UV	eRIC	against_OB	limma	0.0787948	0.152994	FALSE	no hit
IPO5	H0Y8C6|O00410|O00410-2|O00410-3	Importin-5 (Fragment) OS=Homo sapiens GN=IPO5 PE=1 SV=1|Importin-5 OS=Homo sapiens GN=IPO5 PE=1 SV=4|Isoform 2 of Importin-5 OS=Homo sapiens GN=IPO5|Isoform 3 of Importin-5 OS=Homo sapiens GN=IPO5	2	2	6	30	5.73116	7.58681	0.599544	OSRH_2011l5_UV - OB_UV	eRIC	against_OB	limma	0.152885	0.250901	FALSE	no hit
NARS	K7EJ19|O43776	Asparagine--tRNA ligase, cytoplasmic OS=Homo sapiens GN=NARS PE=1 SV=1	2	2	4	19	5.56046	7.4348	0.592554	OSRH_2011l5_UV - OB_UV	eRIC	against_OB	limma	0.153164	0.250901	FALSE	no hit
EIF4A1	P60842	Eukaryotic initiation factor 4A-I OS=Homo sapiens GN=EIF4A1 PE=1 SV=1	2	2	9	13	7.0774	7.58139	0.590413	OSRH_2011l5_UV - OB_UV	eRIC	against_OB	limma	0.0422112	0.0955392	FALSE	no hit
NSUN5	Q96P11-2	Isoform 2 of Probable 28S rRNA (cytosine-C(5))-methyltransferase OS=Homo sapiens GN=NSUN5	2	2	5	11	5.86226	6.56695	0.584908	OSRH_2011l5_UV - OB_UV	eRIC	against_OB	limma	0.358098	0.481524	FALSE	no hit
SYNCRIP	O60506|O60506-2|O60506-3|O60506-4	Heterogeneous nuclear ribonucleoprotein Q OS=Homo sapiens GN=SYNCRIP PE=1 SV=2|Isoform 2 of Heterogeneous nuclear ribonucleoprotein Q OS=Homo sapiens GN=SYNCRIP|Isoform 3 of Heterogeneous nuclear ribonucleoprotein Q OS=Homo sapiens GN=SYNCRIP|Isoform 4 of Heterogeneous nuclear ribonucleoprotein Q OS=Homo sapiens GN=SYNCRIP	2	2	27	20	8.72175	7.43654	0.583676	OSRH_2011l5_UV - OB_UV	eRIC	against_OB	limma	0.00500605	0.0170608	FALSE	no hit
ZC3H7A	Q8IWR0	Zinc finger CCCH domain-containing protein 7A OS=Homo sapiens GN=ZC3H7A PE=1 SV=1	2	2	24	13	7.35409	6.50835	0.578478	OSRH_2011l5_UV - OB_UV	eRIC	against_OB	limma	0.0127222	0.0346067	FALSE	no hit
DUS3L	Q96G46	tRNA-dihydrouridine(47) synthase [NAD(P)(+)]-like OS=Homo sapiens GN=DUS3L PE=1 SV=2	2	2	7	13	5.90957	6.61519	0.573975	OSRH_2011l5_UV - OB_UV	eRIC	against_OB	limma	0.320556	0.442204	FALSE	no hit
MRPS23	Q9Y3D9	28S ribosomal protein S23, mitochondrial OS=Homo sapiens GN=MRPS23 PE=1 SV=2	2	2	8	10	6.55042	6.69513	0.573399	OSRH_2011l5_UV - OB_UV	eRIC	against_OB	limma	0.056855	0.122156	FALSE	no hit
MOV10	Q5JR04|Q9HCE1	Mov10, Moloney leukemia virus 10, homolog (Mouse), isoform CRA_a OS=Homo sapiens GN=MOV10 PE=1 SV=1|Putative helicase MOV-10 OS=Homo sapiens GN=MOV10 PE=1 SV=2	2	2	27	25	7.45135	6.95563	0.566868	OSRH_2011l5_UV - OB_UV	eRIC	against_OB	limma	0.00727443	0.0225904	FALSE	no hit
FBL	M0QXL5|M0R0P1|M0R2Q4|P22087	rRNA 2'-O-methyltransferase fibrillarin (Fragment) OS=Homo sapiens GN=FBL PE=1 SV=1|rRNA 2'-O-methyltransferase fibrillarin OS=Homo sapiens GN=FBL PE=1 SV=2	2	2	6	11	6.01136	7.01842	0.565944	OSRH_2011l5_UV - OB_UV	eRIC	against_OB	limma	0.206048	0.315727	FALSE	no hit
SMG1	J3KRA9|Q96Q15|Q96Q15-2	Isoform 2 of Serine/threonine-protein kinase SMG1 OS=Homo sapiens GN=SMG1|Serine/threonine-protein kinase SMG1 (Fragment) OS=Homo sapiens GN=SMG1 PE=1 SV=1|Serine/threonine-protein kinase SMG1 OS=Homo sapiens GN=SMG1 PE=1 SV=3	2	2	18	31	5.70462	6.23287	0.564997	OSRH_2011l5_UV - OB_UV	eRIC	against_OB	limma	0.205682	0.315727	FALSE	no hit
SRP68	Q9UHB9|Q9UHB9-2|Q9UHB9-3|Q9UHB9-4	Isoform 2 of Signal recognition particle subunit SRP68 OS=Homo sapiens GN=SRP68|Isoform 3 of Signal recognition particle subunit SRP68 OS=Homo sapiens GN=SRP68|Isoform 4 of Signal recognition particle subunit SRP68 OS=Homo sapiens GN=SRP68|Signal recognition particle subunit SRP68 OS=Homo sapiens GN=SRP68 PE=1 SV=2	2	2	2	20	5.43518	6.82943	0.562618	OSRH_2011l5_UV - OB_UV	eRIC	against_OB	limma	0.102019	0.184442	FALSE	no hit
SKIV2L2	P42285	Superkiller viralicidic activity 2-like 2 OS=Homo sapiens GN=SKIV2L2 PE=1 SV=3	2	2	8	36	5.79127	7.12964	0.56241	OSRH_2011l5_UV - OB_UV	eRIC	against_OB	limma	0.0771757	0.15104	FALSE	no hit
SNRPB2	P08579	U2 small nuclear ribonucleoprotein B'' OS=Homo sapiens GN=SNRPB2 PE=1 SV=1	2	2	3	8	5.8145	6.98344	0.562229	OSRH_2011l5_UV - OB_UV	eRIC	against_OB	limma	0.0756158	0.149967	FALSE	no hit
RPS15	A0A0B4J2B4|K7ELC2|K7EM56|K7EQJ5|P62841|S4R417	40S ribosomal protein S15 OS=Homo sapiens GN=RPS15 PE=1 SV=1|40S ribosomal protein S15 OS=Homo sapiens GN=RPS15 PE=1 SV=2	2	2	5	5	6.43865	6.71198	0.561153	OSRH_2011l5_UV - OB_UV	eRIC	against_OB	limma	0.183641	0.292241	FALSE	no hit
USP10	Q14694|Q14694-2|Q14694-3	Ubiquitin carboxyl-terminal hydrolase 10 OS=Homo sapiens GN=USP10 PE=1 SV=2|Isoform 2 of Ubiquitin carboxyl-terminal hydrolase 10 OS=Homo sapiens GN=USP10|Isoform 3 of Ubiquitin carboxyl-terminal hydrolase 10 OS=Homo sapiens GN=USP10	2	2	20	18	6.91464	6.81273	0.5609	OSRH_2011l5_UV - OB_UV	eRIC	against_OB	limma	0.0465208	0.104101	FALSE	no hit
CNOT2	F8VRS8|F8VV52|F8W145|H0YH84|Q9NZN8|Q9NZN8-2|Q9NZN8-4|Q9NZN8-5	CCR4-NOT transcription complex subunit 2 (Fragment) OS=Homo sapiens GN=CNOT2 PE=1 SV=1|CCR4-NOT transcription complex subunit 2 OS=Homo sapiens GN=CNOT2 PE=1 SV=1|Isoform 2 of CCR4-NOT transcription complex subunit 2 OS=Homo sapiens GN=CNOT2|Isoform 4 of CCR4-NOT transcription complex subunit 2 OS=Homo sapiens GN=CNOT2|Isoform 5 of CCR4-NOT transcription complex subunit 2 OS=Homo sapiens GN=CNOT2	2	2	4	11	5.83712	6.42573	0.555879	OSRH_2011l5_UV - OB_UV	eRIC	against_OB	limma	0.0345873	0.08139	FALSE	no hit
HN1L	A6NGP5|H3BMT0|H3BMV3|H3BTV5|H3BU16|Q9H910|Q9H910-2|Q9H910-3	Hematological and neurological-expressed 1-like protein (Fragment) OS=Homo sapiens GN=HN1L PE=1 SV=1|Hematological and neurological-expressed 1-like protein OS=Homo sapiens GN=HN1L PE=1 SV=2|Hematological and neurological expressed 1-like protein OS=Homo sapiens GN=HN1L PE=1 SV=1|Isoform 2 of Hematological and neurological expressed 1-like protein OS=Homo sapiens GN=HN1L|Isoform 3 of Hematologica…	2	2	2	10	5.49494	7.14035	0.555107	OSRH_2011l5_UV - OB_UV	eRIC	against_OB	limma	0.112882	0.199223	FALSE	no hit
EIF3D	O15371|O15371-2|O15371-3	Eukaryotic translation initiation factor 3 subunit D OS=Homo sapiens GN=EIF3D PE=1 SV=1|Isoform 2 of Eukaryotic translation initiation factor 3 subunit D OS=Homo sapiens GN=EIF3D|Isoform 3 of Eukaryotic translation initiation factor 3 subunit D OS=Homo sapiens GN=EIF3D	2	2	6	15	6.77627	7.32179	0.554175	OSRH_2011l5_UV - OB_UV	eRIC	against_OB	limma	0.126931	0.218174	FALSE	no hit
RPRD2	Q5VT52|Q5VT52-2	Isoform 2 of Regulation of nuclear pre-mRNA domain-containing protein 2 OS=Homo sapiens GN=RPRD2|Regulation of nuclear pre-mRNA domain-containing protein 2 OS=Homo sapiens GN=RPRD2 PE=1 SV=1	2	2	9	25	5.74015	6.51918	0.548029	OSRH_2011l5_UV - OB_UV	eRIC	against_OB	limma	0.121264	0.209953	FALSE	no hit
RTCB	Q9Y3I0	tRNA-splicing ligase RtcB homolog OS=Homo sapiens GN=RTCB PE=1 SV=1	2	2	15	20	6.80717	7.32855	0.545055	OSRH_2011l5_UV - OB_UV	eRIC	against_OB	limma	0.135726	0.229959	FALSE	no hit
NAA16	Q6N069	N-alpha-acetyltransferase 16, NatA auxiliary subunit OS=Homo sapiens GN=NAA16 PE=1 SV=2	2	2	2	9	7.00048	6.13108	0.54479	OSRH_2011l5_UV - OB_UV	eRIC	against_OB	limma	0.143232	0.239258	FALSE	no hit
EIF4H	Q15056|Q15056-2	Eukaryotic translation initiation factor 4H OS=Homo sapiens GN=EIF4H PE=1 SV=5|Isoform Short of Eukaryotic translation initiation factor 4H OS=Homo sapiens GN=EIF4H	2	2	15	11	7.5697	7.50742	0.526394	OSRH_2011l5_UV - OB_UV	eRIC	against_OB	limma	0.703921	0.790578	FALSE	no hit
RPS19	P39019	40S ribosomal protein S19 OS=Homo sapiens GN=RPS19 PE=1 SV=2	2	2	5	11	6.04687	7.42051	0.526382	OSRH_2011l5_UV - OB_UV	eRIC	against_OB	limma	0.123539	0.212961	FALSE	no hit
XPO5	Q9HAV4	Exportin-5 OS=Homo sapiens GN=XPO5 PE=1 SV=1	2	2	10	23	6.26586	7.18368	0.526006	OSRH_2011l5_UV - OB_UV	eRIC	against_OB	limma	0.0608887	0.128495	FALSE	no hit
ALDOA	H3BQN4|J3KPS3|P04075|P04075-2	Fructose-bisphosphate aldolase A OS=Homo sapiens GN=ALDOA PE=1 SV=2|Fructose-bisphosphate aldolase OS=Homo sapiens GN=ALDOA PE=1 SV=1|Isoform 2 of Fructose-bisphosphate aldolase A OS=Homo sapiens GN=ALDOA	2	2	5	20	5.85005	8.22055	0.523211	OSRH_2011l5_UV - OB_UV	eRIC	against_OB	limma	0.226351	0.338934	FALSE	no hit
RC3H1	Q5TC82|Q5TC82-2	Roquin-1 OS=Homo sapiens GN=RC3H1 PE=1 SV=1|Isoform 2 of Roquin-1 OS=Homo sapiens GN=RC3H1	2	2	9	4	6.4384	5.7151	0.519748	OSRH_2011l5_UV - OB_UV	eRIC	against_OB	limma	0.257238	0.373877	FALSE	no hit
CNOT1	A5YKK6|A5YKK6-2	CCR4-NOT transcription complex subunit 1 OS=Homo sapiens GN=CNOT1 PE=1 SV=2|Isoform 2 of CCR4-NOT transcription complex subunit 1 OS=Homo sapiens GN=CNOT1	2	2	32	41	6.36198	6.67596	0.508942	OSRH_2011l5_UV - OB_UV	eRIC	against_OB	limma	0.0655918	0.136477	FALSE	no hit
MAGOH|MAGOHB	P61326|P61326-2|Q96A72	Isoform 2 of Protein mago nashi homolog OS=Homo sapiens GN=MAGOH|Protein mago nashi homolog 2 OS=Homo sapiens GN=MAGOHB PE=1 SV=1|Protein mago nashi homolog OS=Homo sapiens GN=MAGOH PE=1 SV=1	2	2	3	8	6.0769	7.1646	0.504453	OSRH_2011l5_UV - OB_UV	eRIC	against_OB	limma	0.29192	0.407629	FALSE	no hit
TBRG4	Q969Z0	Protein TBRG4 OS=Homo sapiens GN=TBRG4 PE=1 SV=1	2	2	12	11	6.85277	6.78622	0.503836	OSRH_2011l5_UV - OB_UV	eRIC	against_OB	limma	0.0599849	0.127039	FALSE	no hit
HSPA8	E9PKE3|E9PN89|P11142	Heat shock cognate 71 kDa protein (Fragment) OS=Homo sapiens GN=HSPA8 PE=1 SV=1|Heat shock cognate 71 kDa protein OS=Homo sapiens GN=HSPA8 PE=1 SV=1	2	2	10	29	6.12244	8.04565	0.475874	OSRH_2011l5_UV - OB_UV	eRIC	against_OB	limma	0.022058	0.0554254	FALSE	no hit
HSP90AA1	P07900|P07900-2	Heat shock protein HSP 90-alpha OS=Homo sapiens GN=HSP90AA1 PE=1 SV=5|Isoform 2 of Heat shock protein HSP 90-alpha OS=Homo sapiens GN=HSP90AA1	2	2	7	20	5.8608	7.90517	0.473641	OSRH_2011l5_UV - OB_UV	eRIC	against_OB	limma	0.541305	0.654646	FALSE	no hit
API5	Q9BZZ5|Q9BZZ5-2|Q9BZZ5-6	Apoptosis inhibitor 5 OS=Homo sapiens GN=API5 PE=1 SV=3|Isoform 2 of Apoptosis inhibitor 5 OS=Homo sapiens GN=API5|Isoform 6 of Apoptosis inhibitor 5 OS=Homo sapiens GN=API5	2	2	15	19	7.25655	7.28925	0.463646	OSRH_2011l5_UV - OB_UV	eRIC	against_OB	limma	0.0398417	0.0908698	FALSE	no hit
RC3H2	Q9HBD1	Roquin-2 OS=Homo sapiens GN=RC3H2 PE=1 SV=2	2	1	17	2	6.37669	5.70005	0.461751	OSRH_2011l5_UV - OB_UV	eRIC	against_OB	limma	0.195417	0.303249	FALSE	no hit
ZNF598	H3BQQ2|Q86UK7|Q86UK7-2|Q86UK7-3	Isoform 2 of Zinc finger protein 598 OS=Homo sapiens GN=ZNF598|Isoform 3 of Zinc finger protein 598 OS=Homo sapiens GN=ZNF598|Zinc finger protein 598 OS=Homo sapiens GN=ZNF598 PE=1 SV=1	2	2	8	17	5.56749	6.38899	0.460728	OSRH_2011l5_UV - OB_UV	eRIC	against_OB	limma	0.764853	0.836822	FALSE	no hit
EIF4G1	E7EUU4|E7EX73|E9PGM1|Q04637-8	Eukaryotic translation initiation factor 4 gamma 1 OS=Homo sapiens GN=EIF4G1 PE=1 SV=1|Isoform 8 of Eukaryotic translation initiation factor 4 gamma 1 OS=Homo sapiens GN=EIF4G1	2	2	37	45	7.14474	7.5609	0.457557	OSRH_2011l5_UV - OB_UV	eRIC	against_OB	limma	0.187907	0.294785	FALSE	no hit
DIS3L2	H7C440|Q8IYB7	DIS3-like exonuclease 2 (Fragment) OS=Homo sapiens GN=DIS3L2 PE=1 SV=1|DIS3-like exonuclease 2 OS=Homo sapiens GN=DIS3L2 PE=1 SV=4	2	2	3	16	5.5636	6.21739	0.449826	OSRH_2011l5_UV - OB_UV	eRIC	against_OB	limma	0.118436	0.206565	FALSE	no hit
EDC3	Q96F86	Enhancer of mRNA-decapping protein 3 OS=Homo sapiens GN=EDC3 PE=1 SV=1	2	2	7	11	5.88943	6.64682	0.448042	OSRH_2011l5_UV - OB_UV	eRIC	against_OB	limma	0.375968	0.50101	FALSE	no hit
NXF1	Q9UBU9	Nuclear RNA export factor 1 OS=Homo sapiens GN=NXF1 PE=1 SV=1	2	2	10	12	6.29661	6.51269	0.447592	OSRH_2011l5_UV - OB_UV	eRIC	against_OB	limma	0.330713	0.450834	FALSE	no hit
ERI1	Q8IV48	3'-5' exoribonuclease 1 OS=Homo sapiens GN=ERI1 PE=1 SV=3	2	2	3	4	5.76093	6.23766	0.446737	OSRH_2011l5_UV - OB_UV	eRIC	against_OB	limma	0.0742728	0.149967	FALSE	no hit
C15orf52	Q6ZUT6|Q6ZUT6-2|Q6ZUT6-4	Isoform 2 of Uncharacterized protein C15orf52 OS=Homo sapiens GN=C15orf52|Isoform 4 of Uncharacterized protein C15orf52 OS=Homo sapiens GN=C15orf52|Uncharacterized protein C15orf52 OS=Homo sapiens GN=C15orf52 PE=1 SV=1	2	2	4	5	5.99505	5.91305	0.445783	OSRH_2011l5_UV - OB_UV	eRIC	against_OB	limma	0.066769	0.138441	FALSE	no hit
EIF3G	K7ER90|O75821	Eukaryotic translation initiation factor 3 subunit G (Fragment) OS=Homo sapiens GN=EIF3G PE=1 SV=1|Eukaryotic translation initiation factor 3 subunit G OS=Homo sapiens GN=EIF3G PE=1 SV=2	2	2	14	15	7.20548	7.2729	0.443924	OSRH_2011l5_UV - OB_UV	eRIC	against_OB	limma	0.107777	0.192504	FALSE	no hit
RPS11	M0QZC5|P62280	40S ribosomal protein S11 OS=Homo sapiens GN=RPS11 PE=1 SV=1|40S ribosomal protein S11 OS=Homo sapiens GN=RPS11 PE=1 SV=3	2	2	5	10	6.91492	7.69693	0.438055	OSRH_2011l5_UV - OB_UV	eRIC	against_OB	limma	0.798014	0.86137	FALSE	no hit
RPS5	M0R0F0|M0R0R2|P46782	40S ribosomal protein S5 (Fragment) OS=Homo sapiens GN=RPS5 PE=1 SV=1|40S ribosomal protein S5 OS=Homo sapiens GN=RPS5 PE=1 SV=1|40S ribosomal protein S5 OS=Homo sapiens GN=RPS5 PE=1 SV=4	2	2	3	9	6.73925	7.01178	0.432403	OSRH_2011l5_UV - OB_UV	eRIC	against_OB	limma	0.127446	0.218425	FALSE	no hit
ATXN2	F8WB06|H0YH87|Q99700|Q99700-2|Q99700-4|V9GY86	Ataxin-2 (Fragment) OS=Homo sapiens GN=ATXN2 PE=1 SV=1|Ataxin-2 OS=Homo sapiens GN=ATXN2 PE=1 SV=1|Ataxin-2 OS=Homo sapiens GN=ATXN2 PE=1 SV=2|Isoform 2 of Ataxin-2 OS=Homo sapiens GN=ATXN2|Isoform 4 of Ataxin-2 OS=Homo sapiens GN=ATXN2	2	2	19	21	6.70608	6.56392	0.430356	OSRH_2011l5_UV - OB_UV	eRIC	against_OB	limma	0.0879066	0.164964	FALSE	no hit
EIF3H	A0A087WZK9|B3KS98|O15372	Eukaryotic translation initiation factor 3 subunit H OS=Homo sapiens GN=EIF3H PE=1 SV=1	2	2	10	19	6.12583	7.18956	0.430155	OSRH_2011l5_UV - OB_UV	eRIC	against_OB	limma	0.155227	0.25358	FALSE	no hit
EEF2	P13639	Elongation factor 2 OS=Homo sapiens GN=EEF2 PE=1 SV=4	2	2	19	47	6.87985	8.2818	0.429964	OSRH_2011l5_UV - OB_UV	eRIC	against_OB	limma	0.330485	0.450834	FALSE	no hit
HELZ	J3QS41|P42694	Probable helicase with zinc finger domain OS=Homo sapiens GN=HELZ PE=1 SV=1|Probable helicase with zinc finger domain OS=Homo sapiens GN=HELZ PE=1 SV=2	2	2	31	9	6.27511	5.97244	0.428151	OSRH_2011l5_UV - OB_UV	eRIC	against_OB	limma	0.18419	0.292241	FALSE	no hit
POLDIP3	Q9BY77	Polymerase delta-interacting protein 3 OS=Homo sapiens GN=POLDIP3 PE=1 SV=2	2	2	12	16	6.52213	6.92686	0.42528	OSRH_2011l5_UV - OB_UV	eRIC	against_OB	limma	0.210657	0.321129	FALSE	no hit
TNPO3	C9J7E5|E9PFH4|Q9Y5L0|Q9Y5L0-1|Q9Y5L0-3|Q9Y5L0-5	Isoform 1 of Transportin-3 OS=Homo sapiens GN=TNPO3|Isoform 3 of Transportin-3 OS=Homo sapiens GN=TNPO3|Isoform 4 of Transportin-3 OS=Homo sapiens GN=TNPO3|Transportin-3 OS=Homo sapiens GN=TNPO3 PE=1 SV=1|Transportin-3 OS=Homo sapiens GN=TNPO3 PE=1 SV=3	2	2	2	15	5.41585	6.77068	0.423838	OSRH_2011l5_UV - OB_UV	eRIC	against_OB	limma	0.0676908	0.139377	FALSE	no hit
RPL22	K7ELC4|K7EMH1|K7ERI7|P35268	60S ribosomal protein L22 (Fragment) OS=Homo sapiens GN=RPL22 PE=1 SV=1|60S ribosomal protein L22 OS=Homo sapiens GN=RPL22 PE=1 SV=1|60S ribosomal protein L22 OS=Homo sapiens GN=RPL22 PE=1 SV=2	2	2	3	6	6.36414	6.70647	0.417099	OSRH_2011l5_UV - OB_UV	eRIC	against_OB	limma	0.485807	0.602685	FALSE	no hit
ATXN2L	H3BSK9|H3BUF6|Q8WWM7|Q8WWM7-2|Q8WWM7-3|Q8WWM7-4|Q8WWM7-5|Q8WWM7-6|Q8WWM7-8|Q8WWM7-9	Ataxin-2-like protein (Fragment) OS=Homo sapiens GN=ATXN2L PE=1 SV=1|Ataxin-2-like protein OS=Homo sapiens GN=ATXN2L PE=1 SV=1|Ataxin-2-like protein OS=Homo sapiens GN=ATXN2L PE=1 SV=2|Isoform 2 of Ataxin-2-like protein OS=Homo sapiens GN=ATXN2L|Isoform 3 of Ataxin-2-like protein OS=Homo sapiens GN=ATXN2L|Isoform 4 of Ataxin-2-like protein OS=Homo sapiens GN=ATXN2L|Isoform 5 of Ataxin-2-like prot…	2	2	32	26	7.0377	7.01258	0.416999	OSRH_2011l5_UV - OB_UV	eRIC	against_OB	limma	0.11514	0.202006	FALSE	no hit
RDX	P35241|P35241-5	Radixin OS=Homo sapiens GN=RDX PE=1 SV=1|Isoform 5 of Radixin OS=Homo sapiens GN=RDX	2	2	5	20	5.64313	7.35255	0.414405	OSRH_2011l5_UV - OB_UV	eRIC	against_OB	limma	0.13165	0.224334	FALSE	no hit
UPF1	Q92900|Q92900-2	Isoform 2 of Regulator of nonsense transcripts 1 OS=Homo sapiens GN=UPF1|Regulator of nonsense transcripts 1 OS=Homo sapiens GN=UPF1 PE=1 SV=2	2	2	41	38	7.83291	7.21326	0.412861	OSRH_2011l5_UV - OB_UV	eRIC	against_OB	limma	0.340303	0.46073	FALSE	no hit
PABPC1	P11940	Polyadenylate-binding protein 1 OS=Homo sapiens GN=PABPC1 PE=1 SV=2	2	2	23	22	8.23386	7.67481	0.407753	OSRH_2011l5_UV - OB_UV	eRIC	against_OB	limma	0.0249475	0.0616411	FALSE	no hit
TUBB	P07437|Q5JP53	Tubulin beta chain OS=Homo sapiens GN=TUBB PE=1 SV=1|Tubulin beta chain OS=Homo sapiens GN=TUBB PE=1 SV=2	2	2	2	5	6.03599	6.97255	0.406756	OSRH_2011l5_UV - OB_UV	eRIC	against_OB	limma	0.0304739	0.0722842	FALSE	no hit
FLNB	O75369|O75369-2|O75369-3|O75369-6|O75369-8|O75369-9	Filamin-B OS=Homo sapiens GN=FLNB PE=1 SV=2|Isoform 2 of Filamin-B OS=Homo sapiens GN=FLNB|Isoform 3 of Filamin-B OS=Homo sapiens GN=FLNB|Isoform 6 of Filamin-B OS=Homo sapiens GN=FLNB|Isoform 8 of Filamin-B OS=Homo sapiens GN=FLNB|Isoform 9 of Filamin-B OS=Homo sapiens GN=FLNB	2	2	6	102	5.54056	7.62179	0.403548	OSRH_2011l5_UV - OB_UV	eRIC	against_OB	limma	0.137783	0.23146	FALSE	no hit
MRPS31	Q92665	28S ribosomal protein S31, mitochondrial OS=Homo sapiens GN=MRPS31 PE=1 SV=3	2	2	5	10	6.31504	6.73433	0.392494	OSRH_2011l5_UV - OB_UV	eRIC	against_OB	limma	0.424316	0.551797	FALSE	no hit
RPS3	E9PJN9|P23396	40S ribosomal protein S3 (Fragment) OS=Homo sapiens GN=RPS3 PE=1 SV=1|40S ribosomal protein S3 OS=Homo sapiens GN=RPS3 PE=1 SV=2	2	2	18	19	8.28056	7.8288	0.391665	OSRH_2011l5_UV - OB_UV	eRIC	against_OB	limma	0.0750671	0.149967	FALSE	no hit
POLR2B	C9J2Y9|P30876	DNA-directed RNA polymerase subunit beta OS=Homo sapiens GN=POLR2B PE=1 SV=2|DNA-directed RNA polymerase II subunit RPB2 OS=Homo sapiens GN=POLR2B PE=1 SV=1	2	2	18	29	6.4005	6.96016	0.380726	OSRH_2011l5_UV - OB_UV	eRIC	against_OB	limma	0.110623	0.19582	FALSE	no hit
EIF3A	Q14152	Eukaryotic translation initiation factor 3 subunit A OS=Homo sapiens GN=EIF3A PE=1 SV=1	2	2	53	54	7.56743	7.35076	0.378325	OSRH_2011l5_UV - OB_UV	eRIC	against_OB	limma	0.0864109	0.163711	FALSE	no hit
UBR4	Q5T4S7|Q5T4S7-2|Q5T4S7-3|Q5T4S7-4	E3 ubiquitin-protein ligase UBR4 OS=Homo sapiens GN=UBR4 PE=1 SV=1|Isoform 2 of E3 ubiquitin-protein ligase UBR4 OS=Homo sapiens GN=UBR4|Isoform 3 of E3 ubiquitin-protein ligase UBR4 OS=Homo sapiens GN=UBR4|Isoform 4 of E3 ubiquitin-protein ligase UBR4 OS=Homo sapiens GN=UBR4	2	2	15	82	5.64963	6.89853	0.378128	OSRH_2011l5_UV - OB_UV	eRIC	against_OB	limma	0.523336	0.635939	FALSE	no hit
RPSA	A0A0C4DG17|C9J9K3|P08865	40S ribosomal protein SA OS=Homo sapiens GN=RPSA PE=1 SV=1|40S ribosomal protein SA (Fragment) OS=Homo sapiens GN=RPSA PE=1 SV=7|40S ribosomal protein SA OS=Homo sapiens GN=RPSA PE=1 SV=4	2	2	8	16	6.80297	7.43609	0.373606	OSRH_2011l5_UV - OB_UV	eRIC	against_OB	limma	0.818612	0.874661	FALSE	no hit
XPO1	O14980	Exportin-1 OS=Homo sapiens GN=XPO1 PE=1 SV=1	2	2	5	28	5.83161	7.23433	0.372391	OSRH_2011l5_UV - OB_UV	eRIC	against_OB	limma	0.264179	0.382093	FALSE	no hit
GAPDH	P04406	Glyceraldehyde-3-phosphate dehydrogenase OS=Homo sapiens GN=GAPDH PE=1 SV=3	2	NA	7	NA	6.38781	NA	0.366813	OSRH_2011l5_UV - OB_UV	eRIC	against_OB	limma	0.574674	0.68706	FALSE	no hit
DRG1	Q9Y295	Developmentally-regulated GTP-binding protein 1 OS=Homo sapiens GN=DRG1 PE=1 SV=1	2	2	6	13	5.98593	7.12076	0.366813	OSRH_2011l5_UV - OB_UV	eRIC	against_OB	limma	0.320654	0.442204	FALSE	no hit
JUP	P14923	Junction plakoglobin OS=Homo sapiens GN=JUP PE=1 SV=3	2	2	8	7	5.51293	6.144	0.36556	OSRH_2011l5_UV - OB_UV	eRIC	against_OB	limma	0.694366	0.782984	FALSE	no hit
MEX3B	Q6ZN04	RNA-binding protein MEX3B OS=Homo sapiens GN=MEX3B PE=1 SV=1	2	NA	3	NA	5.68581	NA	0.36282	OSRH_2011l5_UV - OB_UV	eRIC	against_OB	limma	0.475986	0.595484	FALSE	no hit
EIF4A3	P38919	Eukaryotic initiation factor 4A-III OS=Homo sapiens GN=EIF4A3 PE=1 SV=4	2	2	12	18	6.71742	7.60109	0.360918	OSRH_2011l5_UV - OB_UV	eRIC	against_OB	limma	0.235722	0.349457	FALSE	no hit
SMG7	E9PD50|Q92540|Q92540-2|Q92540-4|Q92540-5	Isoform 2 of Protein SMG7 OS=Homo sapiens GN=SMG7|Isoform 4 of Protein SMG7 OS=Homo sapiens GN=SMG7|Isoform 5 of Protein SMG7 OS=Homo sapiens GN=SMG7|Protein SMG7 OS=Homo sapiens GN=SMG7 PE=1 SV=1|Protein SMG7 OS=Homo sapiens GN=SMG7 PE=1 SV=2	2	2	6	8	5.80965	5.99048	0.341738	OSRH_2011l5_UV - OB_UV	eRIC	against_OB	limma	0.363891	0.488206	FALSE	no hit
SPATS2	Q86XZ4	Spermatogenesis-associated serine-rich protein 2 OS=Homo sapiens GN=SPATS2 PE=1 SV=1	2	2	6	9	5.81684	6.51793	0.341359	OSRH_2011l5_UV - OB_UV	eRIC	against_OB	limma	0.479294	0.595852	FALSE	no hit
CHTOP	Q9Y3Y2|Q9Y3Y2-3|Q9Y3Y2-4	Chromatin target of PRMT1 protein OS=Homo sapiens GN=CHTOP PE=1 SV=2|Isoform 2 of Chromatin target of PRMT1 protein OS=Homo sapiens GN=CHTOP|Isoform 3 of Chromatin target of PRMT1 protein OS=Homo sapiens GN=CHTOP	2	2	6	9	6.5008	6.92129	0.335913	OSRH_2011l5_UV - OB_UV	eRIC	against_OB	limma	0.266902	0.384768	FALSE	no hit
BYSL	Q13895	Bystin OS=Homo sapiens GN=BYSL PE=1 SV=3	2	2	6	14	5.72429	6.8749	0.333838	OSRH_2011l5_UV - OB_UV	eRIC	against_OB	limma	0.42924	0.554865	FALSE	no hit
METTL16	I3L362|I3L3W3|I3L4V1|Q86W50|Q86W50-2	Isoform 2 of Methyltransferase-like protein 16 OS=Homo sapiens GN=METTL16|Methyltransferase-like protein 16 (Fragment) OS=Homo sapiens GN=METTL16 PE=1 SV=2|Methyltransferase-like protein 16 OS=Homo sapiens GN=METTL16 PE=1 SV=1|Methyltransferase-like protein 16 OS=Homo sapiens GN=METTL16 PE=1 SV=2	2	2	4	3	6.10413	5.78342	0.326675	OSRH_2011l5_UV - OB_UV	eRIC	against_OB	limma	0.186641	0.293579	FALSE	no hit
PPP1R10	Q96QC0	Serine/threonine-protein phosphatase 1 regulatory subunit 10 OS=Homo sapiens GN=PPP1R10 PE=1 SV=1	2	2	12	16	5.92908	6.49036	0.324708	OSRH_2011l5_UV - OB_UV	eRIC	against_OB	limma	0.267326	0.384768	FALSE	no hit
TRNAU1AP	Q9NX07	tRNA selenocysteine 1-associated protein 1 OS=Homo sapiens GN=TRNAU1AP PE=1 SV=1	2	2	3	3	6.21965	5.65011	0.314539	OSRH_2011l5_UV - OB_UV	eRIC	against_OB	limma	0.502598	0.620918	FALSE	no hit
STAU1	O95793|O95793-2|Q5JW30	Double-stranded RNA-binding protein Staufen homolog 1 OS=Homo sapiens GN=STAU1 PE=1 SV=1|Double-stranded RNA-binding protein Staufen homolog 1 OS=Homo sapiens GN=STAU1 PE=1 SV=2|Isoform Short of Double-stranded RNA-binding protein Staufen homolog 1 OS=Homo sapiens GN=STAU1	2	2	13	18	6.24941	6.88307	0.3043	OSRH_2011l5_UV - OB_UV	eRIC	against_OB	limma	0.463392	0.586389	FALSE	no hit
GFM1	C9IZ01|Q96RP9|Q96RP9-2	Elongation factor G, mitochondrial OS=Homo sapiens GN=GFM1 PE=1 SV=1|Elongation factor G, mitochondrial OS=Homo sapiens GN=GFM1 PE=1 SV=2|Isoform 2 of Elongation factor G, mitochondrial OS=Homo sapiens GN=GFM1	2	2	6	20	5.51562	7.02857	0.303258	OSRH_2011l5_UV - OB_UV	eRIC	against_OB	limma	0.550982	0.661402	FALSE	no hit
MEX3C	Q5U5Q3	RNA-binding E3 ubiquitin-protein ligase MEX3C OS=Homo sapiens GN=MEX3C PE=1 SV=3	2	NA	5	NA	6.45883	NA	0.30043	OSRH_2011l5_UV - OB_UV	eRIC	against_OB	limma	0.446207	0.572986	FALSE	no hit
STRAP	Q9Y3F4|Q9Y3F4-2	Serine-threonine kinase receptor-associated protein OS=Homo sapiens GN=STRAP PE=1 SV=1|Isoform 2 of Serine-threonine kinase receptor-associated protein OS=Homo sapiens GN=STRAP	2	2	8	19	6.64942	7.56301	0.279314	OSRH_2011l5_UV - OB_UV	eRIC	against_OB	limma	0.758271	0.835337	FALSE	no hit
FLNA	H0Y5C6|P21333|P21333-2|Q5HY54	Filamin-A (Fragment) OS=Homo sapiens GN=FLNA PE=1 SV=1|Filamin-A OS=Homo sapiens GN=FLNA PE=1 SV=1|Filamin-A OS=Homo sapiens GN=FLNA PE=1 SV=4|Isoform 2 of Filamin-A OS=Homo sapiens GN=FLNA	2	2	45	124	6.64346	8.35035	0.275379	OSRH_2011l5_UV - OB_UV	eRIC	against_OB	limma	0.343412	0.46388	FALSE	no hit
CCT7	F8WAM2|Q99832|Q99832-3	Isoform 3 of T-complex protein 1 subunit eta OS=Homo sapiens GN=CCT7|T-complex protein 1 subunit eta (Fragment) OS=Homo sapiens GN=CCT7 PE=1 SV=1|T-complex protein 1 subunit eta OS=Homo sapiens GN=CCT7 PE=1 SV=2	2	2	5	25	5.9032	7.90893	0.27166	OSRH_2011l5_UV - OB_UV	eRIC	against_OB	limma	0.66747	0.760952	FALSE	no hit
RPS12	P25398	40S ribosomal protein S12 OS=Homo sapiens GN=RPS12 PE=1 SV=3	2	2	2	8	6.30247	6.83089	0.267298	OSRH_2011l5_UV - OB_UV	eRIC	against_OB	limma	0.606573	0.710305	FALSE	no hit
SUPT5H	O00267|O00267-2	Transcription elongation factor SPT5 OS=Homo sapiens GN=SUPT5H PE=1 SV=1|Isoform 2 of Transcription elongation factor SPT5 OS=Homo sapiens GN=SUPT5H	2	2	18	33	6.34382	6.86425	0.266776	OSRH_2011l5_UV - OB_UV	eRIC	against_OB	limma	0.458537	0.584591	FALSE	no hit
DHX36	Q9H2U1|Q9H2U1-2	ATP-dependent RNA helicase DHX36 OS=Homo sapiens GN=DHX36 PE=1 SV=2|Isoform 2 of ATP-dependent RNA helicase DHX36 OS=Homo sapiens GN=DHX36	2	2	23	26	6.5218	6.67264	0.262774	OSRH_2011l5_UV - OB_UV	eRIC	against_OB	limma	0.287339	0.405695	FALSE	no hit
FAM120A	Q9NZB2|Q9NZB2-4|Q9NZB2-6	Constitutive coactivator of PPAR-gamma-like protein 1 OS=Homo sapiens GN=FAM120A PE=1 SV=2|Isoform D of Constitutive coactivator of PPAR-gamma-like protein 1 OS=Homo sapiens GN=FAM120A|Isoform F of Constitutive coactivator of PPAR-gamma-like protein 1 OS=Homo sapiens GN=FAM120A	2	2	48	31	8.13881	7.12883	0.262021	OSRH_2011l5_UV - OB_UV	eRIC	against_OB	limma	0.0992138	0.181586	FALSE	no hit
ASCC3	Q8N3C0	Activating signal cointegrator 1 complex subunit 3 OS=Homo sapiens GN=ASCC3 PE=1 SV=3	2	2	25	36	6.1486	6.74564	0.254682	OSRH_2011l5_UV - OB_UV	eRIC	against_OB	limma	0.258359	0.374589	FALSE	no hit
RPS2	P15880	40S ribosomal protein S2 OS=Homo sapiens GN=RPS2 PE=1 SV=2	2	2	16	18	8.22911	8.18288	0.235285	OSRH_2011l5_UV - OB_UV	eRIC	against_OB	limma	0.542042	0.654646	FALSE	no hit
LSM14A	A0A140TA76|Q8ND56|Q8ND56-2|Q8ND56-3	Isoform 2 of Protein LSM14 homolog A OS=Homo sapiens GN=LSM14A|Isoform 3 of Protein LSM14 homolog A OS=Homo sapiens GN=LSM14A|Protein LSM14 homolog A (Fragment) OS=Homo sapiens GN=LSM14A PE=1 SV=1|Protein LSM14 homolog A OS=Homo sapiens GN=LSM14A PE=1 SV=3	2	2	14	7	7.02299	6.77107	0.232385	OSRH_2011l5_UV - OB_UV	eRIC	against_OB	limma	0.195859	0.303249	FALSE	no hit
YTHDC2	Q9H6S0	Probable ATP-dependent RNA helicase YTHDC2 OS=Homo sapiens GN=YTHDC2 PE=1 SV=2	2	2	23	12	6.23379	6.27211	0.215383	OSRH_2011l5_UV - OB_UV	eRIC	against_OB	limma	0.309472	0.428777	FALSE	no hit
PELO	Q9BRX2	Protein pelota homolog OS=Homo sapiens GN=PELO PE=1 SV=2	2	2	4	11	5.48214	6.65381	0.212017	OSRH_2011l5_UV - OB_UV	eRIC	against_OB	limma	0.687869	0.778448	FALSE	no hit
R3HDM2	A0A0U1RRA6|B5MCU0	R3H domain-containing protein 2 OS=Homo sapiens GN=R3HDM2 PE=1 SV=1|R3H domain-containing protein 2 OS=Homo sapiens GN=R3HDM2 PE=1 SV=1	2	NA	12	NA	6.50964	NA	0.20882	OSRH_2011l5_UV - OB_UV	eRIC	against_OB	limma	0.622288	0.723563	FALSE	no hit
NCBP3	Q53F19	Nuclear cap-binding protein subunit 3 OS=Homo sapiens GN=NCBP3 PE=1 SV=2	2	2	7	12	5.68407	6.40968	0.204964	OSRH_2011l5_UV - OB_UV	eRIC	against_OB	limma	0.612038	0.713043	FALSE	no hit
EIF2S1	P05198	Eukaryotic translation initiation factor 2 subunit 1 OS=Homo sapiens GN=EIF2S1 PE=1 SV=3	2	2	9	21	6.2531	7.67795	0.199287	OSRH_2011l5_UV - OB_UV	eRIC	against_OB	limma	0.508132	0.62515	FALSE	no hit
FXR1	B4DXZ6|P51114|P51114-2	Fragile X mental retardation syndrome-related protein 1 OS=Homo sapiens GN=FXR1 PE=1 SV=1|Fragile X mental retardation syndrome-related protein 1 OS=Homo sapiens GN=FXR1 PE=1 SV=3|Isoform 2 of Fragile X mental retardation syndrome-related protein 1 OS=Homo sapiens GN=FXR1	2	2	26	19	7.50976	7.12056	0.194143	OSRH_2011l5_UV - OB_UV	eRIC	against_OB	limma	0.368156	0.492814	FALSE	no hit
LSM14B	Q5TBP9|Q9BX40|Q9BX40-2	Isoform 2 of Protein LSM14 homolog B OS=Homo sapiens GN=LSM14B|Protein LSM14 homolog B (Fragment) OS=Homo sapiens GN=LSM14B PE=1 SV=1|Protein LSM14 homolog B OS=Homo sapiens GN=LSM14B PE=1 SV=1	2	2	6	9	5.99117	6.82353	0.187672	OSRH_2011l5_UV - OB_UV	eRIC	against_OB	limma	0.579427	0.688577	FALSE	no hit
VCP	P55072	Transitional endoplasmic reticulum ATPase OS=Homo sapiens GN=VCP PE=1 SV=4	2	2	4	40	5.52352	7.87066	0.187592	OSRH_2011l5_UV - OB_UV	eRIC	against_OB	limma	0.749065	0.828724	FALSE	no hit
BZW1	Q7L1Q6|Q7L1Q6-3|Q7L1Q6-4	Basic leucine zipper and W2 domain-containing protein 1 OS=Homo sapiens GN=BZW1 PE=1 SV=1|Isoform 3 of Basic leucine zipper and W2 domain-containing protein 1 OS=Homo sapiens GN=BZW1|Isoform 4 of Basic leucine zipper and W2 domain-containing protein 1 OS=Homo sapiens GN=BZW1	2	2	6	18	6.34563	7.56372	0.186916	OSRH_2011l5_UV - OB_UV	eRIC	against_OB	limma	0.591207	0.698378	FALSE	no hit
PTBP2	Q9UKA9|Q9UKA9-2|Q9UKA9-3|Q9UKA9-4	Polypyrimidine tract-binding protein 2 OS=Homo sapiens GN=PTBP2 PE=1 SV=1|Isoform 2 of Polypyrimidine tract-binding protein 2 OS=Homo sapiens GN=PTBP2|Isoform 3 of Polypyrimidine tract-binding protein 2 OS=Homo sapiens GN=PTBP2|Isoform 4 of Polypyrimidine tract-binding protein 2 OS=Homo sapiens GN=PTBP2	2	2	9	5	6.52355	6.23088	0.186085	OSRH_2011l5_UV - OB_UV	eRIC	against_OB	limma	0.740409	0.823196	FALSE	no hit
SRSF6	Q13247|Q13247-3	Serine/arginine-rich splicing factor 6 OS=Homo sapiens GN=SRSF6 PE=1 SV=2|Isoform SRP55-3 of Serine/arginine-rich splicing factor 6 OS=Homo sapiens GN=SRSF6	2	2	8	8	7.50054	7.44869	0.185673	OSRH_2011l5_UV - OB_UV	eRIC	against_OB	limma	0.725535	0.808726	FALSE	no hit
EIF2AK2	P19525|P19525-2	Interferon-induced, double-stranded RNA-activated protein kinase OS=Homo sapiens GN=EIF2AK2 PE=1 SV=2|Isoform 2 of Interferon-induced, double-stranded RNA-activated protein kinase OS=Homo sapiens GN=EIF2AK2	2	2	5	13	5.88328	7.18318	0.183131	OSRH_2011l5_UV - OB_UV	eRIC	against_OB	limma	0.546943	0.659222	FALSE	no hit
TCOF1	E7ETY2|J3KQ96|Q13428|Q13428-3|Q13428-4|Q13428-5|Q13428-6|Q13428-7	Isoform 3 of Treacle protein OS=Homo sapiens GN=TCOF1|Isoform 4 of Treacle protein OS=Homo sapiens GN=TCOF1|Isoform 5 of Treacle protein OS=Homo sapiens GN=TCOF1|Isoform 6 of Treacle protein OS=Homo sapiens GN=TCOF1|Isoform 7 of Treacle protein OS=Homo sapiens GN=TCOF1|Treacle protein (Fragment) OS=Homo sapiens GN=TCOF1 PE=1 SV=1|Treacle protein OS=Homo sapiens GN=TCOF1 PE=1 SV=1|Treacle protein …	2	2	18	43	6.1002	6.93595	0.181104	OSRH_2011l5_UV - OB_UV	eRIC	against_OB	limma	0.628695	0.729581	FALSE	no hit
RPS7	P62081	40S ribosomal protein S7 OS=Homo sapiens GN=RPS7 PE=1 SV=1	2	2	5	8	6.44576	7.65049	0.180238	OSRH_2011l5_UV - OB_UV	eRIC	against_OB	limma	0.632019	0.730579	FALSE	no hit
KIAA0430	G8JLP4|Q9Y4F3|Q9Y4F3-3|Q9Y4F3-4|Q9Y4F3-5	Meiosis arrest female protein 1 OS=Homo sapiens GN=KIAA0430 PE=1 SV=1|Meiosis arrest female protein 1 OS=Homo sapiens GN=KIAA0430 PE=1 SV=6|Isoform 2 of Meiosis arrest female protein 1 OS=Homo sapiens GN=KIAA0430|Isoform 3 of Meiosis arrest female protein 1 OS=Homo sapiens GN=KIAA0430|Isoform 4 of Meiosis arrest female protein 1 OS=Homo sapiens GN=KIAA0430	2	2	7	6	5.56208	6.24109	0.177123	OSRH_2011l5_UV - OB_UV	eRIC	against_OB	limma	0.637748	0.734339	FALSE	no hit
EIF4ENIF1	B1AKL4|Q9NRA8|Q9NRA8-3	Eukaryotic translation initiation factor 4E transporter OS=Homo sapiens GN=EIF4ENIF1 PE=1 SV=1|Eukaryotic translation initiation factor 4E transporter OS=Homo sapiens GN=EIF4ENIF1 PE=1 SV=2|Isoform 3 of Eukaryotic translation initiation factor 4E transporter OS=Homo sapiens GN=EIF4ENIF1	2	2	12	7	6.37591	6.12028	0.165211	OSRH_2011l5_UV - OB_UV	eRIC	against_OB	limma	0.398361	0.524951	FALSE	no hit
RPL26L1	Q9UNX3	60S ribosomal protein L26-like 1 OS=Homo sapiens GN=RPL26L1 PE=1 SV=1	2	NA	2	NA	5.65064	NA	0.163846	OSRH_2011l5_UV - OB_UV	eRIC	against_OB	limma	0.555476	0.665449	FALSE	no hit
RBM4	Q9BWF3	RNA-binding protein 4 OS=Homo sapiens GN=RBM4 PE=1 SV=1	2	NA	4	NA	6.19417	NA	0.163346	OSRH_2011l5_UV - OB_UV	eRIC	against_OB	limma	0.771629	0.84129	FALSE	no hit
EIF4G3	A0A0A0MSA7|A0A0U1RQK7	Eukaryotic translation initiation factor 4 gamma 3 OS=Homo sapiens GN=EIF4G3 PE=1 SV=1	2	2	29	22	6.54953	6.85341	0.162673	OSRH_2011l5_UV - OB_UV	eRIC	against_OB	limma	0.510199	0.625521	FALSE	no hit
SUMO2	P61956|P61956-2	Small ubiquitin-related modifier 2 OS=Homo sapiens GN=SUMO2 PE=1 SV=3|Isoform 2 of Small ubiquitin-related modifier 2 OS=Homo sapiens GN=SUMO2	2	NA	2	NA	6.75723	NA	0.158916	OSRH_2011l5_UV - OB_UV	eRIC	against_OB	limma	0.344836	0.464744	FALSE	no hit
RPS4X	P62701	40S ribosomal protein S4, X isoform OS=Homo sapiens GN=RPS4X PE=1 SV=2	2	2	4	11	5.628	7.90754	0.157766	OSRH_2011l5_UV - OB_UV	eRIC	against_OB	limma	0.842029	0.886897	FALSE	no hit
EIF4G2	D3DQV9|P78344	Eukaryotic translation initiation factor 4 gamma 2 (Fragment) OS=Homo sapiens GN=EIF4G2 PE=1 SV=1|Eukaryotic translation initiation factor 4 gamma 2 OS=Homo sapiens GN=EIF4G2 PE=1 SV=1	2	2	32	38	7.05952	7.25419	0.15703	OSRH_2011l5_UV - OB_UV	eRIC	against_OB	limma	0.403672	0.53077	FALSE	no hit
AQR	O60306	Intron-binding protein aquarius OS=Homo sapiens GN=AQR PE=1 SV=4	2	2	27	24	6.73247	6.49688	0.151187	OSRH_2011l5_UV - OB_UV	eRIC	against_OB	limma	0.50451	0.621985	FALSE	no hit
EIF2S2	P20042	Eukaryotic translation initiation factor 2 subunit 2 OS=Homo sapiens GN=EIF2S2 PE=1 SV=2	2	2	4	15	5.71427	7.56013	0.149633	OSRH_2011l5_UV - OB_UV	eRIC	against_OB	limma	0.75987	0.835337	FALSE	no hit
RPS15A	I3L3P7|P62244	40S ribosomal protein S15a OS=Homo sapiens GN=RPS15A PE=1 SV=1|40S ribosomal protein S15a OS=Homo sapiens GN=RPS15A PE=1 SV=2	2	2	4	4	6.21861	7.04814	0.149471	OSRH_2011l5_UV - OB_UV	eRIC	against_OB	limma	0.694519	0.782984	FALSE	no hit
EIF3B	P55884|P55884-2	Eukaryotic translation initiation factor 3 subunit B OS=Homo sapiens GN=EIF3B PE=1 SV=3|Isoform 2 of Eukaryotic translation initiation factor 3 subunit B OS=Homo sapiens GN=EIF3B	2	2	10	26	6.26792	7.36252	0.145641	OSRH_2011l5_UV - OB_UV	eRIC	against_OB	limma	0.721608	0.805864	FALSE	no hit
CHERP	J3QK89|Q8IWX8	Calcium homeostasis endoplasmic reticulum protein OS=Homo sapiens GN=CHERP PE=1 SV=1|Calcium homeostasis endoplasmic reticulum protein OS=Homo sapiens GN=CHERP PE=1 SV=3	2	2	6	15	5.99228	6.80905	0.132194	OSRH_2011l5_UV - OB_UV	eRIC	against_OB	limma	0.70905	0.794832	FALSE	no hit
MSN	P26038	Moesin OS=Homo sapiens GN=MSN PE=1 SV=3	2	2	11	25	6.38786	8.12358	0.131627	OSRH_2011l5_UV - OB_UV	eRIC	against_OB	limma	0.746176	0.82707	FALSE	no hit
RPS18	P62269	40S ribosomal protein S18 OS=Homo sapiens GN=RPS18 PE=1 SV=3	2	2	3	10	5.85478	8.01483	0.128279	OSRH_2011l5_UV - OB_UV	eRIC	against_OB	limma	0.677168	0.767802	FALSE	no hit
DDX41	J3KNN5|Q9UJV9	Probable ATP-dependent RNA helicase DDX41 (Fragment) OS=Homo sapiens GN=DDX41 PE=1 SV=1|Probable ATP-dependent RNA helicase DDX41 OS=Homo sapiens GN=DDX41 PE=1 SV=2	2	2	6	13	5.65703	6.54819	0.126299	OSRH_2011l5_UV - OB_UV	eRIC	against_OB	limma	0.60958	0.711577	FALSE	no hit
SARNP	P82979	SAP domain-containing ribonucleoprotein OS=Homo sapiens GN=SARNP PE=1 SV=3	2	2	5	10	6.14863	6.64745	0.116731	OSRH_2011l5_UV - OB_UV	eRIC	against_OB	limma	0.741293	0.823196	FALSE	no hit
NME1|NME1-NME2|NME2	E7ERL0|J3KPD9|P15531|P15531-2|P22392|P22392-2|Q32Q12	Nucleoside diphosphate kinase A OS=Homo sapiens GN=NME1 PE=1 SV=1|Protein NME1-NME2 OS=Homo sapiens GN=NME1-NME2 PE=1 SV=1|Nucleoside diphosphate kinase A OS=Homo sapiens GN=NME1 PE=1 SV=1|Isoform 2 of Nucleoside diphosphate kinase A OS=Homo sapiens GN=NME1|Nucleoside diphosphate kinase B OS=Homo sapiens GN=NME2 PE=1 SV=1|Isoform 3 of Nucleoside diphosphate kinase B OS=Homo sapiens GN=NME2|Nucleo…	2	NA	2	NA	5.70395	NA	0.108702	OSRH_2011l5_UV - OB_UV	eRIC	against_OB	limma	0.852274	0.89293	FALSE	no hit
ZFP36L2	A0A087WUU9|P47974	Zinc finger protein 36, C3H1 type-like 2 OS=Homo sapiens GN=ZFP36L2 PE=1 SV=1|Zinc finger protein 36, C3H1 type-like 2 OS=Homo sapiens GN=ZFP36L2 PE=1 SV=3	2	2	5	3	6.38542	5.95991	0.0994686	OSRH_2011l5_UV - OB_UV	eRIC	against_OB	limma	0.77798	0.845935	FALSE	no hit
SRRT	Q9BXP5|Q9BXP5-2|Q9BXP5-3|Q9BXP5-4	Serrate RNA effector molecule homolog OS=Homo sapiens GN=SRRT PE=1 SV=1|Isoform 2 of Serrate RNA effector molecule homolog OS=Homo sapiens GN=SRRT|Isoform 3 of Serrate RNA effector molecule homolog OS=Homo sapiens GN=SRRT|Isoform 4 of Serrate RNA effector molecule homolog OS=Homo sapiens GN=SRRT	2	2	10	21	6.06468	7.18912	0.0993389	OSRH_2011l5_UV - OB_UV	eRIC	against_OB	limma	0.805879	0.86417	FALSE	no hit
PKM	H3BTN5|P14618|P14618-2	Isoform M1 of Pyruvate kinase PKM OS=Homo sapiens GN=PKM|Pyruvate kinase (Fragment) OS=Homo sapiens GN=PKM PE=1 SV=1|Pyruvate kinase PKM OS=Homo sapiens GN=PKM PE=1 SV=4	2	2	9	47	6.16773	8.52731	0.0985954	OSRH_2011l5_UV - OB_UV	eRIC	against_OB	limma	0.762087	0.835337	FALSE	no hit
PCBP2	F8VRH0|F8VZX2|H3BRU6|Q15366|Q15366-2|Q15366-3|Q15366-6	Isoform 2 of Poly(rC)-binding protein 2 OS=Homo sapiens GN=PCBP2|Isoform 3 of Poly(rC)-binding protein 2 OS=Homo sapiens GN=PCBP2|Isoform 6 of Poly(rC)-binding protein 2 OS=Homo sapiens GN=PCBP2|Poly(rC)-binding protein 2 (Fragment) OS=Homo sapiens GN=PCBP2 PE=1 SV=1|Poly(rC)-binding protein 2 (Fragment) OS=Homo sapiens GN=PCBP2 PE=1 SV=2|Poly(rC)-binding protein 2 OS=Homo sapiens GN=PCBP2 PE=1 S…	2	2	11	13	6.68375	7.56743	0.0953892	OSRH_2011l5_UV - OB_UV	eRIC	against_OB	limma	0.633735	0.731138	FALSE	no hit
AGO2	Q9UKV8	Protein argonaute-2 OS=Homo sapiens GN=AGO2 PE=1 SV=3	2	2	13	14	6.54649	6.41911	0.0950648	OSRH_2011l5_UV - OB_UV	eRIC	against_OB	limma	0.822139	0.876376	FALSE	no hit
G3BP2	Q9UN86|Q9UN86-2	Isoform B of Ras GTPase-activating protein-binding protein 2 OS=Homo sapiens GN=G3BP2|Ras GTPase-activating protein-binding protein 2 OS=Homo sapiens GN=G3BP2 PE=1 SV=2	2	2	15	12	7.26636	7.04772	0.0909404	OSRH_2011l5_UV - OB_UV	eRIC	against_OB	limma	0.762036	0.835337	FALSE	no hit
ZCCHC8	Q6NZY4	Zinc finger CCHC domain-containing protein 8 OS=Homo sapiens GN=ZCCHC8 PE=1 SV=2	2	2	13	11	6.36955	6.36564	0.0896358	OSRH_2011l5_UV - OB_UV	eRIC	against_OB	limma	0.858276	0.897632	FALSE	no hit
IGF2BP2	F8W930|Q9Y6M1|Q9Y6M1-1|Q9Y6M1-6	Insulin-like growth factor 2 mRNA-binding protein 2 OS=Homo sapiens GN=IGF2BP2 PE=1 SV=1|Insulin-like growth factor 2 mRNA-binding protein 2 OS=Homo sapiens GN=IGF2BP2 PE=1 SV=2|Isoform 2 of Insulin-like growth factor 2 mRNA-binding protein 2 OS=Homo sapiens GN=IGF2BP2|Isoform 6 of Insulin-like growth factor 2 mRNA-binding protein 2 OS=Homo sapiens GN=IGF2BP2	2	2	26	21	7.86914	6.85848	0.0894049	OSRH_2011l5_UV - OB_UV	eRIC	against_OB	limma	0.902954	0.932842	FALSE	no hit
RPS20	P60866|P60866-2	40S ribosomal protein S20 OS=Homo sapiens GN=RPS20 PE=1 SV=1|Isoform 2 of 40S ribosomal protein S20 OS=Homo sapiens GN=RPS20	2	2	3	6	6.20686	7.54602	0.0830602	OSRH_2011l5_UV - OB_UV	eRIC	against_OB	limma	0.823173	0.876376	FALSE	no hit
ZC3H14	G3V256|Q6PJT7|Q6PJT7-10|Q6PJT7-2|Q6PJT7-3|Q6PJT7-4|Q6PJT7-5|Q6PJT7-9	Isoform 10 of Zinc finger CCCH domain-containing protein 14 OS=Homo sapiens GN=ZC3H14|Isoform 2 of Zinc finger CCCH domain-containing protein 14 OS=Homo sapiens GN=ZC3H14|Isoform 3 of Zinc finger CCCH domain-containing protein 14 OS=Homo sapiens GN=ZC3H14|Isoform 4 of Zinc finger CCCH domain-containing protein 14 OS=Homo sapiens GN=ZC3H14|Isoform 5 of Zinc finger CCCH domain-containing protein 14…	2	2	5	20	5.7943	6.84561	0.0827037	OSRH_2011l5_UV - OB_UV	eRIC	against_OB	limma	0.832363	0.878276	FALSE	no hit
PPIE	E9PEQ6|Q9UNP9|Q9UNP9-2|Q9UNP9-3	Isoform 3 of Peptidyl-prolyl cis-trans isomerase E OS=Homo sapiens GN=PPIE|Isoform B of Peptidyl-prolyl cis-trans isomerase E OS=Homo sapiens GN=PPIE|Peptidyl-prolyl cis-trans isomerase E OS=Homo sapiens GN=PPIE PE=1 SV=1|Peptidyl-prolyl cis-trans isomerase OS=Homo sapiens GN=PPIE PE=1 SV=1	2	2	7	9	6.04401	6.60251	0.0815597	OSRH_2011l5_UV - OB_UV	eRIC	against_OB	limma	0.797767	0.86137	FALSE	no hit
PRDX1	A0A0A0MSI0|Q06830	Peroxiredoxin-1 (Fragment) OS=Homo sapiens GN=PRDX1 PE=1 SV=1|Peroxiredoxin-1 OS=Homo sapiens GN=PRDX1 PE=1 SV=1	2	2	6	8	5.95922	7.94293	0.074788	OSRH_2011l5_UV - OB_UV	eRIC	against_OB	limma	0.922822	0.94604	FALSE	no hit
HIST1H1E|HIST1H1D|HIST1H1C	P10412|P16402|P16403	Histone H1.4 OS=Homo sapiens GN=HIST1H1E PE=1 SV=2|Histone H1.3 OS=Homo sapiens GN=HIST1H1D PE=1 SV=2|Histone H1.2 OS=Homo sapiens GN=HIST1H1C PE=1 SV=2	2	NA	5	NA	5.81613	NA	0.0671538	OSRH_2011l5_UV - OB_UV	eRIC	against_OB	limma	0.828464	0.877284	FALSE	no hit
TNRC6B	H0Y720|Q9UPQ9|Q9UPQ9-1	Isoform 2 of Trinucleotide repeat-containing gene 6B protein OS=Homo sapiens GN=TNRC6B|Trinucleotide repeat-containing gene 6B protein (Fragment) OS=Homo sapiens GN=TNRC6B PE=1 SV=1|Trinucleotide repeat-containing gene 6B protein OS=Homo sapiens GN=TNRC6B PE=1 SV=4	2	2	23	19	6.02751	6.3048	0.0649362	OSRH_2011l5_UV - OB_UV	eRIC	against_OB	limma	0.803301	0.86417	FALSE	no hit
HNRNPL	P14866	Heterogeneous nuclear ribonucleoprotein L OS=Homo sapiens GN=HNRNPL PE=1 SV=2	2	2	20	23	8.14733	7.35177	0.0627465	OSRH_2011l5_UV - OB_UV	eRIC	against_OB	limma	0.778888	0.845935	FALSE	no hit
HEATR6	A0A087WXZ7|K7EIX2|Q6AI08	HEAT repeat-containing protein 6 OS=Homo sapiens GN=HEATR6 PE=1 SV=1|HEAT repeat-containing protein 6 OS=Homo sapiens GN=HEATR6 PE=1 SV=1|HEAT repeat-containing protein 6 OS=Homo sapiens GN=HEATR6 PE=1 SV=1	2	2	3	7	5.43151	5.99069	0.0600316	OSRH_2011l5_UV - OB_UV	eRIC	against_OB	limma	0.8686	0.905237	FALSE	no hit
UBAP2L	F8W726|Q14157|Q14157-3|Q14157-4|Q14157-5	Isoform 3 of Ubiquitin-associated protein 2-like OS=Homo sapiens GN=UBAP2L|Isoform 4 of Ubiquitin-associated protein 2-like OS=Homo sapiens GN=UBAP2L|Isoform 5 of Ubiquitin-associated protein 2-like OS=Homo sapiens GN=UBAP2L|Ubiquitin-associated protein 2-like OS=Homo sapiens GN=UBAP2L PE=1 SV=2	2	2	21	22	7.00598	7.25657	0.0575828	OSRH_2011l5_UV - OB_UV	eRIC	against_OB	limma	0.788056	0.854327	FALSE	no hit
ZFP36L1	Q07352	Zinc finger protein 36, C3H1 type-like 1 OS=Homo sapiens GN=ZFP36L1 PE=1 SV=1	2	2	5	2	6.01027	6.16315	0.0542187	OSRH_2011l5_UV - OB_UV	eRIC	against_OB	limma	0.81116	0.868263	FALSE	no hit
SUPT6H	Q7KZ85|Q7KZ85-2	Isoform 2 of Transcription elongation factor SPT6 OS=Homo sapiens GN=SUPT6H|Transcription elongation factor SPT6 OS=Homo sapiens GN=SUPT6H PE=1 SV=2	2	2	22	37	6.26079	6.52135	0.0371729	OSRH_2011l5_UV - OB_UV	eRIC	against_OB	limma	0.876148	0.911501	FALSE	no hit
PRRC2B	Q5JSZ5	Protein PRRC2B OS=Homo sapiens GN=PRRC2B PE=1 SV=2	2	2	27	20	6.22122	5.99439	0.0191017	OSRH_2011l5_UV - OB_UV	eRIC	against_OB	limma	0.963195	0.978039	FALSE	no hit
TRIP6	A0A0D9SFS2|H7BZE2|Q15654	Thyroid receptor-interacting protein 6 (Fragment) OS=Homo sapiens GN=TRIP6 PE=1 SV=7|Thyroid receptor-interacting protein 6 OS=Homo sapiens GN=TRIP6 PE=1 SV=1|Thyroid receptor-interacting protein 6 OS=Homo sapiens GN=TRIP6 PE=1 SV=3	2	2	3	9	5.69893	6.85694	0.018285	OSRH_2011l5_UV - OB_UV	eRIC	against_OB	limma	0.951617	0.969602	FALSE	no hit
ALKBH5	Q6P6C2|Q6P6C2-1|Q6P6C2-3	RNA demethylase ALKBH5 OS=Homo sapiens GN=ALKBH5 PE=1 SV=2|Isoform 1 of RNA demethylase ALKBH5 OS=Homo sapiens GN=ALKBH5|Isoform 3 of RNA demethylase ALKBH5 OS=Homo sapiens GN=ALKBH5	2	2	3	7	5.53819	6.336	0.0170087	OSRH_2011l5_UV - OB_UV	eRIC	against_OB	limma	0.934769	0.95572	FALSE	no hit
KIF1C	O43896	Kinesin-like protein KIF1C OS=Homo sapiens GN=KIF1C PE=1 SV=3	2	2	9	7	6.00744	6.19221	0.0168044	OSRH_2011l5_UV - OB_UV	eRIC	against_OB	limma	0.97686	0.985167	FALSE	no hit
ISY1	A8MVI5|Q9ULR0|Q9ULR0-1|Q9ULR0-2	Isoform 1 of Pre-mRNA-splicing factor ISY1 homolog OS=Homo sapiens GN=ISY1|Isoform 2 of Pre-mRNA-splicing factor ISY1 homolog OS=Homo sapiens GN=ISY1|Pre-mRNA-splicing factor ISY1 homolog OS=Homo sapiens GN=ISY1 PE=1 SV=1|Pre-mRNA-splicing factor ISY1 homolog OS=Homo sapiens GN=ISY1 PE=1 SV=3	2	2	5	9	5.95834	6.51006	0.014851	OSRH_2011l5_UV - OB_UV	eRIC	against_OB	limma	0.968151	0.981323	FALSE	no hit
SARS	P49591|Q5T5C7	Serine--tRNA ligase, cytoplasmic OS=Homo sapiens GN=SARS PE=1 SV=3|Serine--tRNA ligase, cytoplasmic OS=Homo sapiens GN=SARS PE=1 SV=1	2	2	2	17	6.13589	7.11758	0.0106925	OSRH_2011l5_UV - OB_UV	eRIC	against_OB	limma	0.971394	0.981323	FALSE	no hit
RPA1	P27694	Replication protein A 70 kDa DNA-binding subunit OS=Homo sapiens GN=RPA1 PE=1 SV=2	2	2	6	27	5.86874	7.38328	0.00859606	OSRH_2011l5_UV - OB_UV	eRIC	against_OB	limma	0.986834	0.990173	FALSE	no hit
GRB2	J3KT38|P62993	Growth factor receptor-bound protein 2 (Fragment) OS=Homo sapiens GN=GRB2 PE=1 SV=7|Growth factor receptor-bound protein 2 OS=Homo sapiens GN=GRB2 PE=1 SV=1	2	2	2	11	5.58951	7.03413	0.00816967	OSRH_2011l5_UV - OB_UV	eRIC	against_OB	limma	0.982233	0.987227	FALSE	no hit
PABPC4L	P0CB38	Polyadenylate-binding protein 4-like OS=Homo sapiens GN=PABPC4L PE=2 SV=1	2	NA	2	NA	5.51583	NA	0.00314138	OSRH_2011l5_UV - OB_UV	eRIC	against_OB	limma	0.991956	0.993631	FALSE	no hit
RPS9	A0A024R4M0|P46781	40S ribosomal protein S9 OS=Homo sapiens GN=RPS9 PE=1 SV=1|40S ribosomal protein S9 OS=Homo sapiens GN=RPS9 PE=1 SV=3	2	2	6	14	6.09047	7.91387	-0.00308382	OSRH_2011l5_UV - OB_UV	eRIC	against_OB	limma	0.994035	0.994035	FALSE	no hit
FAM98B	Q52LJ0-2	Isoform 2 of Protein FAM98B OS=Homo sapiens GN=FAM98B	2	2	7	7	6.66114	6.25913	-0.0111223	OSRH_2011l5_UV - OB_UV	eRIC	against_OB	limma	0.981995	0.987227	FALSE	no hit
SAMD4A	G3V2R1|Q9UPU9|Q9UPU9-2|Q9UPU9-3	Isoform 2 of Protein Smaug homolog 1 OS=Homo sapiens GN=SAMD4A|Isoform 3 of Protein Smaug homolog 1 OS=Homo sapiens GN=SAMD4A|Protein Smaug homolog 1 OS=Homo sapiens GN=SAMD4A PE=1 SV=1|Protein Smaug homolog 1 OS=Homo sapiens GN=SAMD4A PE=1 SV=3	2	2	6	6	5.87469	5.96368	-0.013852	OSRH_2011l5_UV - OB_UV	eRIC	against_OB	limma	0.959128	0.97558	FALSE	no hit
PATL1	Q86TB9|Q86TB9-4	Protein PAT1 homolog 1 OS=Homo sapiens GN=PATL1 PE=1 SV=2|Isoform 4 of Protein PAT1 homolog 1 OS=Homo sapiens GN=PATL1	2	2	12	12	6.59574	6.40816	-0.0214271	OSRH_2011l5_UV - OB_UV	eRIC	against_OB	limma	0.970566	0.981323	FALSE	no hit
TIA1	F8W8I6|P31483|P31483-2	Isoform Short of Nucleolysin TIA-1 isoform p40 OS=Homo sapiens GN=TIA1|Nucleolysin TIA-1 isoform p40 OS=Homo sapiens GN=TIA1 PE=1 SV=1|Nucleolysin TIA-1 isoform p40 OS=Homo sapiens GN=TIA1 PE=1 SV=3	2	2	6	3	7.26442	6.11446	-0.0234447	OSRH_2011l5_UV - OB_UV	eRIC	against_OB	limma	0.945773	0.965307	FALSE	no hit
C14orf166	Q9Y224	UPF0568 protein C14orf166 OS=Homo sapiens GN=C14orf166 PE=1 SV=1	2	2	7	10	5.9725	6.77841	-0.0328322	OSRH_2011l5_UV - OB_UV	eRIC	against_OB	limma	0.923705	0.94604	FALSE	no hit
MTHFSD	Q2M296|Q2M296-2|Q2M296-3|Q2M296-4	Isoform 2 of Methenyltetrahydrofolate synthase domain-containing protein OS=Homo sapiens GN=MTHFSD|Isoform 3 of Methenyltetrahydrofolate synthase domain-containing protein OS=Homo sapiens GN=MTHFSD|Isoform 4 of Methenyltetrahydrofolate synthase domain-containing protein OS=Homo sapiens GN=MTHFSD|Methenyltetrahydrofolate synthase domain-containing protein OS=Homo sapiens GN=MTHFSD PE=1 SV=2	2	2	7	3	6.06642	5.96521	-0.0418133	OSRH_2011l5_UV - OB_UV	eRIC	against_OB	limma	0.891855	0.924598	FALSE	no hit
PABPN1	Q86U42|Q86U42-2	Polyadenylate-binding protein 2 OS=Homo sapiens GN=PABPN1 PE=1 SV=3|Isoform 2 of Polyadenylate-binding protein 2 OS=Homo sapiens GN=PABPN1	2	NA	4	NA	6.42007	NA	-0.0451528	OSRH_2011l5_UV - OB_UV	eRIC	against_OB	limma	0.90098	0.932427	FALSE	no hit
RPS14	E5RH77|P62263	40S ribosomal protein S14 OS=Homo sapiens GN=RPS14 PE=1 SV=1|40S ribosomal protein S14 OS=Homo sapiens GN=RPS14 PE=1 SV=3	2	2	4	8	6.24965	7.14053	-0.0492495	OSRH_2011l5_UV - OB_UV	eRIC	against_OB	limma	0.909709	0.938187	FALSE	no hit
RACK1	P63244	Receptor of activated protein C kinase 1 OS=Homo sapiens GN=RACK1 PE=1 SV=3	2	2	7	17	6.48885	7.76457	-0.0511821	OSRH_2011l5_UV - OB_UV	eRIC	against_OB	limma	0.831274	0.878276	FALSE	no hit
PDIA4	P13667	Protein disulfide-isomerase A4 OS=Homo sapiens GN=PDIA4 PE=1 SV=2	2	2	6	37	5.55122	7.8038	-0.0659619	OSRH_2011l5_UV - OB_UV	eRIC	against_OB	limma	0.846692	0.888652	FALSE	no hit
KPNB1	Q14974	Importin subunit beta-1 OS=Homo sapiens GN=KPNB1 PE=1 SV=2	2	2	3	27	5.73617	7.82177	-0.0659928	OSRH_2011l5_UV - OB_UV	eRIC	against_OB	limma	0.771773	0.84129	FALSE	no hit
DSG1	Q02413	Desmoglein-1 OS=Homo sapiens GN=DSG1 PE=1 SV=2	2	NA	4	NA	5.56124	NA	-0.0700308	OSRH_2011l5_UV - OB_UV	eRIC	against_OB	limma	0.918235	0.945336	FALSE	no hit
TXN	P10599|P10599-2	Isoform 2 of Thioredoxin OS=Homo sapiens GN=TXN|Thioredoxin OS=Homo sapiens GN=TXN PE=1 SV=3	2	2	3	6	5.80119	6.68343	-0.0728812	OSRH_2011l5_UV - OB_UV	eRIC	against_OB	limma	0.920869	0.94604	FALSE	no hit
FAM98A	Q8NCA5|Q8NCA5-2	Protein FAM98A OS=Homo sapiens GN=FAM98A PE=1 SV=1|Isoform 2 of Protein FAM98A OS=Homo sapiens GN=FAM98A	2	2	6	11	7.0593	6.96572	-0.0806195	OSRH_2011l5_UV - OB_UV	eRIC	against_OB	limma	0.877909	0.911733	FALSE	no hit
STAU2	A0A0A0MTC5|A0A0A0MTD1|E7EPX0|E7EVJ4|E9PH62|F8VPI7|Q9NUL3|Q9NUL3-2|Q9NUL3-3|Q9NUL3-8	Double-stranded RNA-binding protein Staufen homolog 2 OS=Homo sapiens GN=STAU2 PE=1 SV=1|Double-stranded RNA-binding protein Staufen homolog 2 OS=Homo sapiens GN=STAU2 PE=1 SV=1|Double-stranded RNA-binding protein Staufen homolog 2 OS=Homo sapiens GN=STAU2 PE=1 SV=1|Double-stranded RNA-binding protein Staufen homolog 2 OS=Homo sapiens GN=STAU2 PE=1 SV=1|Double-stranded RNA-binding protein Staufen…	2	2	15	13	6.66033	6.3924	-0.0815043	OSRH_2011l5_UV - OB_UV	eRIC	against_OB	limma	0.805778	0.86417	FALSE	no hit
AGO3	Q9H9G7	Protein argonaute-3 OS=Homo sapiens GN=AGO3 PE=1 SV=2	2	1	7	2	5.77836	5.66724	-0.0837192	OSRH_2011l5_UV - OB_UV	eRIC	against_OB	limma	0.864457	0.902505	FALSE	no hit
SRSF2	J3KP15|J3QL05|Q01130|Q01130-2	Isoform 2 of Serine/arginine-rich splicing factor 2 OS=Homo sapiens GN=SRSF2|Serine/arginine-rich-splicing factor 2 (Fragment) OS=Homo sapiens GN=SRSF2 PE=1 SV=1|Serine/arginine-rich-splicing factor 2 (Fragment) OS=Homo sapiens GN=SRSF2 PE=1 SV=7|Serine/arginine-rich splicing factor 2 OS=Homo sapiens GN=SRSF2 PE=1 SV=4	2	2	7	4	7.19301	7.41854	-0.0889814	OSRH_2011l5_UV - OB_UV	eRIC	against_OB	limma	0.844694	0.888127	FALSE	no hit
RNF214	Q8ND24	RING finger protein 214 OS=Homo sapiens GN=RNF214 PE=1 SV=2	2	2	6	15	5.95127	6.64171	-0.0984296	OSRH_2011l5_UV - OB_UV	eRIC	against_OB	limma	0.75827	0.835337	FALSE	no hit
DHX29	A0A087WYN9|Q7Z478	ATP-dependent RNA helicase DHX29 OS=Homo sapiens GN=DHX29 PE=1 SV=1|ATP-dependent RNA helicase DHX29 OS=Homo sapiens GN=DHX29 PE=1 SV=2	2	2	11	26	5.91619	6.70656	-0.101336	OSRH_2011l5_UV - OB_UV	eRIC	against_OB	limma	0.714856	0.799829	FALSE	no hit
TRIM25	Q14258	E3 ubiquitin/ISG15 ligase TRIM25 OS=Homo sapiens GN=TRIM25 PE=1 SV=2	2	2	15	21	6.73285	6.87026	-0.102329	OSRH_2011l5_UV - OB_UV	eRIC	against_OB	limma	0.652094	0.746509	FALSE	no hit
SH3GL1	Q99961|Q99961-2|Q99961-3	Endophilin-A2 OS=Homo sapiens GN=SH3GL1 PE=1 SV=1|Isoform 2 of Endophilin-A2 OS=Homo sapiens GN=SH3GL1|Isoform 3 of Endophilin-A2 OS=Homo sapiens GN=SH3GL1	2	2	3	17	5.61029	6.99855	-0.107731	OSRH_2011l5_UV - OB_UV	eRIC	against_OB	limma	0.825716	0.877284	FALSE	no hit
EFTUD2	K7EP67|Q15029|Q15029-2|Q15029-3	116 kDa U5 small nuclear ribonucleoprotein component (Fragment) OS=Homo sapiens GN=EFTUD2 PE=1 SV=1|116 kDa U5 small nuclear ribonucleoprotein component OS=Homo sapiens GN=EFTUD2 PE=1 SV=1|Isoform 2 of 116 kDa U5 small nuclear ribonucleoprotein component OS=Homo sapiens GN=EFTUD2|Isoform 3 of 116 kDa U5 small nuclear ribonucleoprotein component OS=Homo sapiens GN=EFTUD2	2	2	8	33	5.84427	7.17713	-0.129472	OSRH_2011l5_UV - OB_UV	eRIC	against_OB	limma	0.577407	0.688041	FALSE	no hit
RBM10	A0A0A0MR66	RNA binding motif protein 10, isoform CRA_d OS=Homo sapiens GN=RBM10 PE=1 SV=1	2	2	20	19	7.15162	6.72525	-0.130953	OSRH_2011l5_UV - OB_UV	eRIC	against_OB	limma	0.550189	0.661402	FALSE	no hit
SND1	Q7KZF4	Staphylococcal nuclease domain-containing protein 1 OS=Homo sapiens GN=SND1 PE=1 SV=1	2	2	46	42	8.30275	7.69902	-0.134869	OSRH_2011l5_UV - OB_UV	eRIC	against_OB	limma	0.490549	0.607298	FALSE	no hit
EIF3E	P60228	Eukaryotic translation initiation factor 3 subunit E OS=Homo sapiens GN=EIF3E PE=1 SV=1	2	2	9	18	6.2747	7.559	-0.155548	OSRH_2011l5_UV - OB_UV	eRIC	against_OB	limma	0.798909	0.86137	FALSE	no hit
SRSF5	Q13243	Serine/arginine-rich splicing factor 5 OS=Homo sapiens GN=SRSF5 PE=1 SV=1	2	2	8	8	7.07691	7.11341	-0.156054	OSRH_2011l5_UV - OB_UV	eRIC	against_OB	limma	0.597654	0.7018	FALSE	no hit
SRSF9	Q13242	Serine/arginine-rich splicing factor 9 OS=Homo sapiens GN=SRSF9 PE=1 SV=1	2	2	8	10	6.81879	7.02238	-0.167825	OSRH_2011l5_UV - OB_UV	eRIC	against_OB	limma	0.585515	0.693454	FALSE	no hit
EEF1A1|EEF1A1P5	P68104|Q5VTE0	Elongation factor 1-alpha 1 OS=Homo sapiens GN=EEF1A1 PE=1 SV=1|Putative elongation factor 1-alpha-like 3 OS=Homo sapiens GN=EEF1A1P5 PE=5 SV=1	2	NA	11	NA	6.79376	NA	-0.168499	OSRH_2011l5_UV - OB_UV	eRIC	against_OB	limma	0.526723	0.638746	FALSE	no hit
DDX6	P26196	Probable ATP-dependent RNA helicase DDX6 OS=Homo sapiens GN=DDX6 PE=1 SV=2	2	2	13	19	6.69803	7.15562	-0.1706	OSRH_2011l5_UV - OB_UV	eRIC	against_OB	limma	0.290226	0.406865	FALSE	no hit
EIF3L	B0QY89|Q9Y262|Q9Y262-2	Eukaryotic translation initiation factor 3 subunit L OS=Homo sapiens GN=EIF3L PE=1 SV=1|Isoform 2 of Eukaryotic translation initiation factor 3 subunit L OS=Homo sapiens GN=EIF3L	2	2	13	22	6.53234	7.23952	-0.171283	OSRH_2011l5_UV - OB_UV	eRIC	against_OB	limma	0.458109	0.584591	FALSE	no hit
EIF3I	Q13347	Eukaryotic translation initiation factor 3 subunit I OS=Homo sapiens GN=EIF3I PE=1 SV=1	2	2	2	18	5.55342	7.5617	-0.172431	OSRH_2011l5_UV - OB_UV	eRIC	against_OB	limma	0.51885	0.632202	FALSE	no hit
DYNC1H1	Q14204	Cytoplasmic dynein 1 heavy chain 1 OS=Homo sapiens GN=DYNC1H1 PE=1 SV=5	2	2	10	163	5.78902	7.64273	-0.179707	OSRH_2011l5_UV - OB_UV	eRIC	against_OB	limma	0.675975	0.767802	FALSE	no hit
DSP	P15924	Desmoplakin OS=Homo sapiens GN=DSP PE=1 SV=3	2	2	29	57	5.88537	6.55483	-0.182588	OSRH_2011l5_UV - OB_UV	eRIC	against_OB	limma	0.827633	0.877284	FALSE	no hit
PDIA3	H7BZJ3|P30101	Protein disulfide-isomerase A3 (Fragment) OS=Homo sapiens GN=PDIA3 PE=1 SV=1|Protein disulfide-isomerase A3 OS=Homo sapiens GN=PDIA3 PE=1 SV=4	2	2	7	33	5.82176	8.23359	-0.183256	OSRH_2011l5_UV - OB_UV	eRIC	against_OB	limma	0.471179	0.592822	FALSE	no hit
ELAVL1	Q15717|Q15717-2	ELAV-like protein 1 OS=Homo sapiens GN=ELAVL1 PE=1 SV=2|Isoform 2 of ELAV-like protein 1 OS=Homo sapiens GN=ELAVL1	2	2	13	13	7.76825	7.51525	-0.191004	OSRH_2011l5_UV - OB_UV	eRIC	against_OB	limma	0.651906	0.746509	FALSE	no hit
SNRNP200	O75643	U5 small nuclear ribonucleoprotein 200 kDa helicase OS=Homo sapiens GN=SNRNP200 PE=1 SV=2	2	2	16	67	5.9454	7.26553	-0.196779	OSRH_2011l5_UV - OB_UV	eRIC	against_OB	limma	0.478607	0.595852	FALSE	no hit
HSP90B1	P14625	Endoplasmin OS=Homo sapiens GN=HSP90B1 PE=1 SV=1	2	2	4	40	5.67446	8.28294	-0.203934	OSRH_2011l5_UV - OB_UV	eRIC	against_OB	limma	0.66856	0.760952	FALSE	no hit
PLS3	A0A0A0MSQ0|P13797|P13797-2|P13797-3	Isoform 2 of Plastin-3 OS=Homo sapiens GN=PLS3|Isoform 3 of Plastin-3 OS=Homo sapiens GN=PLS3|Plastin-3 OS=Homo sapiens GN=PLS3 PE=1 SV=1|Plastin-3 OS=Homo sapiens GN=PLS3 PE=1 SV=4	2	2	7	24	5.58979	7.90947	-0.204518	OSRH_2011l5_UV - OB_UV	eRIC	against_OB	limma	0.664975	0.759788	FALSE	no hit
FUBP3	Q96I24	Far upstream element-binding protein 3 OS=Homo sapiens GN=FUBP3 PE=1 SV=2	2	2	35	28	8.56204	7.0789	-0.204926	OSRH_2011l5_UV - OB_UV	eRIC	against_OB	limma	0.275235	0.392342	FALSE	no hit
PCBP1	Q15365	Poly(rC)-binding protein 1 OS=Homo sapiens GN=PCBP1 PE=1 SV=2	2	2	7	11	7.50418	7.64287	-0.205009	OSRH_2011l5_UV - OB_UV	eRIC	against_OB	limma	0.4692	0.591991	FALSE	no hit
PTBP3	O95758|O95758-1|O95758-2|O95758-4|O95758-5|O95758-6	Isoform 1 of Polypyrimidine tract-binding protein 3 OS=Homo sapiens GN=PTBP3|Isoform 2 of Polypyrimidine tract-binding protein 3 OS=Homo sapiens GN=PTBP3|Isoform 4 of Polypyrimidine tract-binding protein 3 OS=Homo sapiens GN=PTBP3|Isoform 5 of Polypyrimidine tract-binding protein 3 OS=Homo sapiens GN=PTBP3|Isoform 6 of Polypyrimidine tract-binding protein 3 OS=Homo sapiens GN=PTBP3|Polypyrimidine…	2	2	7	4	6.8113	6.56992	-0.205166	OSRH_2011l5_UV - OB_UV	eRIC	against_OB	limma	0.701419	0.789263	FALSE	no hit
GIGYF1	O75420	PERQ amino acid-rich with GYF domain-containing protein 1 OS=Homo sapiens GN=GIGYF1 PE=1 SV=2	2	2	3	3	5.67019	5.74237	-0.213178	OSRH_2011l5_UV - OB_UV	eRIC	against_OB	limma	0.631312	0.730579	FALSE	no hit
HNRNPAB	Q99729-3	Isoform 3 of Heterogeneous nuclear ribonucleoprotein A/B OS=Homo sapiens GN=HNRNPAB	2	2	7	10	7.58361	7.51037	-0.221186	OSRH_2011l5_UV - OB_UV	eRIC	against_OB	limma	0.597435	0.7018	FALSE	no hit
ZNF326	Q5BKZ1|Q5BKZ1-3	DBIRD complex subunit ZNF326 OS=Homo sapiens GN=ZNF326 PE=1 SV=2|Isoform 3 of DBIRD complex subunit ZNF326 OS=Homo sapiens GN=ZNF326	2	2	11	18	6.51499	7.12866	-0.237059	OSRH_2011l5_UV - OB_UV	eRIC	against_OB	limma	0.394116	0.521676	FALSE	no hit
PRPF8	Q6P2Q9	Pre-mRNA-processing-splicing factor 8 OS=Homo sapiens GN=PRPF8 PE=1 SV=2	2	2	65	66	7.14369	7.39987	-0.238221	OSRH_2011l5_UV - OB_UV	eRIC	against_OB	limma	0.255993	0.373709	FALSE	no hit
RBM5	P52756	RNA-binding protein 5 OS=Homo sapiens GN=RBM5 PE=1 SV=2	2	2	13	9	6.552	6.34281	-0.242648	OSRH_2011l5_UV - OB_UV	eRIC	against_OB	limma	0.420156	0.548794	FALSE	no hit
RAVER1	A0A087WZ13|E9PAU2	Ribonucleoprotein PTB-binding 1 OS=Homo sapiens GN=RAVER1 PE=1 SV=1	2	2	16	14	6.98586	6.68193	-0.247162	OSRH_2011l5_UV - OB_UV	eRIC	against_OB	limma	0.256492	0.373709	FALSE	no hit
RBM22	Q9NW64|Q9NW64-2	Pre-mRNA-splicing factor RBM22 OS=Homo sapiens GN=RBM22 PE=1 SV=1|Isoform 2 of Pre-mRNA-splicing factor RBM22 OS=Homo sapiens GN=RBM22	2	2	11	11	7.03215	6.70903	-0.25781	OSRH_2011l5_UV - OB_UV	eRIC	against_OB	limma	0.238475	0.352657	FALSE	no hit
GSPT2	Q8IYD1	Eukaryotic peptide chain release factor GTP-binding subunit ERF3B OS=Homo sapiens GN=GSPT2 PE=1 SV=2	2	2	2	6	5.65515	6.11228	-0.259982	OSRH_2011l5_UV - OB_UV	eRIC	against_OB	limma	0.463772	0.586389	FALSE	no hit
LARP1B	D6R9W6|Q659C4|Q659C4-2	Isoform 2 of La-related protein 1B OS=Homo sapiens GN=LARP1B|La-related protein 1B OS=Homo sapiens GN=LARP1B PE=1 SV=1|La-related protein 1B OS=Homo sapiens GN=LARP1B PE=1 SV=2	2	2	10	3	5.92879	5.49334	-0.261506	OSRH_2011l5_UV - OB_UV	eRIC	against_OB	limma	0.381084	0.506687	FALSE	no hit
CSTF1	Q05048	Cleavage stimulation factor subunit 1 OS=Homo sapiens GN=CSTF1 PE=1 SV=1	2	2	5	11	5.63854	6.89966	-0.265483	OSRH_2011l5_UV - OB_UV	eRIC	against_OB	limma	0.429483	0.554865	FALSE	no hit
SNRPA	M0R268|P09012	U1 small nuclear ribonucleoprotein A (Fragment) OS=Homo sapiens GN=SNRPA PE=1 SV=1|U1 small nuclear ribonucleoprotein A OS=Homo sapiens GN=SNRPA PE=1 SV=3	2	2	2	12	6.03798	7.13797	-0.296142	OSRH_2011l5_UV - OB_UV	eRIC	against_OB	limma	0.517206	0.632202	FALSE	no hit
RPN1	B7Z4L4|P04843	Dolichyl-diphosphooligosaccharide--protein glycosyltransferase subunit 1 OS=Homo sapiens GN=RPN1 PE=1 SV=1	2	2	3	28	5.46073	7.74104	-0.29631	OSRH_2011l5_UV - OB_UV	eRIC	against_OB	limma	0.585869	0.693454	FALSE	no hit
ALYREF	E9PB61|Q86V81	THO complex subunit 4 OS=Homo sapiens GN=ALYREF PE=1 SV=1|THO complex subunit 4 OS=Homo sapiens GN=ALYREF PE=1 SV=3	2	2	3	11	5.96924	7.15338	-0.296618	OSRH_2011l5_UV - OB_UV	eRIC	against_OB	limma	0.459392	0.584591	FALSE	no hit
STRBP	Q96SI9|Q96SI9-2	Isoform 2 of Spermatid perinuclear RNA-binding protein OS=Homo sapiens GN=STRBP|Spermatid perinuclear RNA-binding protein OS=Homo sapiens GN=STRBP PE=1 SV=1	2	2	5	6	6.16908	6.06672	-0.299898	OSRH_2011l5_UV - OB_UV	eRIC	against_OB	limma	0.446735	0.572986	FALSE	no hit
SNRPD1	J3QLI9|P62314	Small nuclear ribonucleoprotein Sm D1 OS=Homo sapiens GN=SNRPD1 PE=1 SV=1	2	2	2	3	5.76907	6.80743	-0.300701	OSRH_2011l5_UV - OB_UV	eRIC	against_OB	limma	0.225686	0.338815	FALSE	no hit
UBA1	P22314|P22314-2	Isoform 2 of Ubiquitin-like modifier-activating enzyme 1 OS=Homo sapiens GN=UBA1|Ubiquitin-like modifier-activating enzyme 1 OS=Homo sapiens GN=UBA1 PE=1 SV=3	2	2	4	40	5.70162	7.58532	-0.303263	OSRH_2011l5_UV - OB_UV	eRIC	against_OB	limma	0.444684	0.572986	FALSE	no hit
RPS3A	D6R9B6|D6RAT0|P61247	40S ribosomal protein S3a OS=Homo sapiens GN=RPS3A PE=1 SV=1|40S ribosomal protein S3a OS=Homo sapiens GN=RPS3A PE=1 SV=2	2	2	3	21	5.77653	7.907	-0.31375	OSRH_2011l5_UV - OB_UV	eRIC	against_OB	limma	0.510543	0.625521	FALSE	no hit
CLTC	A0A087WVQ6|K7EJJ5|Q00610|Q00610-2	Clathrin heavy chain 1 (Fragment) OS=Homo sapiens GN=CLTC PE=1 SV=1|Clathrin heavy chain 1 OS=Homo sapiens GN=CLTC PE=1 SV=5|Clathrin heavy chain OS=Homo sapiens GN=CLTC PE=1 SV=1|Isoform 2 of Clathrin heavy chain 1 OS=Homo sapiens GN=CLTC	2	2	7	59	5.70999	7.90681	-0.313832	OSRH_2011l5_UV - OB_UV	eRIC	against_OB	limma	0.477779	0.595852	FALSE	no hit
SAP18	H7BZW6|O00422|X6RAL5	Histone deacetylase complex subunit SAP18 (Fragment) OS=Homo sapiens GN=SAP18 PE=1 SV=2|Histone deacetylase complex subunit SAP18 OS=Homo sapiens GN=SAP18 PE=1 SV=1	2	2	5	7	6.60032	6.78089	-0.315434	OSRH_2011l5_UV - OB_UV	eRIC	against_OB	limma	0.189797	0.296624	FALSE	no hit
PDIA6	Q15084|Q15084-2|Q15084-3|Q15084-4|Q15084-5	Protein disulfide-isomerase A6 OS=Homo sapiens GN=PDIA6 PE=1 SV=1|Isoform 2 of Protein disulfide-isomerase A6 OS=Homo sapiens GN=PDIA6|Isoform 3 of Protein disulfide-isomerase A6 OS=Homo sapiens GN=PDIA6|Isoform 4 of Protein disulfide-isomerase A6 OS=Homo sapiens GN=PDIA6|Isoform 5 of Protein disulfide-isomerase A6 OS=Homo sapiens GN=PDIA6	2	2	5	20	5.62566	7.84255	-0.325761	OSRH_2011l5_UV - OB_UV	eRIC	against_OB	limma	0.331688	0.451125	FALSE	no hit
HNRNPH1	G8JLB6|P31943	Heterogeneous nuclear ribonucleoprotein H OS=Homo sapiens GN=HNRNPH1 PE=1 SV=1|Heterogeneous nuclear ribonucleoprotein H OS=Homo sapiens GN=HNRNPH1 PE=1 SV=4	2	2	10	9	7.75309	7.04741	-0.329347	OSRH_2011l5_UV - OB_UV	eRIC	against_OB	limma	0.0760786	0.150311	FALSE	no hit
HSPA5	P11021	78 kDa glucose-regulated protein OS=Homo sapiens GN=HSPA5 PE=1 SV=2	2	2	8	42	5.8264	8.3498	-0.347919	OSRH_2011l5_UV - OB_UV	eRIC	against_OB	limma	0.593254	0.699403	FALSE	no hit
TRA2A	Q13595|Q13595-2|Q13595-3|Q13595-4	Isoform 3 of Transformer-2 protein homolog alpha OS=Homo sapiens GN=TRA2A|Isoform 4 of Transformer-2 protein homolog alpha OS=Homo sapiens GN=TRA2A|Isoform Short of Transformer-2 protein homolog alpha OS=Homo sapiens GN=TRA2A|Transformer-2 protein homolog alpha OS=Homo sapiens GN=TRA2A PE=1 SV=1	2	2	4	4	6.34418	6.7875	-0.356932	OSRH_2011l5_UV - OB_UV	eRIC	against_OB	limma	0.395833	0.522782	FALSE	no hit
RBM27|U3KPZ7	Q9P2N5|U3KPZ7	RNA-binding protein 27 OS=Homo sapiens GN=RBM27 PE=1 SV=2|Uncharacterized protein OS=Homo sapiens PE=4 SV=1	2	1	9	11	5.88729	6.55197	-0.360881	OSRH_2011l5_UV - OB_UV	eRIC	against_OB	limma	0.322492	0.44268	FALSE	no hit
SRRM2	Q9UQ35	Serine/arginine repetitive matrix protein 2 OS=Homo sapiens GN=SRRM2 PE=1 SV=2	2	2	13	39	5.87666	6.71983	-0.364756	OSRH_2011l5_UV - OB_UV	eRIC	against_OB	limma	0.285914	0.404647	FALSE	no hit
KIAA1429	Q69YN4|Q69YN4-3	Isoform 3 of Protein virilizer homolog OS=Homo sapiens GN=KIAA1429|Protein virilizer homolog OS=Homo sapiens GN=KIAA1429 PE=1 SV=2	2	2	5	18	5.91219	6.27069	-0.371645	OSRH_2011l5_UV - OB_UV	eRIC	against_OB	limma	0.475229	0.595484	FALSE	no hit
SETSIP|SET	A0A087X027|A0A0C4DFV9|P0DME0|Q01105|Q01105-2|Q01105-3|Q01105-4	Protein SETSIP OS=Homo sapiens GN=SETSIP PE=1 SV=1|Protein SET OS=Homo sapiens GN=SET PE=1 SV=1|Protein SETSIP OS=Homo sapiens GN=SETSIP PE=1 SV=1|Protein SET OS=Homo sapiens GN=SET PE=1 SV=3|Isoform 2 of Protein SET OS=Homo sapiens GN=SET|Isoform 3 of Protein SET OS=Homo sapiens GN=SET|Isoform 4 of Protein SET OS=Homo sapiens GN=SET	2	NA	3	NA	5.60639	NA	-0.379396	OSRH_2011l5_UV - OB_UV	eRIC	against_OB	limma	0.607293	0.710305	FALSE	no hit
MAP4	E7EVA0|H0Y2V1|P27816|P27816-2|P27816-5|P27816-6	Isoform 2 of Microtubule-associated protein 4 OS=Homo sapiens GN=MAP4|Isoform 5 of Microtubule-associated protein 4 OS=Homo sapiens GN=MAP4|Isoform 6 of Microtubule-associated protein 4 OS=Homo sapiens GN=MAP4|Microtubule-associated protein (Fragment) OS=Homo sapiens GN=MAP4 PE=1 SV=1|Microtubule-associated protein 4 OS=Homo sapiens GN=MAP4 PE=1 SV=3|Microtubule-associated protein OS=Homo sapiens…	2	2	11	76	5.64558	7.8727	-0.38793	OSRH_2011l5_UV - OB_UV	eRIC	against_OB	limma	0.33522	0.454887	FALSE	no hit
SRSF7	A0A0B4J1Z1|C9JAB2|Q16629|Q16629-2|Q16629-3|Q16629-4	Isoform 2 of Serine/arginine-rich splicing factor 7 OS=Homo sapiens GN=SRSF7|Isoform 3 of Serine/arginine-rich splicing factor 7 OS=Homo sapiens GN=SRSF7|Isoform 4 of Serine/arginine-rich splicing factor 7 OS=Homo sapiens GN=SRSF7|Serine/arginine-rich-splicing factor 7 OS=Homo sapiens GN=SRSF7 PE=1 SV=1|Serine/arginine-rich splicing factor 7 OS=Homo sapiens GN=SRSF7 PE=1 SV=1	2	2	8	8	7.55733	7.29467	-0.391424	OSRH_2011l5_UV - OB_UV	eRIC	against_OB	limma	0.461054	0.58545	FALSE	no hit
RBM41	Q96IZ5|Q96IZ5-2	RNA-binding protein 41 OS=Homo sapiens GN=RBM41 PE=1 SV=2|Isoform 2 of RNA-binding protein 41 OS=Homo sapiens GN=RBM41	2	1	4	2	5.46483	5.37215	-0.392462	OSRH_2011l5_UV - OB_UV	eRIC	against_OB	limma	0.0750902	0.149967	FALSE	no hit
TCERG1	O14776|O14776-2	Transcription elongation regulator 1 OS=Homo sapiens GN=TCERG1 PE=1 SV=2|Isoform 2 of Transcription elongation regulator 1 OS=Homo sapiens GN=TCERG1	2	2	13	27	6.41416	6.90745	-0.393084	OSRH_2011l5_UV - OB_UV	eRIC	against_OB	limma	0.168775	0.27123	FALSE	no hit
MANF	A8K878|P55145	Mesencephalic astrocyte-derived neurotrophic factor OS=Homo sapiens GN=MANF PE=1 SV=1|Mesencephalic astrocyte-derived neurotrophic factor OS=Homo sapiens GN=MANF PE=1 SV=3	2	2	2	11	6.07773	7.27182	-0.393829	OSRH_2011l5_UV - OB_UV	eRIC	against_OB	limma	0.0783115	0.152759	FALSE	no hit
AKAP8L	Q9ULX6	A-kinase anchor protein 8-like OS=Homo sapiens GN=AKAP8L PE=1 SV=3	2	2	9	9	6.4907	6.63107	-0.394189	OSRH_2011l5_UV - OB_UV	eRIC	against_OB	limma	0.218861	0.33024	FALSE	no hit
SRSF1	J3KTL2|Q07955	Serine/arginine-rich-splicing factor 1 OS=Homo sapiens GN=SRSF1 PE=1 SV=1|Serine/arginine-rich splicing factor 1 OS=Homo sapiens GN=SRSF1 PE=1 SV=2	2	2	14	13	7.64883	7.6842	-0.394593	OSRH_2011l5_UV - OB_UV	eRIC	against_OB	limma	0.0751224	0.149967	FALSE	no hit
SRRM1	A9Z1X7|E9PCT1|M0R088|Q8IYB3|Q8IYB3-2	Isoform 2 of Serine/arginine repetitive matrix protein 1 OS=Homo sapiens GN=SRRM1|Serine/arginine repetitive matrix protein 1 (Fragment) OS=Homo sapiens GN=SRRM1 PE=1 SV=1|Serine/arginine repetitive matrix protein 1 OS=Homo sapiens GN=SRRM1 PE=1 SV=1|Serine/arginine repetitive matrix protein 1 OS=Homo sapiens GN=SRRM1 PE=1 SV=2|Serine/arginine repetitive matrix protein 1 OS=Homo sapiens GN=SRRM1 …	2	2	3	5	5.67709	6.17399	-0.401343	OSRH_2011l5_UV - OB_UV	eRIC	against_OB	limma	0.230253	0.342206	FALSE	no hit
PUF60	A0A0J9YVP6|A0A0J9YYL3|Q9UHX1-2|Q9UHX1-4|Q9UHX1-6	Isoform 2 of Poly(U)-binding-splicing factor PUF60 OS=Homo sapiens GN=PUF60|Isoform 4 of Poly(U)-binding-splicing factor PUF60 OS=Homo sapiens GN=PUF60|Isoform 6 of Poly(U)-binding-splicing factor PUF60 OS=Homo sapiens GN=PUF60|Poly(U)-binding-splicing factor PUF60 (Fragment) OS=Homo sapiens GN=PUF60 PE=1 SV=1	2	2	22	22	7.18091	7.26171	-0.405257	OSRH_2011l5_UV - OB_UV	eRIC	against_OB	limma	0.650497	0.746509	FALSE	no hit
DBR1	Q9UK59	Lariat debranching enzyme OS=Homo sapiens GN=DBR1 PE=1 SV=2	2	2	5	9	5.79682	6.49085	-0.405428	OSRH_2011l5_UV - OB_UV	eRIC	against_OB	limma	0.272061	0.388753	FALSE	no hit
TXLNA	P40222	Alpha-taxilin OS=Homo sapiens GN=TXLNA PE=1 SV=3	2	2	6	18	5.75204	6.87777	-0.408289	OSRH_2011l5_UV - OB_UV	eRIC	against_OB	limma	0.292862	0.407669	FALSE	no hit
PRPF6	O94906|O94906-2	Pre-mRNA-processing factor 6 OS=Homo sapiens GN=PRPF6 PE=1 SV=1|Isoform 2 of Pre-mRNA-processing factor 6 OS=Homo sapiens GN=PRPF6	2	2	5	26	5.73782	7.22386	-0.409425	OSRH_2011l5_UV - OB_UV	eRIC	against_OB	limma	0.322145	0.44268	FALSE	no hit
XRCC5	P13010	X-ray repair cross-complementing protein 5 OS=Homo sapiens GN=XRCC5 PE=1 SV=3	2	2	18	27	7.08418	7.64363	-0.415885	OSRH_2011l5_UV - OB_UV	eRIC	against_OB	limma	0.097773	0.18006	FALSE	no hit
MAPRE1	Q15691	Microtubule-associated protein RP/EB family member 1 OS=Homo sapiens GN=MAPRE1 PE=1 SV=3	2	2	3	14	5.6432	7.79106	-0.4198	OSRH_2011l5_UV - OB_UV	eRIC	against_OB	limma	0.421384	0.549189	FALSE	no hit
CIRBP	Q14011	Cold-inducible RNA-binding protein OS=Homo sapiens GN=CIRBP PE=1 SV=1	2	2	9	9	7.84018	7.00938	-0.419854	OSRH_2011l5_UV - OB_UV	eRIC	against_OB	limma	0.0938961	0.173459	FALSE	no hit
BIRC6	Q9NR09	Baculoviral IAP repeat-containing protein 6 OS=Homo sapiens GN=BIRC6 PE=1 SV=2	2	2	6	26	5.50235	6.20392	-0.420752	OSRH_2011l5_UV - OB_UV	eRIC	against_OB	limma	0.427278	0.554432	FALSE	no hit
DDX1	A0A087X2G1|F1T0B3|Q92499|Q92499-3	ATP-dependent RNA helicase DDX1 OS=Homo sapiens GN=DDX1 PE=1 SV=1|ATP-dependent RNA helicase DDX1 OS=Homo sapiens GN=DDX1 PE=1 SV=2|Isoform 3 of ATP-dependent RNA helicase DDX1 OS=Homo sapiens GN=DDX1	2	2	20	34	6.97143	7.63846	-0.421523	OSRH_2011l5_UV - OB_UV	eRIC	against_OB	limma	0.193185	0.300679	FALSE	no hit
ZNFX1	Q9P2E3	NFX1-type zinc finger-containing protein 1 OS=Homo sapiens GN=ZNFX1 PE=2 SV=2	2	2	26	10	6.34437	5.94625	-0.423173	OSRH_2011l5_UV - OB_UV	eRIC	against_OB	limma	0.0300604	0.0721693	FALSE	no hit
ACTN4	K7EJH8|O43707	Alpha-actinin-4 (Fragment) OS=Homo sapiens GN=ACTN4 PE=1 SV=1|Alpha-actinin-4 OS=Homo sapiens GN=ACTN4 PE=1 SV=2	2	2	2	50	5.46666	8.04464	-0.42575	OSRH_2011l5_UV - OB_UV	eRIC	against_OB	limma	0.328707	0.45017	FALSE	no hit
NPM1	E5RI98|P06748|P06748-2	Isoform 2 of Nucleophosmin OS=Homo sapiens GN=NPM1|Nucleophosmin (Fragment) OS=Homo sapiens GN=NPM1 PE=1 SV=1|Nucleophosmin OS=Homo sapiens GN=NPM1 PE=1 SV=2	2	2	7	20	6.97297	8.28094	-0.43359	OSRH_2011l5_UV - OB_UV	eRIC	against_OB	limma	0.14372	0.239399	FALSE	no hit
L1RE1	Q9UN81	LINE-1 retrotransposable element ORF1 protein OS=Homo sapiens GN=L1RE1 PE=1 SV=1	2	2	7	5	5.96245	6.15036	-0.434409	OSRH_2011l5_UV - OB_UV	eRIC	against_OB	limma	0.175338	0.281015	FALSE	no hit
NUDT16L1	K7EIN2|Q9BRJ7	Protein syndesmos (Fragment) OS=Homo sapiens GN=NUDT16L1 PE=1 SV=1|Protein syndesmos OS=Homo sapiens GN=NUDT16L1 PE=1 SV=1	2	2	3	5	5.56705	5.88073	-0.437577	OSRH_2011l5_UV - OB_UV	eRIC	against_OB	limma	0.0910875	0.169858	FALSE	no hit
TKT	A0A0B4J1R6|P29401|P29401-2	Transketolase OS=Homo sapiens GN=TKT PE=1 SV=1|Transketolase OS=Homo sapiens GN=TKT PE=1 SV=3|Isoform 2 of Transketolase OS=Homo sapiens GN=TKT	2	2	3	24	5.41158	7.98027	-0.440153	OSRH_2011l5_UV - OB_UV	eRIC	against_OB	limma	0.447373	0.572986	FALSE	no hit
PRRC2A	P48634|P48634-2|P48634-3|P48634-4	Isoform 2 of Protein PRRC2A OS=Homo sapiens GN=PRRC2A|Isoform 3 of Protein PRRC2A OS=Homo sapiens GN=PRRC2A|Isoform 4 of Protein PRRC2A OS=Homo sapiens GN=PRRC2A|Protein PRRC2A OS=Homo sapiens GN=PRRC2A PE=1 SV=3	2	2	23	25	6.16705	6.65801	-0.442921	OSRH_2011l5_UV - OB_UV	eRIC	against_OB	limma	0.121139	0.209953	FALSE	no hit
SRSF4	A0A0D9SEM4|Q08170	Serine/arginine-rich-splicing factor 4 (Fragment) OS=Homo sapiens GN=SRSF4 PE=1 SV=1|Serine/arginine-rich splicing factor 4 OS=Homo sapiens GN=SRSF4 PE=1 SV=2	2	2	7	9	6.30164	6.98572	-0.443004	OSRH_2011l5_UV - OB_UV	eRIC	against_OB	limma	0.471858	0.592822	FALSE	no hit
ZC3H10	Q96K80	Zinc finger CCCH domain-containing protein 10 OS=Homo sapiens GN=ZC3H10 PE=1 SV=1	2	NA	5	NA	5.883	NA	-0.44495	OSRH_2011l5_UV - OB_UV	eRIC	against_OB	limma	0.214431	0.326045	FALSE	no hit
SERPINH1	P50454	Serpin H1 OS=Homo sapiens GN=SERPINH1 PE=1 SV=2	2	2	5	23	5.65254	7.96953	-0.457281	OSRH_2011l5_UV - OB_UV	eRIC	against_OB	limma	0.418937	0.54841	FALSE	no hit
HNRNPC	B2R5W2|G3V4C1|G3V5V7|P07910|P07910-2	Heterogeneous nuclear ribonucleoproteins C1/C2 (Fragment) OS=Homo sapiens GN=HNRNPC PE=1 SV=1|Heterogeneous nuclear ribonucleoproteins C1/C2 OS=Homo sapiens GN=HNRNPC PE=1 SV=1|Heterogeneous nuclear ribonucleoproteins C1/C2 OS=Homo sapiens GN=HNRNPC PE=1 SV=4|Isoform C1 of Heterogeneous nuclear ribonucleoproteins C1/C2 OS=Homo sapiens GN=HNRNPC	2	2	21	23	7.94995	7.9829	-0.469623	OSRH_2011l5_UV - OB_UV	eRIC	against_OB	limma	0.073683	0.149967	FALSE	no hit
SF3B4	Q15427	Splicing factor 3B subunit 4 OS=Homo sapiens GN=SF3B4 PE=1 SV=1	2	2	3	4	6.15587	6.84774	-0.470116	OSRH_2011l5_UV - OB_UV	eRIC	against_OB	limma	0.133864	0.227453	FALSE	no hit
RRBP1	A0A0A0MRV0|Q9P2E9|Q9P2E9-2	Isoform 1 of Ribosome-binding protein 1 OS=Homo sapiens GN=RRBP1|Ribosome-binding protein 1 OS=Homo sapiens GN=RRBP1 PE=1 SV=1|Ribosome-binding protein 1 OS=Homo sapiens GN=RRBP1 PE=1 SV=4	2	2	26	83	7.62792	7.93016	-0.476045	OSRH_2011l5_UV - OB_UV	eRIC	against_OB	limma	0.408483	0.535908	FALSE	no hit
SF3B1	O75533	Splicing factor 3B subunit 1 OS=Homo sapiens GN=SF3B1 PE=1 SV=3	2	2	36	40	6.93795	7.25981	-0.488722	OSRH_2011l5_UV - OB_UV	eRIC	against_OB	limma	0.0230975	0.0573089	FALSE	no hit
RBM3	P98179	RNA-binding protein 3 OS=Homo sapiens GN=RBM3 PE=1 SV=1	2	2	7	6	6.84122	7.03635	-0.496432	OSRH_2011l5_UV - OB_UV	eRIC	against_OB	limma	0.246299	0.36242	FALSE	no hit
FXR2	P51116	Fragile X mental retardation syndrome-related protein 2 OS=Homo sapiens GN=FXR2 PE=1 SV=2	2	2	15	16	6.58108	6.6256	-0.497091	OSRH_2011l5_UV - OB_UV	eRIC	against_OB	limma	0.139793	0.234172	FALSE	no hit
XRN1	Q8IZH2|Q8IZH2-2	5'-3' exoribonuclease 1 OS=Homo sapiens GN=XRN1 PE=1 SV=1|Isoform 2 of 5'-3' exoribonuclease 1 OS=Homo sapiens GN=XRN1	2	2	20	22	6.01182	6.51189	-0.504244	OSRH_2011l5_UV - OB_UV	eRIC	against_OB	limma	0.0253528	0.0621249	FALSE	no hit
SAMD4B	A0A087WUK6|A0A087WZT0|M0QZ22|Q5PRF9	Protein Smaug homolog 2 OS=Homo sapiens GN=SAMD4B PE=1 SV=1|Protein Smaug homolog 2 OS=Homo sapiens GN=SAMD4B PE=1 SV=1|Protein Smaug homolog 2 OS=Homo sapiens GN=SAMD4B PE=1 SV=1|Protein Smaug homolog 2 OS=Homo sapiens GN=SAMD4B PE=1 SV=1	2	2	4	7	5.86508	5.94975	-0.511888	OSRH_2011l5_UV - OB_UV	eRIC	against_OB	limma	0.282663	0.401003	FALSE	no hit
ZC3H7B	Q9UGR2|Q9UGR2-2	Zinc finger CCCH domain-containing protein 7B OS=Homo sapiens GN=ZC3H7B PE=1 SV=1|Isoform 2 of Zinc finger CCCH domain-containing protein 7B OS=Homo sapiens GN=ZC3H7B	2	2	21	7	7.20226	6.41498	-0.511959	OSRH_2011l5_UV - OB_UV	eRIC	against_OB	limma	0.070164	0.14397	FALSE	no hit
PRKDC	P78527	DNA-dependent protein kinase catalytic subunit OS=Homo sapiens GN=PRKDC PE=1 SV=3	2	2	82	126	7.16506	7.47317	-0.514886	OSRH_2011l5_UV - OB_UV	eRIC	against_OB	limma	0.018095	0.0463304	FALSE	no hit
AHNAK2	Q8IVF2|Q8IVF2-3	Isoform 3 of Protein AHNAK2 OS=Homo sapiens GN=AHNAK2|Protein AHNAK2 OS=Homo sapiens GN=AHNAK2 PE=1 SV=2	2	2	2	74	5.48793	6.79824	-0.518213	OSRH_2011l5_UV - OB_UV	eRIC	against_OB	limma	0.304015	0.422203	FALSE	no hit
THUMPD1	Q9NXG2	THUMP domain-containing protein 1 OS=Homo sapiens GN=THUMPD1 PE=1 SV=2	2	2	6	12	6.18082	7.00479	-0.522062	OSRH_2011l5_UV - OB_UV	eRIC	against_OB	limma	0.0269019	0.0651137	FALSE	no hit
HNRNPF	P52597	Heterogeneous nuclear ribonucleoprotein F OS=Homo sapiens GN=HNRNPF PE=1 SV=3	2	2	22	13	8.39142	7.55398	-0.52657	OSRH_2011l5_UV - OB_UV	eRIC	against_OB	limma	0.0161265	0.042692	FALSE	no hit
PRPF40A	O75400|O75400-2|O75400-3	Isoform 2 of Pre-mRNA-processing factor 40 homolog A OS=Homo sapiens GN=PRPF40A|Isoform 3 of Pre-mRNA-processing factor 40 homolog A OS=Homo sapiens GN=PRPF40A|Pre-mRNA-processing factor 40 homolog A OS=Homo sapiens GN=PRPF40A PE=1 SV=2	2	2	7	14	5.76229	6.96647	-0.526573	OSRH_2011l5_UV - OB_UV	eRIC	against_OB	limma	0.0520721	0.113109	FALSE	no hit
SF3A3	Q12874	Splicing factor 3A subunit 3 OS=Homo sapiens GN=SF3A3 PE=1 SV=1	2	2	12	17	6.72269	7.28015	-0.529472	OSRH_2011l5_UV - OB_UV	eRIC	against_OB	limma	0.275896	0.392342	FALSE	no hit
XRN2	Q9H0D6|Q9H0D6-2	5'-3' exoribonuclease 2 OS=Homo sapiens GN=XRN2 PE=1 SV=1|Isoform 2 of 5'-3' exoribonuclease 2 OS=Homo sapiens GN=XRN2	2	2	20	26	6.73813	7.2145	-0.534572	OSRH_2011l5_UV - OB_UV	eRIC	against_OB	limma	0.0544812	0.117481	FALSE	no hit
CAPZB	B1AK87|B1AK88|P47756-2	Capping protein (Actin filament) muscle Z-line, beta, isoform CRA_a OS=Homo sapiens GN=CAPZB PE=1 SV=1|Capping protein (Actin filament) muscle Z-line, beta, isoform CRA_d OS=Homo sapiens GN=CAPZB PE=1 SV=1|Isoform 2 of F-actin-capping protein subunit beta OS=Homo sapiens GN=CAPZB	2	2	5	18	5.81909	7.3364	-0.545377	OSRH_2011l5_UV - OB_UV	eRIC	against_OB	limma	0.163545	0.263538	FALSE	no hit
SAFB	Q15424|Q15424-3|Q15424-4	Scaffold attachment factor B1 OS=Homo sapiens GN=SAFB PE=1 SV=4|Isoform 3 of Scaffold attachment factor B1 OS=Homo sapiens GN=SAFB|Isoform 4 of Scaffold attachment factor B1 OS=Homo sapiens GN=SAFB	2	2	7	20	5.79246	7.28178	-0.551064	OSRH_2011l5_UV - OB_UV	eRIC	against_OB	limma	0.182016	0.290932	FALSE	no hit
DHX9	Q08211	ATP-dependent RNA helicase A OS=Homo sapiens GN=DHX9 PE=1 SV=4	2	2	38	41	7.87936	7.67665	-0.563436	OSRH_2011l5_UV - OB_UV	eRIC	against_OB	limma	0.0124013	0.0338893	FALSE	no hit
DSTN	F6RFD5|P60981|P60981-2	Destrin OS=Homo sapiens GN=DSTN PE=1 SV=1|Destrin OS=Homo sapiens GN=DSTN PE=1 SV=3|Isoform 2 of Destrin OS=Homo sapiens GN=DSTN	2	2	2	10	5.80801	7.7825	-0.567489	OSRH_2011l5_UV - OB_UV	eRIC	against_OB	limma	0.372642	0.497695	FALSE	no hit
DHX57	Q6P158	Putative ATP-dependent RNA helicase DHX57 OS=Homo sapiens GN=DHX57 PE=1 SV=2	2	2	3	16	5.59095	6.46002	-0.568458	OSRH_2011l5_UV - OB_UV	eRIC	against_OB	limma	0.0598514	0.127039	FALSE	no hit
AKAP8	O43823	A-kinase anchor protein 8 OS=Homo sapiens GN=AKAP8 PE=1 SV=1	2	2	11	7	6.9928	6.58345	-0.571949	OSRH_2011l5_UV - OB_UV	eRIC	against_OB	limma	0.216905	0.328963	FALSE	no hit
CSTF2T	Q9H0L4	Cleavage stimulation factor subunit 2 tau variant OS=Homo sapiens GN=CSTF2T PE=1 SV=1	2	2	6	6	6.37948	6.02947	-0.573946	OSRH_2011l5_UV - OB_UV	eRIC	against_OB	limma	0.0369347	0.0855559	FALSE	no hit
AGO1	Q5TA58|Q9UL18	Protein argonaute-1 OS=Homo sapiens GN=AGO1 PE=1 SV=1|Protein argonaute-1 OS=Homo sapiens GN=AGO1 PE=1 SV=3	2	2	8	2	6.04886	5.66448	-0.592139	OSRH_2011l5_UV - OB_UV	eRIC	against_OB	limma	0.0762961	0.150311	FALSE	no hit
PURB	Q96QR8	Transcriptional activator protein Pur-beta OS=Homo sapiens GN=PURB PE=1 SV=3	2	2	9	5	7.35111	6.96045	-0.606461	OSRH_2011l5_UV - OB_UV	eRIC	against_OB	limma	0.577815	0.688041	FALSE	no hit
TUBA1C|TUBA1B|TUBA1A	F5H5D3|P68363|Q71U36|Q71U36-2|Q9BQE3	Tubulin alpha-1C chain OS=Homo sapiens GN=TUBA1C PE=1 SV=1|Tubulin alpha-1B chain OS=Homo sapiens GN=TUBA1B PE=1 SV=1|Tubulin alpha-1A chain OS=Homo sapiens GN=TUBA1A PE=1 SV=1|Isoform 2 of Tubulin alpha-1A chain OS=Homo sapiens GN=TUBA1A|Tubulin alpha-1C chain OS=Homo sapiens GN=TUBA1C PE=1 SV=1	2	NA	9	NA	6.63422	NA	-0.606852	OSRH_2011l5_UV - OB_UV	eRIC	against_OB	limma	0.248098	0.363563	FALSE	no hit
MAGED1	Q9Y5V3|Q9Y5V3-2	Melanoma-associated antigen D1 OS=Homo sapiens GN=MAGED1 PE=1 SV=3|Isoform 2 of Melanoma-associated antigen D1 OS=Homo sapiens GN=MAGED1	2	2	10	11	6.18335	6.51657	-0.612206	OSRH_2011l5_UV - OB_UV	eRIC	against_OB	limma	0.0921407	0.171283	FALSE	no hit
TDRD3	Q9H7E2|Q9H7E2-2|Q9H7E2-3	Isoform 2 of Tudor domain-containing protein 3 OS=Homo sapiens GN=TDRD3|Isoform 3 of Tudor domain-containing protein 3 OS=Homo sapiens GN=TDRD3|Tudor domain-containing protein 3 OS=Homo sapiens GN=TDRD3 PE=1 SV=1	2	2	8	11	5.74148	5.94893	-0.615027	OSRH_2011l5_UV - OB_UV	eRIC	against_OB	limma	0.151549	0.250331	FALSE	no hit
TNPO1	Q92973|Q92973-2	Transportin-1 OS=Homo sapiens GN=TNPO1 PE=1 SV=2|Isoform 2 of Transportin-1 OS=Homo sapiens GN=TNPO1	2	2	6	11	6.53414	7.23543	-0.624646	OSRH_2011l5_UV - OB_UV	eRIC	against_OB	limma	0.137116	0.230993	FALSE	no hit
ILF2	B4DY09|Q12905	Interleukin enhancer-binding factor 2 OS=Homo sapiens GN=ILF2 PE=1 SV=1|Interleukin enhancer-binding factor 2 OS=Homo sapiens GN=ILF2 PE=1 SV=2	2	2	12	14	7.21847	7.70791	-0.627601	OSRH_2011l5_UV - OB_UV	eRIC	against_OB	limma	0.227752	0.339339	FALSE	no hit
VIM	P08670	Vimentin OS=Homo sapiens GN=VIM PE=1 SV=4	2	2	13	39	6.22182	8.42534	-0.635221	OSRH_2011l5_UV - OB_UV	eRIC	against_OB	limma	0.085694	0.163397	FALSE	no hit
TRMT2A	F2Z2W7|Q8IZ69|Q8IZ69-2	tRNA (uracil-5-)-methyltransferase homolog A OS=Homo sapiens GN=TRMT2A PE=1 SV=1|tRNA (uracil-5-)-methyltransferase homolog A OS=Homo sapiens GN=TRMT2A PE=1 SV=2|Isoform 2 of tRNA (uracil-5-)-methyltransferase homolog A OS=Homo sapiens GN=TRMT2A	2	2	3	9	5.60927	6.13244	-0.645795	OSRH_2011l5_UV - OB_UV	eRIC	against_OB	limma	0.10344	0.185878	FALSE	no hit
CSTF2	E7EWR4|E9PID8|P33240|P33240-2	Cleavage stimulation factor subunit 2 OS=Homo sapiens GN=CSTF2 PE=1 SV=1|Isoform 2 of Cleavage stimulation factor subunit 2 OS=Homo sapiens GN=CSTF2	2	2	3	6	6.06822	5.72329	-0.656716	OSRH_2011l5_UV - OB_UV	eRIC	against_OB	limma	0.117749	0.205975	FALSE	no hit
TRA2B	P62995|P62995-3	Isoform 3 of Transformer-2 protein homolog beta OS=Homo sapiens GN=TRA2B|Transformer-2 protein homolog beta OS=Homo sapiens GN=TRA2B PE=1 SV=1	2	2	6	7	6.56597	7.15487	-0.65961	OSRH_2011l5_UV - OB_UV	eRIC	against_OB	limma	0.185134	0.292759	FALSE	no hit
XRCC6	P12956	X-ray repair cross-complementing protein 6 OS=Homo sapiens GN=XRCC6 PE=1 SV=2	2	2	24	33	7.09021	7.79631	-0.670604	OSRH_2011l5_UV - OB_UV	eRIC	against_OB	limma	0.519195	0.632202	FALSE	no hit
SSB	P05455	Lupus La protein OS=Homo sapiens GN=SSB PE=1 SV=2	2	2	22	26	7.16159	7.8066	-0.672847	OSRH_2011l5_UV - OB_UV	eRIC	against_OB	limma	0.089723	0.167842	FALSE	no hit
TRIM56	Q9BRZ2	E3 ubiquitin-protein ligase TRIM56 OS=Homo sapiens GN=TRIM56 PE=1 SV=3	2	2	7	7	6.07864	5.87252	-0.691771	OSRH_2011l5_UV - OB_UV	eRIC	against_OB	limma	0.107574	0.192504	FALSE	no hit
NUDT21	H3BND3|H3BV41|O43809	Cleavage and polyadenylation-specificity factor subunit 5 (Fragment) OS=Homo sapiens GN=NUDT21 PE=1 SV=1|Cleavage and polyadenylation-specificity factor subunit 5 (Fragment) OS=Homo sapiens GN=NUDT21 PE=1 SV=7|Cleavage and polyadenylation specificity factor subunit 5 OS=Homo sapiens GN=NUDT21 PE=1 SV=1	2	2	3	10	5.64162	7.1521	-0.697956	OSRH_2011l5_UV - OB_UV	eRIC	against_OB	limma	0.12144	0.209953	FALSE	no hit
NCL	H7BY16|P19338	Nucleolin (Fragment) OS=Homo sapiens GN=NCL PE=1 SV=7|Nucleolin OS=Homo sapiens GN=NCL PE=1 SV=3	2	2	30	41	8.15289	8.30615	-0.703809	OSRH_2011l5_UV - OB_UV	eRIC	against_OB	limma	0.0932762	0.172853	FALSE	no hit
WDR33	Q9C0J8	pre-mRNA 3' end processing protein WDR33 OS=Homo sapiens GN=WDR33 PE=1 SV=2	2	2	12	20	6.18544	6.55096	-0.712596	OSRH_2011l5_UV - OB_UV	eRIC	against_OB	limma	0.0373486	0.0861779	FALSE	no hit
CFL1	E9PP50|P23528	Cofilin-1 (Fragment) OS=Homo sapiens GN=CFL1 PE=1 SV=7|Cofilin-1 OS=Homo sapiens GN=CFL1 PE=1 SV=3	2	2	7	14	5.85818	7.67411	-0.712643	OSRH_2011l5_UV - OB_UV	eRIC	against_OB	limma	0.064365	0.134396	FALSE	no hit
RBM17	Q96I25	Splicing factor 45 OS=Homo sapiens GN=RBM17 PE=1 SV=1	2	2	3	16	5.69497	7.01588	-0.714126	OSRH_2011l5_UV - OB_UV	eRIC	against_OB	limma	0.0876226	0.164964	FALSE	no hit
DDX17	H3BLZ8	Probable ATP-dependent RNA helicase DDX17 OS=Homo sapiens GN=DDX17 PE=1 SV=1	2	2	17	22	7.28029	7.13323	-0.717189	OSRH_2011l5_UV - OB_UV	eRIC	against_OB	limma	0.0474963	0.105488	FALSE	no hit
DAZAP1	K7EK33|K7EQ55|Q96EP5	DAZ-associated protein 1 OS=Homo sapiens GN=DAZAP1 PE=1 SV=2|DAZ-associated protein 1 OS=Homo sapiens GN=DAZAP1 PE=1 SV=2|DAZ-associated protein 1 OS=Homo sapiens GN=DAZAP1 PE=1 SV=1	2	2	6	6	6.59625	6.75054	-0.721568	OSRH_2011l5_UV - OB_UV	eRIC	against_OB	limma	0.0361147	0.0839844	FALSE	no hit
MYH9	P35579	Myosin-9 OS=Homo sapiens GN=MYH9 PE=1 SV=4	2	2	20	112	5.9816	8.40137	-0.734539	OSRH_2011l5_UV - OB_UV	eRIC	against_OB	limma	0.0987671	0.181328	FALSE	no hit
MYEF2	A0A0A0MQW0|A0A0A0MR39|Q9P2K5|Q9P2K5-2	Isoform 2 of Myelin expression factor 2 OS=Homo sapiens GN=MYEF2|Myelin expression factor 2 OS=Homo sapiens GN=MYEF2 PE=1 SV=1|Myelin expression factor 2 OS=Homo sapiens GN=MYEF2 PE=1 SV=3	2	2	17	10	7.20911	6.33451	-0.744925	OSRH_2011l5_UV - OB_UV	eRIC	against_OB	limma	0.15823	0.257776	FALSE	no hit
MIA3	A0A0A0MRH6|Q5JRA6|Q5JRA6-2	Isoform 2 of Melanoma inhibitory activity protein 3 OS=Homo sapiens GN=MIA3|Melanoma inhibitory activity protein 3 (Fragment) OS=Homo sapiens GN=MIA3 PE=1 SV=5|Melanoma inhibitory activity protein 3 OS=Homo sapiens GN=MIA3 PE=1 SV=1	2	2	3	32	5.53831	6.67456	-0.760976	OSRH_2011l5_UV - OB_UV	eRIC	against_OB	limma	0.20015	0.308749	FALSE	no hit
PCNP	Q8WW12|Q8WW12-2	Isoform 2 of PEST proteolytic signal-containing nuclear protein OS=Homo sapiens GN=PCNP|PEST proteolytic signal-containing nuclear protein OS=Homo sapiens GN=PCNP PE=1 SV=2	2	2	3	6	5.60046	7.25514	-0.7638	OSRH_2011l5_UV - OB_UV	eRIC	against_OB	limma	0.0213551	0.0538876	FALSE	no hit
NOL11	Q9H8H0	Nucleolar protein 11 OS=Homo sapiens GN=NOL11 PE=1 SV=1	2	2	5	19	5.65419	6.67443	-0.765647	OSRH_2011l5_UV - OB_UV	eRIC	against_OB	limma	0.0469178	0.104595	FALSE	no hit
TARDBP	K7EN94|Q13148	TAR DNA-binding protein 43 (Fragment) OS=Homo sapiens GN=TARDBP PE=1 SV=6|TAR DNA-binding protein 43 OS=Homo sapiens GN=TARDBP PE=1 SV=1	2	2	11	9	8.14878	6.93414	-0.773286	OSRH_2011l5_UV - OB_UV	eRIC	against_OB	limma	0.0227336	0.0568819	FALSE	no hit
FAM208A	Q9UK61|Q9UK61-2|Q9UK61-3|Q9UK61-4	Isoform 2 of Protein TASOR OS=Homo sapiens GN=FAM208A|Isoform 3 of Protein TASOR OS=Homo sapiens GN=FAM208A|Isoform 4 of Protein TASOR OS=Homo sapiens GN=FAM208A|Protein TASOR OS=Homo sapiens GN=FAM208A PE=1 SV=3	2	2	4	9	5.46141	6.36364	-0.782674	OSRH_2011l5_UV - OB_UV	eRIC	against_OB	limma	0.0710161	0.145216	FALSE	no hit
EIF5	P55010	Eukaryotic translation initiation factor 5 OS=Homo sapiens GN=EIF5 PE=1 SV=2	2	2	4	17	5.63527	7.31228	-0.787518	OSRH_2011l5_UV - OB_UV	eRIC	against_OB	limma	0.084185	0.162084	FALSE	no hit
APOBEC3B	B0QYD3|Q9UH17|Q9UH17-3	DNA dC->dU-editing enzyme APOBEC-3B OS=Homo sapiens GN=APOBEC3B PE=1 SV=1|DNA dC->dU-editing enzyme APOBEC-3B OS=Homo sapiens GN=APOBEC3B PE=1 SV=1|Isoform 3 of DNA dC->dU-editing enzyme APOBEC-3B OS=Homo sapiens GN=APOBEC3B	2	2	5	3	6.65376	6.11845	-0.797548	OSRH_2011l5_UV - OB_UV	eRIC	against_OB	limma	0.147227	0.24387	FALSE	no hit
TOP3B	H0Y6W0|O95985|O95985-2|O95985-3	DNA topoisomerase (Fragment) OS=Homo sapiens GN=TOP3B PE=1 SV=1|DNA topoisomerase 3-beta-1 OS=Homo sapiens GN=TOP3B PE=1 SV=1|Isoform 2 of DNA topoisomerase 3-beta-1 OS=Homo sapiens GN=TOP3B|Isoform 3 of DNA topoisomerase 3-beta-1 OS=Homo sapiens GN=TOP3B	2	2	6	6	6.0522	5.88894	-0.800864	OSRH_2011l5_UV - OB_UV	eRIC	against_OB	limma	0.186643	0.293579	FALSE	no hit
SF1	H7C561|Q15637-2|Q15637-4|Q15637-5|Q15637-6	Isoform 2 of Splicing factor 1 OS=Homo sapiens GN=SF1|Isoform 4 of Splicing factor 1 OS=Homo sapiens GN=SF1|Isoform 5 of Splicing factor 1 OS=Homo sapiens GN=SF1|Isoform 6 of Splicing factor 1 OS=Homo sapiens GN=SF1|Splicing factor 1 (Fragment) OS=Homo sapiens GN=SF1 PE=1 SV=7	2	2	13	19	6.74008	6.97379	-0.808908	OSRH_2011l5_UV - OB_UV	eRIC	against_OB	limma	0.0390414	0.0893883	FALSE	no hit
SMAD3	P84022	Mothers against decapentaplegic homolog 3 OS=Homo sapiens GN=SMAD3 PE=1 SV=1	2	2	2	5	5.63799	6.55244	-0.814551	OSRH_2011l5_UV - OB_UV	eRIC	against_OB	limma	0.0615735	0.129479	FALSE	no hit
EIF4A2	E7EQG2|Q14240|Q14240-2	Eukaryotic initiation factor 4A-II OS=Homo sapiens GN=EIF4A2 PE=1 SV=1|Eukaryotic initiation factor 4A-II OS=Homo sapiens GN=EIF4A2 PE=1 SV=2|Isoform 2 of Eukaryotic initiation factor 4A-II OS=Homo sapiens GN=EIF4A2	2	2	6	8	6.64794	6.99851	-0.81909	OSRH_2011l5_UV - OB_UV	eRIC	against_OB	limma	0.241418	0.356122	FALSE	no hit
HNRNPU	Q00839|Q00839-2	Heterogeneous nuclear ribonucleoprotein U OS=Homo sapiens GN=HNRNPU PE=1 SV=6|Isoform Short of Heterogeneous nuclear ribonucleoprotein U OS=Homo sapiens GN=HNRNPU	2	2	19	41	7.18871	8.02513	-0.835256	OSRH_2011l5_UV - OB_UV	eRIC	against_OB	limma	0.0627855	0.131561	FALSE	no hit
RBM12	Q9NTZ6	RNA-binding protein 12 OS=Homo sapiens GN=RBM12 PE=1 SV=1	2	2	12	18	6.66919	6.97424	-0.836907	OSRH_2011l5_UV - OB_UV	eRIC	against_OB	limma	0.0434977	0.0980765	FALSE	no hit
EIF3CL|EIF3C	B5ME19|Q99613|Q99613-2	Eukaryotic translation initiation factor 3 subunit C-like protein OS=Homo sapiens GN=EIF3CL PE=3 SV=1|Eukaryotic translation initiation factor 3 subunit C OS=Homo sapiens GN=EIF3C PE=1 SV=1|Isoform 2 of Eukaryotic translation initiation factor 3 subunit C OS=Homo sapiens GN=EIF3C	2	2	18	29	6.61614	7.65691	-0.848656	OSRH_2011l5_UV - OB_UV	eRIC	against_OB	limma	0.078948	0.152994	FALSE	no hit
HNRNPA1	F8W6I7|P09651|P09651-2	Heterogeneous nuclear ribonucleoprotein A1 OS=Homo sapiens GN=HNRNPA1 PE=1 SV=2|Heterogeneous nuclear ribonucleoprotein A1 OS=Homo sapiens GN=HNRNPA1 PE=1 SV=5|Isoform A1-A of Heterogeneous nuclear ribonucleoprotein A1 OS=Homo sapiens GN=HNRNPA1	2	2	16	14	8.80097	7.64703	-0.865364	OSRH_2011l5_UV - OB_UV	eRIC	against_OB	limma	0.113987	0.200576	FALSE	no hit
UTP15	H0Y8P4|Q8TED0|Q8TED0-3	Isoform 3 of U3 small nucleolar RNA-associated protein 15 homolog OS=Homo sapiens GN=UTP15|U3 small nucleolar RNA-associated protein 15 homolog (Fragment) OS=Homo sapiens GN=UTP15 PE=1 SV=1|U3 small nucleolar RNA-associated protein 15 homolog OS=Homo sapiens GN=UTP15 PE=1 SV=3	2	2	8	17	5.85323	6.78902	-0.870894	OSRH_2011l5_UV - OB_UV	eRIC	against_OB	limma	0.0204611	0.0518524	FALSE	no hit
ANXA2	P07355|P07355-2	Annexin A2 OS=Homo sapiens GN=ANXA2 PE=1 SV=2|Isoform 2 of Annexin A2 OS=Homo sapiens GN=ANXA2	2	2	16	31	6.73223	8.40775	-0.883696	OSRH_2011l5_UV - OB_UV	eRIC	against_OB	limma	0.10984	0.195015	FALSE	no hit
SRSF10	O75494|O75494-2|O75494-3|O75494-4|O75494-5|O75494-6|Q5JRI1	Serine/arginine-rich splicing factor 10 OS=Homo sapiens GN=SRSF10 PE=1 SV=1|Isoform 2 of Serine/arginine-rich splicing factor 10 OS=Homo sapiens GN=SRSF10|Isoform 3 of Serine/arginine-rich splicing factor 10 OS=Homo sapiens GN=SRSF10|Isoform 4 of Serine/arginine-rich splicing factor 10 OS=Homo sapiens GN=SRSF10|Isoform 5 of Serine/arginine-rich splicing factor 10 OS=Homo sapiens GN=SRSF10|Isoform…	2	2	4	6	6.23985	7.12177	-0.928196	OSRH_2011l5_UV - OB_UV	eRIC	against_OB	limma	0.248302	0.363563	FALSE	no hit
DHX15	O43143	Pre-mRNA-splicing factor ATP-dependent RNA helicase DHX15 OS=Homo sapiens GN=DHX15 PE=1 SV=2	2	2	10	26	6.15763	7.29969	-1.00258	OSRH_2011l5_UV - OB_UV	eRIC	against_OB	limma	0.0744015	0.149967	FALSE	no hit
DDX43	Q9NXZ2	Probable ATP-dependent RNA helicase DDX43 OS=Homo sapiens GN=DDX43 PE=2 SV=2	2	NA	9	NA	6.03688	NA	-1.00797	OSRH_2011l5_UV - OB_UV	eRIC	against_OB	limma	0.030306	0.0722527	FALSE	no hit
STT3A	P46977	Dolichyl-diphosphooligosaccharide--protein glycosyltransferase subunit STT3A OS=Homo sapiens GN=STT3A PE=1 SV=2	2	2	5	15	5.71033	7.24458	-1.01339	OSRH_2011l5_UV - OB_UV	eRIC	against_OB	limma	0.0670252	0.138488	FALSE	no hit
SRSF3	P84103|P84103-2	Serine/arginine-rich splicing factor 3 OS=Homo sapiens GN=SRSF3 PE=1 SV=1|Isoform 2 of Serine/arginine-rich splicing factor 3 OS=Homo sapiens GN=SRSF3	2	2	4	6	6.74291	7.5477	-1.0483	OSRH_2011l5_UV - OB_UV	eRIC	against_OB	limma	0.10245	0.18466	FALSE	no hit
PPIA	P62937|P62937-2	Isoform 2 of Peptidyl-prolyl cis-trans isomerase A OS=Homo sapiens GN=PPIA|Peptidyl-prolyl cis-trans isomerase A OS=Homo sapiens GN=PPIA PE=1 SV=2	2	2	5	16	6.42734	8.08363	-1.07566	OSRH_2011l5_UV - OB_UV	eRIC	against_OB	limma	0.222948	0.335553	FALSE	no hit
KPNA1	P52294	Importin subunit alpha-5 OS=Homo sapiens GN=KPNA1 PE=1 SV=3	2	2	2	8	5.54476	6.93631	-1.227	OSRH_2011l5_UV - OB_UV	eRIC	against_OB	limma	0.0289667	0.0698262	FALSE	no hit
LMNA	H0YAB0|P02545|P02545-2|P02545-3|P02545-4|P02545-5|P02545-6|Q3BDU5|Q5TCI8	Isoform 4 of Prelamin-A/C OS=Homo sapiens GN=LMNA|Isoform 5 of Prelamin-A/C OS=Homo sapiens GN=LMNA|Isoform 6 of Prelamin-A/C OS=Homo sapiens GN=LMNA|Isoform ADelta10 of Prelamin-A/C OS=Homo sapiens GN=LMNA|Isoform C of Prelamin-A/C OS=Homo sapiens GN=LMNA|Prelamin-A/C (Fragment) OS=Homo sapiens GN=LMNA PE=1 SV=1|Prelamin-A/C OS=Homo sapiens GN=LMNA PE=1 SV=1	2	2	7	50	6.05345	8.08408	-1.28751	OSRH_2011l5_UV - OB_UV	eRIC	against_OB	limma	0.0862414	0.163711	FALSE	no hit
QKI	Q96PU8|Q96PU8-3|Q96PU8-5|Q96PU8-6|Q96PU8-8|Q96PU8-9	Isoform 2 of Protein quaking OS=Homo sapiens GN=QKI|Isoform 3 of Protein quaking OS=Homo sapiens GN=QKI|Isoform 4 of Protein quaking OS=Homo sapiens GN=QKI|Isoform 5 of Protein quaking OS=Homo sapiens GN=QKI|Isoform 6 of Protein quaking OS=Homo sapiens GN=QKI|Protein quaking OS=Homo sapiens GN=QKI PE=1 SV=1	2	2	8	9	6.35895	6.22386	-1.41334	OSRH_2011l5_UV - OB_UV	eRIC	against_OB	limma	0.0575121	0.123122	FALSE	no hit

## Sheet: eRIC (OSKG_UV - OB_UV)
gene_name	protein_id	description	found.in.reps_eRIC	found.in.reps_FP	max.qupm_eRIC	max.qupm_FP	average.top3_eRIC	average.top3_FP	logFC	comparison	sample	class	hit_annotation_method	pvalue	fdr	hit	hit_annotation
IGF2BP3	O00425	Insulin-like growth factor 2 mRNA-binding protein 3 OS=Homo sapiens GN=IGF2BP3 PE=1 SV=2	2	2	19	13	7.67161	6.7648	4.06846	OSKG_UV - OB_UV	eRIC	against_OB	limma	9.69873e-11	2.72926e-08	TRUE	hit
IGF2BP1	Q9NZI8	Insulin-like growth factor 2 mRNA-binding protein 1 OS=Homo sapiens GN=IGF2BP1 PE=1 SV=2	2	2	21	15	7.46018	6.95665	3.31943	OSKG_UV - OB_UV	eRIC	against_OB	limma	1.84098e-10	2.72926e-08	TRUE	hit
ELAVL2	A0A0A0MRX1|Q12926|Q12926-2	ELAV-like protein OS=Homo sapiens GN=ELAVL2 PE=1 SV=1|ELAV-like protein 2 OS=Homo sapiens GN=ELAVL2 PE=1 SV=2|Isoform 2 of ELAV-like protein 2 OS=Homo sapiens GN=ELAVL2	2	1	13	4	7.55187	5.87974	2.79734	OSKG_UV - OB_UV	eRIC	against_OB	limma	2.63233e-09	3.12195e-07	TRUE	hit
PTBP2	Q9UKA9|Q9UKA9-2|Q9UKA9-3|Q9UKA9-4	Polypyrimidine tract-binding protein 2 OS=Homo sapiens GN=PTBP2 PE=1 SV=1|Isoform 2 of Polypyrimidine tract-binding protein 2 OS=Homo sapiens GN=PTBP2|Isoform 3 of Polypyrimidine tract-binding protein 2 OS=Homo sapiens GN=PTBP2|Isoform 4 of Polypyrimidine tract-binding protein 2 OS=Homo sapiens GN=PTBP2	2	2	9	5	6.52355	6.23088	2.70221	OSKG_UV - OB_UV	eRIC	against_OB	limma	0.000154458	0.00277556	TRUE	hit
MYEF2	A0A0A0MQW0|A0A0A0MR39|Q9P2K5|Q9P2K5-2	Isoform 2 of Myelin expression factor 2 OS=Homo sapiens GN=MYEF2|Myelin expression factor 2 OS=Homo sapiens GN=MYEF2 PE=1 SV=1|Myelin expression factor 2 OS=Homo sapiens GN=MYEF2 PE=1 SV=3	2	2	17	10	7.20911	6.33451	2.08193	OSKG_UV - OB_UV	eRIC	against_OB	limma	0.000754189	0.00993853	TRUE	hit
C15orf52	Q6ZUT6|Q6ZUT6-2|Q6ZUT6-4	Isoform 2 of Uncharacterized protein C15orf52 OS=Homo sapiens GN=C15orf52|Isoform 4 of Uncharacterized protein C15orf52 OS=Homo sapiens GN=C15orf52|Uncharacterized protein C15orf52 OS=Homo sapiens GN=C15orf52 PE=1 SV=1	2	2	4	5	5.99505	5.91305	2.06091	OSKG_UV - OB_UV	eRIC	against_OB	limma	8.92304e-08	7.55909e-06	TRUE	hit
ALG13	Q9NP73|Q9NP73-3|Q9NP73-4	Putative bifunctional UDP-N-acetylglucosamine transferase and deubiquitinase ALG13 OS=Homo sapiens GN=ALG13 PE=1 SV=2|Isoform 3 of Putative bifunctional UDP-N-acetylglucosamine transferase and deubiquitinase ALG13 OS=Homo sapiens GN=ALG13|Isoform 4 of Putative bifunctional UDP-N-acetylglucosamine transferase and deubiquitinase ALG13 OS=Homo sapiens GN=ALG13	2	NA	3	NA	5.66652	NA	1.95823	OSKG_UV - OB_UV	eRIC	against_OB	limma	1.2782e-06	6.15324e-05	TRUE	hit
MEX3A	A1L020	RNA-binding protein MEX3A OS=Homo sapiens GN=MEX3A PE=1 SV=1	2	2	8	2	6.22116	5.55258	1.80329	OSKG_UV - OB_UV	eRIC	against_OB	limma	5.51751e-06	0.000191992	TRUE	hit
ZFP36L2	A0A087WUU9|P47974	Zinc finger protein 36, C3H1 type-like 2 OS=Homo sapiens GN=ZFP36L2 PE=1 SV=1|Zinc finger protein 36, C3H1 type-like 2 OS=Homo sapiens GN=ZFP36L2 PE=1 SV=3	2	2	5	3	6.38542	5.95991	1.76724	OSKG_UV - OB_UV	eRIC	against_OB	limma	0.000102885	0.00210382	TRUE	hit
SRRM1	A9Z1X7|E9PCT1|M0R088|Q8IYB3|Q8IYB3-2	Isoform 2 of Serine/arginine repetitive matrix protein 1 OS=Homo sapiens GN=SRRM1|Serine/arginine repetitive matrix protein 1 (Fragment) OS=Homo sapiens GN=SRRM1 PE=1 SV=1|Serine/arginine repetitive matrix protein 1 OS=Homo sapiens GN=SRRM1 PE=1 SV=1|Serine/arginine repetitive matrix protein 1 OS=Homo sapiens GN=SRRM1 PE=1 SV=2|Serine/arginine repetitive matrix protein 1 OS=Homo sapiens GN=SRRM1 …	2	2	3	5	5.67709	6.17399	1.5077	OSKG_UV - OB_UV	eRIC	against_OB	limma	0.00023893	0.00404815	TRUE	hit
YBX1	P67809	Nuclease-sensitive element-binding protein 1 OS=Homo sapiens GN=YBX1 PE=1 SV=3	2	2	16	14	7.05539	7.11062	1.45327	OSKG_UV - OB_UV	eRIC	against_OB	limma	1.69771e-05	0.000479401	TRUE	hit
SAMD9	Q5K651	Sterile alpha motif domain-containing protein 9 OS=Homo sapiens GN=SAMD9 PE=1 SV=1	2	2	4	13	5.61421	6.33594	1.39937	OSKG_UV - OB_UV	eRIC	against_OB	limma	6.36703e-05	0.00151026	TRUE	hit
PEG10	A0A087WUL4|A0A087WX23|A0A087WXK2|Q86TG7	Retrotransposon-derived protein PEG10 OS=Homo sapiens GN=PEG10 PE=1 SV=1|Retrotransposon-derived protein PEG10 OS=Homo sapiens GN=PEG10 PE=1 SV=1|Retrotransposon-derived protein PEG10 OS=Homo sapiens GN=PEG10 PE=1 SV=1|Retrotransposon-derived protein PEG10 OS=Homo sapiens GN=PEG10 PE=1 SV=2	2	2	3	5	5.79345	5.68713	1.33927	OSKG_UV - OB_UV	eRIC	against_OB	limma	0.00309299	0.0265507	TRUE	hit
STAU2	A0A0A0MTC5|A0A0A0MTD1|E7EPX0|E7EVJ4|E9PH62|F8VPI7|Q9NUL3|Q9NUL3-2|Q9NUL3-3|Q9NUL3-8	Double-stranded RNA-binding protein Staufen homolog 2 OS=Homo sapiens GN=STAU2 PE=1 SV=1|Double-stranded RNA-binding protein Staufen homolog 2 OS=Homo sapiens GN=STAU2 PE=1 SV=1|Double-stranded RNA-binding protein Staufen homolog 2 OS=Homo sapiens GN=STAU2 PE=1 SV=1|Double-stranded RNA-binding protein Staufen homolog 2 OS=Homo sapiens GN=STAU2 PE=1 SV=1|Double-stranded RNA-binding protein Staufen…	2	2	15	13	6.66033	6.3924	1.2849	OSKG_UV - OB_UV	eRIC	against_OB	limma	0.00113677	0.0132177	TRUE	hit
ZC3H10	Q96K80	Zinc finger CCCH domain-containing protein 10 OS=Homo sapiens GN=ZC3H10 PE=1 SV=1	2	NA	5	NA	5.883	NA	1.21143	OSKG_UV - OB_UV	eRIC	against_OB	limma	0.00279332	0.0250975	TRUE	hit
PUM2	C9JW01|Q8TB72|Q8TB72-3	Isoform 3 of Pumilio homolog 2 OS=Homo sapiens GN=PUM2|Pumilio homolog 2 (Fragment) OS=Homo sapiens GN=PUM2 PE=1 SV=1|Pumilio homolog 2 OS=Homo sapiens GN=PUM2 PE=1 SV=2	2	2	22	5	7.48226	5.86921	1.19329	OSKG_UV - OB_UV	eRIC	against_OB	limma	1.50628e-06	6.38017e-05	TRUE	hit
STRBP	Q96SI9|Q96SI9-2	Isoform 2 of Spermatid perinuclear RNA-binding protein OS=Homo sapiens GN=STRBP|Spermatid perinuclear RNA-binding protein OS=Homo sapiens GN=STRBP PE=1 SV=1	2	2	5	6	6.16908	6.06672	1.18954	OSKG_UV - OB_UV	eRIC	against_OB	limma	0.00687248	0.0463111	TRUE	hit
HIST1H1E|HIST1H1D|HIST1H1C	P10412|P16402|P16403	Histone H1.4 OS=Homo sapiens GN=HIST1H1E PE=1 SV=2|Histone H1.3 OS=Homo sapiens GN=HIST1H1D PE=1 SV=2|Histone H1.2 OS=Homo sapiens GN=HIST1H1C PE=1 SV=2	2	NA	5	NA	5.81613	NA	1.14728	OSKG_UV - OB_UV	eRIC	against_OB	limma	0.00166015	0.0172714	TRUE	hit
CHERP	J3QK89|Q8IWX8	Calcium homeostasis endoplasmic reticulum protein OS=Homo sapiens GN=CHERP PE=1 SV=1|Calcium homeostasis endoplasmic reticulum protein OS=Homo sapiens GN=CHERP PE=1 SV=3	2	2	6	15	5.99228	6.80905	1.14105	OSKG_UV - OB_UV	eRIC	against_OB	limma	0.0046481	0.034454	TRUE	hit
NKRF	O15226|O15226-2	NF-kappa-B-repressing factor OS=Homo sapiens GN=NKRF PE=1 SV=2|Isoform 2 of NF-kappa-B-repressing factor OS=Homo sapiens GN=NKRF	2	2	7	19	5.65687	6.69759	1.13769	OSKG_UV - OB_UV	eRIC	against_OB	limma	0.000901881	0.011379	TRUE	hit
FMR1	Q06787|Q06787-3|Q06787-5|Q06787-8	Isoform 2 of Synaptic functional regulator FMR1 OS=Homo sapiens GN=FMR1|Isoform 4 of Synaptic functional regulator FMR1 OS=Homo sapiens GN=FMR1|Isoform 8 of Synaptic functional regulator FMR1 OS=Homo sapiens GN=FMR1|Synaptic functional regulator FMR1 OS=Homo sapiens GN=FMR1 PE=1 SV=1	2	2	18	14	6.98312	6.87606	1.12357	OSKG_UV - OB_UV	eRIC	against_OB	limma	0.000782838	0.0100918	TRUE	hit
ZNF277	Q9NRM2	Zinc finger protein 277 OS=Homo sapiens GN=ZNF277 PE=1 SV=2	2	1	3	3	5.85916	5.86707	1.1194	OSKG_UV - OB_UV	eRIC	against_OB	limma	1.48268e-05	0.000462751	TRUE	hit
PPP1R10	Q96QC0	Serine/threonine-protein phosphatase 1 regulatory subunit 10 OS=Homo sapiens GN=PPP1R10 PE=1 SV=1	2	2	12	16	5.92908	6.49036	1.10142	OSKG_UV - OB_UV	eRIC	against_OB	limma	0.00124783	0.0138139	TRUE	hit
LSM14B	Q5TBP9|Q9BX40|Q9BX40-2	Isoform 2 of Protein LSM14 homolog B OS=Homo sapiens GN=LSM14B|Protein LSM14 homolog B (Fragment) OS=Homo sapiens GN=LSM14B PE=1 SV=1|Protein LSM14 homolog B OS=Homo sapiens GN=LSM14B PE=1 SV=1	2	2	6	9	5.99117	6.82353	1.09229	OSKG_UV - OB_UV	eRIC	against_OB	limma	0.00451442	0.0338867	TRUE	hit
SRP68	Q9UHB9|Q9UHB9-2|Q9UHB9-3|Q9UHB9-4	Isoform 2 of Signal recognition particle subunit SRP68 OS=Homo sapiens GN=SRP68|Isoform 3 of Signal recognition particle subunit SRP68 OS=Homo sapiens GN=SRP68|Isoform 4 of Signal recognition particle subunit SRP68 OS=Homo sapiens GN=SRP68|Signal recognition particle subunit SRP68 OS=Homo sapiens GN=SRP68 PE=1 SV=2	2	2	2	20	5.43518	6.82943	1.0743	OSKG_UV - OB_UV	eRIC	against_OB	limma	0.0043513	0.0335106	TRUE	hit
LSM14A	A0A140TA76|Q8ND56|Q8ND56-2|Q8ND56-3	Isoform 2 of Protein LSM14 homolog A OS=Homo sapiens GN=LSM14A|Isoform 3 of Protein LSM14 homolog A OS=Homo sapiens GN=LSM14A|Protein LSM14 homolog A (Fragment) OS=Homo sapiens GN=LSM14A PE=1 SV=1|Protein LSM14 homolog A OS=Homo sapiens GN=LSM14A PE=1 SV=3	2	2	14	7	7.02299	6.77107	1.03616	OSKG_UV - OB_UV	eRIC	against_OB	limma	1.67547e-05	0.000479401	TRUE	hit
CNOT1	A5YKK6|A5YKK6-2	CCR4-NOT transcription complex subunit 1 OS=Homo sapiens GN=CNOT1 PE=1 SV=2|Isoform 2 of CCR4-NOT transcription complex subunit 1 OS=Homo sapiens GN=CNOT1	2	2	32	41	6.36198	6.67596	0.98371	OSKG_UV - OB_UV	eRIC	against_OB	limma	0.00148055	0.0159631	TRUE	hit
ZNF326	Q5BKZ1|Q5BKZ1-3	DBIRD complex subunit ZNF326 OS=Homo sapiens GN=ZNF326 PE=1 SV=2|Isoform 3 of DBIRD complex subunit ZNF326 OS=Homo sapiens GN=ZNF326	2	2	11	18	6.51499	7.12866	0.915472	OSKG_UV - OB_UV	eRIC	against_OB	limma	0.00373773	0.0303888	TRUE	hit
ADAR	P55265|P55265-4	Double-stranded RNA-specific adenosine deaminase OS=Homo sapiens GN=ADAR PE=1 SV=4|Isoform 4 of Double-stranded RNA-specific adenosine deaminase OS=Homo sapiens GN=ADAR	2	2	24	31	6.76044	7.11212	0.914541	OSKG_UV - OB_UV	eRIC	against_OB	limma	0.000410126	0.00623602	TRUE	hit
XRN2	Q9H0D6|Q9H0D6-2	5'-3' exoribonuclease 2 OS=Homo sapiens GN=XRN2 PE=1 SV=1|Isoform 2 of 5'-3' exoribonuclease 2 OS=Homo sapiens GN=XRN2	2	2	20	26	6.73813	7.2145	0.860175	OSKG_UV - OB_UV	eRIC	against_OB	limma	0.00412274	0.0321682	TRUE	hit
ATXN2L	H3BSK9|H3BUF6|Q8WWM7|Q8WWM7-2|Q8WWM7-3|Q8WWM7-4|Q8WWM7-5|Q8WWM7-6|Q8WWM7-8|Q8WWM7-9	Ataxin-2-like protein (Fragment) OS=Homo sapiens GN=ATXN2L PE=1 SV=1|Ataxin-2-like protein OS=Homo sapiens GN=ATXN2L PE=1 SV=1|Ataxin-2-like protein OS=Homo sapiens GN=ATXN2L PE=1 SV=2|Isoform 2 of Ataxin-2-like protein OS=Homo sapiens GN=ATXN2L|Isoform 3 of Ataxin-2-like protein OS=Homo sapiens GN=ATXN2L|Isoform 4 of Ataxin-2-like protein OS=Homo sapiens GN=ATXN2L|Isoform 5 of Ataxin-2-like prot…	2	2	32	26	7.0377	7.01258	0.835566	OSKG_UV - OB_UV	eRIC	against_OB	limma	0.00411422	0.0321682	TRUE	hit
ZFP36L1	Q07352	Zinc finger protein 36, C3H1 type-like 1 OS=Homo sapiens GN=ZFP36L1 PE=1 SV=1	2	2	5	2	6.01027	6.16315	0.826768	OSKG_UV - OB_UV	eRIC	against_OB	limma	0.00188104	0.018591	TRUE	hit
DAP3	P51398|P51398-2|P51398-3	28S ribosomal protein S29, mitochondrial OS=Homo sapiens GN=DAP3 PE=1 SV=1|Isoform 2 of 28S ribosomal protein S29, mitochondrial OS=Homo sapiens GN=DAP3|Isoform 3 of 28S ribosomal protein S29, mitochondrial OS=Homo sapiens GN=DAP3	2	2	3	12	5.60931	6.86434	0.815391	OSKG_UV - OB_UV	eRIC	against_OB	limma	0.00527919	0.0381776	TRUE	hit
YTHDF2	A0A087WXZ3|Q9Y5A9	YTH domain-containing family protein 2 OS=Homo sapiens GN=YTHDF2 PE=1 SV=1|YTH domain-containing family protein 2 OS=Homo sapiens GN=YTHDF2 PE=1 SV=2	2	2	7	12	6.8673	6.77152	0.802949	OSKG_UV - OB_UV	eRIC	against_OB	limma	0.00054279	0.00766368	TRUE	hit
FXR1	B4DXZ6|P51114|P51114-2	Fragile X mental retardation syndrome-related protein 1 OS=Homo sapiens GN=FXR1 PE=1 SV=1|Fragile X mental retardation syndrome-related protein 1 OS=Homo sapiens GN=FXR1 PE=1 SV=3|Isoform 2 of Fragile X mental retardation syndrome-related protein 1 OS=Homo sapiens GN=FXR1	2	2	26	19	7.50976	7.12056	0.786428	OSKG_UV - OB_UV	eRIC	against_OB	limma	0.00170391	0.017421	TRUE	hit
HNRNPL	P14866	Heterogeneous nuclear ribonucleoprotein L OS=Homo sapiens GN=HNRNPL PE=1 SV=2	2	2	20	23	8.14733	7.35177	0.737979	OSKG_UV - OB_UV	eRIC	against_OB	limma	0.00392474	0.031451	TRUE	hit
CNOT2	F8VRS8|F8VV52|F8W145|H0YH84|Q9NZN8|Q9NZN8-2|Q9NZN8-4|Q9NZN8-5	CCR4-NOT transcription complex subunit 2 (Fragment) OS=Homo sapiens GN=CNOT2 PE=1 SV=1|CCR4-NOT transcription complex subunit 2 OS=Homo sapiens GN=CNOT2 PE=1 SV=1|Isoform 2 of CCR4-NOT transcription complex subunit 2 OS=Homo sapiens GN=CNOT2|Isoform 4 of CCR4-NOT transcription complex subunit 2 OS=Homo sapiens GN=CNOT2|Isoform 5 of CCR4-NOT transcription complex subunit 2 OS=Homo sapiens GN=CNOT2	2	2	4	11	5.83712	6.42573	0.735309	OSKG_UV - OB_UV	eRIC	against_OB	limma	0.00751716	0.048453	TRUE	hit
MRPL39	C9JG87|Q9NYK5|Q9NYK5-2	39S ribosomal protein L39, mitochondrial (Fragment) OS=Homo sapiens GN=MRPL39 PE=1 SV=1|39S ribosomal protein L39, mitochondrial OS=Homo sapiens GN=MRPL39 PE=1 SV=3|Isoform 2 of 39S ribosomal protein L39, mitochondrial OS=Homo sapiens GN=MRPL39	2	2	3	9	5.77281	6.60682	0.732925	OSKG_UV - OB_UV	eRIC	against_OB	limma	0.00743595	0.048453	TRUE	hit
SUMO2	P61956|P61956-2	Small ubiquitin-related modifier 2 OS=Homo sapiens GN=SUMO2 PE=1 SV=3|Isoform 2 of Small ubiquitin-related modifier 2 OS=Homo sapiens GN=SUMO2	2	NA	2	NA	6.75723	NA	0.726542	OSKG_UV - OB_UV	eRIC	against_OB	limma	0.000389169	0.00607309	TRUE	hit
PRKDC	P78527	DNA-dependent protein kinase catalytic subunit OS=Homo sapiens GN=PRKDC PE=1 SV=3	2	2	82	126	7.16506	7.47317	0.70744	OSKG_UV - OB_UV	eRIC	against_OB	limma	0.00229181	0.0219201	TRUE	hit
THUMPD1	Q9NXG2	THUMP domain-containing protein 1 OS=Homo sapiens GN=THUMPD1 PE=1 SV=2	2	2	6	12	6.18082	7.00479	0.680562	OSKG_UV - OB_UV	eRIC	against_OB	limma	0.00583354	0.040445	TRUE	hit
TUBB	P07437|Q5JP53	Tubulin beta chain OS=Homo sapiens GN=TUBB PE=1 SV=1|Tubulin beta chain OS=Homo sapiens GN=TUBB PE=1 SV=2	2	2	2	5	6.03599	6.97255	0.668087	OSKG_UV - OB_UV	eRIC	against_OB	limma	0.00125792	0.0138139	TRUE	hit
PRPF8	Q6P2Q9	Pre-mRNA-processing-splicing factor 8 OS=Homo sapiens GN=PRPF8 PE=1 SV=2	2	2	65	66	7.14369	7.39987	0.66701	OSKG_UV - OB_UV	eRIC	against_OB	limma	0.00446719	0.0338867	TRUE	hit
POLR2A	A0A087WWE2|A0A0C4DGZ0|P24928	DNA-directed RNA polymerase II subunit RPB1 OS=Homo sapiens GN=POLR2A PE=1 SV=2|DNA-directed RNA polymerase subunit OS=Homo sapiens GN=POLR2A PE=1 SV=1	2	2	39	46	6.44651	6.98045	0.649312	OSKG_UV - OB_UV	eRIC	against_OB	limma	0.000946785	0.011458	TRUE	hit
SRSF1	J3KTL2|Q07955	Serine/arginine-rich-splicing factor 1 OS=Homo sapiens GN=SRSF1 PE=1 SV=1|Serine/arginine-rich splicing factor 1 OS=Homo sapiens GN=SRSF1 PE=1 SV=2	2	2	14	13	7.64883	7.6842	0.647357	OSKG_UV - OB_UV	eRIC	against_OB	limma	0.00650168	0.0443161	TRUE	hit
PAN3	Q58A45|Q58A45-3|Q58A45-4	PAB-dependent poly(A)-specific ribonuclease subunit PAN3 OS=Homo sapiens GN=PAN3 PE=1 SV=3|Isoform 3 of PAB-dependent poly(A)-specific ribonuclease subunit PAN3 OS=Homo sapiens GN=PAN3|Isoform 4 of PAB-dependent poly(A)-specific ribonuclease subunit PAN3 OS=Homo sapiens GN=PAN3	2	2	2	2	5.44806	5.75062	0.606263	OSKG_UV - OB_UV	eRIC	against_OB	limma	0.00586554	0.040445	TRUE	hit
SND1	Q7KZF4	Staphylococcal nuclease domain-containing protein 1 OS=Homo sapiens GN=SND1 PE=1 SV=1	2	2	46	42	8.30275	7.69902	-0.646266	OSKG_UV - OB_UV	eRIC	against_OB	limma	0.00374095	0.0303888	TRUE	hit
HNRNPF	P52597	Heterogeneous nuclear ribonucleoprotein F OS=Homo sapiens GN=HNRNPF PE=1 SV=3	2	2	22	13	8.39142	7.55398	-0.6703	OSKG_UV - OB_UV	eRIC	against_OB	limma	0.00346315	0.0289247	TRUE	hit
HNRNPDL	A0A087WUK2|O14979|O14979-3	Heterogeneous nuclear ribonucleoprotein D-like OS=Homo sapiens GN=HNRNPDL PE=1 SV=1|Heterogeneous nuclear ribonucleoprotein D-like OS=Homo sapiens GN=HNRNPDL PE=1 SV=3|Isoform 3 of Heterogeneous nuclear ribonucleoprotein D-like OS=Homo sapiens GN=HNRNPDL	2	2	12	15	7.52367	7.24238	-0.7991	OSKG_UV - OB_UV	eRIC	against_OB	limma	0.0004434	0.00641307	TRUE	hit
PDIA3	H7BZJ3|P30101	Protein disulfide-isomerase A3 (Fragment) OS=Homo sapiens GN=PDIA3 PE=1 SV=1|Protein disulfide-isomerase A3 OS=Homo sapiens GN=PDIA3 PE=1 SV=4	2	2	7	33	5.82176	8.23359	-0.808955	OSKG_UV - OB_UV	eRIC	against_OB	limma	0.00486101	0.0355874	TRUE	hit
TRIM25	Q14258	E3 ubiquitin/ISG15 ligase TRIM25 OS=Homo sapiens GN=TRIM25 PE=1 SV=2	2	2	15	21	6.73285	6.87026	-0.897798	OSKG_UV - OB_UV	eRIC	against_OB	limma	0.000939537	0.011458	TRUE	hit
CSTB	P04080	Cystatin-B OS=Homo sapiens GN=CSTB PE=1 SV=2	2	2	2	4	5.60846	7.01931	-0.9104	OSKG_UV - OB_UV	eRIC	against_OB	limma	0.00267706	0.024423	TRUE	hit
TBRG4	Q969Z0	Protein TBRG4 OS=Homo sapiens GN=TBRG4 PE=1 SV=1	2	2	12	11	6.85277	6.78622	-0.923666	OSKG_UV - OB_UV	eRIC	against_OB	limma	0.00186956	0.018591	TRUE	hit
PFN1	P07737	Profilin-1 OS=Homo sapiens GN=PFN1 PE=1 SV=2	2	2	4	9	5.88239	7.96135	-0.929771	OSKG_UV - OB_UV	eRIC	against_OB	limma	0.00313415	0.0265507	TRUE	hit
CLIC1	O00299	Chloride intracellular channel protein 1 OS=Homo sapiens GN=CLIC1 PE=1 SV=4	2	2	3	11	5.73677	7.47082	-0.943433	OSKG_UV - OB_UV	eRIC	against_OB	limma	0.00535244	0.0382409	TRUE	hit
SARS	P49591|Q5T5C7	Serine--tRNA ligase, cytoplasmic OS=Homo sapiens GN=SARS PE=1 SV=3|Serine--tRNA ligase, cytoplasmic OS=Homo sapiens GN=SARS PE=1 SV=1	2	2	2	17	6.13589	7.11758	-1.05641	OSKG_UV - OB_UV	eRIC	against_OB	limma	0.00235359	0.0219386	TRUE	hit
SSR1	C9IZQ1|C9J3L8|C9J5W0|E9PAL7|P43307	Translocon-associated protein subunit alpha OS=Homo sapiens GN=SSR1 PE=1 SV=1|Translocon-associated protein subunit alpha OS=Homo sapiens GN=SSR1 PE=1 SV=3	2	2	2	5	5.73631	6.92019	-1.07093	OSKG_UV - OB_UV	eRIC	against_OB	limma	0.000380645	0.00607309	TRUE	hit
CSTF2T	Q9H0L4	Cleavage stimulation factor subunit 2 tau variant OS=Homo sapiens GN=CSTF2T PE=1 SV=1	2	2	6	6	6.37948	6.02947	-1.07244	OSKG_UV - OB_UV	eRIC	against_OB	limma	0.000594207	0.00819452	TRUE	hit
CALU	H0Y875|O43852|O43852-15|O43852-2|O43852-3|O43852-4	Calumenin (Fragment) OS=Homo sapiens GN=CALU PE=1 SV=1|Calumenin OS=Homo sapiens GN=CALU PE=1 SV=2|Isoform 15 of Calumenin OS=Homo sapiens GN=CALU|Isoform 2 of Calumenin OS=Homo sapiens GN=CALU|Isoform 3 of Calumenin OS=Homo sapiens GN=CALU|Isoform 4 of Calumenin OS=Homo sapiens GN=CALU	2	2	2	22	5.60957	7.95679	-1.13702	OSKG_UV - OB_UV	eRIC	against_OB	limma	0.00288628	0.0255457	TRUE	hit
VCL	P18206|P18206-2	Vinculin OS=Homo sapiens GN=VCL PE=1 SV=4|Isoform 1 of Vinculin OS=Homo sapiens GN=VCL	2	2	4	68	5.47928	7.99972	-1.22064	OSKG_UV - OB_UV	eRIC	against_OB	limma	8.15952e-05	0.00175157	TRUE	hit
EWSR1	A0A0D9SFL3|B0QYK0|C9JGE3|H7BY36|Q01844|Q01844-2|Q01844-3|Q01844-5|Q01844-6	EWS RNA-binding protein variant 6 OS=Homo sapiens GN=EWSR1 PE=1 SV=2|Isoform 3 of RNA-binding protein EWS OS=Homo sapiens GN=EWSR1|Isoform 5 of RNA-binding protein EWS OS=Homo sapiens GN=EWSR1|Isoform 6 of RNA-binding protein EWS OS=Homo sapiens GN=EWSR1|Isoform EWS-B of RNA-binding protein EWS OS=Homo sapiens GN=EWSR1|RNA-binding protein EWS (Fragment) OS=Homo sapiens GN=EWSR1 PE=1 SV=1|RNA-bind…	2	2	3	9	6.25216	7.4074	-1.22936	OSKG_UV - OB_UV	eRIC	against_OB	limma	0.000424058	0.00628666	TRUE	hit
ANXA7	P20073|P20073-2	Annexin A7 OS=Homo sapiens GN=ANXA7 PE=1 SV=3|Isoform 2 of Annexin A7 OS=Homo sapiens GN=ANXA7	2	2	5	15	5.93647	7.17314	-1.2317	OSKG_UV - OB_UV	eRIC	against_OB	limma	0.00295897	0.025804	TRUE	hit
P4HB	H7BZ94|P07237	Protein disulfide-isomerase OS=Homo sapiens GN=P4HB PE=1 SV=2|Protein disulfide-isomerase OS=Homo sapiens GN=P4HB PE=1 SV=3	2	2	8	35	5.7672	8.24986	-1.24551	OSKG_UV - OB_UV	eRIC	against_OB	limma	0.00708103	0.0471803	TRUE	hit
DDX60L	Q5H9U9	Probable ATP-dependent RNA helicase DDX60-like OS=Homo sapiens GN=DDX60L PE=2 SV=2	2	NA	19	NA	5.92118	NA	-1.26549	OSKG_UV - OB_UV	eRIC	against_OB	limma	0.00551582	0.038939	TRUE	hit
COL1A2	A0A087WTA8|P08123	Collagen alpha-2(I) chain OS=Homo sapiens GN=COL1A2 PE=1 SV=1|Collagen alpha-2(I) chain OS=Homo sapiens GN=COL1A2 PE=1 SV=7	2	2	12	52	7.006	7.58248	-1.26609	OSKG_UV - OB_UV	eRIC	against_OB	limma	2.87801e-05	0.000742027	TRUE	hit
IFIT5	Q13325|Q13325-2	Interferon-induced protein with tetratricopeptide repeats 5 OS=Homo sapiens GN=IFIT5 PE=1 SV=1|Isoform 2 of Interferon-induced protein with tetratricopeptide repeats 5 OS=Homo sapiens GN=IFIT5	2	2	8	6	6.10708	6.61524	-1.27786	OSKG_UV - OB_UV	eRIC	against_OB	limma	0.000140191	0.00259791	TRUE	hit
COL5A1	A0A087WXW9|P20908	Collagen alpha-1(V) chain OS=Homo sapiens GN=COL5A1 PE=1 SV=1|Collagen alpha-1(V) chain OS=Homo sapiens GN=COL5A1 PE=1 SV=3	2	2	3	24	5.71296	7.04669	-1.29462	OSKG_UV - OB_UV	eRIC	against_OB	limma	0.00120093	0.0136952	TRUE	hit
RBM27|U3KPZ7	Q9P2N5|U3KPZ7	RNA-binding protein 27 OS=Homo sapiens GN=RBM27 PE=1 SV=2|Uncharacterized protein OS=Homo sapiens PE=4 SV=1	2	1	9	11	5.88729	6.55197	-1.29536	OSKG_UV - OB_UV	eRIC	against_OB	limma	0.00205089	0.0199374	TRUE	hit
NUDT16L1	K7EIN2|Q9BRJ7	Protein syndesmos (Fragment) OS=Homo sapiens GN=NUDT16L1 PE=1 SV=1|Protein syndesmos OS=Homo sapiens GN=NUDT16L1 PE=1 SV=1	2	2	3	5	5.56705	5.88073	-1.30532	OSKG_UV - OB_UV	eRIC	against_OB	limma	6.04669e-05	0.00149404	TRUE	hit
RBM15	A0A087WWP4|Q96T37|Q96T37-2|Q96T37-3|Q96T37-4	Putative RNA-binding protein 15 OS=Homo sapiens GN=RBM15 PE=1 SV=1|Putative RNA-binding protein 15 OS=Homo sapiens GN=RBM15 PE=1 SV=2|Isoform 2 of Putative RNA-binding protein 15 OS=Homo sapiens GN=RBM15|Isoform 3 of Putative RNA-binding protein 15 OS=Homo sapiens GN=RBM15|Isoform 4 of Putative RNA-binding protein 15 OS=Homo sapiens GN=RBM15	2	2	8	15	5.69151	6.373	-1.3833	OSKG_UV - OB_UV	eRIC	against_OB	limma	0.000200447	0.00349603	TRUE	hit
COL1A1	P02452	Collagen alpha-1(I) chain OS=Homo sapiens GN=COL1A1 PE=1 SV=5	2	NA	22	NA	7.2995	NA	-1.41251	OSKG_UV - OB_UV	eRIC	against_OB	limma	5.51167e-06	0.000191992	TRUE	hit
TMEM214	Q6NUQ4|Q6NUQ4-2	Isoform 2 of Transmembrane protein 214 OS=Homo sapiens GN=TMEM214|Transmembrane protein 214 OS=Homo sapiens GN=TMEM214 PE=1 SV=2	2	2	4	17	5.61412	6.92026	-1.41286	OSKG_UV - OB_UV	eRIC	against_OB	limma	0.000113136	0.00223633	TRUE	hit
HDLBP	A0A024R4E5	High density lipoprotein binding protein (Vigilin), isoform CRA_a OS=Homo sapiens GN=HDLBP PE=1 SV=1	2	2	76	60	8.18289	7.80081	-1.42514	OSKG_UV - OB_UV	eRIC	against_OB	limma	1.19904e-07	8.88786e-06	TRUE	hit
CKAP4	Q07065	Cytoskeleton-associated protein 4 OS=Homo sapiens GN=CKAP4 PE=1 SV=2	2	2	27	36	6.7169	7.82978	-1.45057	OSKG_UV - OB_UV	eRIC	against_OB	limma	0.0015983	0.0169249	TRUE	hit
RBM14	Q96PK6|Q96PK6-5	Isoform 5 of RNA-binding protein 14 OS=Homo sapiens GN=RBM14|RNA-binding protein 14 OS=Homo sapiens GN=RBM14 PE=1 SV=2	2	2	15	21	6.61761	7.28421	-1.48531	OSKG_UV - OB_UV	eRIC	against_OB	limma	0.000388886	0.00607309	TRUE	hit
ZC3H4	M0QY97|Q9UPT8	Zinc finger CCCH domain-containing protein 4 (Fragment) OS=Homo sapiens GN=ZC3H4 PE=1 SV=1|Zinc finger CCCH domain-containing protein 4 OS=Homo sapiens GN=ZC3H4 PE=1 SV=3	2	2	4	10	5.5007	6.28352	-1.49815	OSKG_UV - OB_UV	eRIC	against_OB	limma	0.00236775	0.0219386	TRUE	hit
BICC1	Q9H694	Protein bicaudal C homolog 1 OS=Homo sapiens GN=BICC1 PE=1 SV=2	2	2	14	9	6.34122	6.05685	-1.58914	OSKG_UV - OB_UV	eRIC	against_OB	limma	7.41669e-05	0.00169158	TRUE	hit
HNRNPR	O43390	Heterogeneous nuclear ribonucleoprotein R OS=Homo sapiens GN=HNRNPR PE=1 SV=1	2	2	25	18	7.42459	7.24702	-1.60784	OSKG_UV - OB_UV	eRIC	against_OB	limma	2.27129e-06	8.97918e-05	TRUE	hit
RBMX	P38159	RNA-binding motif protein, X chromosome OS=Homo sapiens GN=RBMX PE=1 SV=3	2	2	3	9	6.03229	7.3587	-1.6251	OSKG_UV - OB_UV	eRIC	against_OB	limma	0.0010248	0.0121542	TRUE	hit
LARP1B	D6R9W6|Q659C4|Q659C4-2	Isoform 2 of La-related protein 1B OS=Homo sapiens GN=LARP1B|La-related protein 1B OS=Homo sapiens GN=LARP1B PE=1 SV=1|La-related protein 1B OS=Homo sapiens GN=LARP1B PE=1 SV=2	2	2	10	3	5.92879	5.49334	-1.67393	OSKG_UV - OB_UV	eRIC	against_OB	limma	2.71889e-05	0.000732866	TRUE	hit
DDX43	Q9NXZ2	Probable ATP-dependent RNA helicase DDX43 OS=Homo sapiens GN=DDX43 PE=2 SV=2	2	NA	9	NA	6.03688	NA	-1.77201	OSKG_UV - OB_UV	eRIC	against_OB	limma	0.000696973	0.0093933	TRUE	hit
U2AF2	K7ENG2|P26368|P26368-2	Isoform 2 of Splicing factor U2AF 65 kDa subunit OS=Homo sapiens GN=U2AF2|Splicing factor U2AF 65 kDa subunit OS=Homo sapiens GN=U2AF2 PE=1 SV=1|Splicing factor U2AF 65 kDa subunit OS=Homo sapiens GN=U2AF2 PE=1 SV=4	2	2	2	12	6.71511	7.43609	-1.81705	OSKG_UV - OB_UV	eRIC	against_OB	limma	1.24405e-06	6.15324e-05	TRUE	hit
FN1	P02751|P02751-17|P02751-3|P02751-4|P02751-5|P02751-6	Fibronectin OS=Homo sapiens GN=FN1 PE=1 SV=4|Isoform 17 of Fibronectin OS=Homo sapiens GN=FN1|Isoform 3 of Fibronectin OS=Homo sapiens GN=FN1|Isoform 4 of Fibronectin OS=Homo sapiens GN=FN1|Isoform 5 of Fibronectin OS=Homo sapiens GN=FN1|Isoform 6 of Fibronectin OS=Homo sapiens GN=FN1	2	2	23	77	6.72867	8.08232	-1.90461	OSKG_UV - OB_UV	eRIC	against_OB	limma	8.2705e-05	0.00175157	TRUE	hit
ANXA6	P08133|P08133-2	Annexin A6 OS=Homo sapiens GN=ANXA6 PE=1 SV=3|Isoform 2 of Annexin A6 OS=Homo sapiens GN=ANXA6	2	2	5	42	5.89833	7.90928	-2.38534	OSKG_UV - OB_UV	eRIC	against_OB	limma	1.34894e-06	6.15324e-05	TRUE	hit
CALD1	E7EX44|E9PGZ1|Q05682|Q05682-2|Q05682-3|Q05682-4|Q05682-5|Q05682-6	Caldesmon OS=Homo sapiens GN=CALD1 PE=1 SV=1|Caldesmon OS=Homo sapiens GN=CALD1 PE=1 SV=3|Isoform 2 of Caldesmon OS=Homo sapiens GN=CALD1|Isoform 3 of Caldesmon OS=Homo sapiens GN=CALD1|Isoform 4 of Caldesmon OS=Homo sapiens GN=CALD1|Isoform 5 of Caldesmon OS=Homo sapiens GN=CALD1|Isoform 6 of Caldesmon OS=Homo sapiens GN=CALD1	2	2	8	34	5.97009	8.02677	-2.40591	OSKG_UV - OB_UV	eRIC	against_OB	limma	0.000133412	0.00255205	TRUE	hit
APOBEC3F	Q8IUX4	DNA dC->dU-editing enzyme APOBEC-3F OS=Homo sapiens GN=APOBEC3F PE=1 SV=3	2	NA	2	NA	6.42279	NA	-2.4749	OSKG_UV - OB_UV	eRIC	against_OB	limma	1.79292e-10	2.72926e-08	TRUE	hit
APOBEC3G	Q9HC16	DNA dC->dU-editing enzyme APOBEC-3G OS=Homo sapiens GN=APOBEC3G PE=1 SV=1	2	NA	5	NA	6.0225	NA	-2.47794	OSKG_UV - OB_UV	eRIC	against_OB	limma	1.62455e-07	1.0704e-05	TRUE	hit
RNH1	P13489	Ribonuclease inhibitor OS=Homo sapiens GN=RNH1 PE=1 SV=2	2	2	3	13	5.37966	7.55284	-2.52372	OSKG_UV - OB_UV	eRIC	against_OB	limma	5.82774e-06	0.000191992	TRUE	hit
RBPMS	B4E3T4|H0YBU9|Q93062|Q93062-2|Q93062-3|Q93062-4|Q93062-5	HCG2043421, isoform CRA_c OS=Homo sapiens GN=RBPMS PE=1 SV=1|RNA-binding protein with multiple-splicing (Fragment) OS=Homo sapiens GN=RBPMS PE=1 SV=1|RNA-binding protein with multiple splicing OS=Homo sapiens GN=RBPMS PE=1 SV=1|Isoform B of RNA-binding protein with multiple splicing OS=Homo sapiens GN=RBPMS|Isoform C of RNA-binding protein with multiple splicing OS=Homo sapiens GN=RBPMS|Isoform D…	2	NA	4	NA	6.17075	NA	-3.41671	OSKG_UV - OB_UV	eRIC	against_OB	limma	2.09364e-11	1.24153e-08	TRUE	hit
TAGLN	H0YCU9|Q01995	Transgelin (Fragment) OS=Homo sapiens GN=TAGLN PE=1 SV=1|Transgelin OS=Homo sapiens GN=TAGLN PE=1 SV=4	2	2	6	14	6.26651	8.231	-3.60903	OSKG_UV - OB_UV	eRIC	against_OB	limma	2.07221e-08	2.04804e-06	TRUE	hit
DDX3Y	O15523	ATP-dependent RNA helicase DDX3Y OS=Homo sapiens GN=DDX3Y PE=1 SV=2	2	2	8	7	6.60735	6.14522	-3.72274	OSKG_UV - OB_UV	eRIC	against_OB	limma	6.14129e-07	3.64179e-05	TRUE	hit
ZCCHC3	Q9NUD5	Zinc finger CCHC domain-containing protein 3 OS=Homo sapiens GN=ZCCHC3 PE=1 SV=1	2	2	7	8	6.68509	6.10043	1.79568	OSKG_UV - OB_UV	eRIC	against_OB	limma	0.0165367	0.0824056	FALSE	no hit
KPNA2	P52292	Importin subunit alpha-1 OS=Homo sapiens GN=KPNA2 PE=1 SV=1	2	2	6	14	5.97427	7.25263	1.12018	OSKG_UV - OB_UV	eRIC	against_OB	limma	0.054161	0.18565	FALSE	no hit
NCBP3	Q53F19	Nuclear cap-binding protein subunit 3 OS=Homo sapiens GN=NCBP3 PE=1 SV=2	2	2	7	12	5.68407	6.40968	1.10099	OSKG_UV - OB_UV	eRIC	against_OB	limma	0.0132843	0.0690863	FALSE	no hit
PGK1	P00558|P00558-2	Isoform 2 of Phosphoglycerate kinase 1 OS=Homo sapiens GN=PGK1|Phosphoglycerate kinase 1 OS=Homo sapiens GN=PGK1 PE=1 SV=3	2	2	4	29	5.56659	8.10281	1.0831	OSKG_UV - OB_UV	eRIC	against_OB	limma	0.305773	0.593593	FALSE	no hit
SRSF6	Q13247|Q13247-3	Serine/arginine-rich splicing factor 6 OS=Homo sapiens GN=SRSF6 PE=1 SV=2|Isoform SRP55-3 of Serine/arginine-rich splicing factor 6 OS=Homo sapiens GN=SRSF6	2	2	8	8	7.50054	7.44869	1.07543	OSKG_UV - OB_UV	eRIC	against_OB	limma	0.0548199	0.186829	FALSE	no hit
AHNAK2	Q8IVF2|Q8IVF2-3	Isoform 3 of Protein AHNAK2 OS=Homo sapiens GN=AHNAK2|Protein AHNAK2 OS=Homo sapiens GN=AHNAK2 PE=1 SV=2	2	2	2	74	5.48793	6.79824	1.03812	OSKG_UV - OB_UV	eRIC	against_OB	limma	0.0491175	0.175834	FALSE	no hit
KIAA1429	Q69YN4|Q69YN4-3	Isoform 3 of Protein virilizer homolog OS=Homo sapiens GN=KIAA1429|Protein virilizer homolog OS=Homo sapiens GN=KIAA1429 PE=1 SV=2	2	2	5	18	5.91219	6.27069	0.971957	OSKG_UV - OB_UV	eRIC	against_OB	limma	0.0737064	0.225298	FALSE	no hit
MSN	P26038	Moesin OS=Homo sapiens GN=MSN PE=1 SV=3	2	2	11	25	6.38786	8.12358	0.955825	OSKG_UV - OB_UV	eRIC	against_OB	limma	0.0292198	0.125561	FALSE	no hit
STAU1	O95793|O95793-2|Q5JW30	Double-stranded RNA-binding protein Staufen homolog 1 OS=Homo sapiens GN=STAU1 PE=1 SV=1|Double-stranded RNA-binding protein Staufen homolog 1 OS=Homo sapiens GN=STAU1 PE=1 SV=2|Isoform Short of Double-stranded RNA-binding protein Staufen homolog 1 OS=Homo sapiens GN=STAU1	2	2	13	18	6.24941	6.88307	0.943602	OSKG_UV - OB_UV	eRIC	against_OB	limma	0.0330648	0.135224	FALSE	no hit
RC3H1	Q5TC82|Q5TC82-2	Roquin-1 OS=Homo sapiens GN=RC3H1 PE=1 SV=1|Isoform 2 of Roquin-1 OS=Homo sapiens GN=RC3H1	2	2	9	4	6.4384	5.7151	0.931282	OSKG_UV - OB_UV	eRIC	against_OB	limma	0.0512803	0.179936	FALSE	no hit
SRSF2	J3KP15|J3QL05|Q01130|Q01130-2	Isoform 2 of Serine/arginine-rich splicing factor 2 OS=Homo sapiens GN=SRSF2|Serine/arginine-rich-splicing factor 2 (Fragment) OS=Homo sapiens GN=SRSF2 PE=1 SV=1|Serine/arginine-rich-splicing factor 2 (Fragment) OS=Homo sapiens GN=SRSF2 PE=1 SV=7|Serine/arginine-rich splicing factor 2 OS=Homo sapiens GN=SRSF2 PE=1 SV=4	2	2	7	4	7.19301	7.41854	0.917233	OSKG_UV - OB_UV	eRIC	against_OB	limma	0.0566384	0.187635	FALSE	no hit
TRA2A	Q13595|Q13595-2|Q13595-3|Q13595-4	Isoform 3 of Transformer-2 protein homolog alpha OS=Homo sapiens GN=TRA2A|Isoform 4 of Transformer-2 protein homolog alpha OS=Homo sapiens GN=TRA2A|Isoform Short of Transformer-2 protein homolog alpha OS=Homo sapiens GN=TRA2A|Transformer-2 protein homolog alpha OS=Homo sapiens GN=TRA2A PE=1 SV=1	2	2	4	4	6.34418	6.7875	0.910015	OSKG_UV - OB_UV	eRIC	against_OB	limma	0.0406713	0.156981	FALSE	no hit
HELZ	J3QS41|P42694	Probable helicase with zinc finger domain OS=Homo sapiens GN=HELZ PE=1 SV=1|Probable helicase with zinc finger domain OS=Homo sapiens GN=HELZ PE=1 SV=2	2	2	31	9	6.27511	5.97244	0.894337	OSKG_UV - OB_UV	eRIC	against_OB	limma	0.0103678	0.0627355	FALSE	no hit
SMG1	J3KRA9|Q96Q15|Q96Q15-2	Isoform 2 of Serine/threonine-protein kinase SMG1 OS=Homo sapiens GN=SMG1|Serine/threonine-protein kinase SMG1 (Fragment) OS=Homo sapiens GN=SMG1 PE=1 SV=1|Serine/threonine-protein kinase SMG1 OS=Homo sapiens GN=SMG1 PE=1 SV=3	2	2	18	31	5.70462	6.23287	0.892184	OSKG_UV - OB_UV	eRIC	against_OB	limma	0.0535082	0.184479	FALSE	no hit
ZCCHC8	Q6NZY4	Zinc finger CCHC domain-containing protein 8 OS=Homo sapiens GN=ZCCHC8 PE=1 SV=2	2	2	13	11	6.36955	6.36564	0.890117	OSKG_UV - OB_UV	eRIC	against_OB	limma	0.090158	0.257483	FALSE	no hit
RPRD2	Q5VT52|Q5VT52-2	Isoform 2 of Regulation of nuclear pre-mRNA domain-containing protein 2 OS=Homo sapiens GN=RPRD2|Regulation of nuclear pre-mRNA domain-containing protein 2 OS=Homo sapiens GN=RPRD2 PE=1 SV=1	2	2	9	25	5.74015	6.51918	0.884855	OSKG_UV - OB_UV	eRIC	against_OB	limma	0.0176544	0.0858119	FALSE	no hit
TCOF1	E7ETY2|J3KQ96|Q13428|Q13428-3|Q13428-4|Q13428-5|Q13428-6|Q13428-7	Isoform 3 of Treacle protein OS=Homo sapiens GN=TCOF1|Isoform 4 of Treacle protein OS=Homo sapiens GN=TCOF1|Isoform 5 of Treacle protein OS=Homo sapiens GN=TCOF1|Isoform 6 of Treacle protein OS=Homo sapiens GN=TCOF1|Isoform 7 of Treacle protein OS=Homo sapiens GN=TCOF1|Treacle protein (Fragment) OS=Homo sapiens GN=TCOF1 PE=1 SV=1|Treacle protein OS=Homo sapiens GN=TCOF1 PE=1 SV=1|Treacle protein …	2	2	18	43	6.1002	6.93595	0.868686	OSKG_UV - OB_UV	eRIC	against_OB	limma	0.0308201	0.130303	FALSE	no hit
C11orf68	Q9H3H3|Q9H3H3-2|Q9H3H3-3	UPF0696 protein C11orf68 OS=Homo sapiens GN=C11orf68 PE=1 SV=2|Isoform 2 of UPF0696 protein C11orf68 OS=Homo sapiens GN=C11orf68|Isoform 3 of UPF0696 protein C11orf68 OS=Homo sapiens GN=C11orf68	2	2	3	6	6.2767	6.81205	0.861276	OSKG_UV - OB_UV	eRIC	against_OB	limma	0.00938562	0.0579757	FALSE	no hit
YBX3	P16989|P16989-2|P16989-3	Isoform 2 of Y-box-binding protein 3 OS=Homo sapiens GN=YBX3|Isoform 3 of Y-box-binding protein 3 OS=Homo sapiens GN=YBX3|Y-box-binding protein 3 OS=Homo sapiens GN=YBX3 PE=1 SV=4	2	2	22	11	7.80947	6.97383	0.860955	OSKG_UV - OB_UV	eRIC	against_OB	limma	0.0128807	0.0678131	FALSE	no hit
MSI2	B4DHE8|Q96DH6|Q96DH6-2	Isoform 2 of RNA-binding protein Musashi homolog 2 OS=Homo sapiens GN=MSI2|RNA-binding protein Musashi homolog 2 OS=Homo sapiens GN=MSI2 PE=1 SV=1	2	1	6	3	7.06504	6.10796	0.857661	OSKG_UV - OB_UV	eRIC	against_OB	limma	0.0970799	0.272836	FALSE	no hit
PUS7	Q96PZ0	Pseudouridylate synthase 7 homolog OS=Homo sapiens GN=PUS7 PE=1 SV=2	2	2	6	21	5.68254	6.87364	0.855563	OSKG_UV - OB_UV	eRIC	against_OB	limma	0.0680641	0.214788	FALSE	no hit
NAP1L1	B7Z9C2|F5H4R6|F8VUX1|F8VV59|F8VXI6|F8VY35|F8W020|F8W0J6|F8W118|H0YHC3|H0YIV4|P55209|P55209-2|P55209-3	Isoform 2 of Nucleosome assembly protein 1-like 1 OS=Homo sapiens GN=NAP1L1|Isoform 3 of Nucleosome assembly protein 1-like 1 OS=Homo sapiens GN=NAP1L1|Nucleosome assembly protein 1-like 1 (Fragment) OS=Homo sapiens GN=NAP1L1 PE=1 SV=1|Nucleosome assembly protein 1-like 1 OS=Homo sapiens GN=NAP1L1 PE=1 SV=1	2	2	2	9	5.77886	6.87824	0.842472	OSKG_UV - OB_UV	eRIC	against_OB	limma	0.0530542	0.183983	FALSE	no hit
GUF1	Q8N442	Translation factor GUF1, mitochondrial OS=Homo sapiens GN=GUF1 PE=1 SV=1	2	2	5	6	5.48153	6.24849	0.83638	OSKG_UV - OB_UV	eRIC	against_OB	limma	0.0342804	0.137353	FALSE	no hit
XPO1	O14980	Exportin-1 OS=Homo sapiens GN=XPO1 PE=1 SV=1	2	2	5	28	5.83161	7.23433	0.831206	OSKG_UV - OB_UV	eRIC	against_OB	limma	0.01989	0.0928723	FALSE	no hit
YARS	A0A0C4DGZ5|P54577	Tyrosine--tRNA ligase OS=Homo sapiens GN=YARS PE=1 SV=1|Tyrosine--tRNA ligase, cytoplasmic OS=Homo sapiens GN=YARS PE=1 SV=4	2	2	5	31	5.44686	7.73518	0.828874	OSKG_UV - OB_UV	eRIC	against_OB	limma	0.0323332	0.134947	FALSE	no hit
NGRN	Q9NPE2	Neugrin OS=Homo sapiens GN=NGRN PE=1 SV=2	2	2	5	4	5.85689	5.88351	0.823698	OSKG_UV - OB_UV	eRIC	against_OB	limma	0.0639027	0.207073	FALSE	no hit
EDC3	Q96F86	Enhancer of mRNA-decapping protein 3 OS=Homo sapiens GN=EDC3 PE=1 SV=1	2	2	7	11	5.88943	6.64682	0.81781	OSKG_UV - OB_UV	eRIC	against_OB	limma	0.115748	0.309184	FALSE	no hit
ZC3H11A	O75152	Zinc finger CCCH domain-containing protein 11A OS=Homo sapiens GN=ZC3H11A PE=1 SV=3	2	2	19	19	6.22525	6.60192	0.80408	OSKG_UV - OB_UV	eRIC	against_OB	limma	0.0135362	0.0691978	FALSE	no hit
PABPC4L	P0CB38	Polyadenylate-binding protein 4-like OS=Homo sapiens GN=PABPC4L PE=2 SV=1	2	NA	2	NA	5.51583	NA	0.798377	OSKG_UV - OB_UV	eRIC	against_OB	limma	0.0190673	0.0899299	FALSE	no hit
EIF4G1	E7EUU4|E7EX73|E9PGM1|Q04637-8	Eukaryotic translation initiation factor 4 gamma 1 OS=Homo sapiens GN=EIF4G1 PE=1 SV=1|Isoform 8 of Eukaryotic translation initiation factor 4 gamma 1 OS=Homo sapiens GN=EIF4G1	2	2	37	45	7.14474	7.5609	0.797323	OSKG_UV - OB_UV	eRIC	against_OB	limma	0.0289639	0.125561	FALSE	no hit
PATL1	Q86TB9|Q86TB9-4	Protein PAT1 homolog 1 OS=Homo sapiens GN=PATL1 PE=1 SV=2|Isoform 4 of Protein PAT1 homolog 1 OS=Homo sapiens GN=PATL1	2	2	12	12	6.59574	6.40816	0.782157	OSKG_UV - OB_UV	eRIC	against_OB	limma	0.189969	0.452415	FALSE	no hit
PNO1	Q9NRX1	RNA-binding protein PNO1 OS=Homo sapiens GN=PNO1 PE=1 SV=1	2	2	2	8	5.72283	7.05757	0.780566	OSKG_UV - OB_UV	eRIC	against_OB	limma	0.0159676	0.0802442	FALSE	no hit
PRRC2B	Q5JSZ5	Protein PRRC2B OS=Homo sapiens GN=PRRC2B PE=1 SV=2	2	2	27	20	6.22122	5.99439	0.770973	OSKG_UV - OB_UV	eRIC	against_OB	limma	0.0765091	0.231397	FALSE	no hit
NXF1	Q9UBU9	Nuclear RNA export factor 1 OS=Homo sapiens GN=NXF1 PE=1 SV=1	2	2	10	12	6.29661	6.51269	0.741812	OSKG_UV - OB_UV	eRIC	against_OB	limma	0.115708	0.309184	FALSE	no hit
ZC3H7B	Q9UGR2|Q9UGR2-2	Zinc finger CCCH domain-containing protein 7B OS=Homo sapiens GN=ZC3H7B PE=1 SV=1|Isoform 2 of Zinc finger CCCH domain-containing protein 7B OS=Homo sapiens GN=ZC3H7B	2	2	21	7	7.20226	6.41498	0.741397	OSKG_UV - OB_UV	eRIC	against_OB	limma	0.0125124	0.0678131	FALSE	no hit
LMNA	H0YAB0|P02545|P02545-2|P02545-3|P02545-4|P02545-5|P02545-6|Q3BDU5|Q5TCI8	Isoform 4 of Prelamin-A/C OS=Homo sapiens GN=LMNA|Isoform 5 of Prelamin-A/C OS=Homo sapiens GN=LMNA|Isoform 6 of Prelamin-A/C OS=Homo sapiens GN=LMNA|Isoform ADelta10 of Prelamin-A/C OS=Homo sapiens GN=LMNA|Isoform C of Prelamin-A/C OS=Homo sapiens GN=LMNA|Prelamin-A/C (Fragment) OS=Homo sapiens GN=LMNA PE=1 SV=1|Prelamin-A/C OS=Homo sapiens GN=LMNA PE=1 SV=1	2	2	7	50	6.05345	8.08408	0.739575	OSKG_UV - OB_UV	eRIC	against_OB	limma	0.309538	0.594033	FALSE	no hit
WBSCR16	A0A087WT38|Q96I51|Q96I51-2|Q96I51-3	Isoform 2 of Williams-Beuren syndrome chromosomal region 16 protein OS=Homo sapiens GN=WBSCR16|Isoform 3 of Williams-Beuren syndrome chromosomal region 16 protein OS=Homo sapiens GN=WBSCR16|Williams-Beuren syndrome chromosomal region 16 protein (Fragment) OS=Homo sapiens GN=WBSCR16 PE=1 SV=1|Williams-Beuren syndrome chromosomal region 16 protein OS=Homo sapiens GN=WBSCR16 PE=1 SV=2	2	2	3	4	5.56743	6.34267	0.736114	OSKG_UV - OB_UV	eRIC	against_OB	limma	0.0133978	0.0690863	FALSE	no hit
SUGP2	M0R2Z9|Q8IX01|Q8IX01-4	SURP and G-patch domain-containing protein 2 OS=Homo sapiens GN=SUGP2 PE=1 SV=1|SURP and G-patch domain-containing protein 2 OS=Homo sapiens GN=SUGP2 PE=1 SV=2|Isoform 4 of SURP and G-patch domain-containing protein 2 OS=Homo sapiens GN=SUGP2	2	2	22	20	6.73684	6.64914	0.735148	OSKG_UV - OB_UV	eRIC	against_OB	limma	0.010891	0.065236	FALSE	no hit
PABPC5	Q96DU9	Polyadenylate-binding protein 5 OS=Homo sapiens GN=PABPC5 PE=2 SV=1	2	NA	5	NA	6.17264	NA	0.734069	OSKG_UV - OB_UV	eRIC	against_OB	limma	0.0518896	0.181003	FALSE	no hit
NCBP1	Q09161	Nuclear cap-binding protein subunit 1 OS=Homo sapiens GN=NCBP1 PE=1 SV=1	2	2	4	15	5.93621	6.95137	0.715981	OSKG_UV - OB_UV	eRIC	against_OB	limma	0.0454651	0.171725	FALSE	no hit
DHX29	A0A087WYN9|Q7Z478	ATP-dependent RNA helicase DHX29 OS=Homo sapiens GN=DHX29 PE=1 SV=1|ATP-dependent RNA helicase DHX29 OS=Homo sapiens GN=DHX29 PE=1 SV=2	2	2	11	26	5.91619	6.70656	0.708961	OSKG_UV - OB_UV	eRIC	against_OB	limma	0.0191082	0.0899299	FALSE	no hit
ANKRD17	H0YM23|O75179|O75179-2|O75179-6|O75179-7	Ankyrin repeat domain-containing protein 17 (Fragment) OS=Homo sapiens GN=ANKRD17 PE=1 SV=1|Ankyrin repeat domain-containing protein 17 OS=Homo sapiens GN=ANKRD17 PE=1 SV=3|Isoform 2 of Ankyrin repeat domain-containing protein 17 OS=Homo sapiens GN=ANKRD17|Isoform 6 of Ankyrin repeat domain-containing protein 17 OS=Homo sapiens GN=ANKRD17|Isoform 7 of Ankyrin repeat domain-containing protein 17 O…	2	2	8	25	5.68905	6.38068	0.705067	OSKG_UV - OB_UV	eRIC	against_OB	limma	0.0473567	0.175604	FALSE	no hit
FARSB	Q9NSD9	Phenylalanine--tRNA ligase beta subunit OS=Homo sapiens GN=FARSB PE=1 SV=3	2	2	7	21	5.54784	7.30099	0.702993	OSKG_UV - OB_UV	eRIC	against_OB	limma	0.114668	0.309083	FALSE	no hit
PUM1	Q14671|Q5T1Z8	Pumilio homolog 1 OS=Homo sapiens GN=PUM1 PE=1 SV=3|Pumilio homolog 1 OS=Homo sapiens GN=PUM1 PE=1 SV=1	2	2	25	21	7.80816	6.80799	0.698023	OSKG_UV - OB_UV	eRIC	against_OB	limma	0.00932169	0.0579757	FALSE	no hit
POLDIP3	Q9BY77	Polymerase delta-interacting protein 3 OS=Homo sapiens GN=POLDIP3 PE=1 SV=2	2	2	12	16	6.52213	6.92686	0.691892	OSKG_UV - OB_UV	eRIC	against_OB	limma	0.049698	0.175834	FALSE	no hit
RANBP2	P49792	E3 SUMO-protein ligase RanBP2 OS=Homo sapiens GN=RANBP2 PE=1 SV=2	2	2	8	61	5.66284	6.96196	0.686932	OSKG_UV - OB_UV	eRIC	against_OB	limma	0.0560342	0.187635	FALSE	no hit
SRSF4	A0A0D9SEM4|Q08170	Serine/arginine-rich-splicing factor 4 (Fragment) OS=Homo sapiens GN=SRSF4 PE=1 SV=1|Serine/arginine-rich splicing factor 4 OS=Homo sapiens GN=SRSF4 PE=1 SV=2	2	2	7	9	6.30164	6.98572	0.683309	OSKG_UV - OB_UV	eRIC	against_OB	limma	0.272349	0.558833	FALSE	no hit
SRSF7	A0A0B4J1Z1|C9JAB2|Q16629|Q16629-2|Q16629-3|Q16629-4	Isoform 2 of Serine/arginine-rich splicing factor 7 OS=Homo sapiens GN=SRSF7|Isoform 3 of Serine/arginine-rich splicing factor 7 OS=Homo sapiens GN=SRSF7|Isoform 4 of Serine/arginine-rich splicing factor 7 OS=Homo sapiens GN=SRSF7|Serine/arginine-rich-splicing factor 7 OS=Homo sapiens GN=SRSF7 PE=1 SV=1|Serine/arginine-rich splicing factor 7 OS=Homo sapiens GN=SRSF7 PE=1 SV=1	2	2	8	8	7.55733	7.29467	0.680027	OSKG_UV - OB_UV	eRIC	against_OB	limma	0.207849	0.484429	FALSE	no hit
SKIV2L2	P42285	Superkiller viralicidic activity 2-like 2 OS=Homo sapiens GN=SKIV2L2 PE=1 SV=3	2	2	8	36	5.79127	7.12964	0.674235	OSKG_UV - OB_UV	eRIC	against_OB	limma	0.0377317	0.147203	FALSE	no hit
SPATS2	Q86XZ4	Spermatogenesis-associated serine-rich protein 2 OS=Homo sapiens GN=SPATS2 PE=1 SV=1	2	2	6	9	5.81684	6.51793	0.66319	OSKG_UV - OB_UV	eRIC	against_OB	limma	0.178308	0.433348	FALSE	no hit
SMG7	E9PD50|Q92540|Q92540-2|Q92540-4|Q92540-5	Isoform 2 of Protein SMG7 OS=Homo sapiens GN=SMG7|Isoform 4 of Protein SMG7 OS=Homo sapiens GN=SMG7|Isoform 5 of Protein SMG7 OS=Homo sapiens GN=SMG7|Protein SMG7 OS=Homo sapiens GN=SMG7 PE=1 SV=1|Protein SMG7 OS=Homo sapiens GN=SMG7 PE=1 SV=2	2	2	6	8	5.80965	5.99048	0.658743	OSKG_UV - OB_UV	eRIC	against_OB	limma	0.0903145	0.257483	FALSE	no hit
EIF3D	O15371|O15371-2|O15371-3	Eukaryotic translation initiation factor 3 subunit D OS=Homo sapiens GN=EIF3D PE=1 SV=1|Isoform 2 of Eukaryotic translation initiation factor 3 subunit D OS=Homo sapiens GN=EIF3D|Isoform 3 of Eukaryotic translation initiation factor 3 subunit D OS=Homo sapiens GN=EIF3D	2	2	6	15	6.77627	7.32179	0.652896	OSKG_UV - OB_UV	eRIC	against_OB	limma	0.0759779	0.231051	FALSE	no hit
FXR2	P51116	Fragile X mental retardation syndrome-related protein 2 OS=Homo sapiens GN=FXR2 PE=1 SV=2	2	2	15	16	6.58108	6.6256	0.636834	OSKG_UV - OB_UV	eRIC	against_OB	limma	0.0638019	0.207073	FALSE	no hit
CAPRIN1	A0A087X082|Q14444	Caprin-1 OS=Homo sapiens GN=CAPRIN1 PE=1 SV=1|Caprin-1 OS=Homo sapiens GN=CAPRIN1 PE=1 SV=2	2	2	18	19	7.88987	7.44558	0.60916	OSKG_UV - OB_UV	eRIC	against_OB	limma	0.0291851	0.125561	FALSE	no hit
FAM98B	Q52LJ0-2	Isoform 2 of Protein FAM98B OS=Homo sapiens GN=FAM98B	2	2	7	7	6.66114	6.25913	0.605663	OSKG_UV - OB_UV	eRIC	against_OB	limma	0.229692	0.512058	FALSE	no hit
ANXA2	P07355|P07355-2	Annexin A2 OS=Homo sapiens GN=ANXA2 PE=1 SV=2|Isoform 2 of Annexin A2 OS=Homo sapiens GN=ANXA2	2	2	16	31	6.73223	8.40775	0.605088	OSKG_UV - OB_UV	eRIC	against_OB	limma	0.263555	0.546462	FALSE	no hit
RPUSD3	Q6P087|Q6P087-2	RNA pseudouridylate synthase domain-containing protein 3 OS=Homo sapiens GN=RPUSD3 PE=1 SV=3|Isoform 2 of RNA pseudouridylate synthase domain-containing protein 3 OS=Homo sapiens GN=RPUSD3	2	2	2	3	5.78034	5.57867	0.603384	OSKG_UV - OB_UV	eRIC	against_OB	limma	0.0224268	0.103094	FALSE	no hit
APOBEC3B	B0QYD3|Q9UH17|Q9UH17-3	DNA dC->dU-editing enzyme APOBEC-3B OS=Homo sapiens GN=APOBEC3B PE=1 SV=1|DNA dC->dU-editing enzyme APOBEC-3B OS=Homo sapiens GN=APOBEC3B PE=1 SV=1|Isoform 3 of DNA dC->dU-editing enzyme APOBEC-3B OS=Homo sapiens GN=APOBEC3B	2	2	5	3	6.65376	6.11845	0.593339	OSKG_UV - OB_UV	eRIC	against_OB	limma	0.27395	0.559751	FALSE	no hit
ALKBH5	Q6P6C2|Q6P6C2-1|Q6P6C2-3	RNA demethylase ALKBH5 OS=Homo sapiens GN=ALKBH5 PE=1 SV=2|Isoform 1 of RNA demethylase ALKBH5 OS=Homo sapiens GN=ALKBH5|Isoform 3 of RNA demethylase ALKBH5 OS=Homo sapiens GN=ALKBH5	2	2	3	7	5.53819	6.336	0.574756	OSKG_UV - OB_UV	eRIC	against_OB	limma	0.0124536	0.0678131	FALSE	no hit
SMAD3	P84022	Mothers against decapentaplegic homolog 3 OS=Homo sapiens GN=SMAD3 PE=1 SV=1	2	2	2	5	5.63799	6.55244	0.57462	OSKG_UV - OB_UV	eRIC	against_OB	limma	0.17554	0.430145	FALSE	no hit
SRSF5	Q13243	Serine/arginine-rich splicing factor 5 OS=Homo sapiens GN=SRSF5 PE=1 SV=1	2	2	8	8	7.07691	7.11341	0.556515	OSKG_UV - OB_UV	eRIC	against_OB	limma	0.0725996	0.223471	FALSE	no hit
XPO5	Q9HAV4	Exportin-5 OS=Homo sapiens GN=XPO5 PE=1 SV=1	2	2	10	23	6.26586	7.18368	0.556379	OSKG_UV - OB_UV	eRIC	against_OB	limma	0.0487733	0.175834	FALSE	no hit
DHX36	Q9H2U1|Q9H2U1-2	ATP-dependent RNA helicase DHX36 OS=Homo sapiens GN=DHX36 PE=1 SV=2|Isoform 2 of ATP-dependent RNA helicase DHX36 OS=Homo sapiens GN=DHX36	2	2	23	26	6.5218	6.67264	0.554568	OSKG_UV - OB_UV	eRIC	against_OB	limma	0.0335403	0.136229	FALSE	no hit
TRNAU1AP	Q9NX07	tRNA selenocysteine 1-associated protein 1 OS=Homo sapiens GN=TRNAU1AP PE=1 SV=1	2	2	3	3	6.21965	5.65011	0.549302	OSKG_UV - OB_UV	eRIC	against_OB	limma	0.248313	0.53562	FALSE	no hit
FLNC	Q14315|Q14315-2	Filamin-C OS=Homo sapiens GN=FLNC PE=1 SV=3|Isoform 2 of Filamin-C OS=Homo sapiens GN=FLNC	2	2	26	117	5.90644	7.7713	0.549205	OSKG_UV - OB_UV	eRIC	against_OB	limma	0.0590787	0.193556	FALSE	no hit
ZC3HAV1	C9J6P4|Q7Z2W4	Zinc finger CCCH-type antiviral protein 1 OS=Homo sapiens GN=ZC3HAV1 PE=1 SV=1|Zinc finger CCCH-type antiviral protein 1 OS=Homo sapiens GN=ZC3HAV1 PE=1 SV=3	2	2	35	34	7.28188	6.95006	0.545828	OSKG_UV - OB_UV	eRIC	against_OB	limma	0.0473804	0.175604	FALSE	no hit
R3HDM2	A0A0U1RRA6|B5MCU0	R3H domain-containing protein 2 OS=Homo sapiens GN=R3HDM2 PE=1 SV=1|R3H domain-containing protein 2 OS=Homo sapiens GN=R3HDM2 PE=1 SV=1	2	NA	12	NA	6.50964	NA	0.542514	OSKG_UV - OB_UV	eRIC	against_OB	limma	0.210179	0.48686	FALSE	no hit
EIF4B	E7EX17|P23588|P23588-2	Eukaryotic translation initiation factor 4B OS=Homo sapiens GN=EIF4B PE=1 SV=1|Eukaryotic translation initiation factor 4B OS=Homo sapiens GN=EIF4B PE=1 SV=2|Isoform 2 of Eukaryotic translation initiation factor 4B OS=Homo sapiens GN=EIF4B	2	2	32	23	8.19027	7.75972	0.532903	OSKG_UV - OB_UV	eRIC	against_OB	limma	0.0174188	0.0853665	FALSE	no hit
MRPS7	J3QKW2|J3QLS3|Q9Y2R9	28S ribosomal protein S7, mitochondrial OS=Homo sapiens GN=MRPS7 PE=1 SV=1|28S ribosomal protein S7, mitochondrial OS=Homo sapiens GN=MRPS7 PE=1 SV=2	2	2	4	9	5.76346	6.45541	0.519603	OSKG_UV - OB_UV	eRIC	against_OB	limma	0.21175	0.488591	FALSE	no hit
AKAP1	Q92667	A-kinase anchor protein 1, mitochondrial OS=Homo sapiens GN=AKAP1 PE=1 SV=1	2	2	17	13	6.49986	6.25938	0.516403	OSKG_UV - OB_UV	eRIC	against_OB	limma	0.0282692	0.124175	FALSE	no hit
MRM3	Q9HC36	rRNA methyltransferase 3, mitochondrial OS=Homo sapiens GN=MRM3 PE=1 SV=2	2	2	7	8	6.44893	6.3875	0.515922	OSKG_UV - OB_UV	eRIC	against_OB	limma	0.128831	0.335075	FALSE	no hit
LOC102724159|PWP2	A0A0B4J2E5|Q15269	Protein LOC102724159 OS=Homo sapiens GN=LOC102724159 PE=1 SV=1|Periodic tryptophan protein 2 homolog OS=Homo sapiens GN=PWP2 PE=2 SV=2	2	2	4	9	5.67618	6.45398	0.514694	OSKG_UV - OB_UV	eRIC	against_OB	limma	0.0309826	0.130303	FALSE	no hit
EIF3CL|EIF3C	B5ME19|Q99613|Q99613-2	Eukaryotic translation initiation factor 3 subunit C-like protein OS=Homo sapiens GN=EIF3CL PE=3 SV=1|Eukaryotic translation initiation factor 3 subunit C OS=Homo sapiens GN=EIF3C PE=1 SV=1|Isoform 2 of Eukaryotic translation initiation factor 3 subunit C OS=Homo sapiens GN=EIF3C	2	2	18	29	6.61614	7.65691	0.511613	OSKG_UV - OB_UV	eRIC	against_OB	limma	0.27488	0.559751	FALSE	no hit
SRRT	Q9BXP5|Q9BXP5-2|Q9BXP5-3|Q9BXP5-4	Serrate RNA effector molecule homolog OS=Homo sapiens GN=SRRT PE=1 SV=1|Isoform 2 of Serrate RNA effector molecule homolog OS=Homo sapiens GN=SRRT|Isoform 3 of Serrate RNA effector molecule homolog OS=Homo sapiens GN=SRRT|Isoform 4 of Serrate RNA effector molecule homolog OS=Homo sapiens GN=SRRT	2	2	10	21	6.06468	7.18912	0.509384	OSKG_UV - OB_UV	eRIC	against_OB	limma	0.218201	0.492512	FALSE	no hit
DDX3X	A0A0D9SF53|A0A0D9SFB3|A0A0D9SG12|O00571	ATP-dependent RNA helicase DDX3X OS=Homo sapiens GN=DDX3X PE=1 SV=1|ATP-dependent RNA helicase DDX3X OS=Homo sapiens GN=DDX3X PE=1 SV=1|ATP-dependent RNA helicase DDX3X OS=Homo sapiens GN=DDX3X PE=1 SV=1|ATP-dependent RNA helicase DDX3X OS=Homo sapiens GN=DDX3X PE=1 SV=3	2	2	11	12	7.55973	7.81311	0.505786	OSKG_UV - OB_UV	eRIC	against_OB	limma	0.114586	0.309083	FALSE	no hit
RPUSD4	Q96CM3|Q96CM3-2	Isoform 2 of RNA pseudouridylate synthase domain-containing protein 4 OS=Homo sapiens GN=RPUSD4|RNA pseudouridylate synthase domain-containing protein 4 OS=Homo sapiens GN=RPUSD4 PE=1 SV=1	2	NA	4	NA	6.06434	NA	0.504366	OSKG_UV - OB_UV	eRIC	against_OB	limma	0.170092	0.423801	FALSE	no hit
ZC3H14	G3V256|Q6PJT7|Q6PJT7-10|Q6PJT7-2|Q6PJT7-3|Q6PJT7-4|Q6PJT7-5|Q6PJT7-9	Isoform 10 of Zinc finger CCCH domain-containing protein 14 OS=Homo sapiens GN=ZC3H14|Isoform 2 of Zinc finger CCCH domain-containing protein 14 OS=Homo sapiens GN=ZC3H14|Isoform 3 of Zinc finger CCCH domain-containing protein 14 OS=Homo sapiens GN=ZC3H14|Isoform 4 of Zinc finger CCCH domain-containing protein 14 OS=Homo sapiens GN=ZC3H14|Isoform 5 of Zinc finger CCCH domain-containing protein 14…	2	2	5	20	5.7943	6.84561	0.496995	OSKG_UV - OB_UV	eRIC	against_OB	limma	0.214196	0.490419	FALSE	no hit
FBL	M0QXL5|M0R0P1|M0R2Q4|P22087	rRNA 2'-O-methyltransferase fibrillarin (Fragment) OS=Homo sapiens GN=FBL PE=1 SV=1|rRNA 2'-O-methyltransferase fibrillarin OS=Homo sapiens GN=FBL PE=1 SV=2	2	2	6	11	6.01136	7.01842	0.49505	OSKG_UV - OB_UV	eRIC	against_OB	limma	0.265918	0.54944	FALSE	no hit
SART3	F8VV04|Q15020|Q15020-4	Isoform 4 of Squamous cell carcinoma antigen recognized by T-cells 3 OS=Homo sapiens GN=SART3|Squamous cell carcinoma antigen recognized by T-cells 3 (Fragment) OS=Homo sapiens GN=SART3 PE=1 SV=1|Squamous cell carcinoma antigen recognized by T-cells 3 OS=Homo sapiens GN=SART3 PE=1 SV=1	2	2	6	27	5.79251	7.11799	0.48638	OSKG_UV - OB_UV	eRIC	against_OB	limma	0.240373	0.525983	FALSE	no hit
CCDC9	Q9Y3X0	Coiled-coil domain-containing protein 9 OS=Homo sapiens GN=CCDC9 PE=1 SV=1	2	2	8	9	5.86064	6.43685	0.48604	OSKG_UV - OB_UV	eRIC	against_OB	limma	0.254876	0.535964	FALSE	no hit
FAM120C	Q9NX05	Constitutive coactivator of PPAR-gamma-like protein 2 OS=Homo sapiens GN=FAM120C PE=2 SV=3	2	2	21	7	6.79544	6.05727	0.486	OSKG_UV - OB_UV	eRIC	against_OB	limma	0.0125649	0.0678131	FALSE	no hit
DDX6	P26196	Probable ATP-dependent RNA helicase DDX6 OS=Homo sapiens GN=DDX6 PE=1 SV=2	2	2	13	19	6.69803	7.15562	0.478169	OSKG_UV - OB_UV	eRIC	against_OB	limma	0.00730187	0.0481112	FALSE	no hit
EIF4G3	A0A0A0MSA7|A0A0U1RQK7	Eukaryotic translation initiation factor 4 gamma 3 OS=Homo sapiens GN=EIF4G3 PE=1 SV=1	2	2	29	22	6.54953	6.85341	0.474578	OSKG_UV - OB_UV	eRIC	against_OB	limma	0.0668046	0.214136	FALSE	no hit
HNRNPH3	P31942|P31942-2	Heterogeneous nuclear ribonucleoprotein H3 OS=Homo sapiens GN=HNRNPH3 PE=1 SV=2|Isoform 2 of Heterogeneous nuclear ribonucleoprotein H3 OS=Homo sapiens GN=HNRNPH3	2	2	16	14	8.06499	7.48994	0.470575	OSKG_UV - OB_UV	eRIC	against_OB	limma	0.0114024	0.0669467	FALSE	no hit
MRPL2	C9IY40|Q5T653	39S ribosomal protein L2, mitochondrial OS=Homo sapiens GN=MRPL2 PE=1 SV=1|39S ribosomal protein L2, mitochondrial OS=Homo sapiens GN=MRPL2 PE=1 SV=2	2	2	2	8	5.65809	6.56865	0.46651	OSKG_UV - OB_UV	eRIC	against_OB	limma	0.123758	0.32617	FALSE	no hit
POLR2B	C9J2Y9|P30876	DNA-directed RNA polymerase subunit beta OS=Homo sapiens GN=POLR2B PE=1 SV=2|DNA-directed RNA polymerase II subunit RPB2 OS=Homo sapiens GN=POLR2B PE=1 SV=1	2	2	18	29	6.4005	6.96016	0.457975	OSKG_UV - OB_UV	eRIC	against_OB	limma	0.0590751	0.193556	FALSE	no hit
MTERF3	E5RIK9|Q96E29|Q96E29-2|Q96E29-3	Isoform 2 of Transcription termination factor 3, mitochondrial OS=Homo sapiens GN=MTERF3|Isoform 3 of Transcription termination factor 3, mitochondrial OS=Homo sapiens GN=MTERF3|Transcription termination factor 3, mitochondrial OS=Homo sapiens GN=MTERF3 PE=1 SV=1|Transcription termination factor 3, mitochondrial OS=Homo sapiens GN=MTERF3 PE=1 SV=2	2	2	6	10	5.70135	6.08674	0.455264	OSKG_UV - OB_UV	eRIC	against_OB	limma	0.162045	0.412606	FALSE	no hit
MEX3C	Q5U5Q3	RNA-binding E3 ubiquitin-protein ligase MEX3C OS=Homo sapiens GN=MEX3C PE=1 SV=3	2	NA	5	NA	6.45883	NA	0.454883	OSKG_UV - OB_UV	eRIC	against_OB	limma	0.254183	0.535964	FALSE	no hit
RBM4	Q9BWF3	RNA-binding protein 4 OS=Homo sapiens GN=RBM4 PE=1 SV=1	2	NA	4	NA	6.19417	NA	0.454163	OSKG_UV - OB_UV	eRIC	against_OB	limma	0.423751	0.68469	FALSE	no hit
EIF3J	O75822|O75822-3	Eukaryotic translation initiation factor 3 subunit J OS=Homo sapiens GN=EIF3J PE=1 SV=2|Isoform 3 of Eukaryotic translation initiation factor 3 subunit J OS=Homo sapiens GN=EIF3J	2	2	4	10	6.0248	7.42939	0.453178	OSKG_UV - OB_UV	eRIC	against_OB	limma	0.0775806	0.23235	FALSE	no hit
PLEC	E9PKG0|Q15149|Q15149-3|Q15149-4|Q15149-8	Isoform 3 of Plectin OS=Homo sapiens GN=PLEC|Isoform 4 of Plectin OS=Homo sapiens GN=PLEC|Isoform 8 of Plectin OS=Homo sapiens GN=PLEC|Plectin (Fragment) OS=Homo sapiens GN=PLEC PE=1 SV=1|Plectin OS=Homo sapiens GN=PLEC PE=1 SV=3	2	2	152	223	6.93605	7.98883	0.451586	OSKG_UV - OB_UV	eRIC	against_OB	limma	0.0115918	0.0673918	FALSE	no hit
TRA2B	P62995|P62995-3	Isoform 3 of Transformer-2 protein homolog beta OS=Homo sapiens GN=TRA2B|Transformer-2 protein homolog beta OS=Homo sapiens GN=TRA2B PE=1 SV=1	2	2	6	7	6.56597	7.15487	0.447212	OSKG_UV - OB_UV	eRIC	against_OB	limma	0.361887	0.641819	FALSE	no hit
CNOT4	O95628|O95628-10|O95628-2|O95628-3|O95628-4|O95628-5|O95628-6|O95628-7|O95628-8|O95628-9	CCR4-NOT transcription complex subunit 4 OS=Homo sapiens GN=CNOT4 PE=1 SV=3|Isoform 10 of CCR4-NOT transcription complex subunit 4 OS=Homo sapiens GN=CNOT4|Isoform 2 of CCR4-NOT transcription complex subunit 4 OS=Homo sapiens GN=CNOT4|Isoform 3 of CCR4-NOT transcription complex subunit 4 OS=Homo sapiens GN=CNOT4|Isoform 4 of CCR4-NOT transcription complex subunit 4 OS=Homo sapiens GN=CNOT4|Isofor…	2	2	7	3	5.90757	5.7421	0.444567	OSKG_UV - OB_UV	eRIC	against_OB	limma	0.31193	0.596692	FALSE	no hit
TRUB2	O95900	Probable tRNA pseudouridine synthase 2 OS=Homo sapiens GN=TRUB2 PE=1 SV=1	2	2	5	4	6.18579	5.63634	0.441078	OSKG_UV - OB_UV	eRIC	against_OB	limma	0.174602	0.429643	FALSE	no hit
PRRC2A	P48634|P48634-2|P48634-3|P48634-4	Isoform 2 of Protein PRRC2A OS=Homo sapiens GN=PRRC2A|Isoform 3 of Protein PRRC2A OS=Homo sapiens GN=PRRC2A|Isoform 4 of Protein PRRC2A OS=Homo sapiens GN=PRRC2A|Protein PRRC2A OS=Homo sapiens GN=PRRC2A PE=1 SV=3	2	2	23	25	6.16705	6.65801	0.440052	OSKG_UV - OB_UV	eRIC	against_OB	limma	0.123393	0.32617	FALSE	no hit
EIF4ENIF1	B1AKL4|Q9NRA8|Q9NRA8-3	Eukaryotic translation initiation factor 4E transporter OS=Homo sapiens GN=EIF4ENIF1 PE=1 SV=1|Eukaryotic translation initiation factor 4E transporter OS=Homo sapiens GN=EIF4ENIF1 PE=1 SV=2|Isoform 3 of Eukaryotic translation initiation factor 4E transporter OS=Homo sapiens GN=EIF4ENIF1	2	2	12	7	6.37591	6.12028	0.432362	OSKG_UV - OB_UV	eRIC	against_OB	limma	0.0371363	0.14584	FALSE	no hit
MBNL1	A0A0A0MQX8|C9JP00|Q9NR56	Muscleblind-like protein 1 OS=Homo sapiens GN=MBNL1 PE=1 SV=1|Muscleblind-like protein 1 OS=Homo sapiens GN=MBNL1 PE=1 SV=1|Muscleblind-like protein 1 OS=Homo sapiens GN=MBNL1 PE=1 SV=2	2	NA	3	NA	6.08469	NA	0.426244	OSKG_UV - OB_UV	eRIC	against_OB	limma	0.386163	0.656558	FALSE	no hit
AGO2	Q9UKV8	Protein argonaute-2 OS=Homo sapiens GN=AGO2 PE=1 SV=3	2	2	13	14	6.54649	6.41911	0.419377	OSKG_UV - OB_UV	eRIC	against_OB	limma	0.328287	0.604579	FALSE	no hit
YTHDF3	A0A024R7W5|A0A087WY31|A0A087X0Q1|Q7Z739	YTH domain-containing family protein 3 OS=Homo sapiens GN=YTHDF3 PE=1 SV=1|YTH domain family, member 3, isoform CRA_a OS=Homo sapiens GN=YTHDF3 PE=1 SV=1	2	2	7	11	6.46964	6.59574	0.4154	OSKG_UV - OB_UV	eRIC	against_OB	limma	0.25474	0.535964	FALSE	no hit
AGO3	Q9H9G7	Protein argonaute-3 OS=Homo sapiens GN=AGO3 PE=1 SV=2	2	1	7	2	5.77836	5.66724	0.415319	OSKG_UV - OB_UV	eRIC	against_OB	limma	0.402101	0.674436	FALSE	no hit
SF3B3	Q15393	Splicing factor 3B subunit 3 OS=Homo sapiens GN=SF3B3 PE=1 SV=4	2	2	3	36	5.64438	7.2949	0.409603	OSKG_UV - OB_UV	eRIC	against_OB	limma	0.549479	0.777663	FALSE	no hit
TNPO3	C9J7E5|E9PFH4|Q9Y5L0|Q9Y5L0-1|Q9Y5L0-3|Q9Y5L0-5	Isoform 1 of Transportin-3 OS=Homo sapiens GN=TNPO3|Isoform 3 of Transportin-3 OS=Homo sapiens GN=TNPO3|Isoform 4 of Transportin-3 OS=Homo sapiens GN=TNPO3|Transportin-3 OS=Homo sapiens GN=TNPO3 PE=1 SV=1|Transportin-3 OS=Homo sapiens GN=TNPO3 PE=1 SV=3	2	2	2	15	5.41585	6.77068	0.40322	OSKG_UV - OB_UV	eRIC	against_OB	limma	0.0807493	0.239306	FALSE	no hit
METTL16	I3L362|I3L3W3|I3L4V1|Q86W50|Q86W50-2	Isoform 2 of Methyltransferase-like protein 16 OS=Homo sapiens GN=METTL16|Methyltransferase-like protein 16 (Fragment) OS=Homo sapiens GN=METTL16 PE=1 SV=2|Methyltransferase-like protein 16 OS=Homo sapiens GN=METTL16 PE=1 SV=1|Methyltransferase-like protein 16 OS=Homo sapiens GN=METTL16 PE=1 SV=2	2	2	4	3	6.10413	5.78342	0.402294	OSKG_UV - OB_UV	eRIC	against_OB	limma	0.108569	0.300849	FALSE	no hit
DBR1	Q9UK59	Lariat debranching enzyme OS=Homo sapiens GN=DBR1 PE=1 SV=2	2	2	5	9	5.79682	6.49085	0.399851	OSKG_UV - OB_UV	eRIC	against_OB	limma	0.278467	0.559751	FALSE	no hit
LARP4	Q71RC2|Q71RC2-3|Q71RC2-4|Q71RC2-5	Isoform 3 of La-related protein 4 OS=Homo sapiens GN=LARP4|Isoform 4 of La-related protein 4 OS=Homo sapiens GN=LARP4|Isoform 5 of La-related protein 4 OS=Homo sapiens GN=LARP4|La-related protein 4 OS=Homo sapiens GN=LARP4 PE=1 SV=3	2	2	17	19	7.04272	6.75343	0.399329	OSKG_UV - OB_UV	eRIC	against_OB	limma	0.249996	0.53562	FALSE	no hit
AKAP8L	Q9ULX6	A-kinase anchor protein 8-like OS=Homo sapiens GN=AKAP8L PE=1 SV=3	2	2	9	9	6.4907	6.63107	0.398457	OSKG_UV - OB_UV	eRIC	against_OB	limma	0.214144	0.490419	FALSE	no hit
FASN	A0A0U1RQF0|P49327	Fatty acid synthase OS=Homo sapiens GN=FASN PE=1 SV=1|Fatty acid synthase OS=Homo sapiens GN=FASN PE=1 SV=3	2	2	12	82	5.89159	7.79197	0.39806	OSKG_UV - OB_UV	eRIC	against_OB	limma	0.402773	0.674436	FALSE	no hit
SUPT5H	O00267|O00267-2	Transcription elongation factor SPT5 OS=Homo sapiens GN=SUPT5H PE=1 SV=1|Isoform 2 of Transcription elongation factor SPT5 OS=Homo sapiens GN=SUPT5H	2	2	18	33	6.34382	6.86425	0.392085	OSKG_UV - OB_UV	eRIC	against_OB	limma	0.280653	0.559751	FALSE	no hit
DHX9	Q08211	ATP-dependent RNA helicase A OS=Homo sapiens GN=DHX9 PE=1 SV=4	2	2	38	41	7.87936	7.67665	0.390471	OSKG_UV - OB_UV	eRIC	against_OB	limma	0.0688742	0.216097	FALSE	no hit
EIF3A	Q14152	Eukaryotic translation initiation factor 3 subunit A OS=Homo sapiens GN=EIF3A PE=1 SV=1	2	2	53	54	7.56743	7.35076	0.384302	OSKG_UV - OB_UV	eRIC	against_OB	limma	0.0819784	0.240659	FALSE	no hit
RBM10	A0A0A0MR66	RNA binding motif protein 10, isoform CRA_d OS=Homo sapiens GN=RBM10 PE=1 SV=1	2	2	20	19	7.15162	6.72525	0.383749	OSKG_UV - OB_UV	eRIC	against_OB	limma	0.0924037	0.260931	FALSE	no hit
HSP90AB1	P08238	Heat shock protein HSP 90-beta OS=Homo sapiens GN=HSP90AB1 PE=1 SV=4	2	2	8	20	6.22441	8.20037	0.383371	OSKG_UV - OB_UV	eRIC	against_OB	limma	0.502554	0.73949	FALSE	no hit
LARP4B	Q92615	La-related protein 4B OS=Homo sapiens GN=LARP4B PE=1 SV=3	2	2	18	12	6.76719	6.40181	0.381411	OSKG_UV - OB_UV	eRIC	against_OB	limma	0.164208	0.412606	FALSE	no hit
HUWE1	A0A087X1S3|Q7Z6Z7|Q7Z6Z7-2|Q7Z6Z7-3	E3 ubiquitin-protein ligase HUWE1 (Fragment) OS=Homo sapiens GN=HUWE1 PE=1 SV=1|E3 ubiquitin-protein ligase HUWE1 OS=Homo sapiens GN=HUWE1 PE=1 SV=3|Isoform 2 of E3 ubiquitin-protein ligase HUWE1 OS=Homo sapiens GN=HUWE1|Isoform 3 of E3 ubiquitin-protein ligase HUWE1 OS=Homo sapiens GN=HUWE1	2	2	8	65	5.66481	6.9955	0.377241	OSKG_UV - OB_UV	eRIC	against_OB	limma	0.495307	0.736322	FALSE	no hit
KIAA0430	G8JLP4|Q9Y4F3|Q9Y4F3-3|Q9Y4F3-4|Q9Y4F3-5	Meiosis arrest female protein 1 OS=Homo sapiens GN=KIAA0430 PE=1 SV=1|Meiosis arrest female protein 1 OS=Homo sapiens GN=KIAA0430 PE=1 SV=6|Isoform 2 of Meiosis arrest female protein 1 OS=Homo sapiens GN=KIAA0430|Isoform 3 of Meiosis arrest female protein 1 OS=Homo sapiens GN=KIAA0430|Isoform 4 of Meiosis arrest female protein 1 OS=Homo sapiens GN=KIAA0430	2	2	7	6	5.56208	6.24109	0.376285	OSKG_UV - OB_UV	eRIC	against_OB	limma	0.322963	0.604579	FALSE	no hit
[truncated: 387 more rows]

## Sheet: eRIC (I063_021_UV - OB_UV)
gene_name	protein_id	description	found.in.reps_eRIC	found.in.reps_FP	max.qupm_eRIC	max.qupm_FP	average.top3_eRIC	average.top3_FP	logFC	comparison	sample	class	hit_annotation_method	pvalue	fdr	hit	hit_annotation
[truncated: 593 more rows]

## Sheet: eRIC (NRH_OS1_UV - OB_UV)
gene_name	protein_id	description	found.in.reps_eRIC	found.in.reps_FP	max.qupm_eRIC	max.qupm_FP	average.top3_eRIC	average.top3_FP	logFC	comparison	sample	class	hit_annotation_method	pvalue	fdr	hit	hit_annotation
[truncated: 593 more rows]

## Sheet: eRIC (NRH_GCT1_UV - OB_UV)
gene_name	protein_id	description	found.in.reps_eRIC	found.in.reps_FP	max.qupm_eRIC	max.qupm_FP	average.top3_eRIC	average.top3_FP	logFC	comparison	sample	class	hit_annotation_method	pvalue	fdr	hit	hit_annotation
[truncated: 593 more rows]

[truncated: 5 more sheets: eRIC (OSRH_2011_5_UV - MSC_UV), eRIC (OSKG_UV - MSC_UV), eRIC (I063_021_UV - MSC_UV), eRIC (NRH_OS1_UV - MSC_UV), eRIC (NRH_GCT1_UV - MSC_UV)]
