# Supplementary material for: Systematic analysis of RNA-binding proteins identifies targetable therapeutic vulnerabilities in osteosarcoma
Source: Nat Commun. 2024 Apr 1;15:2810. doi: 10.1038/s41467-024-47031-y (PMC10984982; doi:10.1038/s41467-024-47031-y)
Supplement: Supplementary file 6 — Supplementary Data 5 [file 41467_2024_47031_MOESM6_ESM.xlsx]

## Sheet: Contents
Supplementary Data 5. Comparison between whole transcriptome and full proteome of osteosarcomas and giant cell tumor of bone normalized to osteoblasts
sheet	description
Transcriptome vs Proteome (OSRH_2011/5 - OB)	related to Suppl Fig 3, 4, first panels
Transcriptome vs Proteome (I063_021 - OB)	related to Suppl Fig 3, 4, second panels
Transcriptome vs Proteome (NRH_OS1 - OB)	related to Suppl Fig 3, 4, third panels
Transcriptome vs Proteome (OSKG - OB)	related to Suppl Fig 3, 4, fourth panels
Transcriptome vs Proteome (NRH_GCT1 - OB)	related to Suppl Fig 3, 4, fifth panels

## Sheet: osrh
Gene_name	Transcriptome_LFC	RNAseq_hit	Proteomics_LFC	Prot_hit	Hits	RBPs
NOC2L	2.01629	TRUE	1.43033	TRUE	Hit in both	FALSE
ISG15	-2.07997	TRUE	-0.959651	TRUE	Hit in both	FALSE
AGRN	2.73629	TRUE	1.64329	TRUE	Hit in both	FALSE
SDF4	-0.530678	FALSE	-0.561399	FALSE	No hit	FALSE
B3GALT6	0.0212857	FALSE	-0.0716371	FALSE	No hit	FALSE
UBE2J2	0.449362	FALSE	0.37599	FALSE	No hit	FALSE
PUSL1	0.629546	FALSE	0.480598	FALSE	No hit	FALSE
CPTP	-0.49025	FALSE	-0.12552	FALSE	No hit	FALSE
MXRA8	-5.182	TRUE	-3.82367	TRUE	Hit in both	FALSE
CCNL2	0.569889	FALSE	1.49663	TRUE	Hit only in Proteome	FALSE
MRPL20	0.588954	FALSE	0.615506	TRUE	Hit only in Proteome	FALSE
ATAD3B	1.88836	TRUE	1.27234	TRUE	Hit in both	FALSE
ATAD3A	1.43557	TRUE	1.20401	TRUE	Hit in both	FALSE
SSU72	0.74217	FALSE	0.743094	TRUE	Hit only in Proteome	FALSE
NADK	0.559297	FALSE	0.515656	FALSE	No hit	FALSE
GNB1	-0.0298942	FALSE	-0.470064	FALSE	No hit	FALSE
RER1	-0.776375	FALSE	-1.15928	TRUE	Hit only in Proteome	FALSE
PANK4	0.266419	FALSE	0.863099	TRUE	Hit only in Proteome	FALSE
TPRG1L	-1.42747	TRUE	0.00980451	FALSE	Hit only in Transcriptome	FALSE
LRRC47	1.19999	TRUE	1.29009	TRUE	Hit in both	TRUE
C1orf174	0.322276	FALSE	0.543409	FALSE	No hit	FALSE
RPL22	1.83636	TRUE	0.812222	FALSE	Hit only in Transcriptome	FALSE
ACOT7	0.96742	FALSE	0.716785	TRUE	Hit only in Proteome	FALSE
NOL9	1.3036	TRUE	0.880522	TRUE	Hit in both	FALSE
DNAJC11	1.67798	TRUE	0.47928	FALSE	Hit only in Transcriptome	FALSE
PARK7	0.417578	FALSE	0.970864	TRUE	Hit only in Proteome	FALSE
ENO1	1.405	TRUE	1.26255	TRUE	Hit in both	FALSE
H6PD	-3.19824	TRUE	-2.67913	TRUE	Hit in both	FALSE
SLC25A33	2.06764	TRUE	1.09066	TRUE	Hit in both	FALSE
TMEM201	1.5808	TRUE	0.930184	TRUE	Hit in both	FALSE
CLSTN1	-1.20789	TRUE	-0.2818	FALSE	Hit only in Transcriptome	FALSE
LZIC	0.133608	FALSE	0.155972	FALSE	No hit	FALSE
NMNAT1	-0.0607811	FALSE	0.294981	FALSE	No hit	FALSE
UBE4B	1.41418	TRUE	0.578601	FALSE	Hit only in Transcriptome	FALSE
KIF1B	0.0787962	FALSE	-0.22363	FALSE	No hit	FALSE
PGD	0.633352	FALSE	0.394021	FALSE	No hit	FALSE
DFFA	1.43543	TRUE	1.51694	TRUE	Hit in both	FALSE
PEX14	-0.264006	FALSE	0.0108517	FALSE	No hit	FALSE
TARDBP	0.543276	FALSE	0.56695	FALSE	No hit	FALSE
SRM	0.612856	FALSE	0.852845	TRUE	Hit only in Proteome	FALSE
EXOSC10	0.769299	FALSE	1.014	TRUE	Hit only in Proteome	FALSE
MTOR	1.32818	TRUE	-0.191863	FALSE	Hit only in Transcriptome	FALSE
UBIAD1	1.8508	TRUE	0.435614	FALSE	Hit only in Transcriptome	FALSE
AGTRAP	-0.537569	FALSE	-0.753526	TRUE	Hit only in Proteome	FALSE
MTHFR	-0.176083	FALSE	-0.0433067	FALSE	No hit	FALSE
KIAA2013	-0.311557	FALSE	-1.02587	TRUE	Hit only in Proteome	FALSE
PLOD1	-2.25228	TRUE	-1.36783	TRUE	Hit in both	FALSE
MFN2	-0.0256205	FALSE	-0.199855	FALSE	No hit	FALSE
VPS13D	-0.402846	FALSE	-0.822735	TRUE	Hit only in Proteome	FALSE
PRDM2	0.645615	FALSE	-0.0025275	FALSE	No hit	FALSE
EFHD2	-0.764214	FALSE	-0.817905	TRUE	Hit only in Proteome	FALSE
DNAJC16	-0.54131	FALSE	-0.499108	FALSE	No hit	FALSE
DDI2	1.45154	TRUE	1.12445	TRUE	Hit in both	FALSE
PLEKHM2	-1.37327	TRUE	-1.11744	TRUE	Hit in both	FALSE
FBLIM1	-8.22199	TRUE	-2.41774	TRUE	Hit in both	FALSE
SPEN	1.69351	TRUE	0.201341	FALSE	Hit only in Transcriptome	FALSE
EPHA2	-1.93284	TRUE	-1.08516	TRUE	Hit in both	FALSE
FBXO42	0.764484	FALSE	0.368505	FALSE	No hit	FALSE
SZRD1	-0.133849	FALSE	-0.261644	FALSE	No hit	FALSE
NECAP2	-1.03915	TRUE	-0.806565	TRUE	Hit in both	FALSE
CROCC	0.691732	FALSE	0.548009	FALSE	No hit	FALSE
SDHB	0.764987	FALSE	0.725963	TRUE	Hit only in Proteome	FALSE
RCC2	2.03875	TRUE	2.01326	TRUE	Hit in both	FALSE
ARHGEF10L	-2.61054	TRUE	-1.11599	TRUE	Hit in both	FALSE
ACTL8	6.97463	TRUE	2.23047	TRUE	Hit in both	FALSE
ALDH4A1	0.305021	FALSE	0.830677	TRUE	Hit only in Proteome	FALSE
UBR4	0.826873	FALSE	-0.808373	TRUE	Hit only in Proteome	FALSE
EMC1	-0.0823259	FALSE	-0.313597	FALSE	No hit	FALSE
MRTO4	1.65373	TRUE	1.79514	TRUE	Hit in both	FALSE
AKR7A2	-0.21632	FALSE	0.267955	FALSE	No hit	FALSE
CAPZB	-1.80094	TRUE	-0.870214	TRUE	Hit in both	FALSE
MUL1	-0.831468	FALSE	-0.257209	FALSE	No hit	FALSE
DDOST	-0.302468	FALSE	-0.633112	TRUE	Hit only in Proteome	FALSE
HP1BP3	-0.1067	FALSE	-1.27903	TRUE	Hit only in Proteome	FALSE
EIF4G3	-0.423749	FALSE	-0.448857	FALSE	No hit	FALSE
ECE1	-2.28427	TRUE	-1.10312	TRUE	Hit in both	FALSE
ALPL	-4.08392	TRUE	-2.4633	TRUE	Hit in both	FALSE
USP48	-0.0055119	FALSE	0.877318	TRUE	Hit only in Proteome	FALSE
HSPG2	-0.951634	FALSE	-1.77532	TRUE	Hit only in Proteome	FALSE
CDC42	0.685778	FALSE	-0.414288	FALSE	No hit	FALSE
ZBTB40	0.799899	FALSE	0.378088	FALSE	No hit	FALSE
EPHB2	-4.15269	TRUE	-1.13244	TRUE	Hit in both	FALSE
KDM1A	1.56964	TRUE	1.38756	TRUE	Hit in both	FALSE
LUZP1	0.126648	FALSE	-0.458964	FALSE	No hit	FALSE
HNRNPR	1.26285	TRUE	0.768498	TRUE	Hit in both	TRUE
RPL11	1.56966	TRUE	0.388912	FALSE	Hit only in Transcriptome	FALSE
PITHD1	0.356324	FALSE	0.416362	FALSE	No hit	FALSE
GALE	-0.872322	FALSE	-0.836862	TRUE	Hit only in Proteome	FALSE
HMGCL	-1.26651	TRUE	-0.219041	FALSE	Hit only in Transcriptome	FALSE
SRSF10	1.06677	TRUE	1.38184	TRUE	Hit in both	FALSE
SRRM1	1.32109	TRUE	-0.0540338	FALSE	Hit only in Transcriptome	FALSE
CLIC4	-1.3118	TRUE	-0.935748	TRUE	Hit in both	FALSE
SYF2	0.146244	FALSE	1.44258	TRUE	Hit only in Proteome	FALSE
LDLRAP1	-1.18323	TRUE	-0.986363	TRUE	Hit in both	FALSE
STMN1	0.43503	FALSE	0.902059	TRUE	Hit only in Proteome	FALSE
CEP85	2.79733	TRUE	1.29223	TRUE	Hit in both	FALSE
SH3BGRL3	-3.05093	TRUE	-0.874609	TRUE	Hit in both	FALSE
DHDDS	-1.32099	TRUE	-0.567619	FALSE	Hit only in Transcriptome	FALSE
HMGN2	0.612315	FALSE	0.47283	FALSE	No hit	FALSE
RPS6KA1	5.11264	TRUE	1.95106	TRUE	Hit in both	FALSE
ARID1A	0.838254	FALSE	0.753317	TRUE	Hit only in Proteome	FALSE
SFN	-5.58413	TRUE	-0.654013	TRUE	Hit in both	FALSE
NUDC	0.981363	FALSE	1.36797	TRUE	Hit only in Proteome	FALSE
SLC9A1	-0.86706	FALSE	0.0151045	FALSE	No hit	FALSE
WDTC1	-0.884208	FALSE	-0.559186	FALSE	No hit	FALSE
TMEM222	-0.218755	FALSE	-0.765452	TRUE	Hit only in Proteome	FALSE
MAP3K6	-1.18891	TRUE	-0.731145	TRUE	Hit in both	FALSE
WASF2	-0.301357	FALSE	-0.116317	FALSE	No hit	FALSE
AHDC1	0.0202701	FALSE	0.139689	FALSE	No hit	FALSE
STX12	-2.39494	TRUE	-2.0174	TRUE	Hit in both	FALSE
PPP1R8	0.655571	FALSE	0.719863	TRUE	Hit only in Proteome	FALSE
RPA2	0.864649	FALSE	1.41047	TRUE	Hit only in Proteome	FALSE
SMPDL3B	9.49048	TRUE	2.13615	TRUE	Hit in both	FALSE
EYA3	1.06183	TRUE	2.50223	TRUE	Hit in both	FALSE
DNAJC8	0.256622	FALSE	1.07766	TRUE	Hit only in Proteome	FALSE
SESN2	2.0089	TRUE	0.760377	TRUE	Hit in both	FALSE
MED18	-0.761107	FALSE	0.309614	FALSE	No hit	FALSE
PHACTR4	0.858986	FALSE	0.274328	FALSE	No hit	FALSE
RCC1	2.50225	TRUE	1.99421	TRUE	Hit in both	FALSE
TRNAU1AP	0.603777	FALSE	0.761049	TRUE	Hit only in Proteome	FALSE
TAF12	0.179424	FALSE	1.5061	TRUE	Hit only in Proteome	FALSE
GMEB1	0.282213	FALSE	0.815094	TRUE	Hit only in Proteome	FALSE
YTHDF2	0.819137	FALSE	0.520815	FALSE	No hit	FALSE
EPB41	3.80073	TRUE	2.0912	TRUE	Hit in both	FALSE
SRSF4	0.538014	FALSE	1.38205	TRUE	Hit only in Proteome	FALSE
MECR	0.939927	FALSE	1.05639	TRUE	Hit only in Proteome	FALSE
PUM1	0.626119	FALSE	0.597378	TRUE	Hit only in Proteome	FALSE
SNRNP40	1.46194	TRUE	0.935806	TRUE	Hit in both	FALSE
FABP3	0.434573	FALSE	0.226251	FALSE	No hit	FALSE
PEF1	-0.298621	FALSE	-0.317088	FALSE	No hit	FALSE
PTP4A2	-2.06602	TRUE	-2.00433	TRUE	Hit in both	FALSE
KHDRBS1	0.902215	FALSE	0.243472	FALSE	No hit	FALSE
KPNA6	0.00642461	FALSE	0.185333	FALSE	No hit	FALSE
TXLNA	-0.606555	FALSE	-0.77182	TRUE	Hit only in Proteome	FALSE
EIF3I	0.541154	FALSE	0.711262	TRUE	Hit only in Proteome	FALSE
HDAC1	1.40372	TRUE	1.46172	TRUE	Hit in both	FALSE
MARCKSL1	3.40301	TRUE	2.39952	TRUE	Hit in both	FALSE
BSDC1	-1.19402	TRUE	-0.58638	TRUE	Hit in both	FALSE
ZBTB8OS	-0.0411249	FALSE	0.353432	FALSE	No hit	FALSE
RBBP4	1.80182	TRUE	2.03833	TRUE	Hit in both	FALSE
SYNC	-10.095	TRUE	-3.49785	TRUE	Hit in both	FALSE
KIAA1522	-4.10442	TRUE	-1.33731	TRUE	Hit in both	FALSE
AK2	1.78963	TRUE	1.62505	TRUE	Hit in both	FALSE
PHC2	-0.614424	FALSE	0.942391	TRUE	Hit only in Proteome	FALSE
SFPQ	1.20505	TRUE	0.845466	TRUE	Hit in both	FALSE
ZMYM4	0.434023	FALSE	0.0473712	FALSE	No hit	FALSE
KIAA0319L	-0.442143	FALSE	-0.232099	FALSE	No hit	FALSE
NCDN	-0.125908	FALSE	-0.0542155	FALSE	No hit	FALSE
PSMB2	0.584792	FALSE	0.256031	FALSE	No hit	FALSE
CLSPN	0.680859	FALSE	1.37567	TRUE	Hit only in Proteome	FALSE
AGO1	0.101305	FALSE	-0.548384	FALSE	No hit	FALSE
TRAPPC3	-0.725754	FALSE	-0.0301578	FALSE	No hit	FALSE
MAP7D1	-1.76087	TRUE	-0.945784	TRUE	Hit in both	FALSE
THRAP3	0.711985	FALSE	0.834698	TRUE	Hit only in Proteome	FALSE
OSCP1	-0.687406	FALSE	-0.642165	TRUE	Hit only in Proteome	FALSE
MRPS15	0.518493	FALSE	-0.0127698	FALSE	No hit	FALSE
MEAF6	-0.265918	FALSE	1.29389	TRUE	Hit only in Proteome	FALSE
SNIP1	-0.416234	FALSE	0.557556	FALSE	No hit	FALSE
GNL2	0.422704	FALSE	0.618671	TRUE	Hit only in Proteome	FALSE
C1orf109	1.18352	TRUE	0.161231	FALSE	Hit only in Transcriptome	FALSE
CDCA8	0.984494	FALSE	1.17387	TRUE	Hit only in Proteome	FALSE
YRDC	1.45076	TRUE	0.933123	TRUE	Hit in both	FALSE
C1orf122	-1.7725	TRUE	0.90735	TRUE	Hit in both	FALSE
INPP5B	0.0327152	FALSE	0.540615	FALSE	No hit	FALSE
SF3A3	1.18979	TRUE	1.29874	TRUE	Hit in both	FALSE
FHL3	-1.75973	TRUE	-1.26301	TRUE	Hit in both	FALSE
UTP11	0.590015	FALSE	1.19723	TRUE	Hit only in Proteome	FALSE
RRAGC	-1.86578	TRUE	-1.17392	TRUE	Hit in both	FALSE
NDUFS5	0.829876	FALSE	0.668069	TRUE	Hit only in Proteome	FALSE
MACF1	-0.609604	FALSE	-1.00959	TRUE	Hit only in Proteome	FALSE
PABPC4	0.15894	FALSE	0.965408	TRUE	Hit only in Proteome	FALSE
PPIE	0.53018	FALSE	1.16369	TRUE	Hit only in Proteome	FALSE
TRIT1	0.974246	FALSE	0.81781	TRUE	Hit only in Proteome	FALSE
CAP1	-1.71186	TRUE	-1.43271	TRUE	Hit in both	FALSE
PPT1	1.12662	TRUE	1.21889	TRUE	Hit in both	FALSE
RLF	0.853733	FALSE	1.17036	TRUE	Hit only in Proteome	FALSE
ZMPSTE24	-0.426945	FALSE	-0.372894	FALSE	No hit	FALSE
SMAP2	-2.0559	TRUE	-1.47746	TRUE	Hit in both	FALSE
CTPS1	0.915842	FALSE	0.760827	TRUE	Hit only in Proteome	FALSE
FOXJ3	0.596354	FALSE	1.07784	TRUE	Hit only in Proteome	FALSE
PPCS	-1.52146	TRUE	-1.24076	TRUE	Hit in both	FALSE
PPIH	1.25199	TRUE	1.3526	TRUE	Hit in both	FALSE
YBX1	1.58706	TRUE	1.03497	TRUE	Hit in both	TRUE
P3H1	-1.72563	TRUE	-1.32113	TRUE	Hit in both	FALSE
ZNF691	1.46231	TRUE	1.31196	TRUE	Hit in both	FALSE
SLC2A1	1.10216	TRUE	-0.270257	FALSE	Hit only in Transcriptome	FALSE
EBNA1BP2	0.803976	FALSE	1.33553	TRUE	Hit only in Proteome	FALSE
CDC20	1.69819	TRUE	0.937757	TRUE	Hit in both	FALSE
PTPRF	1.41768	TRUE	0.975574	TRUE	Hit in both	FALSE
KDM4A	0.793712	FALSE	0.889013	TRUE	Hit only in Proteome	FALSE
IPO13	-0.64845	FALSE	-0.845975	TRUE	Hit only in Proteome	FALSE
DPH2	2.02238	TRUE	1.35277	TRUE	Hit in both	FALSE
DMAP1	-0.396075	FALSE	0.799149	TRUE	Hit only in Proteome	FALSE
ERI3	0.381353	FALSE	0.38902	FALSE	No hit	FALSE
RNF220	0.205609	FALSE	0.2045	FALSE	No hit	FALSE
KIF2C	0.413721	FALSE	0.909315	TRUE	Hit only in Proteome	FALSE
RPS8	1.43911	TRUE	-0.32809	FALSE	Hit only in Transcriptome	FALSE
EIF2B3	0.0745958	FALSE	0.195488	FALSE	No hit	FALSE
HECTD3	-1.08038	TRUE	-0.494436	FALSE	Hit only in Transcriptome	FALSE
UROD	-0.0816605	FALSE	-0.079757	FALSE	No hit	FALSE
HPDL	6.4345	TRUE	1.41826	TRUE	Hit in both	FALSE
TOE1	1.35628	TRUE	1.10985	TRUE	Hit in both	FALSE
PRDX1	0.964699	FALSE	0.484883	FALSE	No hit	FALSE
AKR1A1	-0.612686	FALSE	-0.177023	FALSE	No hit	FALSE
NASP	1.78642	TRUE	1.22899	TRUE	Hit in both	FALSE
GPBP1L1	0.656693	FALSE	0.0492664	FALSE	No hit	FALSE
MAST2	-0.812545	FALSE	-1.20892	TRUE	Hit only in Proteome	FALSE
LRRC41	-0.8474	FALSE	-0.109004	FALSE	No hit	FALSE
NSUN4	0.99807	FALSE	0.451784	FALSE	No hit	FALSE
ATPAF1	0.659191	FALSE	1.91479	TRUE	Hit only in Proteome	FALSE
CMPK1	-0.831067	FALSE	-0.437376	FALSE	No hit	FALSE
FAF1	0.626184	FALSE	0.719597	TRUE	Hit only in Proteome	FALSE
EPS15	-0.418669	FALSE	-0.0829892	FALSE	No hit	FALSE
OSBPL9	2.96039	TRUE	0.836678	TRUE	Hit in both	FALSE
NRDC	-0.274252	FALSE	0.200816	FALSE	No hit	FALSE
RAB3B	-7.46042	TRUE	-3.88025	TRUE	Hit in both	FALSE
TXNDC12	-0.395977	FALSE	-0.240981	FALSE	No hit	FALSE
KTI12	0.448952	FALSE	0.416384	FALSE	No hit	FALSE
BTF3L4	0.453334	FALSE	0.538121	FALSE	No hit	FALSE
CC2D1B	-1.08524	TRUE	-0.799237	TRUE	Hit in both	FALSE
ORC1	1.93306	TRUE	0.413025	FALSE	Hit only in Transcriptome	FALSE
PRPF38A	1.42892	TRUE	1.44043	TRUE	Hit in both	FALSE
GPX7	-1.98304	TRUE	-1.70573	TRUE	Hit in both	FALSE
COA7	1.05717	TRUE	1.09449	TRUE	Hit in both	FALSE
ZYG11B	-1.12408	TRUE	-0.749748	TRUE	Hit in both	FALSE
SCP2	-2.68882	TRUE	-1.65902	TRUE	Hit in both	FALSE
CPT2	0.380047	FALSE	0.477383	FALSE	No hit	FALSE
NDC1	1.81983	TRUE	-0.321945	FALSE	Hit only in Transcriptome	FALSE
LRRC42	-0.697806	FALSE	0.14437	FALSE	No hit	FALSE
TMEM59	-1.85286	TRUE	-2.2499	TRUE	Hit in both	FALSE
MRPL37	0.885468	FALSE	0.832099	TRUE	Hit only in Proteome	FALSE
TTC4	0.819078	FALSE	0.809013	TRUE	Hit only in Proteome	FALSE
USP24	0.380119	FALSE	-0.634375	TRUE	Hit only in Proteome	FALSE
PLPP3	-9.76898	TRUE	-3.99868	TRUE	Hit in both	FALSE
OMA1	0.14601	FALSE	0.23617	FALSE	No hit	FALSE
MYSM1	0.803583	FALSE	0.906064	TRUE	Hit only in Proteome	FALSE
JUN	-4.77307	TRUE	-1.52097	TRUE	Hit in both	FALSE
USP1	1.2494	TRUE	1.49512	TRUE	Hit in both	FALSE
DOCK7	-0.227351	FALSE	-1.08963	TRUE	Hit only in Proteome	FALSE
ALG6	-0.116019	FALSE	-0.920522	TRUE	Hit only in Proteome	FALSE
PGM1	-1.14325	TRUE	-0.854003	TRUE	Hit in both	FALSE
ROR1	-1.37127	TRUE	-0.414716	FALSE	Hit only in Transcriptome	FALSE
JAK1	-2.45001	TRUE	-1.76129	TRUE	Hit in both	FALSE
AK4	0.976806	FALSE	0.780706	TRUE	Hit only in Proteome	FALSE
MIER1	-0.71393	FALSE	-0.0232429	FALSE	No hit	FALSE
SERBP1	1.78118	TRUE	1.14937	TRUE	Hit in both	FALSE
GNG12	-3.84896	TRUE	-3.49424	TRUE	Hit in both	FALSE
WLS	0.952861	FALSE	0.464495	FALSE	No hit	FALSE
LRRC40	0.731898	FALSE	0.860039	TRUE	Hit only in Proteome	FALSE
SRSF11	0.767175	FALSE	1.35563	TRUE	Hit only in Proteome	FALSE
CTH	2.3996	TRUE	0.747817	TRUE	Hit in both	FALSE
ZRANB2	1.02161	TRUE	1.50074	TRUE	Hit in both	FALSE
NEGR1	-9.90496	TRUE	-2.28306	TRUE	Hit in both	FALSE
FPGT	-0.871267	FALSE	0.44586	FALSE	No hit	FALSE
CRYZ	1.01948	TRUE	1.08893	TRUE	Hit in both	FALSE
TYW3	1.25444	TRUE	1.54249	TRUE	Hit in both	FALSE
ACADM	1.99723	TRUE	2.61527	TRUE	Hit in both	FALSE
RABGGTB	1.09957	TRUE	0.315456	FALSE	Hit only in Transcriptome	FALSE
PIGK	-1.44027	TRUE	-0.626248	TRUE	Hit in both	FALSE
AK5	-8.53361	TRUE	-3.35025	TRUE	Hit in both	FALSE
ZZZ3	0.574412	FALSE	1.02833	TRUE	Hit only in Proteome	FALSE
USP33	-0.341231	FALSE	-0.446518	FALSE	No hit	FALSE
NEXN	-2.11147	TRUE	-1.59152	TRUE	Hit in both	FALSE
FUBP1	1.66312	TRUE	1.3251	TRUE	Hit in both	FALSE
DNAJB4	-2.23659	TRUE	-0.172602	FALSE	Hit only in Transcriptome	FALSE
ADGRL2	-0.00480739	FALSE	0.308185	FALSE	No hit	FALSE
PRKACB	-0.65388	FALSE	-0.377442	FALSE	No hit	FALSE
RPF1	0.976757	FALSE	0.568093	FALSE	No hit	FALSE
GNG5	-0.0924504	FALSE	1.37915	TRUE	Hit only in Proteome	FALSE
CTBS	-2.95415	TRUE	-0.989706	TRUE	Hit in both	FALSE
C1orf52	0.187233	FALSE	1.43991	TRUE	Hit only in Proteome	FALSE
BCL10	-2.17459	TRUE	-1.39424	TRUE	Hit in both	FALSE
DDAH1	-1.40124	TRUE	-0.170927	FALSE	Hit only in Transcriptome	FALSE
ZNHIT6	0.999109	FALSE	2.20264	TRUE	Hit only in Proteome	FALSE
SH3GLB1	-1.91142	TRUE	-1.05434	TRUE	Hit in both	FALSE
HS2ST1	1.22697	TRUE	0.631716	TRUE	Hit in both	FALSE
PKN2	1.121	TRUE	0.685887	TRUE	Hit in both	FALSE
GTF2B	-0.277413	FALSE	1.09231	TRUE	Hit only in Proteome	FALSE
KYAT3	-0.539483	FALSE	-0.0629061	FALSE	No hit	FALSE
RBMXL1	0.597513	FALSE	-0.788014	TRUE	Hit only in Proteome	FALSE
GBP1	-9.56706	TRUE	-2.33749	TRUE	Hit in both	FALSE
GBP2	-10.6366	TRUE	-3.36709	TRUE	Hit in both	FALSE
LRRC8C	2.61139	TRUE	0.977456	TRUE	Hit in both	FALSE
LRRC8D	0.95749	FALSE	0.0282428	FALSE	No hit	FALSE
ZNF326	0.696241	FALSE	1.26875	TRUE	Hit only in Proteome	FALSE
GLMN	0.267336	FALSE	0.468794	FALSE	No hit	FALSE
RPAP2	0.528807	FALSE	-0.0272243	FALSE	No hit	FALSE
EVI5	-1.52377	TRUE	-1.07571	TRUE	Hit in both	FALSE
RPL5	1.82052	TRUE	0.420285	FALSE	Hit only in Transcriptome	FALSE
MTF2	1.29761	TRUE	0.672076	TRUE	Hit in both	FALSE
TMED5	0.320651	FALSE	0.671286	TRUE	Hit only in Proteome	FALSE
DR1	-0.144125	FALSE	0.461465	FALSE	No hit	FALSE
FNBP1L	-0.589011	FALSE	-0.321409	FALSE	No hit	FALSE
BCAR3	-4.14208	TRUE	-1.58682	TRUE	Hit in both	FALSE
DNTTIP2	0.324693	FALSE	1.23394	TRUE	Hit only in Proteome	FALSE
GCLM	-1.04259	TRUE	-0.187971	FALSE	Hit only in Transcriptome	FALSE
ARHGAP29	-5.75401	TRUE	-1.43123	TRUE	Hit in both	FALSE
ABCD3	0.0234135	FALSE	-0.785156	TRUE	Hit only in Proteome	FALSE
F3	-2.96666	TRUE	-0.120948	FALSE	Hit only in Transcriptome	FALSE
CNN3	-0.553726	FALSE	-0.831508	TRUE	Hit only in Proteome	FALSE
PTBP2	1.07226	TRUE	1.59276	TRUE	Hit in both	FALSE
DPYD	-14.3344	TRUE	-1.78523	TRUE	Hit in both	FALSE
SNX7	-1.08091	TRUE	-0.301532	FALSE	Hit only in Transcriptome	FALSE
AGL	1.86894	TRUE	1.04248	TRUE	Hit in both	FALSE
SLC35A3	0.0187438	FALSE	-1.42377	TRUE	Hit only in Proteome	FALSE
SASS6	1.28437	TRUE	0.692327	TRUE	Hit in both	FALSE
TRMT13	0.603435	FALSE	1.0861	TRUE	Hit only in Proteome	FALSE
DBT	1.20045	TRUE	0.534259	FALSE	Hit only in Transcriptome	FALSE
RTCA	-0.963673	FALSE	-0.597804	TRUE	Hit only in Proteome	FALSE
VCAM1	-11.2845	TRUE	-4.27744	TRUE	Hit in both	FALSE
EXTL2	-1.14025	TRUE	-0.686228	TRUE	Hit in both	FALSE
SLC30A7	-1.12312	TRUE	-2.10461	TRUE	Hit in both	FALSE
DPH5	0.799617	FALSE	-0.0236217	FALSE	No hit	FALSE
COL11A1	4.89095	TRUE	3.99295	TRUE	Hit in both	FALSE
SLC25A24	-2.81824	TRUE	-1.93181	TRUE	Hit in both	FALSE
PRPF38B	0.890764	FALSE	0.621865	TRUE	Hit only in Proteome	FALSE
STXBP3	-0.886755	FALSE	-1.01193	TRUE	Hit only in Proteome	FALSE
GPSM2	1.32185	TRUE	0.995105	TRUE	Hit in both	FALSE
CLCC1	-0.323176	FALSE	-0.608885	TRUE	Hit only in Proteome	FALSE
WDR47	-0.644295	FALSE	-0.428804	FALSE	No hit	FALSE
PSRC1	0.0943863	FALSE	0.389321	FALSE	No hit	FALSE
SORT1	-0.694757	FALSE	-0.24147	FALSE	No hit	FALSE
PSMA5	0.506567	FALSE	0.510504	FALSE	No hit	FALSE
GNAI3	-0.995376	FALSE	-0.444827	FALSE	No hit	FALSE
AMPD2	-0.59312	FALSE	-0.0175589	FALSE	No hit	FALSE
GSTM2	-6.59318	TRUE	-3.40522	TRUE	Hit in both	FALSE
GSTM3	-7.45695	TRUE	-2.18155	TRUE	Hit in both	FALSE
AHCYL1	0.0765655	FALSE	-0.0859489	FALSE	No hit	FALSE
STRIP1	-0.472723	FALSE	-0.334396	FALSE	No hit	FALSE
RBM15	1.22836	TRUE	0.034091	FALSE	Hit only in Transcriptome	FALSE
LRIF1	0.12737	FALSE	0.485371	FALSE	No hit	FALSE
WDR77	0.775521	FALSE	0.834101	TRUE	Hit only in Proteome	FALSE
RAP1A	-0.630637	FALSE	-0.612653	FALSE	No hit	FALSE
DDX20	0.657798	FALSE	0.80215	TRUE	Hit only in Proteome	FALSE
CTTNBP2NL	-1.79646	TRUE	-1.43718	TRUE	Hit in both	FALSE
CAPZA1	-0.696344	FALSE	-0.13589	FALSE	No hit	FALSE
MOV10	-0.325729	FALSE	-0.0273807	FALSE	No hit	FALSE
RHOC	-2.0514	TRUE	-2.4068	TRUE	Hit in both	FALSE
SLC16A1	1.89159	TRUE	1.05157	TRUE	Hit in both	FALSE
MAGI3	-2.1414	TRUE	-1.58347	TRUE	Hit in both	FALSE
RSBN1	0.298725	FALSE	0.479034	FALSE	No hit	FALSE
AP4B1	-0.478284	FALSE	-0.633421	TRUE	Hit only in Proteome	FALSE
TRIM33	1.87904	TRUE	1.7355	TRUE	Hit in both	FALSE
BCAS2	0.156545	FALSE	1.32854	TRUE	Hit only in Proteome	FALSE
NRAS	0.45831	FALSE	-0.368506	FALSE	No hit	FALSE
CSDE1	0.383263	FALSE	0.00340942	FALSE	No hit	FALSE
VANGL1	-0.987719	FALSE	-1.62855	TRUE	Hit only in Proteome	FALSE
ATP1A1	-0.868604	FALSE	-0.544746	FALSE	No hit	FALSE
PTGFRN	-5.19278	TRUE	-1.13936	TRUE	Hit in both	FALSE
TTF2	1.50826	TRUE	-0.0473323	FALSE	Hit only in Transcriptome	FALSE
MAN1A2	-0.672703	FALSE	-0.529286	FALSE	No hit	FALSE
WDR3	1.78594	TRUE	0.726422	TRUE	Hit in both	FALSE
TBX15	-8.51137	TRUE	-1.90986	TRUE	Hit in both	FALSE
WARS2	0.929017	FALSE	1.04496	TRUE	Hit only in Proteome	FALSE
PHGDH	2.86552	TRUE	2.38747	TRUE	Hit in both	FALSE
NOTCH2	-0.228117	FALSE	-1.34729	TRUE	Hit only in Proteome	FALSE
SEC22B	-1.21679	TRUE	-1.32356	TRUE	Hit in both	FALSE
POLR3C	0.427586	FALSE	0.959455	TRUE	Hit only in Proteome	FALSE
ITGA10	-0.145133	FALSE	0.282523	FALSE	No hit	FALSE
PEX11B	-1.15264	TRUE	-1.70106	TRUE	Hit in both	FALSE
RBM8A	1.14081	TRUE	1.68494	TRUE	Hit in both	FALSE
LIX1L	0.233106	FALSE	-0.264343	FALSE	No hit	FALSE
TXNIP	-2.60805	TRUE	-1.90682	TRUE	Hit in both	FALSE
PRKAB2	-0.401445	FALSE	-0.922874	TRUE	Hit only in Proteome	FALSE
CHD1L	1.37322	FALSE	0.835534	TRUE	Hit only in Proteome	FALSE
BCL9	0.811113	FALSE	0.746144	TRUE	Hit only in Proteome	FALSE
PDE4DIP	-0.18805	FALSE	0.0970605	FALSE	No hit	FALSE
SV2A	-4.94176	TRUE	-1.13132	TRUE	Hit in both	FALSE
SF3B4	-0.0376622	FALSE	0.895209	TRUE	Hit only in Proteome	FALSE
OTUD7B	0.177667	FALSE	-0.242212	FALSE	No hit	FALSE
VPS45	-0.690643	FALSE	-0.378508	FALSE	No hit	FALSE
ANP32E	0.629708	FALSE	0.975372	TRUE	Hit only in Proteome	FALSE
PRPF3	0.466414	FALSE	-0.0311719	FALSE	No hit	FALSE
RPRD2	1.39804	TRUE	1.26098	TRUE	Hit in both	FALSE
TARS2	1.39852	TRUE	1.00663	TRUE	Hit in both	FALSE
ECM1	-9.21552	TRUE	-1.70619	TRUE	Hit in both	FALSE
ENSA	0.701452	FALSE	1.54289	TRUE	Hit only in Proteome	FALSE
GOLPH3L	0.0528649	FALSE	-0.142227	FALSE	No hit	FALSE
ARNT	-1.00479	TRUE	-0.44492	FALSE	Hit only in Transcriptome	FALSE
SETDB1	1.12003	TRUE	0.472276	FALSE	Hit only in Transcriptome	FALSE
CERS2	-0.464559	FALSE	-0.87228	TRUE	Hit only in Proteome	FALSE
SCNM1	0.0327976	FALSE	1.20284	TRUE	Hit only in Proteome	FALSE
VPS72	0.669544	FALSE	1.08507	TRUE	Hit only in Proteome	FALSE
PIP5K1A	0.398492	FALSE	0.549486	FALSE	No hit	FALSE
PSMD4	0.0045759	FALSE	-0.0607267	FALSE	No hit	FALSE
ZNF687	0.188566	FALSE	0.854959	TRUE	Hit only in Proteome	FALSE
PI4KB	-0.582726	FALSE	-0.426541	FALSE	No hit	FALSE
RFX5	1.39804	TRUE	0.953486	TRUE	Hit in both	FALSE
SELENBP1	-1.71011	TRUE	-1.28399	TRUE	Hit in both	FALSE
PSMB4	0.21201	FALSE	0.401606	FALSE	No hit	FALSE
POGZ	0.940531	FALSE	1.25353	TRUE	Hit only in Proteome	FALSE
CGN	5.4333	TRUE	-0.901474	TRUE	Hit in both	FALSE
TUFT1	-2.14869	TRUE	-0.791814	TRUE	Hit in both	FALSE
SNX27	-0.153986	FALSE	-0.426998	FALSE	No hit	FALSE
MRPL9	1.1597	TRUE	1.04067	TRUE	Hit in both	FALSE
S100A10	-1.84808	TRUE	-1.43791	TRUE	Hit in both	FALSE
S100A11	-4.01778	TRUE	-2.66415	TRUE	Hit in both	FALSE
S100A6	-6.2973	TRUE	-7.15241	TRUE	Hit in both	FALSE
S100A4	0.459049	FALSE	-0.0878915	FALSE	No hit	FALSE
S100A16	-10.561	TRUE	-2.42555	TRUE	Hit in both	FALSE
S100A13	-2.13791	TRUE	-1.82236	TRUE	Hit in both	FALSE
CHTOP	0.624256	FALSE	0.59597	TRUE	Hit only in Proteome	FALSE
SNAPIN	-0.446985	FALSE	-0.47701	FALSE	No hit	FALSE
ILF2	0.844749	FALSE	1.32617	TRUE	Hit only in Proteome	FALSE
INTS3	1.13752	TRUE	0.658248	TRUE	Hit in both	FALSE
SLC27A3	1.61036	TRUE	1.55495	TRUE	Hit in both	FALSE
GATAD2B	1.43259	TRUE	1.73933	TRUE	Hit in both	FALSE
CRTC2	0.0564569	FALSE	-0.029573	FALSE	No hit	FALSE
RAB13	-2.46651	TRUE	-1.42123	TRUE	Hit in both	FALSE
RPS27	1.12004	TRUE	0.400895	FALSE	Hit only in Transcriptome	FALSE
TPM3	-0.751481	FALSE	-1.11978	TRUE	Hit only in Proteome	FALSE
UBAP2L	0.61108	FALSE	0.166373	FALSE	No hit	FALSE
HAX1	0.386368	FALSE	0.570909	FALSE	No hit	FALSE
UBE2Q1	0.185528	FALSE	0.399952	FALSE	No hit	FALSE
ADAR	0.222315	FALSE	-0.0584147	FALSE	No hit	FALSE
PMVK	-1.2318	TRUE	-0.557802	FALSE	Hit only in Transcriptome	FALSE
PBXIP1	-2.18331	TRUE	-1.68968	TRUE	Hit in both	FALSE
SHC1	-1.52497	TRUE	-0.168044	FALSE	Hit only in Transcriptome	FALSE
CKS1B	1.02829	TRUE	1.4637	TRUE	Hit in both	FALSE
FLAD1	1.30408	TRUE	1.01008	TRUE	Hit in both	FALSE
THBS3	-1.38525	TRUE	-0.697364	TRUE	Hit in both	FALSE
MTX1	0.0418876	FALSE	0.614654	TRUE	Hit only in Proteome	FALSE
GBA	-1.69571	TRUE	-1.80243	TRUE	Hit in both	FALSE
SCAMP3	-0.595693	FALSE	-0.308881	FALSE	No hit	FALSE
FDPS	0.903058	FALSE	1.0364	TRUE	Hit only in Proteome	FALSE
MSTO1	0.193946	FALSE	-0.0787585	FALSE	No hit	FALSE
YY1AP1	-0.0448067	FALSE	0.843442	TRUE	Hit only in Proteome	FALSE
DAP3	0.675924	FALSE	0.800179	TRUE	Hit only in Proteome	FALSE
SYT11	-7.01995	TRUE	-2.81586	TRUE	Hit in both	FALSE
ARHGEF2	0.534082	FALSE	0.141507	FALSE	No hit	FALSE
MEX3A	4.2498	TRUE	1.6174	TRUE	Hit in both	TRUE
LMNA	-3.18944	TRUE	-2.19259	TRUE	Hit in both	FALSE
SLC25A44	-0.363171	FALSE	-0.79733	TRUE	Hit only in Proteome	FALSE
SMG5	0.642376	FALSE	0.425586	FALSE	No hit	FALSE
CCT3	1.50224	TRUE	0.440171	FALSE	Hit only in Transcriptome	FALSE
MEF2D	-0.189457	FALSE	0.137776	FALSE	No hit	FALSE
IQGAP3	-0.381855	FALSE	-1.31102	TRUE	Hit only in Proteome	FALSE
NAXE	0.65882	FALSE	0.16534	FALSE	No hit	FALSE
GPATCH4	2.7194	FALSE	1.35081	TRUE	Hit only in Proteome	FALSE
NES	4.45779	TRUE	3.33724	TRUE	Hit in both	FALSE
CRABP2	-3.28371	TRUE	-1.80984	TRUE	Hit in both	FALSE
ISG20L2	1.64009	TRUE	0.366436	FALSE	Hit only in Transcriptome	FALSE
MRPL24	-0.605791	FALSE	0.730695	TRUE	Hit only in Proteome	FALSE
HDGF	0.883074	FALSE	1.2261	TRUE	Hit only in Proteome	FALSE
PRCC	0.428463	FALSE	1.38354	TRUE	Hit only in Proteome	FALSE
ARHGEF11	-0.54331	FALSE	-0.723934	TRUE	Hit only in Proteome	FALSE
IFI16	-11.1333	TRUE	-3.08712	TRUE	Hit in both	FALSE
DUSP23	-3.80233	TRUE	-1.63524	TRUE	Hit in both	FALSE
TAGLN2	-1.07116	TRUE	-0.882771	TRUE	Hit in both	FALSE
IGSF8	-1.08833	TRUE	-0.591546	TRUE	Hit in both	FALSE
PEA15	-3.49355	TRUE	-2.30141	TRUE	Hit in both	FALSE
COPA	-0.74714	FALSE	-1.94908	TRUE	Hit only in Proteome	FALSE
NCSTN	-1.04604	TRUE	-0.650529	TRUE	Hit in both	FALSE
PFDN2	0.706052	FALSE	0.652874	TRUE	Hit only in Proteome	FALSE
NIT1	-1.35848	TRUE	-0.554761	FALSE	Hit only in Transcriptome	FALSE
UFC1	-0.0636518	FALSE	0.245388	FALSE	No hit	FALSE
PPOX	0.546799	FALSE	-0.546515	FALSE	No hit	FALSE
NDUFS2	0.022395	FALSE	0.693108	TRUE	Hit only in Proteome	FALSE
TOMM40L	0.611624	FALSE	0.41407	FALSE	No hit	FALSE
DUSP12	0.750449	FALSE	0.233277	FALSE	No hit	FALSE
ATF6	0.119515	FALSE	0.64226	TRUE	Hit only in Proteome	FALSE
OLFML2B	-7.16581	TRUE	-3.16665	TRUE	Hit in both	FALSE
UAP1	-1.35167	TRUE	-0.97972	TRUE	Hit in both	FALSE
DDR2	-1.03293	TRUE	-1.14677	TRUE	Hit in both	FALSE
HSD17B7	1.49622	TRUE	0.579929	FALSE	Hit only in Transcriptome	FALSE
NUF2	-0.174764	FALSE	-0.365634	FALSE	No hit	FALSE
MGST3	-1.74063	TRUE	-1.66294	TRUE	Hit in both	FALSE
ALDH9A1	-1.05384	TRUE	-0.554493	FALSE	Hit only in Transcriptome	FALSE
TMCO1	-0.453067	FALSE	-0.0414318	FALSE	No hit	FALSE
UCK2	1.48766	TRUE	1.68435	TRUE	Hit in both	FALSE
POGK	0.997524	FALSE	1.45694	TRUE	Hit only in Proteome	FALSE
POU2F1	1.82969	TRUE	1.88233	TRUE	Hit in both	FALSE
MPZL1	-1.11282	TRUE	-1.07213	TRUE	Hit in both	FALSE
MPC2	0.0167317	FALSE	0.145566	FALSE	No hit	FALSE
TIPRL	-0.512807	FALSE	-0.515095	FALSE	No hit	FALSE
ATP1B1	-1.89957	TRUE	-1.03012	TRUE	Hit in both	FALSE
NME7	-0.890687	FALSE	-0.262254	FALSE	No hit	FALSE
BLZF1	-1.45474	TRUE	-0.89084	TRUE	Hit in both	FALSE
KIFAP3	-1.46915	TRUE	-0.678538	TRUE	Hit in both	FALSE
GORAB	-0.00987884	FALSE	0.131286	FALSE	No hit	FALSE
PRRX1	-2.24322	TRUE	-0.744825	TRUE	Hit in both	FALSE
FMO3	-8.92013	TRUE	-2.60536	TRUE	Hit in both	FALSE
PRRC2C	1.03943	TRUE	-0.600448	TRUE	Hit in both	FALSE
VAMP4	-1.82567	TRUE	-0.52079	FALSE	Hit only in Transcriptome	FALSE
METTL13	0.803496	FALSE	0.548443	FALSE	No hit	FALSE
PRDX6	0.43797	FALSE	0.812168	TRUE	Hit only in Proteome	FALSE
DARS2	2.09977	TRUE	1.41062	TRUE	Hit in both	FALSE
RC3H1	0.804735	FALSE	0.285381	FALSE	No hit	FALSE
RABGAP1L	0.683975	FALSE	0.431049	FALSE	No hit	FALSE
CACYBP	0.807106	FALSE	1.07096	TRUE	Hit only in Proteome	FALSE
MRPS14	-0.272593	FALSE	-0.151942	FALSE	No hit	FALSE
RASAL2	-0.477394	FALSE	-0.335265	FALSE	No hit	FALSE
RALGPS2	-9.60684	TRUE	-2.60251	TRUE	Hit in both	FALSE
FAM20B	0.0947138	FALSE	-0.140477	FALSE	No hit	FALSE
TOR3A	0.603749	FALSE	0.769127	TRUE	Hit only in Proteome	FALSE
ABL2	-0.079333	FALSE	-0.123314	FALSE	No hit	FALSE
SOAT1	-0.897753	FALSE	-1.73644	TRUE	Hit only in Proteome	FALSE
TOR1AIP2	0.246956	FALSE	-0.147153	FALSE	No hit	FALSE
TOR1AIP1	-0.412716	FALSE	-0.400436	FALSE	No hit	FALSE
CEP350	0.613525	FALSE	-0.893932	TRUE	Hit only in Proteome	FALSE
QSOX1	-5.07037	TRUE	-1.63338	TRUE	Hit in both	FALSE
ACBD6	0.117283	FALSE	-0.884707	TRUE	Hit only in Proteome	FALSE
STX6	0.324146	FALSE	1.00353	TRUE	Hit only in Proteome	FALSE
GLUL	-4.3601	TRUE	-2.751	TRUE	Hit in both	FALSE
RNASEL	-6.4635	TRUE	-2.1972	TRUE	Hit in both	FALSE
DHX9	1.08797	TRUE	0.672729	TRUE	Hit in both	FALSE
LAMC1	-4.35973	TRUE	-2.63403	TRUE	Hit in both	FALSE
SMG7	0.949841	FALSE	-0.359306	FALSE	No hit	FALSE
ARPC5	-1.86151	TRUE	-1.81846	TRUE	Hit in both	FALSE
COLGALT2	4.11576	TRUE	-0.380201	FALSE	Hit only in Transcriptome	FALSE
EDEM3	-1.25115	TRUE	-0.609736	TRUE	Hit in both	FALSE
RNF2	0.334013	FALSE	0.71541	TRUE	Hit only in Proteome	FALSE
TRMT1L	-0.224233	FALSE	0.710752	TRUE	Hit only in Proteome	FALSE
IVNS1ABP	0.290947	FALSE	0.227172	FALSE	No hit	FALSE
HMCN1	-5.78392	TRUE	0.120967	FALSE	Hit only in Transcriptome	FALSE
TPR	0.424548	FALSE	0.984324	TRUE	Hit only in Proteome	FALSE
ODR4	0.327626	FALSE	-0.169781	FALSE	No hit	FALSE
PLA2G4A	-7.42272	TRUE	-2.66715	TRUE	Hit in both	FALSE
UCHL5	2.07918	TRUE	1.30587	TRUE	Hit in both	FALSE
CDC73	0.34545	FALSE	1.17696	TRUE	Hit only in Proteome	FALSE
NEK7	-2.39522	TRUE	-1.03705	TRUE	Hit in both	FALSE
PTPRC	-1.35185	FALSE	-0.136906	FALSE	No hit	FALSE
ZNF281	0.268542	FALSE	1.02552	TRUE	Hit only in Proteome	FALSE
KIF14	1.20024	TRUE	-0.122401	FALSE	Hit only in Transcriptome	FALSE
CAMSAP2	-0.0355396	FALSE	-0.492087	FALSE	No hit	FALSE
TMEM9	0.11277	FALSE	0.716566	TRUE	Hit only in Proteome	FALSE
CSRP1	-3.25823	TRUE	-2.56147	TRUE	Hit in both	FALSE
NAV1	-3.90675	TRUE	-1.93844	TRUE	Hit in both	FALSE
IPO9	0.383274	FALSE	0.143563	FALSE	No hit	FALSE
LMOD1	-11.1747	TRUE	-3.0618	TRUE	Hit in both	FALSE
RNPEP	-0.67668	FALSE	-0.372401	FALSE	No hit	FALSE
UBE2T	0.996518	FALSE	1.61462	TRUE	Hit only in Proteome	FALSE
RABIF	-0.577195	FALSE	-0.0988812	FALSE	No hit	FALSE
KLHL12	-0.1417	FALSE	0.275861	FALSE	No hit	FALSE
CYB5R1	-2.11103	TRUE	-2.04211	TRUE	Hit in both	FALSE
ATP2B4	-5.21011	TRUE	-2.95708	TRUE	Hit in both	FALSE
ZC3H11A	-0.135429	FALSE	0.596088	TRUE	Hit only in Proteome	FALSE
RBBP5	0.742531	FALSE	0.583306	FALSE	No hit	FALSE
NUCKS1	0.708314	FALSE	0.410954	FALSE	No hit	FALSE
RAB29	-1.54432	TRUE	-1.67974	TRUE	Hit in both	FALSE
SRGAP2	0.790927	FALSE	0.65644	TRUE	Hit only in Proteome	FALSE
EIF2D	0.658771	FALSE	0.229476	FALSE	No hit	FALSE
MAPKAPK2	-0.833409	FALSE	0.477306	FALSE	No hit	FALSE
PFKFB2	-0.218751	FALSE	-0.277395	FALSE	No hit	FALSE
CD55	3.37279	TRUE	2.42111	TRUE	Hit in both	FALSE
CD46	0.155081	FALSE	0.226271	FALSE	No hit	FALSE
RCOR3	0.318881	FALSE	1.11907	TRUE	Hit only in Proteome	FALSE
SLC30A1	-0.887429	FALSE	-0.0880855	FALSE	No hit	FALSE
INTS7	0.902715	FALSE	-0.181733	FALSE	No hit	FALSE
DTL	1.59351	TRUE	2.36784	TRUE	Hit in both	FALSE
PPP2R5A	0.764887	FALSE	0.71572	TRUE	Hit only in Proteome	FALSE
NSL1	0.512566	FALSE	0.627828	TRUE	Hit only in Proteome	FALSE
SMYD2	-0.274484	FALSE	-0.0727826	FALSE	No hit	FALSE
PTPN14	-0.504161	FALSE	-1.20833	TRUE	Hit only in Proteome	FALSE
CENPF	0.957349	FALSE	1.18718	TRUE	Hit only in Proteome	FALSE
KCTD3	-0.18274	FALSE	-0.147812	FALSE	No hit	FALSE
GPATCH2	-0.549901	FALSE	0.166919	FALSE	No hit	FALSE
RRP15	0.582573	FALSE	1.51246	TRUE	Hit only in Proteome	FALSE
TGFB2	0.291401	FALSE	0.498608	FALSE	No hit	FALSE
LYPLAL1	0.150212	FALSE	0.689235	TRUE	Hit only in Proteome	FALSE
BPNT1	0.769175	FALSE	1.11621	TRUE	Hit only in Proteome	FALSE
IARS2	0.370529	FALSE	0.502184	FALSE	No hit	FALSE
RAB3GAP2	-0.12508	FALSE	-0.600097	TRUE	Hit only in Proteome	FALSE
MIA3	-0.261867	FALSE	-0.360338	FALSE	No hit	FALSE
AIDA	-1.11344	TRUE	-0.835966	TRUE	Hit in both	FALSE
BROX	-0.323484	FALSE	0.165766	FALSE	No hit	FALSE
CAPN2	-2.09786	TRUE	-1.73157	TRUE	Hit in both	FALSE
TP53BP2	0.450188	FALSE	0.162237	FALSE	No hit	FALSE
FBXO28	0.403298	FALSE	0.381239	FALSE	No hit	FALSE
DEGS1	-1.02638	TRUE	-1.58533	TRUE	Hit in both	FALSE
NVL	1.20198	TRUE	1.48816	TRUE	Hit in both	FALSE
WDR26	-0.492619	FALSE	0.085221	FALSE	No hit	FALSE
LBR	0.916583	FALSE	-1.08964	TRUE	Hit only in Proteome	FALSE
ENAH	-0.644446	FALSE	-0.497882	FALSE	No hit	FALSE
SRP9	0.337653	FALSE	1.71464	TRUE	Hit only in Proteome	FALSE
EPHX1	-1.47226	TRUE	-1.11472	TRUE	Hit in both	FALSE
PYCR2	0.59683	FALSE	0.0285257	FALSE	No hit	FALSE
SDE2	0.839834	FALSE	1.26999	TRUE	Hit only in Proteome	FALSE
ACBD3	-1.23749	TRUE	-0.962504	TRUE	Hit in both	FALSE
PARP1	1.71918	TRUE	1.9524	TRUE	Hit in both	TRUE
CDC42BPA	-0.382447	FALSE	-0.776382	TRUE	Hit only in Proteome	FALSE
MRPL55	0.64245	FALSE	0.859873	TRUE	Hit only in Proteome	FALSE
GUK1	-0.539612	FALSE	-0.0875457	FALSE	No hit	FALSE
IBA57	1.67979	TRUE	1.73605	TRUE	Hit in both	FALSE
RAB4A	0.342348	FALSE	0.237249	FALSE	No hit	FALSE
NUP133	0.706987	FALSE	0.736328	TRUE	Hit only in Proteome	FALSE
ABCB10	2.23227	TRUE	1.24705	TRUE	Hit in both	FALSE
TAF5L	0.875946	FALSE	0.521803	FALSE	No hit	FALSE
URB2	1.97002	TRUE	0.0309934	FALSE	Hit only in Transcriptome	FALSE
GALNT2	-1.62887	TRUE	-1.52106	TRUE	Hit in both	FALSE
COG2	1.18128	TRUE	-0.935156	TRUE	Hit in both	FALSE
C1orf198	0.418274	FALSE	0.36161	FALSE	No hit	FALSE
TTC13	0.612317	FALSE	-0.109559	FALSE	No hit	FALSE
C1orf131	0.335234	FALSE	1.47025	TRUE	Hit only in Proteome	FALSE
GNPAT	-0.381307	FALSE	-0.531383	FALSE	No hit	FALSE
EXOC8	0.0939809	FALSE	-0.852666	TRUE	Hit only in Proteome	FALSE
EGLN1	-0.27042	FALSE	0.150438	FALSE	No hit	FALSE
TSNAX	0.00890862	FALSE	0.71685	TRUE	Hit only in Proteome	FALSE
NTPCR	0.202434	FALSE	0.598185	TRUE	Hit only in Proteome	FALSE
TARBP1	0.985258	FALSE	-0.350882	FALSE	No hit	FALSE
IRF2BP2	-0.327325	FALSE	0.482207	FALSE	No hit	FALSE
TOMM20	1.40405	TRUE	1.32409	TRUE	Hit in both	FALSE
RBM34	0.385139	FALSE	0.137776	FALSE	No hit	FALSE
ARID4B	-0.263613	FALSE	0.502597	FALSE	No hit	FALSE
GGPS1	-0.947052	FALSE	-0.349162	FALSE	No hit	FALSE
TBCE	1.11434	TRUE	0.319574	FALSE	Hit only in Transcriptome	FALSE
TBCE	0.772474	FALSE	0.319574	FALSE	No hit	FALSE
LGALS8	-2.14485	TRUE	-2.36244	TRUE	Hit in both	FALSE
HEATR1	1.31092	TRUE	0.198769	FALSE	Hit only in Transcriptome	FALSE
MTR	1.16431	TRUE	0.863063	TRUE	Hit in both	FALSE
FH	0.570942	FALSE	0.684987	TRUE	Hit only in Proteome	FALSE
CHML	2.33439	TRUE	1.65419	TRUE	Hit in both	FALSE
CEP170	-0.795297	FALSE	-0.89826	TRUE	Hit only in Proteome	FALSE
COX20	1.33905	TRUE	-0.666138	TRUE	Hit in both	FALSE
HNRNPU	1.2309	TRUE	0.908301	TRUE	Hit in both	FALSE
SMYD3	-0.471957	FALSE	0.731103	TRUE	Hit only in Proteome	FALSE
TFB2M	1.39815	TRUE	0.992243	TRUE	Hit in both	TRUE
SCCPDH	-0.301218	FALSE	0.192614	FALSE	No hit	FALSE
AHCTF1	1.33068	TRUE	-0.245063	FALSE	Hit only in Transcriptome	FALSE
SH3BP5L	-0.784437	FALSE	-0.243451	FALSE	No hit	FALSE
ZMYND11	0.326466	FALSE	0.00823955	FALSE	No hit	FALSE
DIP2C	-1.24749	TRUE	-1.824	TRUE	Hit in both	FALSE
LARP4B	0.571937	FALSE	1.07327	TRUE	Hit only in Proteome	FALSE
GTPBP4	1.37018	TRUE	1.2424	TRUE	Hit in both	FALSE
IDI1	0.802886	FALSE	0.830181	TRUE	Hit only in Proteome	FALSE
WDR37	-0.764699	FALSE	-0.172393	FALSE	No hit	FALSE
PFKP	-0.294478	FALSE	-0.638593	TRUE	Hit only in Proteome	FALSE
PITRM1	-0.827903	FALSE	-0.362032	FALSE	No hit	FALSE
AKR1C3	-14.4166	TRUE	-3.35996	TRUE	Hit in both	FALSE
GDI2	0.22718	FALSE	0.0504413	FALSE	No hit	FALSE
RBM17	0.765388	FALSE	0.28262	FALSE	No hit	FALSE
PFKFB3	2.12401	TRUE	1.71922	TRUE	Hit in both	FALSE
ITIH2	2.72578	FALSE	-1.46318	TRUE	Hit only in Proteome	FALSE
KIN	-0.283849	FALSE	0.923109	TRUE	Hit only in Proteome	FALSE
UPF2	0.292419	FALSE	0.436573	FALSE	No hit	FALSE
DHTKD1	1.1833	TRUE	1.21965	TRUE	Hit in both	FALSE
SEC61A2	-0.15218	FALSE	-0.836181	TRUE	Hit only in Proteome	FALSE
NUDT5	1.58644	TRUE	1.80544	TRUE	Hit in both	FALSE
CDC123	1.19878	TRUE	1.18073	TRUE	Hit in both	FALSE
CAMK1D	1.29591	TRUE	1.49193	TRUE	Hit in both	FALSE
OPTN	-4.04856	TRUE	-3.36568	TRUE	Hit in both	FALSE
MCM10	1.615	TRUE	0.912396	TRUE	Hit in both	FALSE
PHYH	-0.934167	FALSE	-0.586349	TRUE	Hit only in Proteome	FALSE
SEPHS1	1.92733	TRUE	0.904283	TRUE	Hit in both	FALSE
PRPF18	-0.634668	FALSE	0.500726	FALSE	No hit	FALSE
FRMD4A	-2.75254	TRUE	-1.92116	TRUE	Hit in both	FALSE
FAM107B	-2.78358	TRUE	-2.30513	TRUE	Hit in both	FALSE
HSPA14	1.41201	TRUE	1.84003	TRUE	Hit in both	FALSE
RPP38	1.09069	TRUE	-0.213797	FALSE	Hit only in Transcriptome	FALSE
NMT2	-0.779553	FALSE	-0.921973	TRUE	Hit only in Proteome	FALSE
PTER	1.53674	TRUE	1.34555	TRUE	Hit in both	FALSE
RSU1	-0.535423	FALSE	-0.572214	FALSE	No hit	FALSE
TRDMT1	0.922027	FALSE	0.490566	FALSE	No hit	FALSE
VIM	-1.22839	TRUE	-1.85566	TRUE	Hit in both	FALSE
STAM	-0.593316	FALSE	-0.881312	TRUE	Hit only in Proteome	FALSE
NSUN6	1.84219	TRUE	0.936412	TRUE	Hit in both	FALSE
PLXDC2	-2.53823	TRUE	-1.34265	TRUE	Hit in both	FALSE
MLLT10	1.20052	TRUE	2.36139	TRUE	Hit in both	FALSE
DNAJC1	0.0965136	FALSE	-0.109331	FALSE	No hit	FALSE
PIP4K2A	-1.15845	TRUE	-1.08833	TRUE	Hit in both	FALSE
KIAA1217	-3.91753	TRUE	-2.08847	TRUE	Hit in both	FALSE
ARHGAP21	-0.488411	FALSE	-1.0431	TRUE	Hit only in Proteome	FALSE
PRTFDC1	1.1469	TRUE	0.894618	TRUE	Hit in both	FALSE
THNSL1	1.79389	TRUE	1.54143	TRUE	Hit in both	FALSE
APBB1IP	-13.6143	TRUE	-3.23507	TRUE	Hit in both	FALSE
PDSS1	2.00668	TRUE	0.40222	FALSE	Hit only in Transcriptome	FALSE
ABI1	-0.336293	FALSE	-0.569688	FALSE	No hit	FALSE
YME1L1	0.102209	FALSE	0.918725	TRUE	Hit only in Proteome	FALSE
ACBD5	0.188323	FALSE	-0.893105	TRUE	Hit only in Proteome	FALSE
RAB18	-0.469097	FALSE	-0.237535	FALSE	No hit	FALSE
WAC	0.647407	FALSE	1.06177	TRUE	Hit only in Proteome	FALSE
SVIL	-1.90876	TRUE	-1.84992	TRUE	Hit in both	FALSE
MTPAP	1.34338	TRUE	0.71624	TRUE	Hit in both	FALSE
ZEB1	-0.832696	FALSE	1.40052	TRUE	Hit only in Proteome	FALSE
ARHGAP12	-2.74904	TRUE	-1.86379	TRUE	Hit in both	FALSE
KIF5B	-0.573384	FALSE	-0.454382	FALSE	No hit	FALSE
ITGB1	-3.57571	TRUE	-1.85453	TRUE	Hit in both	FALSE
NRP1	-7.47734	TRUE	-3.49377	TRUE	Hit in both	FALSE
PARD3	1.15639	TRUE	0.264804	FALSE	Hit only in Transcriptome	FALSE
CUL2	0.0115002	FALSE	-0.0236715	FALSE	No hit	FALSE
CCNY	-0.516416	FALSE	-0.485849	FALSE	No hit	FALSE
BMS1	1.09024	TRUE	-0.42945	FALSE	Hit only in Transcriptome	FALSE
CSGALNACT2	-2.45897	TRUE	-0.589843	TRUE	Hit in both	FALSE
HNRNPF	1.11776	TRUE	1.25478	TRUE	Hit in both	FALSE
CXCL12	-14.8505	TRUE	-3.14008	TRUE	Hit in both	FALSE
NCOA4	-0.69749	FALSE	-1.95925	TRUE	Hit only in Proteome	FALSE
MAPK8	0.346001	FALSE	-0.127872	FALSE	No hit	FALSE
ARHGAP22	-4.25079	TRUE	-0.963691	TRUE	Hit in both	FALSE
PARG	0.848801	FALSE	0.958437	TRUE	Hit only in Proteome	FALSE
PRKG1	3.00694	TRUE	2.13575	TRUE	Hit in both	FALSE
CSTF2T	0.33781	FALSE	0.953641	TRUE	Hit only in Proteome	FALSE
ZWINT	0.710288	FALSE	1.07444	TRUE	Hit only in Proteome	FALSE
CISD1	0.224173	FALSE	-0.825192	TRUE	Hit only in Proteome	FALSE
UBE2D1	1.64209	TRUE	1.28684	TRUE	Hit in both	FALSE
TFAM	2.35704	TRUE	2.03903	TRUE	Hit in both	TRUE
BICC1	-2.27471	TRUE	-2.20738	TRUE	Hit in both	TRUE
CCDC6	0.59917	FALSE	0.716158	TRUE	Hit only in Proteome	FALSE
ANK3	0.691648	FALSE	0.386952	FALSE	No hit	FALSE
CDK1	0.937694	FALSE	1.62904	TRUE	Hit only in Proteome	FALSE
ARID5B	-0.880403	FALSE	-0.141863	FALSE	No hit	FALSE
ADO	-0.684435	FALSE	-0.213984	FALSE	No hit	FALSE
NRBF2	-0.78913	FALSE	-0.164811	FALSE	No hit	FALSE
JMJD1C	0.717808	FALSE	0.502379	FALSE	No hit	FALSE
REEP3	-2.26866	TRUE	-2.26606	TRUE	Hit in both	FALSE
SIRT1	0.73111	FALSE	1.02963	TRUE	Hit only in Proteome	FALSE
HERC4	-3.39437	TRUE	-2.49807	TRUE	Hit in both	FALSE
MYPN	-13.2012	TRUE	-2.06405	TRUE	Hit in both	FALSE
HNRNPH3	0.529409	FALSE	1.22906	TRUE	Hit only in Proteome	FALSE
RUFY2	-0.934824	FALSE	-1.25975	TRUE	Hit only in Proteome	FALSE
CCAR1	0.811686	FALSE	0.516389	FALSE	No hit	FALSE
DDX50	-0.0393353	FALSE	0.562247	FALSE	No hit	FALSE
DDX21	2.2201	TRUE	1.90224	TRUE	Hit in both	FALSE
VPS26A	-0.0928596	FALSE	-0.487797	FALSE	No hit	FALSE
SUPV3L1	2.07554	TRUE	1.31259	TRUE	Hit in both	FALSE
HK1	-1.5148	TRUE	-1.47388	TRUE	Hit in both	FALSE
TSPAN15	3.30674	TRUE	2.13281	TRUE	Hit in both	FALSE
AIFM2	-1.52351	TRUE	-1.37555	TRUE	Hit in both	FALSE
SAR1A	-0.942624	FALSE	-0.587268	TRUE	Hit only in Proteome	FALSE
PPA1	1.4508	TRUE	1.72394	TRUE	Hit in both	FALSE
PALD1	6.73142	TRUE	2.71649	TRUE	Hit in both	FALSE
SGPL1	-0.3426	FALSE	-0.769657	TRUE	Hit only in Proteome	FALSE
PCBD1	0.708076	FALSE	0.95468	TRUE	Hit only in Proteome	FALSE
PSAP	-2.22924	TRUE	-1.0008	TRUE	Hit in both	FALSE
CHST3	-0.665375	FALSE	-0.22094	FALSE	No hit	FALSE
ASCC1	1.04914	TRUE	0.194893	FALSE	Hit only in Transcriptome	FALSE
DNAJB12	-0.254358	FALSE	-0.266035	FALSE	No hit	FALSE
MICU1	-0.372975	FALSE	-0.124349	FALSE	No hit	FALSE
MCU	0.740136	FALSE	-0.413174	FALSE	No hit	FALSE
P4HA1	-0.496109	FALSE	0.272707	FALSE	No hit	FALSE
ECD	0.0263217	FALSE	0.102216	FALSE	No hit	FALSE
DNAJC9	0.43376	FALSE	0.855062	TRUE	Hit only in Proteome	FALSE
MRPS16	0.99619	FALSE	0.774804	TRUE	Hit only in Proteome	FALSE
ANXA7	-1.11339	TRUE	-0.821714	TRUE	Hit in both	TRUE
PPP3CB	-1.17263	TRUE	-0.282767	FALSE	Hit only in Transcriptome	FALSE
SEC24C	-0.334351	FALSE	-0.715954	TRUE	Hit only in Proteome	FALSE
FUT11	-1.63865	TRUE	-0.618412	TRUE	Hit in both	FALSE
CAMK2G	-0.380088	FALSE	-1.02762	TRUE	Hit only in Proteome	FALSE
PLAU	-10.2033	TRUE	-3.48468	TRUE	Hit in both	FALSE
VCL	-1.85749	TRUE	-1.69923	TRUE	Hit in both	FALSE
AP3M1	0.550122	FALSE	-0.523315	FALSE	No hit	FALSE
ADK	1.28919	TRUE	1.57881	TRUE	Hit in both	FALSE
VDAC2	0.874472	FALSE	0.509104	FALSE	No hit	FALSE
KCNMA1	-1.67532	TRUE	-1.63253	TRUE	Hit in both	FALSE
DLG5	-0.70467	FALSE	-0.989571	TRUE	Hit only in Proteome	FALSE
POLR3A	0.502641	FALSE	0.826181	TRUE	Hit only in Proteome	FALSE
RPS24	0.951025	FALSE	-0.0843745	FALSE	No hit	FALSE
PPIF	1.51999	TRUE	1.47734	TRUE	Hit in both	TRUE
ANXA11	-1.84414	TRUE	-1.62256	TRUE	Hit in both	FALSE
TSPAN14	0.354899	FALSE	0.235062	FALSE	No hit	FALSE
GHITM	0.674804	FALSE	0.118273	FALSE	No hit	FALSE
WAPL	0.778544	FALSE	1.05802	TRUE	Hit only in Proteome	FALSE
GLUD1	-0.0894447	FALSE	-0.536078	FALSE	No hit	FALSE
MINPP1	0.38037	FALSE	0.305378	FALSE	No hit	FALSE
PAPSS2	-1.27897	TRUE	-1.33259	TRUE	Hit in both	FALSE
ATAD1	0.324784	FALSE	0.673643	TRUE	Hit only in Proteome	FALSE
PTEN	-0.772652	FALSE	-0.727672	TRUE	Hit only in Proteome	FALSE
STAMBPL1	-10.8824	TRUE	-1.50746	TRUE	Hit in both	FALSE
FAS	-6.73389	TRUE	-3.05504	TRUE	Hit in both	FALSE
LIPA	-1.26161	TRUE	-0.399917	FALSE	Hit only in Transcriptome	FALSE
IFIT3	-5.74453	TRUE	-3.00307	TRUE	Hit in both	FALSE
IFIT1	-4.50174	TRUE	-1.83917	TRUE	Hit in both	FALSE
IFIT5	-4.67805	TRUE	-2.97538	TRUE	Hit in both	TRUE
KIF20B	0.658329	FALSE	0.987827	TRUE	Hit only in Proteome	FALSE
RPP30	-0.143664	FALSE	0.318687	FALSE	No hit	FALSE
BTAF1	0.979655	FALSE	0.250257	FALSE	No hit	FALSE
IDE	0.436839	FALSE	0.643226	TRUE	Hit only in Proteome	FALSE
KIF11	0.887836	FALSE	1.39551	TRUE	Hit only in Proteome	FALSE
EXOC6	1.91896	TRUE	0.647402	TRUE	Hit in both	FALSE
MYOF	-1.57586	TRUE	-2.57207	TRUE	Hit in both	FALSE
CEP55	-0.341753	FALSE	0.529672	FALSE	No hit	FALSE
NOC3L	0.817829	FALSE	0.302819	FALSE	No hit	FALSE
HELLS	1.20936	TRUE	2.02512	TRUE	Hit in both	FALSE
PDLIM1	0.514192	FALSE	0.638669	TRUE	Hit only in Proteome	FALSE
SORBS1	6.39587	TRUE	2.16887	TRUE	Hit in both	FALSE
ALDH18A1	0.771147	FALSE	0.291191	FALSE	No hit	FALSE
TCTN3	-0.61227	FALSE	0.021083	FALSE	No hit	FALSE
ENTPD1	-0.282153	FALSE	-4.62008	TRUE	Hit only in Proteome	FALSE
TM9SF3	-0.62547	FALSE	-1.02101	TRUE	Hit only in Proteome	FALSE
RRP12	1.23751	TRUE	0.0123596	FALSE	Hit only in Transcriptome	FALSE
PGAM1	0.250948	FALSE	0.374431	FALSE	No hit	FALSE
MMS19	1.0948	TRUE	0.437193	FALSE	Hit only in Transcriptome	FALSE
UBTD1	-2.7326	TRUE	-0.730824	TRUE	Hit in both	FALSE
PI4K2A	-1.11199	TRUE	-1.16891	TRUE	Hit in both	FALSE
MARVELD1	-0.888221	FALSE	-1.32499	TRUE	Hit only in Proteome	FALSE
GOT1	0.959442	FALSE	0.940056	TRUE	Hit only in Proteome	FALSE
COX15	1.34507	TRUE	0.788709	TRUE	Hit in both	FALSE
DNMBP	-0.167011	FALSE	-0.0600624	FALSE	No hit	FALSE
ERLIN1	-1.25289	TRUE	-1.18095	TRUE	Hit in both	FALSE
CHUK	0.230189	FALSE	0.259244	FALSE	No hit	FALSE
CWF19L1	1.12328	TRUE	1.44641	TRUE	Hit in both	FALSE
SCD	3.1452	TRUE	0.818433	FALSE	Hit only in Transcriptome	FALSE
HIF1AN	-1.05209	TRUE	-0.870334	TRUE	Hit in both	FALSE
MRPL43	-0.490913	FALSE	0.823914	TRUE	Hit only in Proteome	FALSE
LZTS2	0.255453	FALSE	0.243967	FALSE	No hit	FALSE
SFXN3	-2.29493	TRUE	-1.09467	TRUE	Hit in both	FALSE
DPCD	-0.218675	FALSE	-0.0233558	FALSE	No hit	FALSE
NPM3	2.02001	TRUE	2.03107	TRUE	Hit in both	FALSE
HPS6	-0.398688	FALSE	-0.711894	TRUE	Hit only in Proteome	FALSE
NOLC1	3.43859	TRUE	2.23237	TRUE	Hit in both	FALSE
GBF1	-0.643815	FALSE	-0.981793	TRUE	Hit only in Proteome	FALSE
NFKB2	-1.21283	TRUE	-0.84288	TRUE	Hit in both	FALSE
ACTR1A	-1.37947	TRUE	-0.697778	TRUE	Hit in both	FALSE
SUFU	-0.54616	FALSE	0.159132	FALSE	No hit	FALSE
ARL3	-1.33058	TRUE	-0.986207	TRUE	Hit in both	FALSE
SFXN2	2.87447	TRUE	1.61867	TRUE	Hit in both	FALSE
NT5C2	0.847489	FALSE	0.908353	TRUE	Hit only in Proteome	FALSE
INA	-0.822316	FALSE	-0.181418	FALSE	No hit	FALSE
TAF5	1.39951	TRUE	0.854282	TRUE	Hit in both	FALSE
PDCD11	1.99209	TRUE	0.315108	FALSE	Hit only in Transcriptome	FALSE
SH3PXD2A	0.537371	FALSE	-0.567609	FALSE	No hit	FALSE
SLK	1.06804	TRUE	1.17842	TRUE	Hit in both	FALSE
GSTO1	-1.43171	TRUE	-2.32289	TRUE	Hit in both	FALSE
ITPRIP	-2.58824	TRUE	-1.17785	TRUE	Hit in both	FALSE
XPNPEP1	-0.794285	FALSE	-0.49743	FALSE	No hit	FALSE
ADD3	-2.09834	TRUE	-2.25323	TRUE	Hit in both	FALSE
SMNDC1	0.704041	FALSE	1.77403	TRUE	Hit only in Proteome	FALSE
SMC3	0.659528	FALSE	1.61626	TRUE	Hit only in Proteome	FALSE
PDCD4	0.748945	FALSE	2.07416	TRUE	Hit only in Proteome	FALSE
SHOC2	-1.4794	TRUE	-0.782685	TRUE	Hit in both	FALSE
ZDHHC6	0.0636051	FALSE	-0.661753	TRUE	Hit only in Proteome	FALSE
VTI1A	0.489792	FALSE	-0.164669	FALSE	No hit	FALSE
TCF7L2	2.27816	TRUE	1.93596	TRUE	Hit in both	FALSE
CASP7	-0.103021	FALSE	0.0210063	FALSE	No hit	FALSE
NHLRC2	0.849673	FALSE	0.593808	TRUE	Hit only in Proteome	FALSE
CCDC186	-0.205535	FALSE	-0.0187589	FALSE	No hit	FALSE
ABLIM1	0.173538	FALSE	-0.990996	TRUE	Hit only in Proteome	FALSE
TRUB1	0.956067	FALSE	1.08422	TRUE	Hit only in Proteome	FALSE
HSPA12A	-8.23112	TRUE	-2.92237	TRUE	Hit in both	FALSE
SHTN1	-3.19972	TRUE	-0.695376	TRUE	Hit in both	FALSE
PDZD8	0.72867	FALSE	0.0395479	FALSE	No hit	FALSE
CACUL1	0.768654	FALSE	0.793022	TRUE	Hit only in Proteome	FALSE
EIF3A	0.267736	FALSE	-0.276843	FALSE	No hit	FALSE
SFXN4	1.81734	TRUE	0.719387	TRUE	Hit in both	FALSE
PRDX3	1.02126	TRUE	1.31334	TRUE	Hit in both	FALSE
RGS10	0.425015	FALSE	0.522361	FALSE	No hit	FALSE
TIAL1	0.259566	FALSE	0.281546	FALSE	No hit	FALSE
BAG3	-1.78321	TRUE	-0.854859	TRUE	Hit in both	FALSE
INPP5F	-0.161632	FALSE	0.268406	FALSE	No hit	FALSE
MCMBP	1.05164	TRUE	1.58274	TRUE	Hit in both	FALSE
SEC23IP	0.0595648	FALSE	-0.430685	FALSE	No hit	FALSE
WDR11	0.0196458	FALSE	-0.123995	FALSE	No hit	FALSE
NSMCE4A	1.31378	TRUE	1.67779	TRUE	Hit in both	FALSE
TACC2	0.804717	FALSE	0.401327	FALSE	No hit	FALSE
HTRA1	-9.24405	TRUE	-3.66029	TRUE	Hit in both	FALSE
ACADSB	1.12378	TRUE	1.01367	TRUE	Hit in both	FALSE
BUB3	0.445339	FALSE	1.05246	TRUE	Hit only in Proteome	FALSE
OAT	-1.72775	TRUE	-0.805648	TRUE	Hit in both	FALSE
CTBP2	0.744696	FALSE	1.06793	TRUE	Hit only in Proteome	FALSE
EDRF1	1.37806	TRUE	0.918827	TRUE	Hit in both	FALSE
BCCIP	1.11825	TRUE	1.72017	TRUE	Hit in both	FALSE
ADAM12	-14.501	TRUE	-3.40709	TRUE	Hit in both	FALSE
DOCK1	-0.241807	FALSE	-0.591056	TRUE	Hit only in Proteome	FALSE
MKI67	1.48726	TRUE	-0.362987	FALSE	Hit only in Transcriptome	FALSE
MGMT	0.33979	FALSE	1.68974	TRUE	Hit only in Proteome	FALSE
GLRX3	0.508163	FALSE	0.611288	TRUE	Hit only in Proteome	FALSE
PPP2R2D	0.231455	FALSE	0.330141	FALSE	No hit	FALSE
TUBGCP2	0.301473	FALSE	0.222402	FALSE	No hit	FALSE
ECHS1	0.337097	FALSE	0.813481	TRUE	Hit only in Proteome	FALSE
BET1L	-0.642935	FALSE	-0.808886	TRUE	Hit only in Proteome	FALSE
RIC8A	-0.533299	FALSE	-0.27456	FALSE	No hit	FALSE
PSMD13	-0.0842508	FALSE	0.0371197	FALSE	No hit	FALSE
PTDSS2	0.906339	FALSE	-0.484237	FALSE	No hit	FALSE
RNH1	-2.26588	TRUE	-1.70642	TRUE	Hit in both	TRUE
HRAS	-0.438529	FALSE	-1.14759	TRUE	Hit only in Proteome	FALSE
PHRF1	0.448904	FALSE	-0.312769	FALSE	No hit	FALSE
EPS8L2	-6.98749	TRUE	-1.65707	TRUE	Hit in both	FALSE
TALDO1	0.1234	FALSE	0.349026	FALSE	No hit	FALSE
SLC25A22	0.899899	FALSE	0.349402	FALSE	No hit	FALSE
RPLP2	1.69196	TRUE	-0.226977	FALSE	Hit only in Transcriptome	FALSE
CD151	-2.91727	TRUE	-1.47447	FALSE	Hit only in Transcriptome	FALSE
TSPAN4	-1.08352	TRUE	-1.22493	TRUE	Hit in both	FALSE
CHID1	0.166859	FALSE	0.424114	FALSE	No hit	FALSE
AP2A2	-0.117859	FALSE	-0.403288	FALSE	No hit	FALSE
TOLLIP	-1.31599	TRUE	-1.3173	TRUE	Hit in both	FALSE
MOB2	0.0628986	FALSE	0.215072	FALSE	No hit	FALSE
CTSD	-2.0942	TRUE	-1.0608	TRUE	Hit in both	FALSE
MRPL23	1.38914	TRUE	0.597777	TRUE	Hit in both	FALSE
CD81	-1.51925	TRUE	-1.8172	TRUE	Hit in both	FALSE
NAP1L4	0.26318	FALSE	0.930692	TRUE	Hit only in Proteome	FALSE
OSBPL5	-3.17989	TRUE	-2.67492	TRUE	Hit in both	FALSE
NUP98	0.884004	FALSE	0.558086	FALSE	No hit	FALSE
RHOG	-1.51419	TRUE	-1.72999	TRUE	Hit in both	FALSE
STIM1	0.715212	FALSE	0.619568	TRUE	Hit only in Proteome	FALSE
RRM1	0.717684	FALSE	1.64354	TRUE	Hit only in Proteome	FALSE
TRIM21	-4.7475	TRUE	-1.88322	TRUE	Hit in both	FALSE
TRIM5	-9.192	TRUE	-1.79698	TRUE	Hit in both	FALSE
TRIM22	-15.3176	TRUE	-2.56599	TRUE	Hit in both	FALSE
TRIM3	-2.27722	TRUE	-1.19537	TRUE	Hit in both	FALSE
ARFIP2	-0.248925	FALSE	-0.610215	TRUE	Hit only in Proteome	FALSE
RRP8	0.650502	FALSE	0.357331	FALSE	No hit	FALSE
ILK	-1.25213	FALSE	-2.0769	TRUE	Hit only in Proteome	FALSE
TAF10	-0.0650807	FALSE	1.14705	TRUE	Hit only in Proteome	FALSE
TPP1	-1.97711	TRUE	-0.956267	TRUE	Hit in both	FALSE
MRPL17	-0.281714	FALSE	1.20209	TRUE	Hit only in Proteome	FALSE
NLRP10	-7.56569	TRUE	-2.68195	TRUE	Hit in both	FALSE
EIF3F	0.573212	FALSE	0.611133	TRUE	Hit only in Proteome	FALSE
RPL27A	1.31413	TRUE	-0.960032	TRUE	Hit in both	FALSE
TMEM9B	-2.56861	TRUE	-1.25504	TRUE	Hit in both	FALSE
TMEM41B	0.210916	FALSE	-0.733812	TRUE	Hit only in Proteome	FALSE
IPO7	1.38561	TRUE	0.707933	TRUE	Hit in both	FALSE
SWAP70	0.806779	FALSE	0.47014	FALSE	No hit	FALSE
SBF2	0.0993579	FALSE	-1.10495	TRUE	Hit only in Proteome	FALSE
CTR9	-0.107629	FALSE	1.34818	TRUE	Hit only in Proteome	FALSE
EIF4G2	-0.0478002	FALSE	0.340118	FALSE	No hit	FALSE
USP47	-1.06858	TRUE	-0.637632	TRUE	Hit in both	FALSE
MICAL2	-5.81076	TRUE	-2.4984	TRUE	Hit in both	FALSE
PARVA	-2.19743	TRUE	-2.04066	TRUE	Hit in both	FALSE
TEAD1	-1.42698	TRUE	-0.343167	FALSE	Hit only in Transcriptome	FALSE
FAR1	0.510149	FALSE	-0.220306	FALSE	No hit	FALSE
RRAS2	-1.37209	TRUE	-1.36792	TRUE	Hit in both	FALSE
COPB1	-0.878467	FALSE	-0.95651	TRUE	Hit only in Proteome	FALSE
PSMA1	0.0421538	FALSE	0.356423	FALSE	No hit	FALSE
RPS13	1.50407	TRUE	0.00536494	FALSE	Hit only in Transcriptome	FALSE
PIK3C2A	0.806031	FALSE	0.158288	FALSE	No hit	FALSE
SAAL1	1.28294	TRUE	1.81156	TRUE	Hit in both	FALSE
HPS5	-0.482986	FALSE	-1.39171	TRUE	Hit only in Proteome	FALSE
GTF2H1	-0.00356689	FALSE	0.657495	TRUE	Hit only in Proteome	FALSE
LDHA	-0.668721	FALSE	-0.512268	FALSE	No hit	FALSE
TSG101	-0.657965	FALSE	-0.710744	TRUE	Hit only in Proteome	FALSE
UEVLD	-1.20314	TRUE	-0.918716	TRUE	Hit in both	FALSE
SPTY2D1	-0.602251	FALSE	-0.406903	FALSE	No hit	FALSE
HTATIP2	-3.70042	TRUE	-1.6284	TRUE	Hit in both	FALSE
PRMT3	1.60618	TRUE	1.07425	TRUE	Hit in both	FALSE
SVIP	1.44122	TRUE	0.615108	TRUE	Hit in both	FALSE
LIN7C	-0.044932	FALSE	0.948859	TRUE	Hit only in Proteome	FALSE
ARL14EP	-0.517184	FALSE	0.556102	FALSE	No hit	FALSE
RCN1	-1.35459	TRUE	-0.416558	FALSE	Hit only in Transcriptome	FALSE
EIF3M	0.618836	FALSE	0.568374	FALSE	No hit	FALSE
QSER1	0.941417	FALSE	0.864816	TRUE	Hit only in Proteome	FALSE
TCP11L1	-1.45939	TRUE	-1.09852	TRUE	Hit in both	FALSE
CSTF3	0.983419	FALSE	0.80206	TRUE	Hit only in Proteome	FALSE
CD59	-3.56373	TRUE	-2.86025	TRUE	Hit in both	FALSE
FBXO3	-0.281263	FALSE	-0.126103	FALSE	No hit	FALSE
CAPRIN1	0.340784	FALSE	0.536697	FALSE	No hit	TRUE
NAT10	1.98626	TRUE	0.765893	TRUE	Hit in both	FALSE
CAT	0.353329	FALSE	0.844317	TRUE	Hit only in Proteome	FALSE
APIP	2.08433	TRUE	2.14328	TRUE	Hit in both	FALSE
PDHX	1.926	TRUE	1.79872	TRUE	Hit in both	FALSE
CD44	-1.18281	TRUE	-1.12395	TRUE	Hit in both	FALSE
COMMD9	-0.101916	FALSE	-0.704013	TRUE	Hit only in Proteome	FALSE
TRAF6	-0.219773	FALSE	0.311575	FALSE	No hit	FALSE
API5	1.0941	TRUE	1.63616	TRUE	Hit in both	FALSE
TTC17	0.258689	FALSE	-0.223134	FALSE	No hit	FALSE
HSD17B12	0.0281284	FALSE	-0.304027	FALSE	No hit	FALSE
ALKBH3	0.0462219	FALSE	-0.101896	FALSE	No hit	FALSE
EXT2	-1.88599	TRUE	-0.835303	TRUE	Hit in both	FALSE
CD82	-6.90937	TRUE	-3.1652	TRUE	Hit in both	FALSE
PEX16	-0.133606	FALSE	-0.512649	FALSE	No hit	FALSE
PHF21A	0.49578	FALSE	0.69952	TRUE	Hit only in Proteome	FALSE
DGKZ	-0.187296	FALSE	-0.260437	FALSE	No hit	FALSE
ATG13	0.13262	FALSE	0.0122175	FALSE	No hit	FALSE
ARHGAP1	-2.71934	TRUE	-2.32998	TRUE	Hit in both	FALSE
CKAP5	1.39434	TRUE	0.225188	FALSE	Hit only in Transcriptome	FALSE
ARFGAP2	0.522101	FALSE	0.226264	FALSE	No hit	FALSE
PACSIN3	-0.0132404	FALSE	0.172544	FALSE	No hit	FALSE
DDB2	-2.68448	TRUE	-1.44522	TRUE	Hit in both	FALSE
ACP2	-2.04303	TRUE	-1.17313	TRUE	Hit in both	FALSE
MADD	-0.577971	FALSE	-0.440457	FALSE	No hit	FALSE
PSMC3	-0.283022	FALSE	0.123444	FALSE	No hit	FALSE
CELF1	0.495949	FALSE	0.377479	FALSE	No hit	FALSE
NDUFS3	0.688532	FALSE	0.867191	TRUE	Hit only in Proteome	FALSE
KBTBD4	-0.208571	FALSE	-0.279436	FALSE	No hit	FALSE
MTCH2	0.217607	FALSE	1.07987	TRUE	Hit only in Proteome	FALSE
FNBP4	1.23818	TRUE	0.823684	TRUE	Hit in both	FALSE
NUP160	1.67377	TRUE	0.518277	FALSE	Hit only in Transcriptome	FALSE
PTPRJ	-0.975548	FALSE	-1.14722	TRUE	Hit only in Proteome	FALSE
TNKS1BP1	-1.63341	TRUE	-0.606728	TRUE	Hit in both	FALSE
SSRP1	1.56136	TRUE	1.9165	TRUE	Hit in both	FALSE
SLC43A3	2.12767	TRUE	0.578004	FALSE	Hit only in Transcriptome	FALSE
CLP1	-0.114204	FALSE	1.03651	TRUE	Hit only in Proteome	FALSE
ZDHHC5	-0.303886	FALSE	-0.836614	TRUE	Hit only in Proteome	FALSE
TMX2	0.783022	FALSE	0.196416	FALSE	No hit	FALSE
CTNND1	-1.00115	TRUE	-0.910951	TRUE	Hit in both	FALSE
LPXN	-3.65759	TRUE	-2.51681	TRUE	Hit in both	FALSE
FAM111B	-0.0388307	FALSE	1.0069	TRUE	Hit only in Proteome	FALSE
FAM111A	-6.4044	TRUE	-1.37952	TRUE	Hit in both	FALSE
OSBP	-0.00756165	FALSE	0.0416195	FALSE	No hit	FALSE
PATL1	0.125362	FALSE	-0.3355	FALSE	No hit	FALSE
MRPL16	1.2945	TRUE	0.256486	FALSE	Hit only in Transcriptome	FALSE
CCDC86	1.79988	TRUE	1.38664	TRUE	Hit in both	FALSE
PRPF19	1.30497	TRUE	1.33354	TRUE	Hit in both	FALSE
TMEM109	-0.550865	FALSE	-0.189829	FALSE	No hit	FALSE
DDB1	0.216015	FALSE	0.290993	FALSE	No hit	FALSE
TKFC	0.999228	FALSE	1.31852	TRUE	Hit only in Proteome	FALSE
CPSF7	0.984107	FALSE	0.767367	TRUE	Hit only in Proteome	TRUE
FEN1	1.41517	TRUE	1.71331	TRUE	Hit in both	FALSE
FADS2	2.40022	TRUE	0.649306	TRUE	Hit in both	FALSE
FADS1	1.89188	TRUE	0.56098	FALSE	Hit only in Transcriptome	FALSE
FADS3	-1.45361	TRUE	-1.36253	TRUE	Hit in both	FALSE
FTH1	-1.64255	TRUE	-2.49549	TRUE	Hit in both	FALSE
INCENP	0.995498	FALSE	0.357879	FALSE	No hit	FALSE
AHNAK	-1.95503	TRUE	-2.94074	TRUE	Hit in both	TRUE
TUT1	1.2564	TRUE	1.66911	TRUE	Hit in both	FALSE
MTA2	0.934835	FALSE	0.89513	TRUE	Hit only in Proteome	FALSE
EML3	-1.41505	TRUE	-0.941533	TRUE	Hit in both	FALSE
B3GAT3	-0.390348	FALSE	-0.458666	FALSE	No hit	FALSE
GANAB	-0.278165	FALSE	-0.165042	FALSE	No hit	FALSE
INTS5	0.365147	FALSE	0.0591759	FALSE	No hit	FALSE
C11orf98	2.73669	TRUE	0.556059	FALSE	Hit only in Transcriptome	FALSE
UBXN1	0.601195	FALSE	0.915469	TRUE	Hit only in Proteome	FALSE
HNRNPUL2	0.152177	FALSE	0.782905	TRUE	Hit only in Proteome	FALSE
TTC9C	0.0853051	FALSE	0.610527	TRUE	Hit only in Proteome	FALSE
POLR2G	0.293241	FALSE	0.344868	FALSE	No hit	FALSE
TAF6L	0.618272	FALSE	-0.311292	FALSE	No hit	FALSE
TMEM223	0.595405	FALSE	-0.363394	FALSE	No hit	FALSE
NXF1	0.0595508	FALSE	0.914532	TRUE	Hit only in Proteome	FALSE
STX5	-0.713182	FALSE	-0.618953	TRUE	Hit only in Proteome	FALSE
WDR74	2.39114	TRUE	1.76762	TRUE	Hit in both	FALSE
SLC3A2	1.1105	TRUE	1.49606	TRUE	Hit in both	FALSE
ATL3	-1.88849	TRUE	-1.86542	TRUE	Hit in both	FALSE
RTN3	0.346877	FALSE	0.535624	FALSE	No hit	FALSE
MARK2	0.679046	FALSE	0.219631	FALSE	No hit	FALSE
RCOR2	4.73439	TRUE	1.10972	TRUE	Hit in both	FALSE
OTUB1	0.169295	FALSE	0.0276926	FALSE	No hit	FALSE
MACROD1	2.48016	TRUE	1.66196	TRUE	Hit in both	FALSE
STIP1	0.908804	FALSE	1.00472	TRUE	Hit only in Proteome	FALSE
FKBP2	-0.661541	FALSE	-0.17788	FALSE	No hit	FALSE
PLCB3	-0.142547	FALSE	-0.00232316	FALSE	No hit	FALSE
BAD	-2.09676	TRUE	-1.04892	TRUE	Hit in both	FALSE
PRDX5	-0.247218	FALSE	0.648188	TRUE	Hit only in Proteome	FALSE
RPS6KA4	-1.29626	TRUE	-0.324781	FALSE	Hit only in Transcriptome	FALSE
SF1	0.94923	FALSE	0.667084	TRUE	Hit only in Proteome	FALSE
MAP4K2	-0.891833	FALSE	-1.0916	TRUE	Hit only in Proteome	FALSE
MEN1	0.48396	FALSE	0.750945	TRUE	Hit only in Proteome	FALSE
EHD1	-2.47232	TRUE	-1.78324	TRUE	Hit in both	FALSE
ATG2A	-0.798586	FALSE	-1.71797	TRUE	Hit only in Proteome	FALSE
PPP2R5B	-2.96895	TRUE	-1.50394	TRUE	Hit in both	FALSE
SNX15	0.45717	FALSE	-0.316783	FALSE	No hit	FALSE
CDCA5	1.04738	TRUE	0.111671	FALSE	Hit only in Transcriptome	FALSE
ZFPL1	-0.662419	FALSE	-0.79349	TRUE	Hit only in Proteome	FALSE
VPS51	0.719114	FALSE	-0.30102	FALSE	No hit	FALSE
FAU	1.09043	TRUE	-0.181301	FALSE	Hit only in Transcriptome	FALSE
SYVN1	-0.146217	FALSE	-0.933101	TRUE	Hit only in Proteome	FALSE
MRPL49	1.00209	TRUE	0.936956	TRUE	Hit in both	FALSE
CAPN1	-4.24651	TRUE	-2.88173	TRUE	Hit in both	FALSE
POLA2	0.541955	FALSE	1.06945	TRUE	Hit only in Proteome	FALSE
DPF2	0.0399731	FALSE	1.47691	TRUE	Hit only in Proteome	FALSE
FRMD8	-0.7867	FALSE	-1.73708	TRUE	Hit only in Proteome	FALSE
SCYL1	-1.22999	TRUE	-1.29929	TRUE	Hit in both	FALSE
EHBP1L1	-4.11131	TRUE	-2.01656	TRUE	Hit in both	FALSE
SIPA1	-2.15118	TRUE	-0.979632	TRUE	Hit in both	FALSE
RELA	-0.418169	FALSE	-0.546164	FALSE	No hit	FALSE
CFL1	-0.964803	FALSE	-0.632781	TRUE	Hit only in Proteome	FALSE
MUS81	-0.334381	FALSE	0.711228	TRUE	Hit only in Proteome	FALSE
FIBP	0.288231	FALSE	0.628007	TRUE	Hit only in Proteome	FALSE
C11orf68	-2.41433	TRUE	-1.39805	TRUE	Hit in both	FALSE
DRAP1	-2.31961	TRUE	0.423818	FALSE	Hit only in Transcriptome	FALSE
SART1	0.102331	FALSE	0.624822	TRUE	Hit only in Proteome	FALSE
EIF1AD	0.658667	FALSE	0.996259	TRUE	Hit only in Proteome	FALSE
SF3B2	0.231528	FALSE	0.606199	TRUE	Hit only in Proteome	FALSE
PACS1	-1.89844	TRUE	-1.36499	TRUE	Hit in both	FALSE
KLC2	0.0228682	FALSE	0.16124	FALSE	No hit	FALSE
RAB1B	-1.34385	TRUE	-1.27091	TRUE	Hit in both	FALSE
YIF1A	-0.811499	FALSE	-1.44329	TRUE	Hit only in Proteome	FALSE
CD248	-14.8828	TRUE	-3.8371	TRUE	Hit in both	FALSE
RIN1	-8.50044	TRUE	-1.88604	TRUE	Hit in both	FALSE
B4GAT1	-0.199095	FALSE	0.227425	FALSE	No hit	FALSE
MRPL11	1.41557	TRUE	1.39245	TRUE	Hit in both	FALSE
DPP3	0.174708	FALSE	1.00475	TRUE	Hit only in Proteome	FALSE
CCS	-1.75151	TRUE	-0.727389	TRUE	Hit in both	FALSE
RBM14	0.863926	FALSE	0.34156	FALSE	No hit	TRUE
RBM4B	-0.0641163	FALSE	0.842065	TRUE	Hit only in Proteome	FALSE
SPTBN2	7.35962	TRUE	2.48814	TRUE	Hit in both	FALSE
PC	0.382435	FALSE	0.212175	FALSE	No hit	FALSE
KDM2A	-0.488874	FALSE	0.542707	FALSE	No hit	FALSE
SSH3	-5.81354	TRUE	-1.85342	TRUE	Hit in both	FALSE
PPP1CA	-0.408998	FALSE	-0.238745	FALSE	No hit	FALSE
CORO1B	-1.5839	TRUE	-1.72153	TRUE	Hit in both	FALSE
AIP	-0.136455	FALSE	0.865506	TRUE	Hit only in Proteome	FALSE
GSTP1	0.877174	FALSE	1.13139	TRUE	Hit only in Proteome	FALSE
NDUFV1	0.971619	FALSE	0.717818	TRUE	Hit only in Proteome	FALSE
ALDH3B1	-1.19997	TRUE	-1.1418	TRUE	Hit in both	FALSE
NDUFS8	0.550195	FALSE	0.278857	FALSE	No hit	FALSE
TCIRG1	-3.7138	TRUE	-2.55845	TRUE	Hit in both	FALSE
CHKA	2.0366	TRUE	0.330156	FALSE	Hit only in Transcriptome	FALSE
PPP6R3	0.793301	FALSE	0.552221	FALSE	No hit	FALSE
CPT1A	0.221221	FALSE	-0.603705	TRUE	Hit only in Proteome	FALSE
MRPL21	1.5202	TRUE	0.748372	TRUE	Hit in both	FALSE
IGHMBP2	0.6207	FALSE	0.0409597	FALSE	No hit	FALSE
FADD	-1.00009	TRUE	-0.423414	FALSE	Hit only in Transcriptome	FALSE
PPFIA1	-0.435537	FALSE	-0.385814	FALSE	No hit	FALSE
CTTN	-2.66879	TRUE	-1.71751	TRUE	Hit in both	FALSE
DHCR7	1.50402	TRUE	-0.0932758	FALSE	Hit only in Transcriptome	FALSE
NADSYN1	-0.519376	FALSE	0.79067	TRUE	Hit only in Proteome	FALSE
NUMA1	0.214649	FALSE	0.414824	FALSE	No hit	FALSE
LAMTOR1	-0.886906	FALSE	-0.889394	TRUE	Hit only in Proteome	FALSE
INPPL1	0.837558	FALSE	-0.0244791	FALSE	No hit	FALSE
CLPB	1.01834	TRUE	0.506561	FALSE	Hit only in Transcriptome	FALSE
ARAP1	-1.27992	TRUE	-0.56826	FALSE	Hit only in Transcriptome	FALSE
FCHSD2	-0.397699	FALSE	-0.204802	FALSE	No hit	FALSE
ARHGEF17	-0.595808	FALSE	-1.35082	TRUE	Hit only in Proteome	FALSE
RAB6A	-0.654308	FALSE	-0.581466	FALSE	No hit	FALSE
MRPL48	1.03208	TRUE	1.13505	TRUE	Hit in both	FALSE
PAAF1	-0.113909	FALSE	0.209535	FALSE	No hit	FALSE
PPME1	1.31919	TRUE	1.18828	TRUE	Hit in both	FALSE
P4HA3	-7.26759	TRUE	-1.61767	TRUE	Hit in both	FALSE
PGM2L1	-2.97349	TRUE	-1.06081	TRUE	Hit in both	FALSE
POLD3	0.727473	FALSE	0.332339	FALSE	No hit	FALSE
RNF169	0.618974	FALSE	0.486151	FALSE	No hit	FALSE
SPCS2	-0.00683433	FALSE	-0.525641	FALSE	No hit	FALSE
ARRB1	-1.13807	TRUE	-0.325228	FALSE	Hit only in Transcriptome	FALSE
RPS3	1.57841	TRUE	0.507956	FALSE	Hit only in Transcriptome	FALSE
SERPINH1	-1.19196	TRUE	-0.55295	FALSE	Hit only in Transcriptome	FALSE
UVRAG	0.0886746	FALSE	-0.74251	TRUE	Hit only in Proteome	FALSE
THAP12	1.24342	TRUE	-0.00891619	FALSE	Hit only in Transcriptome	FALSE
EMSY	1.65732	TRUE	0.256924	FALSE	Hit only in Transcriptome	FALSE
LRRC32	-10.8767	TRUE	-3.92994	TRUE	Hit in both	FALSE
CAPN5	-6.033	TRUE	-2.09164	TRUE	Hit in both	FALSE
PAK1	-1.03207	TRUE	-0.346273	FALSE	Hit only in Transcriptome	FALSE
CLNS1A	1.87184	TRUE	1.65655	TRUE	Hit in both	FALSE
RSF1	0.703284	FALSE	0.920867	TRUE	Hit only in Proteome	FALSE
AAMDC	0.148805	FALSE	0.830893	TRUE	Hit only in Proteome	FALSE
INTS4	-0.103735	FALSE	-0.384679	FALSE	No hit	FALSE
NDUFC2	-0.459624	FALSE	0.286006	FALSE	No hit	FALSE
ALG8	0.426073	FALSE	-1.54398	TRUE	Hit only in Proteome	FALSE
NARS2	1.87899	TRUE	1.6553	TRUE	Hit in both	FALSE
PRCP	-0.902797	FALSE	-0.392629	FALSE	No hit	FALSE
RAB30	-0.506268	FALSE	-0.810649	TRUE	Hit only in Proteome	FALSE
PCF11	0.841247	FALSE	0.397031	FALSE	No hit	FALSE
CCDC90B	-1.47421	TRUE	-0.728169	TRUE	Hit in both	FALSE
TMEM126A	-0.769589	FALSE	-0.35802	FALSE	No hit	FALSE
SYTL2	-6.01389	TRUE	-0.647379	FALSE	Hit only in Transcriptome	FALSE
PICALM	-1.19156	TRUE	-0.928993	TRUE	Hit in both	FALSE
EED	0.0571454	FALSE	0.801478	TRUE	Hit only in Proteome	FALSE
PRSS23	-7.91501	TRUE	-4.86464	TRUE	Hit in both	FALSE
CTSC	-0.647071	FALSE	-0.0393888	FALSE	No hit	FALSE
CHORDC1	1.4344	TRUE	1.49861	TRUE	Hit in both	FALSE
C11orf54	0.190105	FALSE	0.15796	FALSE	No hit	FALSE
MED17	1.08089	TRUE	0.448241	FALSE	Hit only in Transcriptome	FALSE
PANX1	-1.66121	TRUE	-0.93036	TRUE	Hit in both	FALSE
AMOTL1	-0.120106	FALSE	-0.787985	TRUE	Hit only in Proteome	FALSE
CWC15	-0.391901	FALSE	0.933639	TRUE	Hit only in Proteome	FALSE
ENDOD1	-2.1241	TRUE	-2.17548	TRUE	Hit in both	FALSE
FAM76B	0.957209	FALSE	0.81225	TRUE	Hit only in Proteome	FALSE
MTMR2	0.403982	FALSE	0.365321	FALSE	No hit	FALSE
MAML2	-1.31288	TRUE	-0.323432	FALSE	Hit only in Transcriptome	FALSE
YAP1	-1.08705	TRUE	-1.17858	TRUE	Hit in both	FALSE
BIRC2	-1.81389	TRUE	-1.05085	TRUE	Hit in both	FALSE
MMP1	-1.73299	FALSE	-0.265327	FALSE	No hit	FALSE
DCUN1D5	0.933821	FALSE	2.47149	TRUE	Hit only in Proteome	FALSE
DYNC2H1	0.409485	FALSE	-1.35553	TRUE	Hit only in Proteome	FALSE
CASP4	-8.36323	TRUE	-2.47713	TRUE	Hit in both	FALSE
CASP1	-11.6125	TRUE	-2.58579	TRUE	Hit in both	FALSE
AASDHPPT	1.25771	TRUE	1.6983	TRUE	Hit in both	FALSE
CWF19L2	0.0612147	FALSE	0.818667	TRUE	Hit only in Proteome	FALSE
SLC35F2	4.5175	TRUE	1.66757	TRUE	Hit in both	FALSE
CUL5	-0.0193306	FALSE	-0.0707978	FALSE	No hit	FALSE
ACAT1	0.91551	FALSE	1.0742	TRUE	Hit only in Proteome	FALSE
NPAT	1.11362	TRUE	0.946151	TRUE	Hit in both	FALSE
ATM	0.369139	FALSE	-0.405694	FALSE	No hit	FALSE
DDX10	1.39496	TRUE	1.19191	TRUE	Hit in both	FALSE
RDX	-0.132307	FALSE	-0.273168	FALSE	No hit	FALSE
PPP2R1B	0.461926	FALSE	0.6297	TRUE	Hit only in Proteome	FALSE
CRYAB	-0.192588	FALSE	-0.026027	FALSE	No hit	FALSE
DIXDC1	0.0252775	FALSE	0.219343	FALSE	No hit	FALSE
DLAT	1.68012	TRUE	1.42656	TRUE	Hit in both	FALSE
IL18	-4.17539	TRUE	-1.0402	TRUE	Hit in both	FALSE
PTS	-0.172178	FALSE	0.925328	TRUE	Hit only in Proteome	FALSE
NCAM1	4.83358	TRUE	2.18027	TRUE	Hit in both	FALSE
ZW10	0.597354	FALSE	0.0873206	FALSE	No hit	FALSE
USP28	0.808087	FALSE	0.934319	TRUE	Hit only in Proteome	FALSE
NNMT	-10.7692	TRUE	-5.78722	TRUE	Hit in both	FALSE
RBM7	-0.358942	FALSE	0.699101	TRUE	Hit only in Proteome	FALSE
REXO2	-1.30558	TRUE	-0.521977	FALSE	Hit only in Transcriptome	FALSE
CADM1	-0.649717	FALSE	-0.0821843	FALSE	No hit	FALSE
BUD13	0.908711	FALSE	-0.102429	FALSE	No hit	FALSE
ZPR1	0.190051	FALSE	0.688847	TRUE	Hit only in Proteome	FALSE
SIK3	0.610419	FALSE	-0.148336	FALSE	No hit	FALSE
PAFAH1B2	0.403362	FALSE	-0.0719958	FALSE	No hit	FALSE
TAGLN	-6.20909	TRUE	-4.09231	TRUE	Hit in both	TRUE
RNF214	0.53285	FALSE	0.397705	FALSE	No hit	FALSE
BACE1	-2.85932	TRUE	-3.00886	TRUE	Hit in both	FALSE
UBE4A	0.132178	FALSE	-0.296842	FALSE	No hit	FALSE
KMT2A	1.03054	TRUE	-0.106196	FALSE	Hit only in Transcriptome	FALSE
ARCN1	-0.0288029	FALSE	-0.646546	TRUE	Hit only in Proteome	FALSE
PHLDB1	-0.0964819	FALSE	-0.447283	FALSE	No hit	FALSE
DDX6	0.130623	FALSE	0.00577769	FALSE	No hit	FALSE
BCL9L	0.0982099	FALSE	0.334744	FALSE	No hit	FALSE
RPS25	1.74767	TRUE	0.609619	TRUE	Hit in both	FALSE
TRAPPC4	0.468043	FALSE	0.0387071	FALSE	No hit	FALSE
SLC37A4	1.73587	TRUE	0.106707	FALSE	Hit only in Transcriptome	FALSE
HYOU1	0.47652	FALSE	0.688528	TRUE	Hit only in Proteome	FALSE
VPS11	-0.0698069	FALSE	-0.816315	TRUE	Hit only in Proteome	FALSE
HMBS	0.636435	FALSE	0.653355	TRUE	Hit only in Proteome	FALSE
C2CD2L	-0.340466	FALSE	-0.327695	FALSE	No hit	FALSE
CBL	-0.177526	FALSE	-0.318495	FALSE	No hit	FALSE
MCAM	2.80421	TRUE	1.87756	TRUE	Hit in both	FALSE
THY1	-7.41973	TRUE	-3.67212	TRUE	Hit in both	FALSE
ARHGEF12	-0.984829	FALSE	-1.10144	TRUE	Hit only in Proteome	FALSE
TBCEL	-1.91026	TRUE	-1.10365	TRUE	Hit in both	FALSE
UBASH3B	-7.20607	TRUE	-2.097	TRUE	Hit in both	FALSE
HSPA8	0.308686	FALSE	0.284193	FALSE	No hit	FALSE
CLMP	-2.41299	TRUE	-1.78762	TRUE	Hit in both	FALSE
SIAE	-0.939857	FALSE	-0.353026	FALSE	No hit	FALSE
MSANTD2	-0.689943	FALSE	-0.452835	FALSE	No hit	FALSE
EI24	0.572235	FALSE	-0.908437	TRUE	Hit only in Proteome	FALSE
STT3A	-0.251518	FALSE	-1.10692	TRUE	Hit only in Proteome	FALSE
CHEK1	1.16227	TRUE	1.63545	TRUE	Hit in both	FALSE
PUS3	1.16343	TRUE	1.08619	TRUE	Hit in both	FALSE
FAM118B	-0.41926	FALSE	0.659229	TRUE	Hit only in Proteome	FALSE
SRPRA	-0.567387	FALSE	-1.10553	TRUE	Hit only in Proteome	FALSE
FOXRED1	2.12704	TRUE	1.32378	TRUE	Hit in both	FALSE
DCPS	0.801587	FALSE	0.626435	TRUE	Hit only in Proteome	FALSE
ETS1	0.53912	FALSE	0.912626	TRUE	Hit only in Proteome	FALSE
NFRKB	1.09151	TRUE	0.613413	TRUE	Hit in both	FALSE
APLP2	-2.34837	TRUE	-1.64005	TRUE	Hit in both	FALSE
NTM	-12.4704	TRUE	-3.95249	TRUE	Hit in both	FALSE
JAM3	-4.05598	TRUE	-2.71712	TRUE	Hit in both	FALSE
NCAPD3	2.36109	TRUE	0.637897	TRUE	Hit in both	FALSE
VPS26B	0.0199209	FALSE	-0.532315	FALSE	No hit	FALSE
THYN1	0.674549	FALSE	1.41896	TRUE	Hit only in Proteome	FALSE
ACAD8	-0.121142	FALSE	-0.080484	FALSE	No hit	FALSE
KDM5A	0.477889	FALSE	0.366942	FALSE	No hit	FALSE
CCDC77	0.977897	FALSE	0.135353	FALSE	No hit	FALSE
WNK1	0.517238	FALSE	0.283412	FALSE	No hit	FALSE
ERC1	0.622433	FALSE	0.294872	FALSE	No hit	FALSE
WNT5B	-8.00239	TRUE	-2.29079	TRUE	Hit in both	FALSE
DCP1B	-3.29454	TRUE	-1.58155	TRUE	Hit in both	FALSE
FKBP4	2.6067	TRUE	2.04442	TRUE	Hit in both	FALSE
TULP3	-0.171293	FALSE	-0.693705	TRUE	Hit only in Proteome	FALSE
CRACR2A	0.869548	FALSE	0.168699	FALSE	No hit	FALSE
TIGAR	0.179397	FALSE	0.540164	FALSE	No hit	FALSE
RAD51AP1	1.06653	TRUE	0.999917	TRUE	Hit in both	FALSE
NDUFA9	1.17277	TRUE	0.210431	FALSE	Hit only in Transcriptome	FALSE
CD9	1.2471	TRUE	1.08787	TRUE	Hit in both	FALSE
MRPL51	-0.318828	FALSE	0.350277	FALSE	No hit	FALSE
NCAPD2	1.23901	TRUE	0.467184	FALSE	Hit only in Transcriptome	FALSE
NOP2	0.175492	FALSE	0.321152	FALSE	No hit	FALSE
CHD4	0.26931	FALSE	1.19927	TRUE	Hit only in Proteome	FALSE
ZNF384	0.480693	FALSE	0.756767	TRUE	Hit only in Proteome	FALSE
COPS7A	-1.51299	TRUE	-1.23303	TRUE	Hit in both	FALSE
MLF2	-0.700556	FALSE	0.0384196	FALSE	No hit	FALSE
P3H3	-2.65501	TRUE	-1.898	TRUE	Hit in both	FALSE
CDCA3	-0.346035	FALSE	0.579866	FALSE	No hit	FALSE
USP5	-0.574529	FALSE	-0.0977762	FALSE	No hit	FALSE
TPI1	0.182428	FALSE	0.670568	TRUE	Hit only in Proteome	FALSE
ENO2	-1.12787	TRUE	-1.66279	TRUE	Hit in both	FALSE
ATN1	-0.456504	FALSE	-0.331366	FALSE	No hit	FALSE
PHB2	1.7825	TRUE	0.28795	FALSE	Hit only in Transcriptome	FALSE
EMG1	1.05325	TRUE	1.04765	TRUE	Hit in both	FALSE
LPCAT3	0.29592	FALSE	-1.80454	TRUE	Hit only in Proteome	FALSE
PEX5	1.101	TRUE	-0.0460101	FALSE	Hit only in Transcriptome	FALSE
FOXJ2	-0.514243	FALSE	0.120562	FALSE	No hit	FALSE
NECAP1	-0.0445777	FALSE	-0.10709	FALSE	No hit	FALSE
M6PR	-0.192713	FALSE	-0.0492021	FALSE	No hit	FALSE
A2M	5.67904	TRUE	-2.90158	TRUE	Hit in both	FALSE
PZP	4.61173	FALSE	-1.58712	TRUE	Hit only in Proteome	FALSE
YBX3	0.539706	FALSE	0.835915	TRUE	Hit only in Proteome	FALSE
ETV6	-2.71642	TRUE	-1.47281	TRUE	Hit in both	FALSE
CDKN1B	0.172297	FALSE	-0.0878715	FALSE	No hit	FALSE
DDX47	-0.336747	FALSE	1.85495	TRUE	Hit only in Proteome	FALSE
HEBP1	-2.07324	TRUE	-1.27377	TRUE	Hit in both	FALSE
ATF7IP	0.271828	FALSE	0.386315	FALSE	No hit	FALSE
WBP11	1.14944	TRUE	0.933257	TRUE	Hit in both	FALSE
ARHGDIB	-3.5949	TRUE	-1.21703	TRUE	Hit in both	FALSE
EPS8	-1.77581	TRUE	-1.39542	TRUE	Hit in both	FALSE
STRAP	0.415605	FALSE	0.739057	TRUE	Hit only in Proteome	FALSE
DERA	-0.235821	FALSE	0.17512	FALSE	No hit	FALSE
MGST1	0.0813358	FALSE	0.102388	FALSE	No hit	FALSE
PLEKHA5	-5.28003	TRUE	-1.45036	TRUE	Hit in both	FALSE
AEBP2	0.995751	FALSE	1.20506	TRUE	Hit only in Proteome	FALSE
PYROXD1	-0.764567	FALSE	-0.38961	FALSE	No hit	FALSE
RECQL	-1.55673	TRUE	-0.805327	TRUE	Hit in both	FALSE
LDHB	1.47154	TRUE	1.42833	TRUE	Hit in both	FALSE
CMAS	-0.651696	FALSE	-0.178683	FALSE	No hit	FALSE
C2CD5	0.658524	FALSE	0.557606	FALSE	No hit	FALSE
SOX5	10.7952	TRUE	2.22544	TRUE	Hit in both	FALSE
BCAT1	1.80661	TRUE	1.69118	TRUE	Hit in both	FALSE
KRAS	1.99551	TRUE	-0.0928437	FALSE	Hit only in Transcriptome	FALSE
RASSF8	-1.32614	TRUE	-0.782909	TRUE	Hit in both	FALSE
ITPR2	0.962813	FALSE	-0.891567	TRUE	Hit only in Proteome	FALSE
STK38L	1.26293	TRUE	0.874248	TRUE	Hit in both	FALSE
PPFIBP1	-1.05724	TRUE	-1.05917	TRUE	Hit in both	FALSE
MRPS35	1.12286	TRUE	0.734308	TRUE	Hit in both	FALSE
CCDC91	-0.401407	FALSE	-0.916476	TRUE	Hit only in Proteome	FALSE
ERGIC2	-0.647224	FALSE	-1.40746	TRUE	Hit only in Proteome	FALSE
IPO8	-0.129822	FALSE	-0.0037883	FALSE	No hit	FALSE
DDX11	1.65789	TRUE	0.987659	TRUE	Hit in both	FALSE
FGD4	0.1828	FALSE	-0.905825	TRUE	Hit only in Proteome	FALSE
DNM1L	-0.0690653	FALSE	-0.19393	FALSE	No hit	FALSE
YARS2	1.37567	TRUE	1.11185	TRUE	Hit in both	TRUE
CPNE8	-0.501396	FALSE	-1.38699	TRUE	Hit only in Proteome	FALSE
KIF21A	4.51463	TRUE	2.80383	TRUE	Hit in both	FALSE
PPHLN1	0.358664	FALSE	0.839099	TRUE	Hit only in Proteome	FALSE
PRICKLE1	1.86715	TRUE	0.5582	FALSE	Hit only in Transcriptome	FALSE
PUS7L	0.0279541	FALSE	0.850213	TRUE	Hit only in Proteome	FALSE
IRAK4	-2.51084	TRUE	-1.76622	TRUE	Hit in both	FALSE
TWF1	-1.28602	TRUE	-0.781852	TRUE	Hit in both	FALSE
ANO6	-2.46591	TRUE	-1.66772	TRUE	Hit in both	FALSE
ARID2	1.35257	TRUE	0.566599	FALSE	Hit only in Transcriptome	FALSE
SCAF11	0.354475	FALSE	0.933034	TRUE	Hit only in Proteome	FALSE
SLC38A1	6.75041	TRUE	2.22865	TRUE	Hit in both	FALSE
SLC38A2	-0.527089	FALSE	-0.619895	TRUE	Hit only in Proteome	FALSE
RPAP3	-0.1033	FALSE	0.561411	FALSE	No hit	FALSE
HDAC7	-2.72536	TRUE	-1.28018	TRUE	Hit in both	FALSE
COL2A1	14.9744	TRUE	4.25764	TRUE	Hit in both	FALSE
SENP1	0.84424	FALSE	-0.283762	FALSE	No hit	FALSE
PFKM	1.04387	TRUE	0.806809	TRUE	Hit in both	FALSE
CCNT1	1.2679	TRUE	0.641605	TRUE	Hit in both	FALSE
DDX23	0.665694	FALSE	0.203056	FALSE	No hit	FALSE
FKBP11	0.288254	FALSE	-0.19978	FALSE	No hit	FALSE
PRKAG1	0.269191	FALSE	-0.674686	TRUE	Hit only in Proteome	FALSE
KMT2D	1.2298	TRUE	-0.607339	FALSE	Hit only in Transcriptome	FALSE
TUBA1C	-0.308977	FALSE	-0.116203	FALSE	No hit	FALSE
SPATS2	0.6459	FALSE	0.348872	FALSE	No hit	FALSE
MCRS1	0.51148	FALSE	0.687703	TRUE	Hit only in Proteome	FALSE
FMNL3	-1.57576	TRUE	-1.43714	TRUE	Hit in both	FALSE
NCKAP5L	-0.439416	FALSE	-0.133476	FALSE	No hit	FALSE
RACGAP1	-0.311702	FALSE	0.12599	FALSE	No hit	FALSE
SMARCD1	1.21562	TRUE	1.09232	TRUE	Hit in both	FALSE
LIMA1	-5.19145	TRUE	-3.23061	TRUE	Hit in both	FALSE
LARP4	0.517902	FALSE	0.241096	FALSE	No hit	FALSE
DIP2B	1.10119	TRUE	-0.366376	FALSE	Hit only in Transcriptome	FALSE
METTL7A	-1.73103	TRUE	-1.56178	TRUE	Hit in both	FALSE
LETMD1	1.6588	TRUE	0.119305	FALSE	Hit only in Transcriptome	FALSE
TFCP2	0.210393	FALSE	0.63499	FALSE	No hit	FALSE
GALNT6	-3.02836	TRUE	-1.09723	TRUE	Hit in both	FALSE
ATG101	-0.730667	FALSE	-0.0846026	FALSE	No hit	FALSE
EIF4B	1.74465	TRUE	1.01415	TRUE	Hit in both	FALSE
TNS2	-0.456734	FALSE	-1.14733	TRUE	Hit only in Proteome	FALSE
SPRYD3	-1.34123	TRUE	-1.16132	TRUE	Hit in both	FALSE
MFSD5	-1.56585	TRUE	-2.17087	TRUE	Hit in both	FALSE
PFDN5	0.103024	FALSE	0.720928	TRUE	Hit only in Proteome	FALSE
AAAS	1.06513	TRUE	0.862639	TRUE	Hit in both	FALSE
SP7	13.9044	TRUE	2.97026	TRUE	Hit in both	FALSE
PCBP2	0.443025	FALSE	0.821376	TRUE	Hit only in Proteome	FALSE
TARBP2	0.260365	FALSE	0.508755	FALSE	No hit	FALSE
ATF7	0.741593	FALSE	0.680815	TRUE	Hit only in Proteome	FALSE
CALCOCO1	-1.89906	TRUE	-0.825939	TRUE	Hit in both	FALSE
HOXC10	-0.499676	FALSE	0.979671	TRUE	Hit only in Proteome	FALSE
CBX5	1.02602	TRUE	1.13365	TRUE	Hit in both	FALSE
HNRNPA1	1.89036	TRUE	1.07436	TRUE	Hit in both	FALSE
ITGA5	-8.33045	TRUE	-3.01498	TRUE	Hit in both	FALSE
ITGA7	-3.43541	TRUE	-1.89226	TRUE	Hit in both	FALSE
BLOC1S1	-0.273646	FALSE	-0.784461	TRUE	Hit only in Proteome	FALSE
CD63	-3.44159	TRUE	-3.51211	TRUE	Hit in both	FALSE
SARNP	3.29627	FALSE	0.699295	TRUE	Hit only in Proteome	FALSE
PYM1	0.0260342	FALSE	0.285044	FALSE	No hit	FALSE
DGKA	-6.40975	TRUE	-1.76427	TRUE	Hit in both	FALSE
CDK2	0.547852	FALSE	1.21227	TRUE	Hit only in Proteome	FALSE
RAB5B	-1.39314	TRUE	-1.87348	TRUE	Hit in both	FALSE
SUOX	0.0754192	FALSE	-0.095354	FALSE	No hit	FALSE
RPS26	0.688198	FALSE	-0.149363	FALSE	No hit	FALSE
PA2G4	1.69409	TRUE	1.54406	TRUE	Hit in both	TRUE
ESYT1	-1.03802	TRUE	-1.05319	TRUE	Hit in both	FALSE
MYL6B	-0.337101	FALSE	-0.147757	FALSE	No hit	FALSE
MYL6	-2.23203	TRUE	-2.09565	TRUE	Hit in both	FALSE
SMARCC2	0.279491	FALSE	0.478962	FALSE	No hit	FALSE
ANKRD52	-1.54435	TRUE	-0.958703	TRUE	Hit in both	FALSE
CS	0.892113	FALSE	0.729802	TRUE	Hit only in Proteome	FALSE
STAT2	-2.29723	TRUE	-1.99335	TRUE	Hit in both	FALSE
TIMELESS	0.800271	FALSE	1.01953	TRUE	Hit only in Proteome	FALSE
SPRYD4	0.0452096	FALSE	-0.0321454	FALSE	No hit	FALSE
RBMS2	-2.41787	TRUE	-1.39427	TRUE	Hit in both	TRUE
BAZ2A	0.335179	FALSE	0.336693	FALSE	No hit	FALSE
PTGES3	0.979339	FALSE	0.884148	TRUE	Hit only in Proteome	FALSE
NACA	0.833583	FALSE	1.15469	TRUE	Hit only in Proteome	FALSE
PRIM1	2.18405	TRUE	0.832507	TRUE	Hit in both	FALSE
NEMP1	0.519607	FALSE	-1.79778	TRUE	Hit only in Proteome	FALSE
NAB2	-1.79364	TRUE	-0.598134	TRUE	Hit in both	FALSE
STAT6	-1.43257	TRUE	-1.14318	TRUE	Hit in both	FALSE
LRP1	-3.20575	TRUE	-1.8936	TRUE	Hit in both	FALSE
SHMT2	1.55414	TRUE	1.29393	TRUE	Hit in both	FALSE
DCTN2	-0.868842	FALSE	-0.805011	TRUE	Hit only in Proteome	FALSE
PIP4K2C	-0.837619	FALSE	-0.825623	TRUE	Hit only in Proteome	FALSE
OS9	-1.51481	TRUE	-0.53426	FALSE	Hit only in Transcriptome	FALSE
CDK4	1.18719	TRUE	1.73465	TRUE	Hit in both	FALSE
METTL1	0.702422	FALSE	1.22496	TRUE	Hit only in Proteome	FALSE
TSFM	2.62509	TRUE	1.98281	TRUE	Hit in both	FALSE
USP15	-0.416806	FALSE	0.0932203	FALSE	No hit	FALSE
MON2	-0.197904	FALSE	-1.06817	TRUE	Hit only in Proteome	FALSE
SRGAP1	-2.56598	TRUE	-2.06404	TRUE	Hit in both	FALSE
XPOT	1.41802	TRUE	1.17978	TRUE	Hit in both	FALSE
TBK1	-0.913321	FALSE	-1.08783	TRUE	Hit only in Proteome	FALSE
GNS	-2.86392	TRUE	-1.57286	TRUE	Hit in both	FALSE
LEMD3	8.18774e-05	FALSE	-0.349064	FALSE	No hit	FALSE
MSRB3	-2.85339	TRUE	-1.12915	TRUE	Hit in both	FALSE
HMGA2	-4.68978	TRUE	-1.79176	TRUE	Hit in both	FALSE
LLPH	-0.158338	FALSE	0.23499	FALSE	No hit	FALSE
CAND1	0.637663	FALSE	0.676731	TRUE	Hit only in Proteome	FALSE
RAP1B	-1.22999	TRUE	-0.77287	FALSE	Hit only in Transcriptome	FALSE
NUP107	1.12007	TRUE	0.851743	TRUE	Hit in both	FALSE
CPM	5.32146	TRUE	2.42466	TRUE	Hit in both	FALSE
CPSF6	1.30059	TRUE	0.880803	TRUE	Hit in both	TRUE
YEATS4	1.24446	TRUE	1.16808	TRUE	Hit in both	FALSE
CCT2	0.806836	FALSE	0.63364	TRUE	Hit only in Proteome	FALSE
CNOT2	0.497671	FALSE	0.594554	TRUE	Hit only in Proteome	FALSE
RAB21	-0.557856	FALSE	-0.887218	TRUE	Hit only in Proteome	FALSE
TBC1D15	-0.116455	FALSE	-0.304768	FALSE	No hit	FALSE
TRHDE	0.770729	FALSE	-0.918331	TRUE	Hit only in Proteome	FALSE
KRR1	0.662875	FALSE	1.42965	TRUE	Hit only in Proteome	FALSE
NAP1L1	1.2639	TRUE	0.839314	TRUE	Hit in both	FALSE
OSBPL8	-0.75196	FALSE	-0.687021	TRUE	Hit only in Proteome	FALSE
ZDHHC17	-0.472461	FALSE	-1.41742	TRUE	Hit only in Proteome	FALSE
CSRP2	2.65841	TRUE	0.573288	FALSE	Hit only in Transcriptome	FALSE
NAV3	-8.59183	TRUE	-1.50156	TRUE	Hit in both	FALSE
PAWR	0.511489	FALSE	-0.00375455	FALSE	No hit	FALSE
PPP1R12A	-0.871724	FALSE	-0.623257	TRUE	Hit only in Proteome	FALSE
ACSS3	-13.3244	TRUE	-2.91048	TRUE	Hit in both	FALSE
CCDC59	1.59165	TRUE	0.947496	TRUE	Hit in both	FALSE
SLC6A15	6.33995	TRUE	0.327144	FALSE	Hit only in Transcriptome	FALSE
C12orf29	0.343344	FALSE	0.400507	FALSE	No hit	FALSE
CEP290	0.0264535	FALSE	0.0273981	FALSE	No hit	FALSE
TMTC3	-1.60849	TRUE	-1.55113	TRUE	Hit in both	FALSE
ATP2B1	-0.489981	FALSE	-0.703295	TRUE	Hit only in Proteome	FALSE
DCN	-8.01296	TRUE	-4.71213	TRUE	Hit in both	FALSE
EEA1	-1.26391	TRUE	-1.33223	TRUE	Hit in both	FALSE
NUDT4	0.9625	FALSE	1.11846	TRUE	Hit only in Proteome	FALSE
UBE2N	0.772848	FALSE	0.371571	FALSE	No hit	FALSE
MRPL42	1.03772	TRUE	1.30283	TRUE	Hit in both	FALSE
NDUFA12	0.04438	FALSE	0.284882	FALSE	No hit	FALSE
METAP2	0.904204	FALSE	0.20052	FALSE	No hit	FALSE
SNRPF	1.31899	TRUE	1.48906	TRUE	Hit in both	FALSE
LTA4H	0.658714	FALSE	-0.0219662	FALSE	No hit	FALSE
CDK17	0.428701	FALSE	0.169254	FALSE	No hit	FALSE
NEDD1	-0.354577	FALSE	-0.279048	FALSE	No hit	FALSE
TMPO	1.55913	TRUE	0.877878	TRUE	Hit in both	FALSE
SLC25A3	0.193948	FALSE	-0.382176	FALSE	No hit	FALSE
IKBIP	-2.34501	TRUE	-2.441	TRUE	Hit in both	FALSE
APAF1	-0.737055	FALSE	-0.278391	FALSE	No hit	FALSE
UHRF1BP1L	0.00722855	FALSE	-0.241328	FALSE	No hit	FALSE
SCYL2	-1.24581	TRUE	-0.837205	TRUE	Hit in both	FALSE
UTP20	1.69284	TRUE	0.0879331	FALSE	Hit only in Transcriptome	FALSE
ARL1	-1.26943	TRUE	-0.370181	FALSE	Hit only in Transcriptome	FALSE
GNPTAB	1.35169	TRUE	0.388244	FALSE	Hit only in Transcriptome	FALSE
NUP37	0.489706	FALSE	1.19267	TRUE	Hit only in Proteome	FALSE
NT5DC3	0.417975	FALSE	-0.228938	FALSE	No hit	FALSE
HSP90B1	-1.088	TRUE	-0.359783	FALSE	Hit only in Transcriptome	FALSE
HCFC2	-1.71697	TRUE	-1.41579	TRUE	Hit in both	FALSE
TXNRD1	0.051446	FALSE	0.0451182	FALSE	No hit	FALSE
ALDH1L2	0.773532	FALSE	0.411787	FALSE	No hit	FALSE
APPL2	-2.2036	TRUE	-2.80123	TRUE	Hit in both	FALSE
CKAP4	-3.00219	TRUE	-2.25332	TRUE	Hit in both	TRUE
POLR3B	1.4545	TRUE	1.00829	TRUE	Hit in both	FALSE
TMEM263	-1.17783	TRUE	-1.46349	TRUE	Hit in both	FALSE
PWP1	0.0895282	FALSE	0.561133	FALSE	No hit	FALSE
SART3	1.01744	TRUE	1.08743	TRUE	Hit in both	FALSE
ISCU	-1.17926	TRUE	0.139112	FALSE	Hit only in Transcriptome	FALSE
TMEM119	-11.3207	TRUE	-4.96049	TRUE	Hit in both	FALSE
CORO1C	-2.03996	TRUE	-2.05711	TRUE	Hit in both	FALSE
SSH1	-2.15719	TRUE	-2.11207	TRUE	Hit in both	FALSE
ALKBH2	2.10202	TRUE	2.53364	TRUE	Hit in both	FALSE
UNG	1.62775	TRUE	1.58886	TRUE	Hit in both	FALSE
KCTD10	-1.83772	TRUE	-0.882612	TRUE	Hit in both	FALSE
UBE3B	-0.3513	FALSE	-1.54448	TRUE	Hit only in Proteome	FALSE
MMAB	0.816774	FALSE	0.807189	TRUE	Hit only in Proteome	FALSE
MVK	0.211432	FALSE	-0.140695	FALSE	No hit	FALSE
GLTP	-1.30187	TRUE	-0.972102	TRUE	Hit in both	FALSE
GIT2	-1.25584	TRUE	-1.11398	TRUE	Hit in both	FALSE
ANKRD13A	-1.8036	TRUE	-1.15465	TRUE	Hit in both	FALSE
IFT81	-0.259809	FALSE	-0.109117	FALSE	No hit	FALSE
ATP2A2	0.0883611	FALSE	-0.737229	TRUE	Hit only in Proteome	FALSE
ANAPC7	0.869385	FALSE	0.454804	FALSE	No hit	FALSE
ARPC3	-1.11499	TRUE	-1.14838	TRUE	Hit in both	FALSE
VPS29	-0.849697	FALSE	-0.866089	TRUE	Hit only in Proteome	FALSE
PPP1CC	0.620423	FALSE	0.226353	FALSE	No hit	FALSE
ATXN2	1.22006	TRUE	-0.323193	FALSE	Hit only in Transcriptome	FALSE
BRAP	0.408408	FALSE	0.221004	FALSE	No hit	FALSE
ACAD10	0.278007	FALSE	1.44514	TRUE	Hit only in Proteome	FALSE
ALDH2	3.09652	TRUE	2.36454	TRUE	Hit in both	FALSE
ERP29	0.380251	FALSE	0.0927247	FALSE	No hit	FALSE
NAA25	1.43268	TRUE	0.632852	TRUE	Hit in both	FALSE
TRAFD1	-0.901693	FALSE	0.0787211	FALSE	No hit	FALSE
RPL6	1.3891	TRUE	-0.966623	TRUE	Hit in both	FALSE
PTPN11	0.530455	FALSE	0.604405	TRUE	Hit only in Proteome	FALSE
OAS3	-4.58221	TRUE	-0.991709	TRUE	Hit in both	FALSE
OAS2	-9.53096	TRUE	-1.48822	TRUE	Hit in both	FALSE
DDX54	0.981688	FALSE	0.443044	FALSE	No hit	FALSE
TPCN1	-1.52049	TRUE	-1.26558	TRUE	Hit in both	FALSE
PLBD2	-2.57484	TRUE	-1.72927	TRUE	Hit in both	FALSE
SDSL	-1.80307	TRUE	-1.04568	TRUE	Hit in both	FALSE
RBM19	1.01468	TRUE	1.059	TRUE	Hit in both	FALSE
MED13L	0.209485	FALSE	0.372752	FALSE	No hit	FALSE
FBXW8	-0.566598	FALSE	-0.272362	FALSE	No hit	FALSE
FBXO21	0.0292357	FALSE	-0.267351	FALSE	No hit	FALSE
RFC5	1.7942	TRUE	1.2823	TRUE	Hit in both	FALSE
PEBP1	0.713478	FALSE	1.02596	TRUE	Hit only in Proteome	FALSE
TAOK3	-2.77854	TRUE	-1.8041	TRUE	Hit in both	FALSE
SUDS3	-0.301899	FALSE	0.935536	TRUE	Hit only in Proteome	FALSE
PRKAB1	0.36571	FALSE	-0.587454	TRUE	Hit only in Proteome	FALSE
CIT	0.0530471	FALSE	-0.4371	FALSE	No hit	FALSE
RAB35	-0.102233	FALSE	-0.449823	FALSE	No hit	FALSE
GCN1	1.05861	TRUE	-0.153074	FALSE	Hit only in Transcriptome	FALSE
RPLP0	1.58574	TRUE	0.463946	FALSE	Hit only in Transcriptome	FALSE
PXN	-2.59114	TRUE	-2.344	TRUE	Hit in both	FALSE
SRSF9	0.403295	FALSE	1.6279	TRUE	Hit only in Proteome	FALSE
DYNLL1	-0.286489	FALSE	0.154244	FALSE	No hit	FALSE
COQ5	-0.0743637	FALSE	1.05798	TRUE	Hit only in Proteome	FALSE
MLEC	0.0312696	FALSE	-0.200326	FALSE	No hit	FALSE
UNC119B	0.0410515	FALSE	0.637658	TRUE	Hit only in Proteome	FALSE
C12orf43	0.0932464	FALSE	0.718343	TRUE	Hit only in Proteome	FALSE
CAMKK2	0.0810218	FALSE	0.167232	FALSE	No hit	FALSE
ANAPC5	0.642626	FALSE	0.691501	TRUE	Hit only in Proteome	FALSE
RNF34	0.339861	FALSE	0.145653	FALSE	No hit	FALSE
PSMD9	-0.0402056	FALSE	0.311048	FALSE	No hit	FALSE
BCL7A	2.44034	TRUE	3.28443	TRUE	Hit in both	FALSE
DIABLO	1.0067	FALSE	0.164097	FALSE	No hit	FALSE
VPS33A	0.248705	FALSE	-0.808773	TRUE	Hit only in Proteome	FALSE
CLIP1	-1.27837	TRUE	-0.973718	TRUE	Hit in both	FALSE
ZCCHC8	1.38437	TRUE	1.37081	TRUE	Hit in both	FALSE
KNTC1	1.1944	TRUE	0.294997	FALSE	Hit only in Transcriptome	FALSE
DENR	0.219774	FALSE	0.312368	FALSE	No hit	FALSE
HIP1R	1.85038	TRUE	0.848525	TRUE	Hit in both	FALSE
VPS37B	0.612609	FALSE	0.215976	FALSE	No hit	FALSE
ARL6IP4	-0.0838236	FALSE	0.865612	TRUE	Hit only in Proteome	FALSE
MPHOSPH9	0.825288	FALSE	-1.62225	TRUE	Hit only in Proteome	FALSE
SBNO1	0.333762	FALSE	0.789537	TRUE	Hit only in Proteome	FALSE
RILPL1	-2.07452	TRUE	-1.62165	TRUE	Hit in both	FALSE
TMED2	-0.491306	FALSE	-0.584797	FALSE	No hit	FALSE
DDX55	1.57756	TRUE	1.50081	TRUE	Hit in both	FALSE
EIF2B1	0.44238	FALSE	0.974215	TRUE	Hit only in Proteome	FALSE
ATP6V0A2	0.797635	FALSE	-0.488655	FALSE	No hit	FALSE
CCDC92	-3.65003	TRUE	-2.27605	TRUE	Hit in both	FALSE
NCOR2	0.0983923	FALSE	0.255659	FALSE	No hit	FALSE
SCARB1	4.88345	TRUE	3.05329	TRUE	Hit in both	FALSE
DHX37	0.847118	FALSE	-0.13822	FALSE	No hit	FALSE
BRI3BP	1.64302	TRUE	1.02388	TRUE	Hit in both	FALSE
AACS	-0.325359	FALSE	0.159613	FALSE	No hit	FALSE
STX2	0.870021	FALSE	-0.0168514	FALSE	No hit	FALSE
RAN	1.31022	TRUE	1.45438	TRUE	Hit in both	FALSE
SFSWAP	1.13339	TRUE	1.03592	TRUE	Hit in both	FALSE
PUS1	2.17628	TRUE	2.13357	TRUE	Hit in both	FALSE
EP400	0.857078	FALSE	-0.287505	FALSE	No hit	FALSE
DDX51	0.936763	FALSE	0.511154	FALSE	No hit	FALSE
NOC4L	1.0207	TRUE	0.4452	FALSE	Hit only in Transcriptome	FALSE
POLE	1.43477	TRUE	0.060145	FALSE	Hit only in Transcriptome	FALSE
PGAM5	2.47143	TRUE	1.60354	TRUE	Hit in both	FALSE
ANKLE2	-0.578811	FALSE	-0.809412	TRUE	Hit only in Proteome	FALSE
GOLGA3	-0.950757	FALSE	-0.763768	TRUE	Hit only in Proteome	FALSE
TUBA3C	4.26425	FALSE	0.164817	FALSE	No hit	FALSE
MPHOSPH8	0.164278	FALSE	0.484392	FALSE	No hit	FALSE
PSPC1	1.27471	TRUE	1.25976	TRUE	Hit in both	FALSE
ZMYM2	0.744508	FALSE	1.1231	TRUE	Hit only in Proteome	FALSE
IFT88	-1.17803	TRUE	-0.632748	TRUE	Hit in both	FALSE
XPO4	1.04662	TRUE	0.110697	FALSE	Hit only in Transcriptome	FALSE
SAP18	-1.03141	TRUE	0.813408	TRUE	Hit in both	FALSE
SKA3	0.148196	FALSE	0.453338	FALSE	No hit	FALSE
MRPL57	-0.18256	FALSE	0.571634	FALSE	No hit	FALSE
ZDHHC20	-2.26395	TRUE	-2.47588	TRUE	Hit in both	FALSE
MICU2	-1.36918	TRUE	-0.146243	FALSE	Hit only in Transcriptome	FALSE
SACS	-0.615679	FALSE	-0.720806	TRUE	Hit only in Proteome	FALSE
MIPEP	-0.610545	FALSE	0.156138	FALSE	No hit	FALSE
PARP4	-1.17521	TRUE	-3.08082	TRUE	Hit in both	FALSE
MTMR6	-1.78106	TRUE	-1.33272	TRUE	Hit in both	FALSE
NUP58	0.115825	FALSE	0.104212	FALSE	No hit	FALSE
WASF3	-6.36464	TRUE	-2.8904	TRUE	Hit in both	FALSE
USP12	-0.130621	FALSE	-0.39921	FALSE	No hit	FALSE
RPL21	0.66924	FALSE	-0.511976	FALSE	No hit	FALSE
MTIF3	-1.8641	TRUE	-0.45878	FALSE	Hit only in Transcriptome	FALSE
POLR1D	0.599997	FALSE	1.55643	TRUE	Hit only in Proteome	FALSE
PAN3	-0.178669	FALSE	0.0817601	FALSE	No hit	FALSE
KATNAL1	-1.83815	TRUE	-1.53321	TRUE	Hit in both	FALSE
HMGB1	0.517572	FALSE	1.30304	TRUE	Hit only in Proteome	FALSE
HSPH1	-0.699713	FALSE	0.101285	FALSE	No hit	FALSE
B3GLCT	-1.639	TRUE	-1.54203	TRUE	Hit in both	FALSE
PDS5B	0.0328828	FALSE	-0.0983297	FALSE	No hit	FALSE
STARD13	-0.741826	FALSE	-1.03258	TRUE	Hit only in Proteome	FALSE
RFC3	0.870589	FALSE	0.44192	FALSE	No hit	FALSE
DCLK1	-2.81089	TRUE	-2.32444	TRUE	Hit in both	FALSE
ALG5	-0.888812	FALSE	-0.901023	TRUE	Hit only in Proteome	FALSE
EXOSC8	0.981534	FALSE	1.74916	TRUE	Hit only in Proteome	FALSE
POSTN	-10.687	TRUE	-3.41178	TRUE	Hit in both	FALSE
UFM1	-1.82429	TRUE	-1.31914	TRUE	Hit in both	FALSE
COG6	-2.77029	TRUE	-1.12491	TRUE	Hit in both	FALSE
MRPS31	0.350525	FALSE	0.436972	FALSE	No hit	FALSE
ELF1	-0.901425	FALSE	0.121761	FALSE	No hit	FALSE
WBP4	-1.89763	TRUE	-0.162803	FALSE	Hit only in Transcriptome	FALSE
NAA16	0.458012	FALSE	0.115996	FALSE	No hit	FALSE
VWA8	0.717759	FALSE	0.164684	FALSE	No hit	FALSE
DGKH	0.796703	FALSE	0.065201	FALSE	No hit	FALSE
AKAP11	-1.60413	TRUE	-1.67698	TRUE	Hit in both	FALSE
DNAJC15	-4.05941	TRUE	-1.48611	TRUE	Hit in both	FALSE
TSC22D1	-0.564117	FALSE	-0.115811	FALSE	No hit	FALSE
NUFIP1	0.480718	FALSE	0.987028	TRUE	Hit only in Proteome	FALSE
GPALPP1	-0.614232	FALSE	0.96075	TRUE	Hit only in Proteome	FALSE
GTF2F2	0.569402	FALSE	1.40411	TRUE	Hit only in Proteome	FALSE
KCTD4	-3.19781	TRUE	0.222293	FALSE	Hit only in Transcriptome	FALSE
TPT1	-0.714149	FALSE	-1.1015	TRUE	Hit only in Proteome	FALSE
SLC25A30	-2.36056	TRUE	-1.0238	TRUE	Hit in both	FALSE
COG3	-1.29679	TRUE	-1.01255	TRUE	Hit in both	FALSE
ZC3H13	-0.820743	FALSE	0.0596145	FALSE	No hit	FALSE
LCP1	-1.45449	FALSE	0.0566699	FALSE	No hit	FALSE
LRCH1	-0.904044	FALSE	-0.558312	FALSE	No hit	FALSE
ESD	-0.904854	FALSE	-0.444572	FALSE	No hit	FALSE
SUCLA2	-1.22052	TRUE	-0.64914	TRUE	Hit in both	FALSE
NUDT15	-0.541929	FALSE	-0.136413	FALSE	No hit	FALSE
MED4	-0.773534	FALSE	0.787282	TRUE	Hit only in Proteome	FALSE
RB1	-14.0813	TRUE	-1.83548	TRUE	Hit in both	FALSE
FNDC3A	-2.41416	TRUE	-1.72804	TRUE	Hit in both	TRUE
KPNA3	-0.896862	FALSE	-0.666845	TRUE	Hit only in Proteome	FALSE
SPRYD7	-1.06275	TRUE	-1.15451	TRUE	Hit in both	FALSE
RNASEH2B	0.0491536	FALSE	0.642126	TRUE	Hit only in Proteome	FALSE
INTS6	-0.513316	FALSE	0.179361	FALSE	No hit	FALSE
ALG11	-0.299185	FALSE	-1.56351	TRUE	Hit only in Proteome	FALSE
VPS36	-0.603598	FALSE	-0.697919	TRUE	Hit only in Proteome	FALSE
CKAP2	-0.350408	FALSE	0.460952	FALSE	No hit	FALSE
SUGT1	-0.492644	FALSE	0.24688	FALSE	No hit	FALSE
DIAPH3	-1.37912	TRUE	-0.0303474	FALSE	Hit only in Transcriptome	FALSE
TDRD3	-0.61022	FALSE	-0.738402	TRUE	Hit only in Proteome	FALSE
DIS3	0.596454	FALSE	0.412754	FALSE	No hit	FALSE
PIBF1	-0.149053	FALSE	0.0183351	FALSE	No hit	FALSE
TBC1D4	2.588	TRUE	1.90258	TRUE	Hit in both	FALSE
UCHL3	-0.149388	FALSE	0.174975	FALSE	No hit	FALSE
LMO7	-2.90278	TRUE	-2.62994	TRUE	Hit in both	FALSE
KCTD12	-1.75104	TRUE	-2.48017	TRUE	Hit in both	FALSE
CLN5	-0.665322	FALSE	-1.27399	TRUE	Hit only in Proteome	FALSE
MYCBP2	0.283734	FALSE	-1.25506	TRUE	Hit only in Proteome	FALSE
RBM26	1.11094	TRUE	1.54633	TRUE	Hit in both	FALSE
GPC6	0.847236	FALSE	0.516409	FALSE	No hit	FALSE
ABCC4	0.676354	FALSE	0.270861	FALSE	No hit	FALSE
DNAJC3	-1.63484	TRUE	-1.5259	TRUE	Hit in both	FALSE
UGGT2	-1.37471	TRUE	-1.27229	TRUE	Hit in both	FALSE
IPO5	0.782077	FALSE	0.247397	FALSE	No hit	FALSE
FARP1	-0.244779	FALSE	-0.802766	TRUE	Hit only in Proteome	FALSE
STK24	0.191881	FALSE	-0.812504	TRUE	Hit only in Proteome	FALSE
DOCK9	-2.34958	TRUE	-1.19528	TRUE	Hit in both	FALSE
UBAC2	-0.327331	FALSE	-0.675692	TRUE	Hit only in Proteome	FALSE
TM9SF2	-0.235185	FALSE	-1.14623	TRUE	Hit only in Proteome	FALSE
PCCA	0.0875446	FALSE	0.170341	FALSE	No hit	FALSE
TPP2	0.590272	FALSE	0.177374	FALSE	No hit	FALSE
ERCC5	0.0469377	FALSE	0.425073	FALSE	No hit	FALSE
ARGLU1	0.905275	FALSE	0.579525	FALSE	No hit	FALSE
LIG4	-0.55075	FALSE	-0.354167	FALSE	No hit	FALSE
IRS2	0.240714	FALSE	-0.443586	FALSE	No hit	FALSE
COL4A1	-8.61959	TRUE	-0.678295	TRUE	Hit in both	FALSE
COL4A2	-8.52548	TRUE	-1.50242	TRUE	Hit in both	FALSE
NAXD	-0.0714364	FALSE	-0.570141	FALSE	No hit	FALSE
CARS2	-0.074091	FALSE	0.489998	FALSE	No hit	FALSE
ING1	0.968803	FALSE	1.90738	TRUE	Hit only in Proteome	FALSE
ARHGEF7	0.601221	FALSE	0.258846	FALSE	No hit	FALSE
TUBGCP3	0.7488	FALSE	-0.617228	TRUE	Hit only in Proteome	FALSE
PCID2	0.949821	FALSE	0.618501	TRUE	Hit only in Proteome	FALSE
CUL4A	0.537658	FALSE	0.32451	FALSE	No hit	FALSE
LAMP1	-1.72112	TRUE	-1.85467	TRUE	Hit in both	FALSE
TMCO3	-1.70859	TRUE	-1.8685	TRUE	Hit in both	FALSE
GAS6	-12.0362	TRUE	-4.28037	TRUE	Hit in both	FALSE
RASA3	-1.5132	TRUE	-1.43265	TRUE	Hit in both	FALSE
CDC16	-0.229753	FALSE	0.356728	FALSE	No hit	FALSE
CHAMP1	0.629654	FALSE	1.07293	TRUE	Hit only in Proteome	FALSE
TTC5	0.515455	FALSE	0.345715	FALSE	No hit	FALSE
PARP2	0.559455	FALSE	0.242622	FALSE	No hit	FALSE
TEP1	-1.27596	TRUE	-1.85836	TRUE	Hit in both	FALSE
OSGEP	1.28796	TRUE	1.02843	TRUE	Hit in both	FALSE
APEX1	1.0639	TRUE	1.47622	TRUE	Hit in both	FALSE
PNP	0.444273	FALSE	0.539916	FALSE	No hit	FALSE
METTL17	1.17671	TRUE	0.76211	TRUE	Hit in both	FALSE
NDRG2	7.64212	TRUE	3.37447	TRUE	Hit in both	FALSE
ARHGEF40	-5.20333	TRUE	-1.64671	TRUE	Hit in both	FALSE
HNRNPC	0.865083	FALSE	1.16641	TRUE	Hit only in Proteome	FALSE
SUPT16H	1.29828	TRUE	1.63486	TRUE	Hit in both	FALSE
CHD8	0.5918	FALSE	0.55232	FALSE	No hit	FALSE
RAB2B	-0.516587	FALSE	-0.799306	TRUE	Hit only in Proteome	FALSE
TOX4	-0.418605	FALSE	0.997927	TRUE	Hit only in Proteome	FALSE
METTL3	0.40159	FALSE	0.620758	TRUE	Hit only in Proteome	FALSE
DAD1	-0.961951	FALSE	-1.15488	TRUE	Hit only in Proteome	FALSE
OXA1L	0.741039	FALSE	0.544573	FALSE	No hit	FALSE
MMP14	-3.49924	TRUE	-2.51161	TRUE	Hit in both	FALSE
LRP10	-4.6588	TRUE	-4.34121	TRUE	Hit in both	FALSE
PRMT5	1.21501	TRUE	0.706335	TRUE	Hit in both	FALSE
HAUS4	0.261928	FALSE	0.621214	TRUE	Hit only in Proteome	FALSE
AJUBA	0.296642	FALSE	0.517568	FALSE	No hit	FALSE
PSMB5	-0.109332	FALSE	0.765459	TRUE	Hit only in Proteome	FALSE
ACIN1	0.528084	FALSE	0.331123	FALSE	No hit	FALSE
NGDN	0.910864	FALSE	1.57722	TRUE	Hit only in Proteome	FALSE
AP1G2	0.942453	FALSE	-0.473882	FALSE	No hit	FALSE
DHRS4	0.0681899	FALSE	0.262011	FALSE	No hit	FALSE
PCK2	3.31288	TRUE	2.02638	TRUE	Hit in both	FALSE
DCAF11	0.198705	FALSE	-0.42882	FALSE	No hit	FALSE
PSME1	-1.22939	TRUE	-0.757614	TRUE	Hit in both	FALSE
PSME2	-1.02298	TRUE	-0.683622	TRUE	Hit in both	FALSE
RNF31	0.284957	FALSE	-0.603559	TRUE	Hit only in Proteome	FALSE
IPO4	1.68114	TRUE	0.746099	TRUE	Hit in both	FALSE
GMPR2	-0.120099	FALSE	-0.193581	FALSE	No hit	FALSE
RABGGTA	-0.819148	FALSE	-0.689317	TRUE	Hit only in Proteome	FALSE
DHRS1	-1.29378	TRUE	-1.58343	TRUE	Hit in both	FALSE
NOP9	0.414948	FALSE	0.278163	FALSE	No hit	FALSE
NFATC4	-11.6377	TRUE	-3.42466	TRUE	Hit in both	FALSE
STXBP6	3.62288	TRUE	2.48111	TRUE	Hit in both	FALSE
PRKD1	-7.14843	TRUE	-3.18862	TRUE	Hit in both	FALSE
SCFD1	-0.91129	FALSE	-0.335197	FALSE	No hit	FALSE
STRN3	0.22633	FALSE	0.0365496	FALSE	No hit	FALSE
HECTD1	-0.468227	FALSE	-0.984744	TRUE	Hit only in Proteome	FALSE
HEATR5A	-1.36938	TRUE	-1.97438	TRUE	Hit in both	FALSE
NUBPL	1.7651	TRUE	1.1668	TRUE	Hit in both	FALSE
ARHGAP5	0.724456	FALSE	0.580775	FALSE	No hit	FALSE
EAPP	-0.108063	FALSE	0.27244	FALSE	No hit	FALSE
SNX6	-2.13743	TRUE	-1.16635	TRUE	Hit in both	FALSE
CFL2	-2.38214	TRUE	-1.93178	TRUE	Hit in both	FALSE
BAZ1A	1.15505	TRUE	0.799267	TRUE	Hit in both	FALSE
SRP54	-0.898421	FALSE	-0.0530848	FALSE	No hit	FALSE
PSMA6	0.0613253	FALSE	0.163825	FALSE	No hit	FALSE
SEC23A	-1.92776	TRUE	-1.40698	TRUE	Hit in both	FALSE
TRAPPC6B	-0.611878	FALSE	-0.685695	TRUE	Hit only in Proteome	FALSE
PNN	1.25138	TRUE	1.43523	TRUE	Hit in both	FALSE
PRPF39	0.298553	FALSE	1.07379	TRUE	Hit only in Proteome	FALSE
FKBP3	-0.141604	FALSE	0.243545	FALSE	No hit	FALSE
MIS18BP1	-0.196035	FALSE	0.130955	FALSE	No hit	FALSE
RPS29	1.56449	TRUE	0.750757	FALSE	Hit only in Transcriptome	FALSE
MGAT2	-1.61526	TRUE	-0.923095	TRUE	Hit in both	FALSE
KLHDC2	-0.930543	FALSE	-0.496708	FALSE	No hit	FALSE
NEMF	-0.486386	FALSE	-0.411809	FALSE	No hit	FALSE
ARF6	-1.01357	TRUE	-1.2742	TRUE	Hit in both	FALSE
L2HGDH	2.57618	TRUE	1.45258	TRUE	Hit in both	FALSE
MAP4K5	-0.900961	FALSE	-1.47366	TRUE	Hit only in Proteome	FALSE
ATL1	-2.90387	TRUE	-2.05363	TRUE	Hit in both	FALSE
SAV1	-0.400929	FALSE	-0.401936	FALSE	No hit	FALSE
PYGL	0.419066	FALSE	0.071861	FALSE	No hit	FALSE
TMX1	0.364219	FALSE	0.624842	TRUE	Hit only in Proteome	FALSE
FRMD6	-2.96681	TRUE	-1.42488	TRUE	Hit in both	FALSE
NID2	-7.86597	TRUE	-1.95409	TRUE	Hit in both	FALSE
ERO1A	-0.218956	FALSE	-0.136522	FALSE	No hit	FALSE
PSMC6	-0.299824	FALSE	0.101029	FALSE	No hit	FALSE
GNPNAT1	-0.274742	FALSE	-0.434332	FALSE	No hit	FALSE
FERMT2	-1.84785	TRUE	-1.60489	TRUE	Hit in both	FALSE
DDHD1	-0.338961	FALSE	0.746237	TRUE	Hit only in Proteome	FALSE
GMFB	-0.728674	FALSE	-0.447995	FALSE	No hit	FALSE
SAMD4A	0.0501289	FALSE	-0.244067	FALSE	No hit	FALSE
WDHD1	0.780251	FALSE	0.66232	TRUE	Hit only in Proteome	FALSE
LGALS3	-8.14515	TRUE	-4.4804	TRUE	Hit in both	FALSE
DLGAP5	0.336918	FALSE	0.031364	FALSE	No hit	FALSE
KTN1	0.0884587	FALSE	0.434214	FALSE	No hit	FALSE
EXOC5	-1.57605	TRUE	-1.02691	TRUE	Hit in both	FALSE
NAA30	-0.683121	FALSE	-0.38484	FALSE	No hit	FALSE
ACTR10	-1.11202	TRUE	-0.986858	TRUE	Hit in both	FALSE
PSMA3	-0.0165777	FALSE	0.373829	FALSE	No hit	FALSE
DAAM1	1.14043	TRUE	0.108554	FALSE	Hit only in Transcriptome	FALSE
L3HYPDH	-0.001857	FALSE	-0.3609	FALSE	No hit	FALSE
RTN1	10.0184	TRUE	0.98674	TRUE	Hit in both	FALSE
DHRS7	-2.8382	TRUE	-2.14011	TRUE	Hit in both	FALSE
PPM1A	-0.539891	FALSE	-0.0959753	FALSE	No hit	FALSE
MNAT1	0.0312024	FALSE	1.05473	TRUE	Hit only in Proteome	FALSE
TRMT5	0.591204	FALSE	0.48375	FALSE	No hit	FALSE
PPP2R5E	-0.346857	FALSE	-0.444498	FALSE	No hit	FALSE
WDR89	0.469714	FALSE	0.857029	TRUE	Hit only in Proteome	FALSE
SGPP1	-1.77484	TRUE	-2.24999	TRUE	Hit in both	FALSE
SYNE2	3.2523	TRUE	0.811026	TRUE	Hit in both	FALSE
MTHFD1	1.37349	TRUE	0.850635	TRUE	Hit in both	FALSE
ZBTB1	-0.472203	FALSE	0.854703	TRUE	Hit only in Proteome	FALSE
HSPA2	-5.01218	TRUE	-2.63214	TRUE	Hit in both	FALSE
MAX	-0.482829	FALSE	0.808688	TRUE	Hit only in Proteome	FALSE
FUT8	-1.3163	TRUE	-1.21939	TRUE	Hit in both	FALSE
GPHN	1.0198	TRUE	0.571898	FALSE	Hit only in Transcriptome	FALSE
ATP6V1D	-2.3244	TRUE	-1.44318	TRUE	Hit in both	FALSE
EIF2S1	0.388436	FALSE	0.289956	FALSE	No hit	FALSE
ARG2	2.87559	TRUE	1.70751	TRUE	Hit in both	FALSE
VTI1B	-0.661596	FALSE	-0.667017	TRUE	Hit only in Proteome	FALSE
RDH11	-0.219564	FALSE	0.0420986	FALSE	No hit	FALSE
ZFYVE26	-0.0151463	FALSE	-0.369054	FALSE	No hit	FALSE
ZFP36L1	-0.830409	FALSE	0.202121	FALSE	No hit	FALSE
ACTN1	-2.15195	TRUE	-1.64257	TRUE	Hit in both	FALSE
DCAF5	-2.10419	TRUE	-0.973737	TRUE	Hit in both	FALSE
EXD2	-1.16303	TRUE	-0.822731	TRUE	Hit in both	FALSE
GALNT16	-7.53902	TRUE	-2.11584	TRUE	Hit in both	FALSE
ERH	0.624668	FALSE	1.23933	TRUE	Hit only in Proteome	FALSE
SRSF5	0.179722	FALSE	1.31295	TRUE	Hit only in Proteome	FALSE
SMOC1	-0.679166	FALSE	-0.599173	TRUE	Hit only in Proteome	FALSE
SYNJ2BP-COX16	-3.4246	FALSE	-0.437322	FALSE	No hit	FALSE
MED6	0.277051	FALSE	0.685289	TRUE	Hit only in Proteome	FALSE
SIPA1L1	-1.03155	TRUE	-1.10663	TRUE	Hit in both	FALSE
ZFYVE1	-2.70862	TRUE	-2.02773	TRUE	Hit in both	FALSE
RBM25	0.335984	FALSE	0.731677	TRUE	Hit only in Proteome	FALSE
PSEN1	-1.57764	TRUE	-1.4374	TRUE	Hit in both	FALSE
NUMB	-1.2874	TRUE	-0.896663	TRUE	Hit in both	FALSE
COQ6	-0.591328	FALSE	1.07513	TRUE	Hit only in Proteome	FALSE
ALDH6A1	1.53972	TRUE	1.30862	TRUE	Hit in both	FALSE
NPC2	-3.5625	TRUE	-3.26017	TRUE	Hit in both	FALSE
LTBP2	-11.6783	TRUE	-2.49812	TRUE	Hit in both	FALSE
YLPM1	0.127931	FALSE	0.324558	FALSE	No hit	TRUE
DLST	-0.0377656	FALSE	0.0345148	FALSE	No hit	FALSE
EIF2B2	-0.702691	FALSE	0.347691	FALSE	No hit	FALSE
ACYP1	0.547477	FALSE	0.574163	FALSE	No hit	FALSE
NEK9	-0.945273	FALSE	-1.20658	TRUE	Hit only in Proteome	FALSE
TMED10	-0.855035	FALSE	-0.754502	TRUE	Hit only in Proteome	FALSE
IRF2BPL	-1.23987	TRUE	-0.187073	FALSE	Hit only in Transcriptome	FALSE
GSTZ1	0.0513988	FALSE	0.943743	TRUE	Hit only in Proteome	FALSE
TMED8	0.173936	FALSE	-0.332107	FALSE	No hit	FALSE
VIPAS39	-0.686404	FALSE	-0.39463	FALSE	No hit	FALSE
AHSA1	0.282827	FALSE	0.70443	TRUE	Hit only in Proteome	FALSE
SPTLC2	-1.01568	TRUE	-1.03592	TRUE	Hit in both	FALSE
ALKBH1	0.17761	FALSE	0.713844	TRUE	Hit only in Proteome	FALSE
SLIRP	0.732549	FALSE	1.12147	TRUE	Hit only in Proteome	FALSE
SNW1	0.0831931	FALSE	1.22972	TRUE	Hit only in Proteome	FALSE
CEP128	0.15651	FALSE	0.492508	FALSE	No hit	FALSE
SEL1L	-1.92638	TRUE	-0.649063	TRUE	Hit in both	FALSE
ZC3H14	-0.134787	FALSE	0.0190694	FALSE	No hit	FALSE
TTC8	-1.34496	TRUE	-0.87406	TRUE	Hit in both	FALSE
TDP1	0.620432	FALSE	0.266125	FALSE	No hit	FALSE
PSMC1	-0.143637	FALSE	-0.434123	FALSE	No hit	FALSE
NRDE2	-0.208802	FALSE	0.640649	FALSE	No hit	FALSE
RPS6KA5	5.61595	TRUE	2.66422	TRUE	Hit in both	FALSE
PPP4R3A	0.681551	FALSE	1.14803	TRUE	Hit only in Proteome	FALSE
TRIP11	-2.14673	TRUE	-1.12741	TRUE	Hit in both	FALSE
CPSF2	0.150771	FALSE	0.802366	TRUE	Hit only in Proteome	FALSE
LGMN	-1.34683	TRUE	-0.284892	FALSE	Hit only in Transcriptome	FALSE
GOLGA5	-1.57827	TRUE	-1.06958	TRUE	Hit in both	FALSE
ITPK1	0.697831	FALSE	1.24882	TRUE	Hit only in Proteome	FALSE
UBR7	0.145839	FALSE	0.866534	TRUE	Hit only in Proteome	FALSE
DDX24	-0.0703796	FALSE	0.0410325	FALSE	No hit	FALSE
DICER1	0.171708	FALSE	-0.525131	FALSE	No hit	FALSE
SYNE3	-4.91991	TRUE	-2.21955	TRUE	Hit in both	FALSE
ATG2B	-0.660957	FALSE	-1.08103	TRUE	Hit only in Proteome	FALSE
PAPOLA	0.659556	FALSE	0.69644	TRUE	Hit only in Proteome	FALSE
VRK1	1.08244	TRUE	1.20178	TRUE	Hit in both	FALSE
SETD3	0.0124648	FALSE	0.358959	FALSE	No hit	FALSE
CCNK	-0.0869638	FALSE	0.353179	FALSE	No hit	FALSE
CCDC85C	2.35071	TRUE	0.726914	TRUE	Hit in both	FALSE
EML1	-0.695475	FALSE	-1.21787	TRUE	Hit only in Proteome	FALSE
YY1	0.563481	FALSE	1.27168	TRUE	Hit only in Proteome	FALSE
PPP2R5C	-0.941195	FALSE	-0.117752	FALSE	No hit	FALSE
DYNC1H1	-0.385693	FALSE	-1.69826	TRUE	Hit only in Proteome	FALSE
HSP90AA1	-0.205269	FALSE	0.195706	FALSE	No hit	FALSE
TECPR2	-2.31779	TRUE	-1.27471	TRUE	Hit in both	FALSE
RCOR1	0.677947	FALSE	1.3366	TRUE	Hit only in Proteome	FALSE
CDC42BPB	-1.26117	TRUE	-1.17022	TRUE	Hit in both	FALSE
TNFAIP2	-5.0408	TRUE	-2.30437	TRUE	Hit in both	FALSE
EIF5	-0.556417	FALSE	-0.788995	TRUE	Hit only in Proteome	FALSE
MARK3	-0.365578	FALSE	-0.561432	FALSE	No hit	FALSE
CKB	4.28415	TRUE	3.84627	TRUE	Hit in both	FALSE
TRMT61A	0.610774	FALSE	1.19149	TRUE	Hit only in Proteome	FALSE
BAG5	0.633167	FALSE	0.525695	FALSE	No hit	FALSE
KLC1	-0.813986	FALSE	-0.931072	TRUE	Hit only in Proteome	FALSE
INF2	-0.634194	FALSE	-0.740509	TRUE	Hit only in Proteome	FALSE
AKT1	-0.791368	FALSE	-0.627721	TRUE	Hit only in Proteome	FALSE
CEP170B	-0.928587	FALSE	-1.22475	TRUE	Hit only in Proteome	FALSE
AHNAK2	-2.02158	TRUE	-1.5361	TRUE	Hit in both	FALSE
BRF1	0.560576	FALSE	0.0310502	FALSE	No hit	FALSE
MTA1	1.16524	TRUE	1.02988	TRUE	Hit in both	FALSE
CRIP2	0.178178	FALSE	0.822703	TRUE	Hit only in Proteome	FALSE
CRIP1	2.4943	TRUE	2.48236	TRUE	Hit in both	FALSE
CYFIP1	-0.109331	FALSE	-0.816621	TRUE	Hit only in Proteome	FALSE
TUBGCP5	0.78944	FALSE	-0.335474	FALSE	No hit	FALSE
UBE3A	0.866357	FALSE	0.643417	TRUE	Hit only in Proteome	FALSE
HERC2	1.04914	TRUE	-0.28195	FALSE	Hit only in Transcriptome	FALSE
NSMCE3	-0.370951	FALSE	1.16877	TRUE	Hit only in Proteome	FALSE
TJP1	-0.165529	FALSE	-0.924892	TRUE	Hit only in Proteome	FALSE
MTMR10	-0.0165313	FALSE	-1.00892	TRUE	Hit only in Proteome	FALSE
KLF13	0.831769	FALSE	1.90796	TRUE	Hit only in Proteome	FALSE
ARHGAP11A	0.5868	FALSE	0.8256	TRUE	Hit only in Proteome	FALSE
GREM1	-12.1626	TRUE	-3.78508	TRUE	Hit in both	FALSE
AVEN	-0.508266	FALSE	0.225769	FALSE	No hit	FALSE
EMC7	-0.813576	FALSE	-0.351778	FALSE	No hit	FALSE
EMC4	-0.206436	FALSE	-1.32419	TRUE	Hit only in Proteome	FALSE
NOP10	-0.0673345	FALSE	1.30283	TRUE	Hit only in Proteome	FALSE
LPCAT4	-1.21209	TRUE	-0.840807	TRUE	Hit in both	FALSE
AQR	1.21552	TRUE	1.22389	TRUE	Hit in both	FALSE
ZNF770	1.4057	TRUE	0.0560008	FALSE	Hit only in Transcriptome	FALSE
DPH6	1.04705	TRUE	0.439349	FALSE	Hit only in Transcriptome	FALSE
SPRED1	0.00671398	FALSE	-0.425547	FALSE	No hit	FALSE
FAM98B	0.991204	FALSE	1.02265	TRUE	Hit only in Proteome	FALSE
THBS1	-3.61056	TRUE	-3.11429	TRUE	Hit in both	FALSE
EIF2AK4	-0.221223	FALSE	-0.723808	TRUE	Hit only in Proteome	FALSE
SRP14	-0.148411	FALSE	1.35633	TRUE	Hit only in Proteome	FALSE
BUB1B	1.61337	TRUE	1.07035	TRUE	Hit in both	FALSE
KNSTRN	0.649071	FALSE	0.602086	TRUE	Hit only in Proteome	FALSE
IVD	1.4834	TRUE	1.26281	TRUE	Hit in both	FALSE
CHST14	-1.76417	TRUE	-1.31261	TRUE	Hit in both	FALSE
RPUSD2	0.939876	FALSE	1.67139	TRUE	Hit only in Proteome	FALSE
RAD51	-0.380672	FALSE	0.720152	TRUE	Hit only in Proteome	FALSE
RMDN3	-0.570438	FALSE	0.0480012	FALSE	No hit	FALSE
DNAJC17	-0.143484	FALSE	1.29517	TRUE	Hit only in Proteome	FALSE
ZFYVE19	-0.145669	FALSE	0.51776	FALSE	No hit	FALSE
VPS18	-1.35406	TRUE	-1.07231	TRUE	Hit in both	FALSE
INO80	0.570381	FALSE	-0.648952	TRUE	Hit only in Proteome	FALSE
CHP1	-0.0324449	FALSE	-0.484917	FALSE	No hit	FALSE
NUSAP1	1.92685	TRUE	1.15505	TRUE	Hit in both	FALSE
NDUFAF1	-0.25051	FALSE	1.30228	TRUE	Hit only in Proteome	FALSE
RTF1	0.519085	FALSE	1.07602	TRUE	Hit only in Proteome	FALSE
RPAP1	0.612361	FALSE	-0.27945	FALSE	No hit	FALSE
MGA	1.38651	TRUE	0.740762	FALSE	Hit only in Transcriptome	FALSE
MAPKBP1	0.534583	FALSE	-0.718509	TRUE	Hit only in Proteome	FALSE
EHD4	0.867125	FALSE	0.71979	TRUE	Hit only in Proteome	FALSE
VPS39	-0.843918	FALSE	-1.18927	TRUE	Hit only in Proteome	FALSE
TMEM87A	-0.65168	FALSE	-0.566784	FALSE	No hit	FALSE
ZNF106	-0.576521	FALSE	-0.439637	FALSE	No hit	FALSE
SNAP23	-0.0690453	FALSE	-0.324866	FALSE	No hit	FALSE
LRRC57	0.395733	FALSE	0.647034	TRUE	Hit only in Proteome	FALSE
HAUS2	1.02061	TRUE	0.764537	TRUE	Hit in both	FALSE
CDAN1	0.329931	FALSE	0.295758	FALSE	No hit	FALSE
UBR1	-0.7314	FALSE	-1.13435	TRUE	Hit only in Proteome	FALSE
LCMT2	0.93523	FALSE	0.273376	FALSE	No hit	FALSE
TUBGCP4	1.75937	TRUE	0.0798471	FALSE	Hit only in Transcriptome	FALSE
TP53BP1	-0.56274	FALSE	0.255416	FALSE	No hit	FALSE
MAP1A	-6.91938	TRUE	-2.61006	TRUE	Hit in both	FALSE
CKMT1A	9.2096	TRUE	3.33849	TRUE	Hit in both	FALSE
PDIA3	-0.714629	FALSE	-0.177205	FALSE	No hit	FALSE
MFAP1	-0.382099	FALSE	1.14706	TRUE	Hit only in Proteome	FALSE
WDR76	0.61642	FALSE	0.214058	FALSE	No hit	FALSE
CTDSPL2	1.12968	TRUE	1.16087	TRUE	Hit in both	FALSE
EIF3J	1.03645	TRUE	0.985617	TRUE	Hit in both	FALSE
SPG11	0.0134782	FALSE	-0.767153	TRUE	Hit only in Proteome	FALSE
B2M	-2.41575	TRUE	-1.71569	TRUE	Hit in both	FALSE
SORD	2.2641	TRUE	1.71305	TRUE	Hit in both	FALSE
SPATA5L1	0.690084	FALSE	-0.105152	FALSE	No hit	FALSE
MYEF2	1.73238	TRUE	1.07147	TRUE	Hit in both	FALSE
DUT	1.11325	TRUE	1.64937	TRUE	Hit in both	FALSE
FBN1	-7.27732	TRUE	-3.91865	TRUE	Hit in both	FALSE
CEP152	1.41895	TRUE	0.535932	FALSE	Hit only in Transcriptome	FALSE
SECISBP2L	-0.488827	FALSE	-0.761395	TRUE	Hit only in Proteome	FALSE
COPS2	-0.141197	FALSE	0.184404	FALSE	No hit	FALSE
GALK2	-0.656543	FALSE	-0.113284	FALSE	No hit	FALSE
USP8	0.252824	FALSE	-0.175727	FALSE	No hit	FALSE
AP4E1	0.585749	FALSE	-0.499657	FALSE	No hit	FALSE
TNFAIP8L3	-1.58011	TRUE	-0.980256	TRUE	Hit in both	FALSE
DMXL2	-0.374976	FALSE	-1.21421	TRUE	Hit only in Proteome	FALSE
LYSMD2	1.07742	TRUE	0.841097	TRUE	Hit in both	FALSE
TMOD3	-0.594608	FALSE	-0.667198	TRUE	Hit only in Proteome	FALSE
LEO1	0.133652	FALSE	0.994659	TRUE	Hit only in Proteome	FALSE
GNB5	-0.987825	FALSE	0.275656	FALSE	No hit	FALSE
MYO5A	1.32613	TRUE	-0.71621	TRUE	Hit in both	FALSE
ARPP19	0.931306	FALSE	1.08315	TRUE	Hit only in Proteome	FALSE
RAB27A	-0.724585	FALSE	-0.406063	FALSE	No hit	FALSE
CCPG1	-3.08046	TRUE	-2.29032	TRUE	Hit in both	FALSE
NEDD4	-0.141087	FALSE	-0.752628	TRUE	Hit only in Proteome	FALSE
RFX7	1.60506	TRUE	1.53854	TRUE	Hit in both	FALSE
TCF12	1.07933	TRUE	1.37673	TRUE	Hit in both	FALSE
ADAM10	-0.681957	FALSE	0.143329	FALSE	No hit	FALSE
SLTM	0.869036	FALSE	0.868122	TRUE	Hit only in Proteome	FALSE
MYO1E	-1.90529	TRUE	-2.34332	TRUE	Hit in both	FALSE
GTF2A2	0.023928	FALSE	0.823814	TRUE	Hit only in Proteome	FALSE
ANXA2	-2.029	TRUE	-1.68508	TRUE	Hit in both	FALSE
ICE2	0.88062	FALSE	-0.725843	FALSE	No hit	FALSE
VPS13C	-0.991107	FALSE	-0.964081	TRUE	Hit only in Proteome	FALSE
TLN2	0.217391	FALSE	-0.12078	FALSE	No hit	FALSE
TPM1	-2.58461	TRUE	-2.51062	TRUE	Hit in both	FALSE
LACTB	-1.9991	TRUE	-1.69196	TRUE	Hit in both	FALSE
RAB8B	-2.02894	TRUE	-1.28828	TRUE	Hit in both	FALSE
USP3	0.714855	FALSE	0.9707	TRUE	Hit only in Proteome	FALSE
HERC1	0.124617	FALSE	-0.69865	TRUE	Hit only in Proteome	FALSE
SNX1	-0.789098	FALSE	-0.7983	TRUE	Hit only in Proteome	FALSE
PPIB	-0.938393	FALSE	-0.912174	TRUE	Hit only in Proteome	FALSE
TRIP4	-0.771612	FALSE	-0.26178	FALSE	No hit	FALSE
ZNF609	0.766472	FALSE	0.127505	FALSE	No hit	FALSE
PLEKHO2	-3.13697	TRUE	-2.58954	TRUE	Hit in both	FALSE
SPG21	-1.04549	TRUE	-0.725161	TRUE	Hit in both	FALSE
CLPX	1.17426	TRUE	0.999047	TRUE	Hit in both	FALSE
DPP8	0.327824	FALSE	0.129409	FALSE	No hit	FALSE
HACD3	0.737472	FALSE	-0.680578	TRUE	Hit only in Proteome	FALSE
DIS3L	1.11956	TRUE	-0.169889	FALSE	Hit only in Transcriptome	FALSE
MAP2K1	0.831367	FALSE	0.841576	TRUE	Hit only in Proteome	FALSE
RPL4	1.85402	TRUE	-1.06179	TRUE	Hit in both	FALSE
ZWILCH	0.469724	FALSE	0.588565	TRUE	Hit only in Proteome	FALSE
SMAD3	-1.33984	TRUE	-1.14439	TRUE	Hit in both	FALSE
AAGAB	-0.129799	FALSE	-0.115456	FALSE	No hit	FALSE
FEM1B	-0.0631379	FALSE	0.485684	FALSE	No hit	FALSE
ITGA11	-5.18649	TRUE	-3.13543	TRUE	Hit in both	FALSE
ANP32A	2.12822	TRUE	2.23925	TRUE	Hit in both	FALSE
GLCE	1.83924	TRUE	0.690951	TRUE	Hit in both	FALSE
KIF23	0.692014	FALSE	-0.218946	FALSE	No hit	FALSE
TLE3	0.795557	FALSE	1.49638	TRUE	Hit only in Proteome	FALSE
UACA	-1.49895	TRUE	-1.74428	TRUE	Hit in both	FALSE
LARP6	-1.69488	TRUE	-1.23161	TRUE	Hit in both	FALSE
MYO9A	0.333891	FALSE	-1.26	TRUE	Hit only in Proteome	FALSE
PKM	-0.94344	FALSE	-0.505683	FALSE	No hit	FALSE
HEXA	-0.806802	FALSE	-0.117229	FALSE	No hit	FALSE
ARIH1	0.180212	FALSE	-0.0557196	FALSE	No hit	FALSE
ADPGK	0.656021	FALSE	-0.0061113	FALSE	No hit	FALSE
NEO1	-1.44763	TRUE	-1.51725	TRUE	Hit in both	FALSE
NPTN	-1.65098	TRUE	-1.54039	TRUE	Hit in both	FALSE
CD276	-2.58531	TRUE	-2.0816	TRUE	Hit in both	FALSE
LOXL1	-7.44134	TRUE	-1.82907	TRUE	Hit in both	FALSE
STOML1	-2.38031	TRUE	-2.38519	TRUE	Hit in both	FALSE
PML	-2.25722	TRUE	-2.11932	TRUE	Hit in both	FALSE
SEMA7A	-5.88748	TRUE	-3.86546	TRUE	Hit in both	FALSE
CLK3	0.25522	FALSE	0.529392	FALSE	No hit	FALSE
EDC3	0.607022	FALSE	0.480439	FALSE	No hit	FALSE
CSK	0.572773	FALSE	0.522121	FALSE	No hit	FALSE
SCAMP2	-0.722509	FALSE	-0.298402	FALSE	No hit	FALSE
MPI	0.516833	FALSE	0.534996	FALSE	No hit	FALSE
COX5A	1.72036	TRUE	0.259861	FALSE	Hit only in Transcriptome	FALSE
RPP25	3.72944	TRUE	1.50966	TRUE	Hit in both	FALSE
COMMD4	0.324065	FALSE	-0.380835	FALSE	No hit	FALSE
MAN2C1	0.0743309	FALSE	0.154933	FALSE	No hit	FALSE
SIN3A	1.52384	TRUE	0.780019	TRUE	Hit in both	FALSE
PTPN9	-0.918137	FALSE	-0.995786	TRUE	Hit only in Proteome	FALSE
SNUPN	-0.764249	FALSE	-0.440648	FALSE	No hit	FALSE
IMP3	0.479771	FALSE	0.901528	TRUE	Hit only in Proteome	FALSE
SNX33	-3.16212	TRUE	-1.49613	TRUE	Hit in both	FALSE
CSPG4	0.160162	FALSE	0.0446685	FALSE	No hit	FALSE
FBXO22	0.671895	FALSE	0.879949	TRUE	Hit only in Proteome	FALSE
ETFA	1.01843	TRUE	1.07495	TRUE	Hit in both	FALSE
RCN2	1.68987	TRUE	1.98577	TRUE	Hit in both	FALSE
PEAK1	-0.624428	FALSE	-1.30367	TRUE	Hit only in Proteome	FALSE
HMG20A	1.06199	TRUE	0.872321	TRUE	Hit in both	FALSE
TBC1D2B	-1.80637	TRUE	-1.90438	TRUE	Hit in both	FALSE
IDH3A	-0.0459267	FALSE	-0.0775434	FALSE	No hit	FALSE
WDR61	0.266952	FALSE	0.507777	FALSE	No hit	FALSE
IREB2	1.00206	TRUE	1.28381	TRUE	Hit in both	FALSE
PSMA4	-0.0574773	FALSE	0.277785	FALSE	No hit	FALSE
MORF4L1	-0.45735	FALSE	1.6606	TRUE	Hit only in Proteome	FALSE
TMED3	-1.54581	TRUE	-0.902797	TRUE	Hit in both	FALSE
MTHFS	1.25096	TRUE	1.87364	TRUE	Hit in both	FALSE
FAH	1.17634	TRUE	1.10477	TRUE	Hit in both	FALSE
CEMIP	-11.1125	TRUE	-4.05061	TRUE	Hit in both	FALSE
EFL1	-0.779792	FALSE	-0.879391	TRUE	Hit only in Proteome	FALSE
RPS17	1.67018	TRUE	-0.395916	FALSE	Hit only in Transcriptome	FALSE
HOMER2	2.23566	TRUE	1.18969	TRUE	Hit in both	FALSE
WDR73	0.402408	FALSE	0.921406	TRUE	Hit only in Proteome	FALSE
SEC11A	-0.191598	FALSE	-1.26892	TRUE	Hit only in Proteome	FALSE
AKAP13	-0.419491	FALSE	-0.613751	TRUE	Hit only in Proteome	FALSE
[truncated: 3,824 more rows]

## Sheet: i063021
Gene_name	Transcriptome_LFC	RNAseq_hit	Proteomics_LFC	Prot_hit	Hits	RBPs
NOC2L	1.89605	TRUE	1.54678	TRUE	Hit in both	FALSE
ISG15	-0.459147	FALSE	0.0492022	FALSE	No hit	FALSE
AGRN	1.73139	TRUE	0.603974	TRUE	Hit in both	FALSE
SDF4	-1.2308	TRUE	-0.903812	TRUE	Hit in both	FALSE
B3GALT6	-0.403183	FALSE	-0.499135	FALSE	No hit	FALSE
UBE2J2	0.695065	FALSE	0.64146	TRUE	Hit only in Proteome	FALSE
PUSL1	0.302513	FALSE	-0.321386	FALSE	No hit	FALSE
CPTP	-0.975928	FALSE	-0.438292	FALSE	No hit	FALSE
MXRA8	-2.68711	TRUE	-2.12189	TRUE	Hit in both	FALSE
CCNL2	-0.135616	FALSE	1.22008	TRUE	Hit only in Proteome	FALSE
MRPL20	0.316764	FALSE	0.699577	TRUE	Hit only in Proteome	FALSE
ATAD3B	2.20958	TRUE	1.59696	TRUE	Hit in both	FALSE
ATAD3A	1.14082	TRUE	0.530178	FALSE	Hit only in Transcriptome	FALSE
SSU72	0.770027	FALSE	0.602056	TRUE	Hit only in Proteome	FALSE
NADK	0.121652	FALSE	0.245738	FALSE	No hit	FALSE
GNB1	-0.462396	FALSE	-1.92818	FALSE	No hit	FALSE
RER1	-0.856682	FALSE	-0.895089	TRUE	Hit only in Proteome	FALSE
PANK4	-0.430115	FALSE	-0.262606	FALSE	No hit	FALSE
TPRG1L	-2.0033	TRUE	-1.08217	TRUE	Hit in both	FALSE
LRRC47	0.511291	FALSE	0.318761	FALSE	No hit	FALSE
C1orf174	0.468702	FALSE	0.290728	FALSE	No hit	FALSE
RPL22	0.436113	FALSE	-0.0849164	FALSE	No hit	FALSE
ACOT7	-0.485501	FALSE	-0.74296	TRUE	Hit only in Proteome	FALSE
NOL9	1.50947	TRUE	1.41259	TRUE	Hit in both	FALSE
DNAJC11	1.20063	TRUE	0.604715	TRUE	Hit in both	FALSE
PARK7	-0.345119	FALSE	-0.149622	FALSE	No hit	FALSE
ENO1	1.30981	TRUE	0.168438	FALSE	Hit only in Transcriptome	FALSE
H6PD	-4.01408	TRUE	-2.60644	TRUE	Hit in both	FALSE
SLC25A33	1.96405	TRUE	0.942111	TRUE	Hit in both	FALSE
TMEM201	1.63001	TRUE	0.709475	TRUE	Hit in both	FALSE
CLSTN1	-1.53362	TRUE	-0.793152	TRUE	Hit in both	FALSE
LZIC	0.0347949	FALSE	-0.312538	FALSE	No hit	FALSE
NMNAT1	-1.83161	TRUE	-0.694337	TRUE	Hit in both	FALSE
UBE4B	0.7048	FALSE	0.518077	FALSE	No hit	FALSE
KIF1B	-0.0593325	FALSE	0.366318	FALSE	No hit	FALSE
PGD	0.463027	FALSE	0.0697228	FALSE	No hit	FALSE
DFFA	2.1905	TRUE	1.90373	TRUE	Hit in both	FALSE
PEX14	0.0614002	FALSE	-0.249166	FALSE	No hit	FALSE
TARDBP	0.446928	FALSE	0.278542	FALSE	No hit	FALSE
SRM	0.937345	FALSE	0.492483	FALSE	No hit	FALSE
EXOSC10	1.34518	TRUE	1.23836	TRUE	Hit in both	FALSE
MTOR	0.931635	FALSE	0.136184	FALSE	No hit	FALSE
UBIAD1	2.10251	TRUE	1.17033	TRUE	Hit in both	FALSE
AGTRAP	-0.408274	FALSE	-0.562123	FALSE	No hit	FALSE
MTHFR	-1.10558	TRUE	-0.59283	TRUE	Hit in both	FALSE
KIAA2013	0.167935	FALSE	-0.639513	TRUE	Hit only in Proteome	FALSE
PLOD1	-2.23272	TRUE	-1.48148	TRUE	Hit in both	FALSE
MFN2	0.597698	FALSE	0.0752259	FALSE	No hit	FALSE
VPS13D	-0.426737	FALSE	-0.382617	FALSE	No hit	FALSE
PRDM2	1.07249	TRUE	0.642065	TRUE	Hit in both	FALSE
EFHD2	-0.183847	FALSE	-0.939946	TRUE	Hit only in Proteome	FALSE
DNAJC16	-0.633046	FALSE	0.407225	FALSE	No hit	FALSE
DDI2	1.77596	TRUE	1.53599	TRUE	Hit in both	FALSE
PLEKHM2	-1.13425	TRUE	-1.02341	TRUE	Hit in both	FALSE
FBLIM1	-5.35078	TRUE	-1.89866	TRUE	Hit in both	FALSE
SPEN	1.17007	TRUE	0.665007	TRUE	Hit in both	FALSE
EPHA2	0.679401	FALSE	-0.126149	FALSE	No hit	FALSE
FBXO42	-0.111295	FALSE	-0.248761	FALSE	No hit	FALSE
SZRD1	0.378341	FALSE	-0.189422	FALSE	No hit	FALSE
NECAP2	-0.847853	FALSE	-0.98594	TRUE	Hit only in Proteome	FALSE
CROCC	-0.135074	FALSE	-0.21919	FALSE	No hit	FALSE
SDHB	0.755828	FALSE	-0.134361	FALSE	No hit	FALSE
RCC2	2.01754	TRUE	1.74778	TRUE	Hit in both	FALSE
ARHGEF10L	-3.73849	TRUE	-1.64703	TRUE	Hit in both	FALSE
ACTL8	7.54422	TRUE	3.13396	TRUE	Hit in both	FALSE
ALDH4A1	-1.79781	TRUE	-1.70208	TRUE	Hit in both	FALSE
UBR4	0.834007	FALSE	-0.0432927	FALSE	No hit	FALSE
EMC1	0.109502	FALSE	0.124358	FALSE	No hit	FALSE
MRTO4	1.67556	TRUE	1.67847	TRUE	Hit in both	FALSE
AKR7A2	-1.02885	TRUE	-0.939128	TRUE	Hit in both	FALSE
CAPZB	-1.61327	TRUE	-1.24642	TRUE	Hit in both	FALSE
MUL1	-1.08993	TRUE	-0.10618	FALSE	Hit only in Transcriptome	FALSE
DDOST	-0.366765	FALSE	-0.675309	TRUE	Hit only in Proteome	FALSE
HP1BP3	-0.191686	FALSE	-0.34226	FALSE	No hit	FALSE
EIF4G3	-0.0628386	FALSE	-0.211882	FALSE	No hit	FALSE
ECE1	-0.600222	FALSE	-0.169384	FALSE	No hit	FALSE
ALPL	-3.21241	TRUE	-2.22718	TRUE	Hit in both	FALSE
USP48	-0.195237	FALSE	0.519171	FALSE	No hit	FALSE
HSPG2	-4.66927	TRUE	-2.50144	TRUE	Hit in both	FALSE
CDC42	-0.229475	FALSE	-2.06245	TRUE	Hit only in Proteome	FALSE
ZBTB40	0.360414	FALSE	-0.0799548	FALSE	No hit	FALSE
EPHB2	-0.232672	FALSE	-0.696856	TRUE	Hit only in Proteome	FALSE
KDM1A	2.10001	TRUE	1.39799	TRUE	Hit in both	FALSE
LUZP1	-0.563277	FALSE	-0.31536	FALSE	No hit	FALSE
HNRNPR	1.06071	TRUE	0.8514	TRUE	Hit in both	TRUE
RPL11	0.479152	FALSE	0.0766127	FALSE	No hit	FALSE
PITHD1	0.336517	FALSE	0.183056	FALSE	No hit	FALSE
GALE	-1.01816	TRUE	-1.44721	TRUE	Hit in both	FALSE
HMGCL	-2.47689	TRUE	-1.85408	TRUE	Hit in both	FALSE
SRSF10	0.570948	FALSE	1.05206	TRUE	Hit only in Proteome	FALSE
SRRM1	0.936163	FALSE	1.21364	TRUE	Hit only in Proteome	FALSE
CLIC4	-2.31635	TRUE	-2.20617	TRUE	Hit in both	FALSE
SYF2	-0.183251	FALSE	1.00915	TRUE	Hit only in Proteome	FALSE
LDLRAP1	-2.42519	TRUE	-1.54914	TRUE	Hit in both	FALSE
STMN1	0.0557254	FALSE	-0.340087	FALSE	No hit	FALSE
CEP85	2.12583	TRUE	1.44839	TRUE	Hit in both	FALSE
SH3BGRL3	-3.81319	TRUE	-1.87101	TRUE	Hit in both	FALSE
DHDDS	-1.05711	TRUE	0.207168	FALSE	Hit only in Transcriptome	FALSE
HMGN2	0.0393848	FALSE	-0.502616	FALSE	No hit	FALSE
RPS6KA1	4.38035	TRUE	0.982692	TRUE	Hit in both	FALSE
ARID1A	0.966756	FALSE	0.965485	TRUE	Hit only in Proteome	FALSE
SFN	-0.577254	FALSE	-0.393057	FALSE	No hit	FALSE
NUDC	1.01894	TRUE	0.963465	TRUE	Hit in both	FALSE
SLC9A1	-1.31011	TRUE	-0.407862	FALSE	Hit only in Transcriptome	FALSE
WDTC1	-1.81079	TRUE	-1.01872	TRUE	Hit in both	FALSE
TMEM222	-0.614882	FALSE	-0.72781	TRUE	Hit only in Proteome	FALSE
MAP3K6	-2.49233	TRUE	-0.651025	TRUE	Hit in both	FALSE
WASF2	-0.430373	FALSE	-0.812643	TRUE	Hit only in Proteome	FALSE
AHDC1	-0.929202	FALSE	0.49647	FALSE	No hit	FALSE
STX12	-1.88845	TRUE	-1.85643	TRUE	Hit in both	FALSE
PPP1R8	0.874831	FALSE	0.930037	TRUE	Hit only in Proteome	FALSE
RPA2	0.974828	FALSE	0.716478	TRUE	Hit only in Proteome	FALSE
SMPDL3B	5.39812	TRUE	0.125466	FALSE	Hit only in Transcriptome	FALSE
EYA3	0.805105	FALSE	2.32282	TRUE	Hit only in Proteome	FALSE
DNAJC8	0.615144	FALSE	1.0073	TRUE	Hit only in Proteome	FALSE
SESN2	-0.536264	FALSE	-0.345376	FALSE	No hit	FALSE
MED18	-0.366492	FALSE	0.494641	FALSE	No hit	FALSE
PHACTR4	1.18425	TRUE	0.583996	FALSE	Hit only in Transcriptome	FALSE
RCC1	2.23026	TRUE	1.87354	TRUE	Hit in both	FALSE
TRNAU1AP	-0.187372	FALSE	0.51914	FALSE	No hit	FALSE
TAF12	-0.546859	FALSE	1.08184	TRUE	Hit only in Proteome	FALSE
GMEB1	0.29181	FALSE	0.488789	FALSE	No hit	FALSE
YTHDF2	0.840686	FALSE	1.11408	TRUE	Hit only in Proteome	FALSE
EPB41	3.1762	TRUE	1.67516	TRUE	Hit in both	FALSE
SRSF4	0.548841	FALSE	1.11617	TRUE	Hit only in Proteome	FALSE
MECR	0.0715103	FALSE	-0.417636	FALSE	No hit	FALSE
PUM1	0.775538	FALSE	0.926117	TRUE	Hit only in Proteome	FALSE
SNRNP40	1.75013	TRUE	0.782445	TRUE	Hit in both	FALSE
FABP3	-2.03002	TRUE	-2.21103	TRUE	Hit in both	FALSE
PEF1	-0.163087	FALSE	-0.59636	TRUE	Hit only in Proteome	FALSE
PTP4A2	-1.16431	TRUE	-1.16366	TRUE	Hit in both	FALSE
KHDRBS1	0.86098	FALSE	0.14456	FALSE	No hit	FALSE
KPNA6	0.227415	FALSE	0.105264	FALSE	No hit	FALSE
TXLNA	-0.833323	FALSE	-0.719596	TRUE	Hit only in Proteome	FALSE
EIF3I	0.647135	FALSE	0.726536	TRUE	Hit only in Proteome	FALSE
HDAC1	1.11462	TRUE	0.953851	TRUE	Hit in both	FALSE
MARCKSL1	3.91269	TRUE	2.8233	TRUE	Hit in both	FALSE
BSDC1	-0.890797	FALSE	-0.472884	FALSE	No hit	FALSE
ZBTB8OS	-0.0277194	FALSE	0.158235	FALSE	No hit	FALSE
RBBP4	1.57839	TRUE	1.55083	TRUE	Hit in both	FALSE
SYNC	-3.25167	TRUE	-2.64786	TRUE	Hit in both	FALSE
KIAA1522	0.20556	FALSE	-0.401785	FALSE	No hit	FALSE
AK2	1.82678	TRUE	0.835528	TRUE	Hit in both	FALSE
PHC2	-0.242687	FALSE	0.722962	TRUE	Hit only in Proteome	FALSE
SFPQ	0.939502	FALSE	0.788339	TRUE	Hit only in Proteome	FALSE
ZMYM4	0.0520818	FALSE	0.633702	TRUE	Hit only in Proteome	FALSE
KIAA0319L	-0.954218	FALSE	-0.252756	FALSE	No hit	FALSE
NCDN	0.184725	FALSE	0.255875	FALSE	No hit	FALSE
PSMB2	1.01154	TRUE	-0.183802	FALSE	Hit only in Transcriptome	FALSE
CLSPN	0.589464	FALSE	1.50419	TRUE	Hit only in Proteome	FALSE
AGO1	0.693637	FALSE	-0.0859003	FALSE	No hit	FALSE
TRAPPC3	-0.552676	FALSE	-0.338775	FALSE	No hit	FALSE
MAP7D1	-0.734452	FALSE	-0.442663	FALSE	No hit	FALSE
THRAP3	0.534656	FALSE	0.914252	TRUE	Hit only in Proteome	FALSE
OSCP1	-0.612415	FALSE	-0.658768	TRUE	Hit only in Proteome	FALSE
MRPS15	0.954938	FALSE	0.470011	FALSE	No hit	FALSE
MEAF6	0.171335	FALSE	1.21997	TRUE	Hit only in Proteome	FALSE
SNIP1	0.163752	FALSE	1.11445	TRUE	Hit only in Proteome	FALSE
GNL2	0.871575	FALSE	1.64908	TRUE	Hit only in Proteome	FALSE
C1orf109	1.30498	TRUE	0.211355	FALSE	Hit only in Transcriptome	FALSE
CDCA8	1.14496	TRUE	1.46143	TRUE	Hit in both	FALSE
YRDC	1.93559	TRUE	1.52232	TRUE	Hit in both	FALSE
C1orf122	-1.19619	TRUE	1.38246	TRUE	Hit in both	FALSE
INPP5B	-0.481798	FALSE	0.201056	FALSE	No hit	FALSE
SF3A3	1.63803	TRUE	1.0161	TRUE	Hit in both	FALSE
FHL3	-0.580621	FALSE	-0.510123	FALSE	No hit	FALSE
UTP11	0.924139	FALSE	1.7888	TRUE	Hit only in Proteome	FALSE
RRAGC	-1.88142	TRUE	-1.76225	TRUE	Hit in both	FALSE
NDUFS5	0.837831	FALSE	-0.0199089	FALSE	No hit	FALSE
MACF1	-0.134141	FALSE	-0.514068	FALSE	No hit	FALSE
PABPC4	0.477056	FALSE	0.481841	FALSE	No hit	FALSE
PPIE	0.441349	FALSE	0.757144	TRUE	Hit only in Proteome	FALSE
TRIT1	1.30875	TRUE	0.951917	TRUE	Hit in both	FALSE
CAP1	-1.32401	TRUE	-1.79781	TRUE	Hit in both	FALSE
PPT1	1.44973	TRUE	0.716607	TRUE	Hit in both	FALSE
RLF	0.89543	FALSE	1.6726	TRUE	Hit only in Proteome	FALSE
ZMPSTE24	-0.379417	FALSE	-0.249083	FALSE	No hit	FALSE
SMAP2	0.303674	FALSE	0.181235	FALSE	No hit	FALSE
CTPS1	1.16317	TRUE	0.293709	FALSE	Hit only in Transcriptome	FALSE
FOXJ3	0.850626	FALSE	1.32392	TRUE	Hit only in Proteome	FALSE
PPCS	-1.4483	TRUE	-1.20669	TRUE	Hit in both	FALSE
PPIH	0.772168	FALSE	0.460976	FALSE	No hit	FALSE
YBX1	1.10557	TRUE	1.20794	TRUE	Hit in both	TRUE
P3H1	-1.97679	TRUE	-1.97689	TRUE	Hit in both	FALSE
ZNF691	0.988753	FALSE	0.616847	TRUE	Hit only in Proteome	FALSE
SLC2A1	2.37539	TRUE	1.30401	TRUE	Hit in both	FALSE
EBNA1BP2	1.46257	TRUE	1.74098	TRUE	Hit in both	FALSE
CDC20	1.25218	TRUE	0.997689	TRUE	Hit in both	FALSE
PTPRF	2.229	TRUE	1.18686	TRUE	Hit in both	FALSE
KDM4A	-0.261608	FALSE	0.456591	FALSE	No hit	FALSE
IPO13	-0.851336	FALSE	-0.768363	TRUE	Hit only in Proteome	FALSE
DPH2	2.13947	TRUE	1.55564	TRUE	Hit in both	FALSE
DMAP1	-0.556948	FALSE	0.53067	FALSE	No hit	FALSE
ERI3	0.499668	FALSE	0.184535	FALSE	No hit	FALSE
RNF220	-0.147048	FALSE	0.360341	FALSE	No hit	FALSE
KIF2C	0.770413	FALSE	1.41351	TRUE	Hit only in Proteome	FALSE
RPS8	0.280672	FALSE	-0.182611	FALSE	No hit	FALSE
EIF2B3	0.12278	FALSE	-0.174341	FALSE	No hit	FALSE
HECTD3	-0.545264	FALSE	-0.874676	TRUE	Hit only in Proteome	FALSE
UROD	-0.394264	FALSE	-0.675065	TRUE	Hit only in Proteome	FALSE
HPDL	6.34585	TRUE	1.3469	TRUE	Hit in both	FALSE
TOE1	1.25675	TRUE	1.06539	TRUE	Hit in both	FALSE
PRDX1	1.4121	TRUE	0.529001	FALSE	Hit only in Transcriptome	FALSE
AKR1A1	-0.941319	FALSE	-1.31018	TRUE	Hit only in Proteome	FALSE
NASP	1.61792	TRUE	1.30637	TRUE	Hit in both	FALSE
GPBP1L1	0.325149	FALSE	0.227206	FALSE	No hit	FALSE
MAST2	-0.329898	FALSE	-0.462462	FALSE	No hit	FALSE
LRRC41	-0.947799	FALSE	-0.476245	FALSE	No hit	FALSE
NSUN4	1.27613	TRUE	0.532631	FALSE	Hit only in Transcriptome	FALSE
ATPAF1	-0.0211232	FALSE	0.684376	TRUE	Hit only in Proteome	FALSE
CMPK1	-0.728205	FALSE	-0.278046	FALSE	No hit	FALSE
FAF1	0.621616	FALSE	0.668374	TRUE	Hit only in Proteome	FALSE
EPS15	-0.604981	FALSE	-0.317679	FALSE	No hit	FALSE
OSBPL9	0.758859	FALSE	0.185403	FALSE	No hit	FALSE
NRDC	0.193801	FALSE	0.376066	FALSE	No hit	FALSE
RAB3B	-3.43165	TRUE	-3.22142	TRUE	Hit in both	FALSE
TXNDC12	0.0370773	FALSE	-0.197294	FALSE	No hit	FALSE
KTI12	0.184639	FALSE	0.316057	FALSE	No hit	FALSE
BTF3L4	0.343075	FALSE	0.197464	FALSE	No hit	FALSE
CC2D1B	-1.01025	TRUE	-0.741291	TRUE	Hit in both	FALSE
ORC1	2.22147	TRUE	1.07064	TRUE	Hit in both	FALSE
PRPF38A	1.28396	TRUE	1.71304	TRUE	Hit in both	FALSE
GPX7	-1.64772	TRUE	-1.84409	TRUE	Hit in both	FALSE
COA7	1.53653	TRUE	1.45996	TRUE	Hit in both	FALSE
ZYG11B	-1.23194	TRUE	-0.495589	FALSE	Hit only in Transcriptome	FALSE
SCP2	-2.33689	TRUE	-1.70897	TRUE	Hit in both	FALSE
CPT2	-0.335582	FALSE	-0.534522	FALSE	No hit	FALSE
NDC1	2.13308	TRUE	1.22407	TRUE	Hit in both	FALSE
LRRC42	-0.732544	FALSE	-0.697895	FALSE	No hit	FALSE
TMEM59	-1.82671	TRUE	-2.26923	TRUE	Hit in both	FALSE
MRPL37	0.66393	FALSE	0.607016	TRUE	Hit only in Proteome	FALSE
TTC4	1.39993	TRUE	1.12281	TRUE	Hit in both	FALSE
USP24	0.619025	FALSE	0.165047	FALSE	No hit	FALSE
PLPP3	-9.36035	TRUE	-4.0603	TRUE	Hit in both	FALSE
OMA1	0.694778	FALSE	0.641055	TRUE	Hit only in Proteome	FALSE
MYSM1	0.473957	FALSE	0.761084	TRUE	Hit only in Proteome	FALSE
JUN	-0.58934	FALSE	-0.812469	TRUE	Hit only in Proteome	FALSE
USP1	1.08541	TRUE	1.1186	TRUE	Hit in both	FALSE
DOCK7	-0.891875	FALSE	-0.602953	TRUE	Hit only in Proteome	FALSE
ALG6	0.344785	FALSE	0.163016	FALSE	No hit	FALSE
PGM1	-3.70654	TRUE	-2.80367	TRUE	Hit in both	FALSE
ROR1	-4.89439	TRUE	-0.950468	TRUE	Hit in both	FALSE
JAK1	-1.35257	TRUE	-1.8127	TRUE	Hit in both	FALSE
AK4	1.4002	TRUE	0.815308	TRUE	Hit in both	FALSE
MIER1	-0.536898	FALSE	0.133363	FALSE	No hit	FALSE
SERBP1	1.61558	TRUE	0.977984	TRUE	Hit in both	FALSE
GNG12	-1.23929	TRUE	-1.8979	TRUE	Hit in both	FALSE
WLS	-0.659012	FALSE	-0.443153	FALSE	No hit	FALSE
LRRC40	0.632837	FALSE	0.0506245	FALSE	No hit	FALSE
SRSF11	0.577373	FALSE	1.72229	TRUE	Hit only in Proteome	FALSE
CTH	1.8257	TRUE	-0.0302187	FALSE	Hit only in Transcriptome	FALSE
ZRANB2	0.672351	FALSE	0.316956	FALSE	No hit	FALSE
NEGR1	-2.25205	TRUE	-1.46344	TRUE	Hit in both	FALSE
FPGT	-0.493393	FALSE	-0.00732602	FALSE	No hit	FALSE
CRYZ	0.0407101	FALSE	-0.151018	FALSE	No hit	FALSE
TYW3	0.993536	FALSE	0.940673	TRUE	Hit only in Proteome	FALSE
ACADM	1.04049	TRUE	0.315281	FALSE	Hit only in Transcriptome	FALSE
RABGGTB	0.38459	FALSE	0.181638	FALSE	No hit	FALSE
PIGK	-0.863442	FALSE	-0.424112	FALSE	No hit	FALSE
AK5	-6.19715	TRUE	-3.63102	TRUE	Hit in both	FALSE
ZZZ3	0.72231	FALSE	0.881067	TRUE	Hit only in Proteome	FALSE
USP33	-0.263388	FALSE	0.0429241	FALSE	No hit	FALSE
NEXN	-0.451524	FALSE	-0.564046	FALSE	No hit	FALSE
FUBP1	1.26533	TRUE	0.819126	TRUE	Hit in both	FALSE
DNAJB4	-2.42497	TRUE	-1.23095	TRUE	Hit in both	FALSE
ADGRL2	-1.98248	TRUE	-2.00319	TRUE	Hit in both	FALSE
PRKACB	-1.56709	TRUE	-1.42481	TRUE	Hit in both	FALSE
RPF1	1.23872	TRUE	1.54579	TRUE	Hit in both	FALSE
GNG5	-0.029904	FALSE	-0.0367594	FALSE	No hit	FALSE
CTBS	-3.57271	TRUE	-1.63372	TRUE	Hit in both	FALSE
C1orf52	0.177866	FALSE	1.26163	TRUE	Hit only in Proteome	FALSE
BCL10	-0.715253	FALSE	-0.258515	FALSE	No hit	FALSE
DDAH1	-1.60991	TRUE	-0.505831	FALSE	Hit only in Transcriptome	FALSE
ZNHIT6	0.348944	FALSE	1.53884	TRUE	Hit only in Proteome	FALSE
SH3GLB1	-1.84529	TRUE	-0.991955	TRUE	Hit in both	FALSE
HS2ST1	0.842423	FALSE	-0.0359227	FALSE	No hit	FALSE
PKN2	0.551681	FALSE	0.347716	FALSE	No hit	FALSE
GTF2B	-0.000745955	FALSE	0.882358	TRUE	Hit only in Proteome	FALSE
KYAT3	0.221613	FALSE	-0.0744254	FALSE	No hit	FALSE
RBMXL1	0.734431	FALSE	0.15468	FALSE	No hit	FALSE
GBP1	-0.901326	FALSE	-0.7838	TRUE	Hit only in Proteome	FALSE
GBP2	-3.02438	TRUE	-2.39051	TRUE	Hit in both	FALSE
LRRC8C	0.0827779	FALSE	-0.0779704	FALSE	No hit	FALSE
LRRC8D	1.08568	TRUE	0.0180922	FALSE	Hit only in Transcriptome	FALSE
ZNF326	0.877925	FALSE	1.3817	TRUE	Hit only in Proteome	FALSE
GLMN	1.22327	TRUE	1.09356	TRUE	Hit in both	FALSE
RPAP2	0.696126	FALSE	0.733063	TRUE	Hit only in Proteome	FALSE
EVI5	-0.356771	FALSE	-0.318384	FALSE	No hit	FALSE
RPL5	1.09929	TRUE	0.13794	FALSE	Hit only in Transcriptome	FALSE
MTF2	1.71941	TRUE	1.70137	TRUE	Hit in both	FALSE
TMED5	0.843344	FALSE	-0.0174296	FALSE	No hit	FALSE
DR1	0.0349358	FALSE	0.207444	FALSE	No hit	FALSE
FNBP1L	1.57096	TRUE	0.956079	TRUE	Hit in both	FALSE
BCAR3	-0.484637	FALSE	0.0487902	FALSE	No hit	FALSE
DNTTIP2	0.977813	FALSE	1.66914	TRUE	Hit only in Proteome	FALSE
GCLM	-0.0719616	FALSE	0.173477	FALSE	No hit	FALSE
ARHGAP29	-0.509649	FALSE	-0.232625	FALSE	No hit	FALSE
ABCD3	0.433974	FALSE	0.21412	FALSE	No hit	FALSE
F3	2.5211	TRUE	0.506265	FALSE	Hit only in Transcriptome	FALSE
CNN3	-0.208564	FALSE	-0.879314	TRUE	Hit only in Proteome	FALSE
PTBP2	0.821628	FALSE	0.56502	FALSE	No hit	FALSE
DPYD	-2.3431	TRUE	-1.30316	TRUE	Hit in both	FALSE
SNX7	-2.58027	TRUE	-1.32563	TRUE	Hit in both	FALSE
AGL	0.562432	FALSE	-0.488728	FALSE	No hit	FALSE
SLC35A3	-0.680494	FALSE	-1.11361	TRUE	Hit only in Proteome	FALSE
SASS6	1.63129	TRUE	0.951724	TRUE	Hit in both	FALSE
TRMT13	0.89749	FALSE	1.24964	TRUE	Hit only in Proteome	FALSE
DBT	0.388178	FALSE	-0.389234	FALSE	No hit	FALSE
RTCA	-0.430264	FALSE	-0.403328	FALSE	No hit	FALSE
VCAM1	-9.37037	TRUE	-4.70177	TRUE	Hit in both	FALSE
EXTL2	-1.1472	TRUE	-0.674021	TRUE	Hit in both	FALSE
SLC30A7	-0.628857	FALSE	-0.985822	TRUE	Hit only in Proteome	FALSE
DPH5	0.660023	FALSE	0.332066	FALSE	No hit	FALSE
COL11A1	-7.45857	TRUE	-0.318601	FALSE	Hit only in Transcriptome	FALSE
SLC25A24	0.0675828	FALSE	-0.176456	FALSE	No hit	FALSE
PRPF38B	0.491074	FALSE	1.37497	TRUE	Hit only in Proteome	FALSE
STXBP3	-0.97808	FALSE	-0.926255	TRUE	Hit only in Proteome	FALSE
GPSM2	-1.39349	TRUE	-0.337153	FALSE	Hit only in Transcriptome	FALSE
CLCC1	-0.325972	FALSE	-0.497801	FALSE	No hit	FALSE
WDR47	-0.277265	FALSE	-0.250874	FALSE	No hit	FALSE
PSRC1	1.07297	TRUE	1.3228	TRUE	Hit in both	FALSE
SORT1	-0.460085	FALSE	0.478165	FALSE	No hit	FALSE
PSMA5	0.928394	FALSE	0.428349	FALSE	No hit	FALSE
GNAI3	-0.453944	FALSE	-0.0173273	FALSE	No hit	FALSE
AMPD2	0.709369	FALSE	0.666326	TRUE	Hit only in Proteome	FALSE
GSTM2	-3.43484	TRUE	-2.88548	TRUE	Hit in both	FALSE
GSTM3	-0.662027	FALSE	-0.923312	TRUE	Hit only in Proteome	FALSE
AHCYL1	0.450369	FALSE	-0.638501	TRUE	Hit only in Proteome	FALSE
STRIP1	-0.157811	FALSE	-0.393514	FALSE	No hit	FALSE
RBM15	1.14511	TRUE	0.971266	TRUE	Hit in both	FALSE
LRIF1	-0.215245	FALSE	0.3207	FALSE	No hit	FALSE
WDR77	1.30369	TRUE	0.872305	TRUE	Hit in both	FALSE
RAP1A	-0.50807	FALSE	-1.67614	TRUE	Hit only in Proteome	FALSE
DDX20	0.897662	FALSE	1.19605	TRUE	Hit only in Proteome	FALSE
CTTNBP2NL	-0.63267	FALSE	-0.712498	TRUE	Hit only in Proteome	FALSE
CAPZA1	-0.0697607	FALSE	-0.847213	TRUE	Hit only in Proteome	FALSE
MOV10	-0.128206	FALSE	0.200796	FALSE	No hit	FALSE
RHOC	-1.84607	TRUE	-2.18979	TRUE	Hit in both	FALSE
SLC16A1	2.62793	TRUE	2.01771	TRUE	Hit in both	FALSE
MAGI3	0.332212	FALSE	-0.376733	FALSE	No hit	FALSE
RSBN1	0.323055	FALSE	0.94373	TRUE	Hit only in Proteome	FALSE
AP4B1	-0.120195	FALSE	-0.384561	FALSE	No hit	FALSE
TRIM33	0.709574	FALSE	0.623197	TRUE	Hit only in Proteome	FALSE
BCAS2	0.481098	FALSE	1.20966	TRUE	Hit only in Proteome	FALSE
NRAS	0.469093	FALSE	-0.43385	FALSE	No hit	FALSE
CSDE1	0.509767	FALSE	0.183167	FALSE	No hit	FALSE
VANGL1	-0.380981	FALSE	-1.70627	TRUE	Hit only in Proteome	FALSE
ATP1A1	-0.479773	FALSE	-0.817841	TRUE	Hit only in Proteome	FALSE
PTGFRN	0.42419	FALSE	0.457961	FALSE	No hit	FALSE
TTF2	1.91275	TRUE	1.06604	TRUE	Hit in both	FALSE
MAN1A2	-0.505684	FALSE	-0.563385	FALSE	No hit	FALSE
WDR3	2.25835	TRUE	1.8089	TRUE	Hit in both	FALSE
TBX15	-3.11648	TRUE	-1.03243	TRUE	Hit in both	FALSE
WARS2	0.919838	FALSE	0.914562	TRUE	Hit only in Proteome	FALSE
PHGDH	0.666477	FALSE	-0.234877	FALSE	No hit	FALSE
NOTCH2	-1.301	TRUE	-1.61786	TRUE	Hit in both	FALSE
SEC22B	-1.80224	TRUE	-2.15247	TRUE	Hit in both	FALSE
POLR3C	0.763795	FALSE	1.07695	TRUE	Hit only in Proteome	FALSE
ITGA10	-3.94406	TRUE	-1.55179	TRUE	Hit in both	FALSE
PEX11B	-1.36506	TRUE	-1.41124	TRUE	Hit in both	FALSE
RBM8A	0.440658	FALSE	1.84353	TRUE	Hit only in Proteome	FALSE
LIX1L	-0.593719	FALSE	-0.981826	TRUE	Hit only in Proteome	FALSE
TXNIP	-5.13547	TRUE	-2.82959	TRUE	Hit in both	FALSE
PRKAB2	0.559763	FALSE	-0.415832	FALSE	No hit	FALSE
CHD1L	1.69987	TRUE	1.18679	TRUE	Hit in both	FALSE
BCL9	2.25388	TRUE	1.99026	TRUE	Hit in both	FALSE
PDE4DIP	-2.21571	TRUE	-0.810509	TRUE	Hit in both	FALSE
SV2A	-1.20683	TRUE	-0.523203	FALSE	Hit only in Transcriptome	FALSE
SF3B4	1.4401	TRUE	1.80008	TRUE	Hit in both	FALSE
OTUD7B	0.950368	FALSE	0.915914	TRUE	Hit only in Proteome	FALSE
VPS45	0.742563	FALSE	0.0132468	FALSE	No hit	FALSE
ANP32E	2.33211	TRUE	1.19921	TRUE	Hit in both	FALSE
PRPF3	1.7576	TRUE	0.962129	TRUE	Hit in both	FALSE
RPRD2	1.70746	TRUE	1.36641	TRUE	Hit in both	FALSE
TARS2	2.20873	TRUE	1.53293	TRUE	Hit in both	FALSE
ECM1	-6.14935	TRUE	-2.22664	TRUE	Hit in both	FALSE
ENSA	1.34409	TRUE	1.81786	TRUE	Hit in both	FALSE
GOLPH3L	0.140171	FALSE	-0.27314	FALSE	No hit	FALSE
ARNT	0.219611	FALSE	0.844849	TRUE	Hit only in Proteome	FALSE
SETDB1	1.68777	TRUE	1.03007	TRUE	Hit in both	FALSE
CERS2	1.10542	TRUE	0.586943	TRUE	Hit in both	FALSE
SCNM1	1.22448	TRUE	2.17961	TRUE	Hit in both	FALSE
VPS72	2.30812	TRUE	1.33844	TRUE	Hit in both	FALSE
PIP5K1A	1.983	TRUE	0.931785	TRUE	Hit in both	FALSE
PSMD4	1.24787	TRUE	-0.315874	FALSE	Hit only in Transcriptome	FALSE
ZNF687	1.07402	TRUE	1.03002	TRUE	Hit in both	FALSE
PI4KB	0.45463	FALSE	0.154157	FALSE	No hit	FALSE
RFX5	2.33297	TRUE	1.15854	TRUE	Hit in both	FALSE
SELENBP1	-4.80954	TRUE	-3.09924	TRUE	Hit in both	FALSE
PSMB4	1.25371	TRUE	0.471523	FALSE	Hit only in Transcriptome	FALSE
POGZ	1.53218	TRUE	1.41003	TRUE	Hit in both	FALSE
CGN	8.20744	TRUE	0.0334225	FALSE	Hit only in Transcriptome	FALSE
TUFT1	0.956082	FALSE	0.204837	FALSE	No hit	FALSE
SNX27	1.99174	TRUE	0.548076	FALSE	Hit only in Transcriptome	FALSE
MRPL9	1.99952	TRUE	0.859241	TRUE	Hit in both	FALSE
S100A10	-2.6237	TRUE	-1.78742	TRUE	Hit in both	FALSE
S100A11	-1.39417	TRUE	-1.52262	TRUE	Hit in both	FALSE
S100A6	-4.19288	TRUE	-4.81166	TRUE	Hit in both	FALSE
S100A4	-1.62246	TRUE	-2.29901	TRUE	Hit in both	FALSE
S100A16	-5.74716	TRUE	-2.39931	TRUE	Hit in both	FALSE
S100A13	-2.34506	TRUE	-2.53432	TRUE	Hit in both	FALSE
CHTOP	0.840663	FALSE	1.05035	TRUE	Hit only in Proteome	FALSE
SNAPIN	1.15122	TRUE	-0.281189	FALSE	Hit only in Transcriptome	FALSE
ILF2	1.74536	TRUE	1.09241	TRUE	Hit in both	FALSE
INTS3	1.31276	TRUE	0.627637	TRUE	Hit in both	FALSE
SLC27A3	-3.47959	TRUE	-1.41498	TRUE	Hit in both	FALSE
GATAD2B	1.8833	TRUE	1.72231	TRUE	Hit in both	FALSE
CRTC2	1.47173	TRUE	1.33164	TRUE	Hit in both	FALSE
RAB13	-0.163129	FALSE	0.871581	TRUE	Hit only in Proteome	FALSE
RPS27	0.831959	FALSE	0.793004	TRUE	Hit only in Proteome	FALSE
TPM3	0.370986	FALSE	-1.11865	TRUE	Hit only in Proteome	FALSE
UBAP2L	1.6134	TRUE	1.2393	TRUE	Hit in both	FALSE
HAX1	1.34493	TRUE	1.38776	TRUE	Hit in both	FALSE
UBE2Q1	0.0422268	FALSE	0.0287374	FALSE	No hit	FALSE
ADAR	0.461467	FALSE	0.782667	TRUE	Hit only in Proteome	FALSE
PMVK	-1.17829	TRUE	-0.57851	FALSE	Hit only in Transcriptome	FALSE
PBXIP1	-1.52128	TRUE	-0.922512	TRUE	Hit in both	FALSE
SHC1	-0.299436	FALSE	0.0365949	FALSE	No hit	FALSE
CKS1B	1.70611	TRUE	1.56734	TRUE	Hit in both	FALSE
FLAD1	1.58499	TRUE	0.999833	TRUE	Hit in both	FALSE
THBS3	-0.499614	FALSE	-0.277513	FALSE	No hit	FALSE
MTX1	0.649699	FALSE	0.68046	TRUE	Hit only in Proteome	FALSE
GBA	-0.730826	FALSE	-1.7002	TRUE	Hit only in Proteome	FALSE
SCAMP3	-0.263887	FALSE	0.126224	FALSE	No hit	FALSE
FDPS	0.704504	FALSE	0.424117	FALSE	No hit	FALSE
MSTO1	0.426426	FALSE	0.389911	FALSE	No hit	FALSE
YY1AP1	0.162776	FALSE	0.593112	TRUE	Hit only in Proteome	FALSE
DAP3	0.934308	FALSE	0.738365	TRUE	Hit only in Proteome	FALSE
SYT11	-2.13027	TRUE	-2.03849	TRUE	Hit in both	FALSE
ARHGEF2	-0.789738	FALSE	-0.728423	TRUE	Hit only in Proteome	FALSE
MEX3A	4.57649	TRUE	2.43128	TRUE	Hit in both	TRUE
LMNA	-2.63776	TRUE	-2.40616	TRUE	Hit in both	FALSE
SLC25A44	0.335438	FALSE	0.572757	FALSE	No hit	FALSE
SMG5	1.10604	TRUE	0.952288	TRUE	Hit in both	FALSE
CCT3	1.86882	TRUE	0.847197	TRUE	Hit in both	FALSE
MEF2D	-0.487597	FALSE	-0.0261499	FALSE	No hit	FALSE
IQGAP3	-0.785029	FALSE	-1.23136	TRUE	Hit only in Proteome	FALSE
NAXE	0.97047	FALSE	0.00254123	FALSE	No hit	FALSE
GPATCH4	1.83805	FALSE	2.2277	TRUE	Hit only in Proteome	FALSE
NES	1.35081	TRUE	0.692384	TRUE	Hit in both	FALSE
CRABP2	1.41984	TRUE	1.9125	TRUE	Hit in both	FALSE
ISG20L2	1.80302	TRUE	1.30126	TRUE	Hit in both	FALSE
MRPL24	0.209023	FALSE	0.513915	FALSE	No hit	FALSE
HDGF	1.39217	TRUE	0.961554	TRUE	Hit in both	FALSE
PRCC	0.638875	FALSE	1.1472	TRUE	Hit only in Proteome	FALSE
ARHGEF11	-1.51384	TRUE	-1.37127	TRUE	Hit in both	FALSE
IFI16	-1.15602	TRUE	-0.709691	TRUE	Hit in both	FALSE
DUSP23	-5.29654	TRUE	-1.80514	TRUE	Hit in both	FALSE
TAGLN2	0.0417137	FALSE	-0.432097	FALSE	No hit	FALSE
IGSF8	-1.39458	TRUE	-0.535304	FALSE	Hit only in Transcriptome	FALSE
PEA15	-2.02395	TRUE	-1.76772	TRUE	Hit in both	FALSE
COPA	-1.11263	TRUE	-1.43433	TRUE	Hit in both	FALSE
NCSTN	-0.974205	FALSE	-0.916446	TRUE	Hit only in Proteome	FALSE
PFDN2	1.74426	TRUE	0.58219	FALSE	Hit only in Transcriptome	FALSE
NIT1	-0.191255	FALSE	0.0998079	FALSE	No hit	FALSE
UFC1	0.200623	FALSE	0.344633	FALSE	No hit	FALSE
PPOX	0.186194	FALSE	-1.09693	TRUE	Hit only in Proteome	FALSE
NDUFS2	0.0846285	FALSE	0.46965	FALSE	No hit	FALSE
TOMM40L	0.48752	FALSE	-0.884088	TRUE	Hit only in Proteome	FALSE
DUSP12	1.00059	TRUE	0.770485	TRUE	Hit in both	FALSE
ATF6	0.1794	FALSE	0.826429	TRUE	Hit only in Proteome	FALSE
OLFML2B	-4.65198	TRUE	-2.49399	TRUE	Hit in both	FALSE
UAP1	1.37681	TRUE	1.32335	TRUE	Hit in both	FALSE
DDR2	-1.47732	TRUE	-1.52009	TRUE	Hit in both	FALSE
HSD17B7	1.84145	TRUE	0.640423	TRUE	Hit in both	FALSE
NUF2	0.00390799	FALSE	0.32368	FALSE	No hit	FALSE
MGST3	-1.80455	TRUE	-1.63059	TRUE	Hit in both	FALSE
ALDH9A1	-0.940303	FALSE	-1.06191	TRUE	Hit only in Proteome	FALSE
TMCO1	-0.0147748	FALSE	0.47143	FALSE	No hit	FALSE
UCK2	2.15758	TRUE	2.41578	TRUE	Hit in both	FALSE
POGK	1.04104	TRUE	0.40937	FALSE	Hit only in Transcriptome	FALSE
POU2F1	2.31686	TRUE	2.42165	TRUE	Hit in both	FALSE
MPZL1	-0.616023	FALSE	-1.07976	TRUE	Hit only in Proteome	FALSE
MPC2	-1.22041	TRUE	-0.535772	FALSE	Hit only in Transcriptome	FALSE
TIPRL	-0.2607	FALSE	-0.528371	FALSE	No hit	FALSE
ATP1B1	-0.567339	FALSE	-1.13965	TRUE	Hit only in Proteome	FALSE
NME7	0.308321	FALSE	0.798914	TRUE	Hit only in Proteome	FALSE
BLZF1	-0.490217	FALSE	-0.496111	FALSE	No hit	FALSE
KIFAP3	-1.55519	TRUE	-0.0444558	FALSE	Hit only in Transcriptome	FALSE
GORAB	-0.660676	FALSE	-0.670772	TRUE	Hit only in Proteome	FALSE
PRRX1	-0.881937	FALSE	-0.295798	FALSE	No hit	FALSE
FMO3	-14.2695	TRUE	-2.73206	TRUE	Hit in both	FALSE
PRRC2C	1.20325	TRUE	0.380419	FALSE	Hit only in Transcriptome	FALSE
VAMP4	-0.157978	FALSE	0.372892	FALSE	No hit	FALSE
METTL13	1.40685	TRUE	1.04243	TRUE	Hit in both	FALSE
PRDX6	0.656041	FALSE	0.860827	TRUE	Hit only in Proteome	FALSE
DARS2	2.20998	TRUE	0.94334	TRUE	Hit in both	FALSE
RC3H1	0.324162	FALSE	0.591138	TRUE	Hit only in Proteome	FALSE
RABGAP1L	-1.04547	TRUE	-1.26222	TRUE	Hit in both	FALSE
CACYBP	1.49691	TRUE	1.18528	TRUE	Hit in both	FALSE
MRPS14	-0.0151669	FALSE	0.435152	FALSE	No hit	FALSE
RASAL2	-0.549674	FALSE	-0.295264	FALSE	No hit	FALSE
RALGPS2	-1.22756	TRUE	-1.31567	TRUE	Hit in both	FALSE
FAM20B	-0.364889	FALSE	-0.902778	TRUE	Hit only in Proteome	FALSE
TOR3A	0.465439	FALSE	0.5019	FALSE	No hit	FALSE
ABL2	0.0101172	FALSE	0.716105	TRUE	Hit only in Proteome	FALSE
SOAT1	0.254112	FALSE	0.471995	FALSE	No hit	FALSE
TOR1AIP2	0.573985	FALSE	-0.237477	FALSE	No hit	FALSE
TOR1AIP1	-0.380288	FALSE	-0.415159	FALSE	No hit	FALSE
CEP350	0.0286407	FALSE	-0.42542	FALSE	No hit	FALSE
QSOX1	-2.54125	TRUE	-1.12444	TRUE	Hit in both	FALSE
ACBD6	0.0553535	FALSE	-0.638228	TRUE	Hit only in Proteome	FALSE
STX6	0.234853	FALSE	0.690891	TRUE	Hit only in Proteome	FALSE
GLUL	0.602889	FALSE	0.0578532	FALSE	No hit	FALSE
RNASEL	-2.00946	TRUE	-1.23404	TRUE	Hit in both	FALSE
DHX9	1.60185	TRUE	1.38981	TRUE	Hit in both	FALSE
LAMC1	-3.07498	TRUE	-1.67652	TRUE	Hit in both	FALSE
SMG7	1.14383	TRUE	0.942217	TRUE	Hit in both	FALSE
ARPC5	-1.1941	TRUE	-1.5258	TRUE	Hit in both	FALSE
COLGALT2	2.86116	TRUE	-0.783188	TRUE	Hit in both	FALSE
EDEM3	-0.679477	FALSE	0.0611005	FALSE	No hit	FALSE
RNF2	1.15989	TRUE	1.43217	TRUE	Hit in both	FALSE
TRMT1L	0.762344	FALSE	1.31093	TRUE	Hit only in Proteome	FALSE
IVNS1ABP	0.774995	FALSE	0.912768	TRUE	Hit only in Proteome	FALSE
HMCN1	-5.77037	TRUE	0.622649	FALSE	Hit only in Transcriptome	FALSE
TPR	0.604736	FALSE	0.856761	TRUE	Hit only in Proteome	FALSE
ODR4	0.893572	FALSE	0.664909	TRUE	Hit only in Proteome	FALSE
PLA2G4A	0.1859	FALSE	-0.0418333	FALSE	No hit	FALSE
UCHL5	2.47997	TRUE	1.49733	TRUE	Hit in both	FALSE
CDC73	0.48512	FALSE	1.4655	TRUE	Hit only in Proteome	FALSE
NEK7	-3.50195	TRUE	-1.9129	TRUE	Hit in both	FALSE
PTPRC	-4.6429	TRUE	-0.155619	FALSE	Hit only in Transcriptome	FALSE
ZNF281	0.376858	FALSE	1.41236	TRUE	Hit only in Proteome	FALSE
KIF14	1.45613	TRUE	1.02829	TRUE	Hit in both	FALSE
CAMSAP2	0.887798	FALSE	0.563965	FALSE	No hit	FALSE
TMEM9	-0.0281873	FALSE	0.451113	FALSE	No hit	FALSE
CSRP1	-1.87522	TRUE	-1.8295	TRUE	Hit in both	FALSE
NAV1	-0.572342	FALSE	0.245173	FALSE	No hit	FALSE
IPO9	0.786252	FALSE	-0.160963	FALSE	No hit	FALSE
LMOD1	-5.52466	TRUE	-3.10076	TRUE	Hit in both	FALSE
RNPEP	-0.898087	FALSE	-1.01485	TRUE	Hit only in Proteome	FALSE
UBE2T	0.647206	FALSE	1.14262	TRUE	Hit only in Proteome	FALSE
RABIF	-0.401628	FALSE	0.223954	FALSE	No hit	FALSE
KLHL12	0.328061	FALSE	0.491469	FALSE	No hit	FALSE
CYB5R1	-1.40446	TRUE	-1.17086	TRUE	Hit in both	FALSE
ATP2B4	-3.61627	TRUE	-2.65634	TRUE	Hit in both	FALSE
ZC3H11A	0.140001	FALSE	1.0856	TRUE	Hit only in Proteome	TRUE
RBBP5	1.1056	TRUE	0.633102	TRUE	Hit in both	FALSE
NUCKS1	0.755848	FALSE	-0.242584	FALSE	No hit	FALSE
RAB29	-0.383387	FALSE	-0.721748	TRUE	Hit only in Proteome	FALSE
SRGAP2	-0.480981	FALSE	-0.510111	FALSE	No hit	FALSE
EIF2D	0.314661	FALSE	0.0674116	FALSE	No hit	FALSE
MAPKAPK2	-0.472363	FALSE	1.15697	TRUE	Hit only in Proteome	FALSE
PFKFB2	-1.52273	TRUE	-1.49976	TRUE	Hit in both	FALSE
CD55	2.7897	TRUE	0.463142	FALSE	Hit only in Transcriptome	FALSE
CD46	0.0714823	FALSE	0.346476	FALSE	No hit	FALSE
RCOR3	-0.52278	FALSE	0.223669	FALSE	No hit	FALSE
SLC30A1	-0.161185	FALSE	-0.13523	FALSE	No hit	FALSE
INTS7	1.41285	TRUE	0.45818	FALSE	Hit only in Transcriptome	FALSE
DTL	2.11187	TRUE	2.77217	TRUE	Hit in both	FALSE
PPP2R5A	0.294195	FALSE	-0.349778	FALSE	No hit	FALSE
NSL1	0.800234	FALSE	0.501393	FALSE	No hit	FALSE
SMYD2	0.687655	FALSE	0.775717	TRUE	Hit only in Proteome	FALSE
PTPN14	-0.191658	FALSE	-0.389576	FALSE	No hit	FALSE
CENPF	0.90964	FALSE	1.19343	TRUE	Hit only in Proteome	FALSE
KCTD3	0.24628	FALSE	1.08216	TRUE	Hit only in Proteome	FALSE
GPATCH2	-0.119254	FALSE	0.545568	FALSE	No hit	FALSE
RRP15	1.53494	TRUE	1.65442	TRUE	Hit in both	FALSE
TGFB2	1.80621	TRUE	1.4453	TRUE	Hit in both	FALSE
LYPLAL1	-0.183955	FALSE	-0.0597618	FALSE	No hit	FALSE
BPNT1	1.48704	TRUE	0.963759	TRUE	Hit in both	FALSE
IARS2	0.703596	FALSE	0.233507	FALSE	No hit	FALSE
RAB3GAP2	0.142688	FALSE	-0.527828	FALSE	No hit	FALSE
MIA3	0.0760258	FALSE	-0.250971	FALSE	No hit	FALSE
AIDA	-0.679926	FALSE	-1.43458	TRUE	Hit only in Proteome	FALSE
BROX	0.0703026	FALSE	0.0297348	FALSE	No hit	FALSE
CAPN2	-1.25668	TRUE	-1.61301	TRUE	Hit in both	FALSE
TP53BP2	1.11144	TRUE	0.886284	TRUE	Hit in both	FALSE
FBXO28	1.14981	TRUE	0.672129	TRUE	Hit in both	FALSE
DEGS1	-0.726786	FALSE	-0.696805	TRUE	Hit only in Proteome	FALSE
NVL	0.807443	FALSE	1.26491	TRUE	Hit only in Proteome	FALSE
WDR26	-0.0604258	FALSE	-0.0707191	FALSE	No hit	FALSE
LBR	1.92422	TRUE	1.47864	TRUE	Hit in both	FALSE
ENAH	-0.392106	FALSE	-0.64115	TRUE	Hit only in Proteome	FALSE
SRP9	0.561213	FALSE	0.580062	FALSE	No hit	FALSE
EPHX1	-2.16832	TRUE	-2.17683	TRUE	Hit in both	FALSE
PYCR2	0.103253	FALSE	0.348465	FALSE	No hit	FALSE
SDE2	1.28792	TRUE	1.28726	TRUE	Hit in both	FALSE
ACBD3	-1.14706	TRUE	-1.16317	TRUE	Hit in both	FALSE
PARP1	1.83441	TRUE	1.72932	TRUE	Hit in both	FALSE
CDC42BPA	-0.535255	FALSE	-0.748596	TRUE	Hit only in Proteome	FALSE
MRPL55	0.0878628	FALSE	0.400316	FALSE	No hit	FALSE
GUK1	-0.773345	FALSE	-0.687027	TRUE	Hit only in Proteome	FALSE
IBA57	1.20123	TRUE	0.960492	TRUE	Hit in both	FALSE
RAB4A	-0.29686	FALSE	-0.446074	FALSE	No hit	FALSE
NUP133	0.969332	FALSE	0.740628	TRUE	Hit only in Proteome	FALSE
ABCB10	0.844459	FALSE	0.15293	FALSE	No hit	FALSE
TAF5L	1.34912	TRUE	0.498281	FALSE	Hit only in Transcriptome	FALSE
URB2	2.12733	TRUE	1.0653	TRUE	Hit in both	FALSE
GALNT2	-0.503082	FALSE	-0.748737	TRUE	Hit only in Proteome	FALSE
COG2	1.25132	TRUE	-1.02163	TRUE	Hit in both	FALSE
C1orf198	-0.445327	FALSE	-0.789279	TRUE	Hit only in Proteome	FALSE
TTC13	0.11826	FALSE	-0.0202441	FALSE	No hit	FALSE
C1orf131	1.19655	TRUE	1.74304	TRUE	Hit in both	FALSE
GNPAT	-0.0328111	FALSE	-0.13659	FALSE	No hit	FALSE
EXOC8	0.00779292	FALSE	-0.772349	TRUE	Hit only in Proteome	FALSE
EGLN1	0.120173	FALSE	0.078056	FALSE	No hit	FALSE
TSNAX	0.0777709	FALSE	0.522172	FALSE	No hit	FALSE
NTPCR	0.79303	FALSE	0.709694	TRUE	Hit only in Proteome	FALSE
TARBP1	0.340668	FALSE	-0.299732	FALSE	No hit	FALSE
IRF2BP2	-0.582814	FALSE	0.115332	FALSE	No hit	FALSE
TOMM20	1.39739	TRUE	0.817929	TRUE	Hit in both	FALSE
RBM34	0.715719	FALSE	1.39724	TRUE	Hit only in Proteome	FALSE
ARID4B	0.40718	FALSE	0.740371	TRUE	Hit only in Proteome	FALSE
GGPS1	0.0796485	FALSE	0.30144	FALSE	No hit	FALSE
TBCE	1.05845	TRUE	0.282188	FALSE	Hit only in Transcriptome	FALSE
TBCE	0.621733	FALSE	0.282188	FALSE	No hit	FALSE
LGALS8	-1.97741	TRUE	-2.2306	TRUE	Hit in both	FALSE
HEATR1	2.15048	TRUE	1.92491	TRUE	Hit in both	FALSE
MTR	0.964204	FALSE	0.688386	TRUE	Hit only in Proteome	FALSE
FH	0.354504	FALSE	-0.111269	FALSE	No hit	FALSE
CHML	2.50112	TRUE	1.38352	TRUE	Hit in both	FALSE
CEP170	-0.0775866	FALSE	-0.0197542	FALSE	No hit	FALSE
COX20	0.0125693	FALSE	-0.831246	TRUE	Hit only in Proteome	FALSE
HNRNPU	1.05851	TRUE	0.547489	FALSE	Hit only in Transcriptome	FALSE
SMYD3	-0.907935	FALSE	0.40324	FALSE	No hit	FALSE
TFB2M	1.7551	TRUE	1.6646	TRUE	Hit in both	TRUE
SCCPDH	-0.275561	FALSE	-0.314699	FALSE	No hit	FALSE
AHCTF1	2.13468	TRUE	1.02627	TRUE	Hit in both	FALSE
SH3BP5L	-0.678981	FALSE	-0.639456	TRUE	Hit only in Proteome	FALSE
ZMYND11	-0.0152047	FALSE	0.0640136	FALSE	No hit	FALSE
DIP2C	-1.64892	TRUE	-1.811	TRUE	Hit in both	FALSE
LARP4B	0.850902	FALSE	0.983557	TRUE	Hit only in Proteome	FALSE
GTPBP4	1.70585	TRUE	1.95633	TRUE	Hit in both	FALSE
IDI1	0.893675	FALSE	0.150227	FALSE	No hit	FALSE
WDR37	-0.501303	FALSE	-0.225882	FALSE	No hit	FALSE
PFKP	0.71971	FALSE	-0.33019	FALSE	No hit	FALSE
PITRM1	-0.689999	FALSE	-0.666009	TRUE	Hit only in Proteome	FALSE
AKR1C3	-15.0319	TRUE	-3.07603	TRUE	Hit in both	FALSE
GDI2	-0.0414062	FALSE	-0.742954	TRUE	Hit only in Proteome	FALSE
RBM17	1.03505	TRUE	0.952259	TRUE	Hit in both	FALSE
PFKFB3	2.6383	TRUE	1.71337	TRUE	Hit in both	FALSE
ITIH2	2.83362	FALSE	-1.87189	TRUE	Hit only in Proteome	FALSE
KIN	-0.174771	FALSE	1.02998	TRUE	Hit only in Proteome	FALSE
UPF2	0.388431	FALSE	0.485213	FALSE	No hit	FALSE
DHTKD1	0.973295	FALSE	0.917596	TRUE	Hit only in Proteome	FALSE
SEC61A2	0.214556	FALSE	0.0629468	FALSE	No hit	FALSE
NUDT5	1.46927	TRUE	1.21438	TRUE	Hit in both	FALSE
CDC123	1.55922	TRUE	1.13769	TRUE	Hit in both	FALSE
CAMK1D	-0.185193	FALSE	0.282467	FALSE	No hit	FALSE
OPTN	-3.98383	TRUE	-3.39839	TRUE	Hit in both	FALSE
MCM10	2.14184	TRUE	1.1283	TRUE	Hit in both	FALSE
PHYH	-3.16793	TRUE	-1.54348	TRUE	Hit in both	FALSE
SEPHS1	1.62384	TRUE	0.557184	FALSE	Hit only in Transcriptome	FALSE
PRPF18	-0.190505	FALSE	0.669637	TRUE	Hit only in Proteome	FALSE
FRMD4A	-0.703061	FALSE	-0.416235	FALSE	No hit	FALSE
FAM107B	-0.252214	FALSE	-0.607908	TRUE	Hit only in Proteome	FALSE
HSPA14	1.34917	TRUE	1.23794	TRUE	Hit in both	FALSE
RPP38	1.33886	TRUE	0.764672	TRUE	Hit in both	FALSE
NMT2	-1.09399	TRUE	-1.19248	TRUE	Hit in both	FALSE
PTER	0.436179	FALSE	0.162256	FALSE	No hit	FALSE
RSU1	-1.35552	TRUE	-1.36878	TRUE	Hit in both	FALSE
TRDMT1	0.175371	FALSE	-0.0743145	FALSE	No hit	FALSE
VIM	-2.42038	TRUE	-2.61549	TRUE	Hit in both	FALSE
STAM	0.11165	FALSE	-0.472365	FALSE	No hit	FALSE
NSUN6	1.67643	TRUE	1.15765	TRUE	Hit in both	FALSE
PLXDC2	-6.36822	TRUE	-1.51712	TRUE	Hit in both	FALSE
MLLT10	1.16063	TRUE	2.94645	TRUE	Hit in both	FALSE
DNAJC1	-1.14727	TRUE	-1.00489	TRUE	Hit in both	FALSE
PIP4K2A	-0.978778	FALSE	-1.2607	TRUE	Hit only in Proteome	FALSE
KIAA1217	-0.12093	FALSE	-0.559852	FALSE	No hit	FALSE
ARHGAP21	-1.13671	TRUE	-0.813168	TRUE	Hit in both	FALSE
PRTFDC1	-0.377805	FALSE	-0.130689	FALSE	No hit	FALSE
THNSL1	1.71732	TRUE	1.16065	TRUE	Hit in both	FALSE
APBB1IP	-0.759218	FALSE	-0.979936	TRUE	Hit only in Proteome	FALSE
PDSS1	2.21501	TRUE	0.0720607	FALSE	Hit only in Transcriptome	FALSE
ABI1	-0.33483	FALSE	-0.799592	TRUE	Hit only in Proteome	FALSE
YME1L1	0.024915	FALSE	0.70809	TRUE	Hit only in Proteome	FALSE
ACBD5	0.223058	FALSE	-0.230157	FALSE	No hit	FALSE
RAB18	-0.854947	FALSE	-1.08472	TRUE	Hit only in Proteome	FALSE
WAC	0.494882	FALSE	0.951892	TRUE	Hit only in Proteome	FALSE
SVIL	-1.32041	TRUE	-1.45986	TRUE	Hit in both	FALSE
MTPAP	1.59421	TRUE	1.15431	TRUE	Hit in both	FALSE
ZEB1	-0.357026	FALSE	0.852518	TRUE	Hit only in Proteome	FALSE
ARHGAP12	-0.901183	FALSE	-0.560428	FALSE	No hit	FALSE
KIF5B	-0.159149	FALSE	-0.73009	TRUE	Hit only in Proteome	FALSE
ITGB1	-2.15312	TRUE	-2.04615	TRUE	Hit in both	FALSE
NRP1	-2.54495	TRUE	-2.45098	TRUE	Hit in both	FALSE
PARD3	1.25881	TRUE	0.636972	TRUE	Hit in both	FALSE
CUL2	0.315184	FALSE	-0.0747612	FALSE	No hit	FALSE
CCNY	-0.1622	FALSE	-0.489762	FALSE	No hit	FALSE
BMS1	1.36231	TRUE	1.22983	TRUE	Hit in both	FALSE
CSGALNACT2	-2.01024	TRUE	-0.816977	TRUE	Hit in both	FALSE
HNRNPF	0.621161	FALSE	0.566972	FALSE	No hit	FALSE
CXCL12	-10.4493	TRUE	-3.32648	TRUE	Hit in both	FALSE
NCOA4	-0.767396	FALSE	-1.73874	TRUE	Hit only in Proteome	FALSE
MAPK8	0.508985	FALSE	0.0404152	FALSE	No hit	FALSE
ARHGAP22	-2.75823	TRUE	-1.13646	TRUE	Hit in both	FALSE
PARG	0.743611	FALSE	0.631558	TRUE	Hit only in Proteome	FALSE
PRKG1	-5.65045	TRUE	-1.63456	TRUE	Hit in both	FALSE
CSTF2T	0.257854	FALSE	1.17684	TRUE	Hit only in Proteome	FALSE
ZWINT	1.25594	TRUE	1.12899	TRUE	Hit in both	FALSE
CISD1	1.00816	TRUE	0.772638	TRUE	Hit in both	FALSE
UBE2D1	0.518725	FALSE	-0.0335663	FALSE	No hit	FALSE
TFAM	2.22077	TRUE	1.34145	TRUE	Hit in both	TRUE
BICC1	-2.23024	TRUE	-1.92713	TRUE	Hit in both	TRUE
CCDC6	0.619717	FALSE	0.333057	FALSE	No hit	FALSE
ANK3	0.216487	FALSE	0.189425	FALSE	No hit	FALSE
CDK1	0.917005	FALSE	1.48792	TRUE	Hit only in Proteome	FALSE
ARID5B	0.906925	FALSE	1.0664	TRUE	Hit only in Proteome	FALSE
ADO	-0.331947	FALSE	0.041765	FALSE	No hit	FALSE
NRBF2	-1.04392	TRUE	-0.357926	FALSE	Hit only in Transcriptome	FALSE
JMJD1C	0.451383	FALSE	0.633904	TRUE	Hit only in Proteome	FALSE
REEP3	-1.82472	TRUE	-1.60491	TRUE	Hit in both	FALSE
SIRT1	0.652051	FALSE	0.778191	TRUE	Hit only in Proteome	FALSE
HERC4	-1.23862	TRUE	-1.2758	TRUE	Hit in both	FALSE
MYPN	0.35274	FALSE	0.246933	FALSE	No hit	FALSE
HNRNPH3	0.652014	FALSE	1.40734	TRUE	Hit only in Proteome	FALSE
RUFY2	-0.844712	FALSE	-1.27452	TRUE	Hit only in Proteome	FALSE
CCAR1	0.88735	FALSE	1.02046	TRUE	Hit only in Proteome	FALSE
DDX50	0.0499782	FALSE	0.709985	TRUE	Hit only in Proteome	FALSE
DDX21	2.54113	TRUE	2.46969	TRUE	Hit in both	FALSE
VPS26A	-0.223579	FALSE	-0.464182	FALSE	No hit	FALSE
SUPV3L1	2.05031	TRUE	1.34203	TRUE	Hit in both	FALSE
HK1	-1.07012	TRUE	-1.49515	TRUE	Hit in both	FALSE
TSPAN15	0.0802097	FALSE	0.202702	FALSE	No hit	FALSE
AIFM2	-0.839827	FALSE	-0.704966	TRUE	Hit only in Proteome	FALSE
SAR1A	-1.2235	TRUE	-1.06202	TRUE	Hit in both	FALSE
PPA1	1.29178	TRUE	1.02632	TRUE	Hit in both	FALSE
PALD1	6.38239	TRUE	2.75411	TRUE	Hit in both	FALSE
SGPL1	0.154704	FALSE	-0.0669676	FALSE	No hit	FALSE
PCBD1	-0.10294	FALSE	-0.571754	FALSE	No hit	FALSE
PSAP	-1.03529	TRUE	-0.641937	TRUE	Hit in both	FALSE
CHST3	-2.52013	TRUE	-1.52443	TRUE	Hit in both	FALSE
ASCC1	0.462758	FALSE	0.173264	FALSE	No hit	FALSE
DNAJB12	-0.249622	FALSE	-0.149995	FALSE	No hit	FALSE
MICU1	-0.902375	FALSE	-1.04012	TRUE	Hit only in Proteome	FALSE
MCU	0.162062	FALSE	-1.10996	TRUE	Hit only in Proteome	FALSE
P4HA1	-1.01621	TRUE	-0.573854	FALSE	Hit only in Transcriptome	FALSE
ECD	0.0833546	FALSE	0.798562	TRUE	Hit only in Proteome	FALSE
DNAJC9	0.318083	FALSE	0.621479	TRUE	Hit only in Proteome	FALSE
MRPS16	0.473665	FALSE	0.794866	TRUE	Hit only in Proteome	FALSE
ANXA7	-0.838302	FALSE	-1.1381	TRUE	Hit only in Proteome	TRUE
PPP3CB	-0.379265	FALSE	-0.0821254	FALSE	No hit	FALSE
SEC24C	0.0356543	FALSE	-0.307924	FALSE	No hit	FALSE
FUT11	-1.81549	TRUE	-1.41916	TRUE	Hit in both	FALSE
CAMK2G	-0.012351	FALSE	-0.553539	FALSE	No hit	FALSE
PLAU	-3.17217	TRUE	-2.10729	TRUE	Hit in both	FALSE
VCL	-0.600031	FALSE	-1.56255	TRUE	Hit only in Proteome	FALSE
AP3M1	0.384631	FALSE	-0.843876	TRUE	Hit only in Proteome	FALSE
ADK	0.520753	FALSE	0.282238	FALSE	No hit	FALSE
VDAC2	0.879468	FALSE	0.107041	FALSE	No hit	FALSE
KCNMA1	-1.17014	TRUE	-1.70309	TRUE	Hit in both	FALSE
DLG5	-1.61187	TRUE	-0.959376	TRUE	Hit in both	FALSE
POLR3A	1.3607	TRUE	1.35418	TRUE	Hit in both	FALSE
RPS24	0.416076	FALSE	0.444522	FALSE	No hit	FALSE
PPIF	1.37278	TRUE	0.968371	TRUE	Hit in both	FALSE
ANXA11	-1.95026	TRUE	-2.38596	TRUE	Hit in both	FALSE
TSPAN14	0.189459	FALSE	-0.320834	FALSE	No hit	FALSE
GHITM	0.170347	FALSE	0.507562	FALSE	No hit	FALSE
WAPL	0.47163	FALSE	0.824558	TRUE	Hit only in Proteome	FALSE
GLUD1	-0.169579	FALSE	-0.934054	TRUE	Hit only in Proteome	FALSE
MINPP1	-0.212471	FALSE	-0.666846	TRUE	Hit only in Proteome	FALSE
PAPSS2	-4.11131	TRUE	-2.83714	TRUE	Hit in both	FALSE
ATAD1	-0.0142659	FALSE	0.471789	FALSE	No hit	FALSE
PTEN	-0.937114	FALSE	-1.27037	TRUE	Hit only in Proteome	FALSE
STAMBPL1	0.130454	FALSE	-0.0266373	FALSE	No hit	FALSE
FAS	-4.97249	TRUE	-2.5353	TRUE	Hit in both	FALSE
LIPA	-0.282703	FALSE	0.14866	FALSE	No hit	FALSE
IFIT3	-2.89271	TRUE	-2.27078	TRUE	Hit in both	FALSE
IFIT1	-2.46177	TRUE	-1.83194	TRUE	Hit in both	FALSE
IFIT5	-0.142554	FALSE	0.13684	FALSE	No hit	FALSE
KIF20B	0.716686	FALSE	0.805852	TRUE	Hit only in Proteome	FALSE
RPP30	0.736045	FALSE	0.758765	TRUE	Hit only in Proteome	FALSE
BTAF1	0.792974	FALSE	0.918453	TRUE	Hit only in Proteome	FALSE
IDE	0.299064	FALSE	-0.0166033	FALSE	No hit	FALSE
KIF11	0.787874	FALSE	1.54092	TRUE	Hit only in Proteome	FALSE
EXOC6	1.89007	TRUE	0.717796	TRUE	Hit in both	FALSE
MYOF	-0.939272	FALSE	-1.52835	TRUE	Hit only in Proteome	FALSE
CEP55	0.0995369	FALSE	0.600804	TRUE	Hit only in Proteome	FALSE
NOC3L	0.927426	FALSE	1.25059	TRUE	Hit only in Proteome	FALSE
HELLS	1.19415	TRUE	1.72952	TRUE	Hit in both	FALSE
PDLIM1	-0.0911328	FALSE	-0.393088	FALSE	No hit	FALSE
SORBS1	1.69321	TRUE	0.112698	FALSE	Hit only in Transcriptome	FALSE
ALDH18A1	0.411124	FALSE	0.00123051	FALSE	No hit	FALSE
TCTN3	-1.03965	TRUE	-0.32352	FALSE	Hit only in Transcriptome	FALSE
ENTPD1	-0.299538	FALSE	-4.57094	TRUE	Hit only in Proteome	FALSE
TM9SF3	-0.828093	FALSE	-1.29463	TRUE	Hit only in Proteome	FALSE
RRP12	2.22497	TRUE	1.55323	TRUE	Hit in both	FALSE
PGAM1	1.16461	TRUE	0.0320692	FALSE	Hit only in Transcriptome	FALSE
MMS19	0.722522	FALSE	0.478438	FALSE	No hit	FALSE
UBTD1	-1.16579	TRUE	-0.566382	FALSE	Hit only in Transcriptome	FALSE
PI4K2A	-0.666567	FALSE	-1.04701	TRUE	Hit only in Proteome	FALSE
MARVELD1	-1.42632	TRUE	-1.07525	TRUE	Hit in both	FALSE
GOT1	0.216391	FALSE	-0.24718	FALSE	No hit	FALSE
COX15	1.22447	TRUE	0.668206	TRUE	Hit in both	FALSE
DNMBP	-0.613835	FALSE	0.0134915	FALSE	No hit	FALSE
ERLIN1	-1.14406	TRUE	-1.43061	TRUE	Hit in both	FALSE
CHUK	0.79736	FALSE	0.241387	FALSE	No hit	FALSE
CWF19L1	1.05607	TRUE	1.18361	TRUE	Hit in both	FALSE
SCD	2.23245	TRUE	1.29872	TRUE	Hit in both	FALSE
HIF1AN	-0.754709	FALSE	-0.312448	FALSE	No hit	FALSE
MRPL43	0.0702701	FALSE	0.685966	TRUE	Hit only in Proteome	FALSE
LZTS2	-1.0992	TRUE	-0.277495	FALSE	Hit only in Transcriptome	FALSE
SFXN3	-0.914471	FALSE	-1.19091	TRUE	Hit only in Proteome	FALSE
DPCD	0.0048318	FALSE	0.237931	FALSE	No hit	FALSE
NPM3	2.16104	TRUE	2.48538	TRUE	Hit in both	FALSE
HPS6	-0.662279	FALSE	-0.525853	FALSE	No hit	FALSE
NOLC1	3.24058	TRUE	2.46459	TRUE	Hit in both	FALSE
GBF1	-1.00411	TRUE	-1.00578	TRUE	Hit in both	FALSE
NFKB2	-1.50408	TRUE	-1.16029	TRUE	Hit in both	FALSE
ACTR1A	-0.955741	FALSE	-1.45747	TRUE	Hit only in Proteome	FALSE
SUFU	-0.71778	FALSE	0.388311	FALSE	No hit	FALSE
ARL3	-1.64046	TRUE	-1.35825	TRUE	Hit in both	FALSE
SFXN2	2.12834	TRUE	0.709685	TRUE	Hit in both	FALSE
NT5C2	-0.460584	FALSE	-0.660958	TRUE	Hit only in Proteome	FALSE
INA	0.73782	FALSE	0.503855	FALSE	No hit	FALSE
TAF5	2.50552	TRUE	0.750604	TRUE	Hit in both	FALSE
PDCD11	2.08296	TRUE	1.47561	TRUE	Hit in both	FALSE
SH3PXD2A	-0.706647	FALSE	-0.534525	FALSE	No hit	FALSE
SLK	-0.180444	FALSE	-0.461394	FALSE	No hit	FALSE
GSTO1	-1.29912	TRUE	-1.82442	TRUE	Hit in both	FALSE
ITPRIP	-1.43104	TRUE	-0.883369	TRUE	Hit in both	FALSE
XPNPEP1	-0.996956	FALSE	-1.00122	TRUE	Hit only in Proteome	FALSE
ADD3	-3.96472	TRUE	-3.21555	TRUE	Hit in both	FALSE
SMNDC1	0.721552	FALSE	0.862325	TRUE	Hit only in Proteome	FALSE
SMC3	1.0218	TRUE	1.19069	TRUE	Hit in both	FALSE
PDCD4	-0.826723	FALSE	-0.0463858	FALSE	No hit	FALSE
SHOC2	-0.926911	FALSE	-0.555094	FALSE	No hit	FALSE
ZDHHC6	0.0198453	FALSE	-0.268125	FALSE	No hit	FALSE
VTI1A	0.0467752	FALSE	-0.355062	FALSE	No hit	FALSE
TCF7L2	1.43919	TRUE	0.877086	TRUE	Hit in both	FALSE
CASP7	0.371694	FALSE	0.111573	FALSE	No hit	FALSE
NHLRC2	0.389804	FALSE	0.0447248	FALSE	No hit	FALSE
CCDC186	-0.688527	FALSE	-0.505598	FALSE	No hit	FALSE
ABLIM1	2.23707	TRUE	0.216377	FALSE	Hit only in Transcriptome	FALSE
TRUB1	1.02496	TRUE	0.694432	TRUE	Hit in both	FALSE
HSPA12A	-2.86883	TRUE	-2.86198	TRUE	Hit in both	FALSE
SHTN1	2.31404	TRUE	0.694669	TRUE	Hit in both	FALSE
PDZD8	1.09698	TRUE	0.293397	FALSE	Hit only in Transcriptome	FALSE
CACUL1	0.82408	FALSE	0.406262	FALSE	No hit	FALSE
EIF3A	0.250738	FALSE	0.196381	FALSE	No hit	FALSE
SFXN4	2.3879	TRUE	1.88043	TRUE	Hit in both	FALSE
PRDX3	0.907427	FALSE	0.49348	FALSE	No hit	FALSE
RGS10	0.880841	FALSE	1.19794	TRUE	Hit only in Proteome	FALSE
TIAL1	0.313127	FALSE	0.150005	FALSE	No hit	FALSE
BAG3	-0.647195	FALSE	-0.217184	FALSE	No hit	FALSE
INPP5F	-0.339946	FALSE	0.12221	FALSE	No hit	FALSE
MCMBP	1.08157	TRUE	1.26826	TRUE	Hit in both	FALSE
SEC23IP	0.217285	FALSE	-0.401174	FALSE	No hit	FALSE
WDR11	-0.738347	FALSE	0.104451	FALSE	No hit	FALSE
NSMCE4A	0.960247	FALSE	0.88967	TRUE	Hit only in Proteome	FALSE
TACC2	0.771839	FALSE	0.5247	FALSE	No hit	FALSE
HTRA1	-6.57992	TRUE	-3.04812	TRUE	Hit in both	FALSE
ACADSB	0.0952228	FALSE	-0.565815	FALSE	No hit	FALSE
BUB3	0.459143	FALSE	1.33078	TRUE	Hit only in Proteome	FALSE
OAT	-1.77203	TRUE	-0.778065	TRUE	Hit in both	FALSE
CTBP2	0.798266	FALSE	0.574177	FALSE	No hit	FALSE
EDRF1	1.36028	TRUE	1.39875	TRUE	Hit in both	FALSE
BCCIP	2.21497	TRUE	2.2364	TRUE	Hit in both	FALSE
ADAM12	-1.73326	TRUE	-2.09136	TRUE	Hit in both	FALSE
DOCK1	-0.398655	FALSE	-0.849996	TRUE	Hit only in Proteome	FALSE
MKI67	0.810924	FALSE	1.41095	TRUE	Hit only in Proteome	FALSE
MGMT	-1.51033	TRUE	0.0830829	FALSE	Hit only in Transcriptome	FALSE
GLRX3	1.0667	TRUE	0.71956	TRUE	Hit in both	FALSE
PPP2R2D	-0.168157	FALSE	-0.247955	FALSE	No hit	FALSE
TUBGCP2	0.0113351	FALSE	0.110115	FALSE	No hit	FALSE
ECHS1	-0.040514	FALSE	-0.282129	FALSE	No hit	FALSE
BET1L	-1.24921	TRUE	-1.25917	TRUE	Hit in both	FALSE
RIC8A	0.0264119	FALSE	0.273906	FALSE	No hit	FALSE
PSMD13	0.269314	FALSE	0.248171	FALSE	No hit	FALSE
PTDSS2	0.766396	FALSE	0.0516888	FALSE	No hit	FALSE
RNH1	-2.40174	TRUE	-2.84619	TRUE	Hit in both	TRUE
HRAS	0.307024	FALSE	-0.655622	TRUE	Hit only in Proteome	FALSE
PHRF1	0.222902	FALSE	-0.230007	FALSE	No hit	FALSE
EPS8L2	-3.85445	TRUE	-1.74745	TRUE	Hit in both	FALSE
TALDO1	-0.471561	FALSE	-0.650622	TRUE	Hit only in Proteome	FALSE
SLC25A22	2.07865	TRUE	1.34311	TRUE	Hit in both	FALSE
RPLP2	0.476828	FALSE	-0.220343	FALSE	No hit	FALSE
CD151	-2.56708	TRUE	-3.00746	TRUE	Hit in both	FALSE
TSPAN4	-2.04069	TRUE	-2.63294	TRUE	Hit in both	FALSE
CHID1	-0.68527	FALSE	-0.463213	FALSE	No hit	FALSE
AP2A2	-0.0942693	FALSE	-0.228943	FALSE	No hit	FALSE
TOLLIP	-1.77222	TRUE	-2.13524	TRUE	Hit in both	FALSE
MOB2	-0.280239	FALSE	0.108082	FALSE	No hit	FALSE
CTSD	-3.12307	TRUE	-2.54587	TRUE	Hit in both	FALSE
MRPL23	0.736415	FALSE	0.739503	TRUE	Hit only in Proteome	FALSE
CD81	-1.39409	TRUE	-1.15323	TRUE	Hit in both	FALSE
NAP1L4	0.584744	FALSE	0.48318	FALSE	No hit	FALSE
OSBPL5	-3.54417	TRUE	-2.15978	TRUE	Hit in both	FALSE
NUP98	1.15909	TRUE	0.891063	TRUE	Hit in both	FALSE
RHOG	-1.14808	TRUE	-1.65614	TRUE	Hit in both	FALSE
STIM1	-1.70701	TRUE	-1.03379	TRUE	Hit in both	FALSE
RRM1	0.708123	FALSE	1.27359	TRUE	Hit only in Proteome	FALSE
TRIM21	-0.72661	FALSE	-0.73881	TRUE	Hit only in Proteome	FALSE
TRIM5	-0.604908	FALSE	-0.239004	FALSE	No hit	FALSE
TRIM22	-10.0635	TRUE	-2.42254	TRUE	Hit in both	FALSE
TRIM3	-2.24002	TRUE	-1.15991	TRUE	Hit in both	FALSE
ARFIP2	0.092075	FALSE	-0.639797	TRUE	Hit only in Proteome	FALSE
RRP8	0.401162	FALSE	0.892461	TRUE	Hit only in Proteome	FALSE
ILK	-1.19984	FALSE	-1.82325	TRUE	Hit only in Proteome	FALSE
TAF10	-0.211824	FALSE	1.20799	TRUE	Hit only in Proteome	FALSE
TPP1	-1.88708	TRUE	-0.719629	TRUE	Hit in both	FALSE
MRPL17	-0.0326044	FALSE	0.926485	TRUE	Hit only in Proteome	FALSE
NLRP10	-5.58087	TRUE	-2.39225	TRUE	Hit in both	FALSE
EIF3F	-0.373513	FALSE	0.776958	TRUE	Hit only in Proteome	FALSE
RPL27A	0.0945906	FALSE	-0.104448	FALSE	No hit	FALSE
TMEM9B	-1.82708	TRUE	-1.41997	TRUE	Hit in both	FALSE
TMEM41B	0.148962	FALSE	0.40929	FALSE	No hit	FALSE
IPO7	1.21809	TRUE	0.813215	TRUE	Hit in both	FALSE
SWAP70	-0.893676	FALSE	-0.966111	TRUE	Hit only in Proteome	FALSE
SBF2	-0.825074	FALSE	-1.17824	TRUE	Hit only in Proteome	FALSE
CTR9	0.515642	FALSE	0.848092	TRUE	Hit only in Proteome	FALSE
EIF4G2	0.348705	FALSE	0.51165	FALSE	No hit	FALSE
USP47	-0.520523	FALSE	-0.332508	FALSE	No hit	FALSE
MICAL2	-2.19313	TRUE	-1.54983	TRUE	Hit in both	FALSE
PARVA	-2.86409	TRUE	-2.03209	TRUE	Hit in both	FALSE
TEAD1	-0.537504	FALSE	-0.293138	FALSE	No hit	FALSE
FAR1	0.668401	FALSE	1.03709	TRUE	Hit only in Proteome	FALSE
RRAS2	-0.319341	FALSE	-0.565183	FALSE	No hit	FALSE
COPB1	-0.944419	FALSE	-1.13095	TRUE	Hit only in Proteome	FALSE
PSMA1	0.1934	FALSE	0.27838	FALSE	No hit	FALSE
RPS13	0.418752	FALSE	0.601915	TRUE	Hit only in Proteome	FALSE
PIK3C2A	0.804263	FALSE	0.922493	TRUE	Hit only in Proteome	FALSE
SAAL1	1.63867	TRUE	1.42448	TRUE	Hit in both	FALSE
HPS5	0.0549942	FALSE	-0.513738	FALSE	No hit	FALSE
GTF2H1	0.286371	FALSE	0.539338	FALSE	No hit	FALSE
LDHA	-0.0932925	FALSE	-0.439994	FALSE	No hit	FALSE
TSG101	-0.182517	FALSE	-0.879081	TRUE	Hit only in Proteome	FALSE
UEVLD	-0.825493	FALSE	-0.755744	TRUE	Hit only in Proteome	FALSE
SPTY2D1	-0.733091	FALSE	0.427452	FALSE	No hit	FALSE
HTATIP2	0.0843392	FALSE	0.55491	FALSE	No hit	FALSE
PRMT3	2.60974	TRUE	1.86356	TRUE	Hit in both	FALSE
SVIP	0.74285	FALSE	0.261092	FALSE	No hit	FALSE
LIN7C	-0.321547	FALSE	0.572419	FALSE	No hit	FALSE
ARL14EP	-0.366664	FALSE	0.802644	TRUE	Hit only in Proteome	FALSE
RCN1	-1.55962	TRUE	-1.47615	TRUE	Hit in both	FALSE
EIF3M	0.846547	FALSE	0.66358	TRUE	Hit only in Proteome	FALSE
QSER1	1.20427	TRUE	1.39488	TRUE	Hit in both	FALSE
TCP11L1	-0.881936	FALSE	-0.635123	TRUE	Hit only in Proteome	FALSE
CSTF3	0.918491	FALSE	0.796132	TRUE	Hit only in Proteome	FALSE
CD59	-3.3375	TRUE	-4.15227	TRUE	Hit in both	FALSE
FBXO3	-0.456365	FALSE	0.391322	FALSE	No hit	FALSE
CAPRIN1	0.420888	FALSE	0.470919	FALSE	No hit	FALSE
NAT10	1.88283	TRUE	1.42458	TRUE	Hit in both	FALSE
CAT	-0.144161	FALSE	-0.123342	FALSE	No hit	FALSE
APIP	1.11753	TRUE	0.834758	TRUE	Hit in both	FALSE
PDHX	1.08892	TRUE	0.78317	TRUE	Hit in both	FALSE
CD44	-1.23152	TRUE	-1.55864	TRUE	Hit in both	FALSE
COMMD9	0.121569	FALSE	-0.871091	TRUE	Hit only in Proteome	FALSE
TRAF6	-0.109156	FALSE	-0.0543899	FALSE	No hit	FALSE
API5	0.781986	FALSE	0.967788	TRUE	Hit only in Proteome	FALSE
TTC17	0.838641	FALSE	0.399992	FALSE	No hit	FALSE
HSD17B12	-0.0192276	FALSE	-0.628982	TRUE	Hit only in Proteome	FALSE
ALKBH3	0.134642	FALSE	0.00965548	FALSE	No hit	FALSE
EXT2	-2.27564	TRUE	-0.66925	TRUE	Hit in both	FALSE
CD82	-6.02445	TRUE	-3.14042	TRUE	Hit in both	FALSE
PEX16	-0.224057	FALSE	-0.200114	FALSE	No hit	FALSE
PHF21A	-0.398092	FALSE	0.449655	FALSE	No hit	FALSE
DGKZ	0.675779	FALSE	0.336384	FALSE	No hit	FALSE
ATG13	0.00319702	FALSE	0.274362	FALSE	No hit	FALSE
ARHGAP1	-2.30145	TRUE	-2.31167	TRUE	Hit in both	FALSE
CKAP5	0.965185	FALSE	0.178041	FALSE	No hit	FALSE
ARFGAP2	-0.0811583	FALSE	-0.0970979	FALSE	No hit	FALSE
PACSIN3	1.16049	TRUE	1.10436	TRUE	Hit in both	FALSE
DDB2	-2.27304	TRUE	-1.34223	TRUE	Hit in both	FALSE
ACP2	-1.23748	TRUE	-1.32053	TRUE	Hit in both	FALSE
MADD	-0.15932	FALSE	-0.398087	FALSE	No hit	FALSE
PSMC3	-0.194158	FALSE	0.0608603	FALSE	No hit	FALSE
CELF1	0.652922	FALSE	0.683534	TRUE	Hit only in Proteome	FALSE
NDUFS3	0.503843	FALSE	0.591464	TRUE	Hit only in Proteome	FALSE
KBTBD4	0.0370345	FALSE	-0.0409776	FALSE	No hit	FALSE
MTCH2	0.448176	FALSE	0.348969	FALSE	No hit	FALSE
FNBP4	0.618377	FALSE	0.642504	TRUE	Hit only in Proteome	FALSE
NUP160	1.95818	TRUE	1.03271	TRUE	Hit in both	FALSE
PTPRJ	0.0631345	FALSE	-0.556038	FALSE	No hit	FALSE
TNKS1BP1	-1.64105	TRUE	-0.416531	FALSE	Hit only in Transcriptome	FALSE
SSRP1	1.54056	TRUE	1.33301	TRUE	Hit in both	FALSE
SLC43A3	1.91774	TRUE	1.05576	TRUE	Hit in both	FALSE
CLP1	0.505097	FALSE	1.07915	TRUE	Hit only in Proteome	FALSE
ZDHHC5	-0.132865	FALSE	-0.145421	FALSE	No hit	FALSE
TMX2	0.862278	FALSE	-0.588774	FALSE	No hit	FALSE
CTNND1	-1.15727	TRUE	-1.16431	TRUE	Hit in both	FALSE
LPXN	-4.35568	TRUE	-2.48168	TRUE	Hit in both	FALSE
FAM111B	0.161653	FALSE	0.884445	TRUE	Hit only in Proteome	FALSE
FAM111A	-1.20595	TRUE	-0.262273	FALSE	Hit only in Transcriptome	FALSE
OSBP	0.341186	FALSE	-0.126564	FALSE	No hit	FALSE
PATL1	0.704958	FALSE	0.231754	FALSE	No hit	FALSE
MRPL16	0.642956	FALSE	0.564743	FALSE	No hit	FALSE
CCDC86	2.37235	TRUE	1.86518	TRUE	Hit in both	FALSE
PRPF19	1.32176	TRUE	0.949343	TRUE	Hit in both	FALSE
TMEM109	-0.036012	FALSE	0.225657	FALSE	No hit	FALSE
DDB1	0.142638	FALSE	0.0225054	FALSE	No hit	FALSE
TKFC	0.573169	FALSE	0.162244	FALSE	No hit	FALSE
CPSF7	0.829686	FALSE	0.152105	FALSE	No hit	FALSE
FEN1	1.40096	TRUE	1.32296	TRUE	Hit in both	FALSE
FADS2	1.50168	TRUE	1.25396	TRUE	Hit in both	FALSE
FADS1	1.44439	TRUE	0.88015	TRUE	Hit in both	FALSE
FADS3	-2.56652	TRUE	-1.50785	TRUE	Hit in both	FALSE
FTH1	-2.27949	TRUE	-2.7449	TRUE	Hit in both	FALSE
INCENP	1.05148	TRUE	0.924234	TRUE	Hit in both	FALSE
AHNAK	-1.56573	TRUE	-1.82044	TRUE	Hit in both	FALSE
TUT1	1.3656	TRUE	1.68052	TRUE	Hit in both	FALSE
MTA2	0.903239	FALSE	1.4546	TRUE	Hit only in Proteome	FALSE
EML3	-0.763954	FALSE	-0.606078	TRUE	Hit only in Proteome	FALSE
B3GAT3	0.209306	FALSE	-0.129769	FALSE	No hit	FALSE
GANAB	-0.744707	FALSE	-1.09327	TRUE	Hit only in Proteome	FALSE
INTS5	0.432248	FALSE	0.599229	TRUE	Hit only in Proteome	FALSE
C11orf98	1.24342	FALSE	1.044	TRUE	Hit only in Proteome	FALSE
UBXN1	0.0138611	FALSE	0.323559	FALSE	No hit	FALSE
HNRNPUL2	-1.06592	TRUE	-0.935047	TRUE	Hit in both	FALSE
TTC9C	0.169777	FALSE	0.515432	FALSE	No hit	FALSE
POLR2G	0.245859	FALSE	0.384072	FALSE	No hit	FALSE
TAF6L	0.821894	FALSE	0.464411	FALSE	No hit	FALSE
TMEM223	0.894438	FALSE	0.183734	FALSE	No hit	FALSE
NXF1	0.235424	FALSE	1.03437	TRUE	Hit only in Proteome	FALSE
STX5	-0.928723	FALSE	-0.739011	TRUE	Hit only in Proteome	FALSE
WDR74	2.8026	TRUE	1.86939	TRUE	Hit in both	FALSE
SLC3A2	1.34213	TRUE	1.65006	TRUE	Hit in both	FALSE
ATL3	-1.44092	TRUE	-1.88019	TRUE	Hit in both	FALSE
RTN3	-0.156161	FALSE	-0.486062	FALSE	No hit	FALSE
MARK2	0.687916	FALSE	0.532298	FALSE	No hit	FALSE
RCOR2	5.97648	TRUE	1.02775	TRUE	Hit in both	FALSE
OTUB1	0.759343	FALSE	0.132301	FALSE	No hit	FALSE
MACROD1	0.671267	FALSE	-0.395031	FALSE	No hit	FALSE
STIP1	1.17424	TRUE	0.326507	FALSE	Hit only in Transcriptome	FALSE
FKBP2	-1.02276	FALSE	-0.866825	TRUE	Hit only in Proteome	FALSE
PLCB3	-0.558146	FALSE	-0.962273	TRUE	Hit only in Proteome	FALSE
BAD	-2.34848	TRUE	-1.0515	TRUE	Hit in both	FALSE
PRDX5	-1.43421	TRUE	-0.967139	TRUE	Hit in both	FALSE
RPS6KA4	-0.678365	FALSE	0.458225	FALSE	No hit	FALSE
SF1	0.999192	FALSE	0.491003	FALSE	No hit	FALSE
MAP4K2	-1.23318	TRUE	-1.53447	TRUE	Hit in both	FALSE
MEN1	0.943326	FALSE	1.20699	TRUE	Hit only in Proteome	FALSE
EHD1	-1.81393	TRUE	-1.74753	TRUE	Hit in both	FALSE
ATG2A	-0.281274	FALSE	-0.526213	FALSE	No hit	FALSE
PPP2R5B	-2.45563	TRUE	-1.77695	TRUE	Hit in both	FALSE
SNX15	-1.09706	FALSE	-0.995529	TRUE	Hit only in Proteome	FALSE
CDCA5	1.01644	TRUE	0.00800906	FALSE	Hit only in Transcriptome	FALSE
ZFPL1	-0.818569	FALSE	-1.14983	TRUE	Hit only in Proteome	FALSE
VPS51	-0.171981	FALSE	-0.445254	FALSE	No hit	FALSE
FAU	0.38393	FALSE	0.537197	FALSE	No hit	FALSE
SYVN1	-0.657432	FALSE	-0.974978	TRUE	Hit only in Proteome	FALSE
MRPL49	1.11925	TRUE	0.805875	TRUE	Hit in both	FALSE
CAPN1	-5.02348	TRUE	-3.47388	TRUE	Hit in both	FALSE
POLA2	-0.132787	FALSE	0.673785	TRUE	Hit only in Proteome	FALSE
DPF2	0.304367	FALSE	1.19924	TRUE	Hit only in Proteome	FALSE
FRMD8	-0.756574	FALSE	-1.52336	TRUE	Hit only in Proteome	FALSE
SCYL1	-0.973125	FALSE	-1.27216	TRUE	Hit only in Proteome	FALSE
EHBP1L1	-3.52911	TRUE	-1.95887	TRUE	Hit in both	FALSE
SIPA1	-0.0363821	FALSE	-0.312695	FALSE	No hit	FALSE
RELA	0.00201149	FALSE	-1.32387	TRUE	Hit only in Proteome	FALSE
CFL1	-0.860372	FALSE	-1.35488	TRUE	Hit only in Proteome	FALSE
MUS81	-0.11653	FALSE	1.42888	TRUE	Hit only in Proteome	FALSE
FIBP	-0.573341	FALSE	-0.212607	FALSE	No hit	FALSE
C11orf68	-0.879795	FALSE	-0.454005	FALSE	No hit	FALSE
DRAP1	-2.05553	TRUE	0.2359	FALSE	Hit only in Transcriptome	FALSE
SART1	-0.0406226	FALSE	0.632046	TRUE	Hit only in Proteome	FALSE
EIF1AD	0.673683	FALSE	0.646413	TRUE	Hit only in Proteome	FALSE
SF3B2	0.320239	FALSE	0.827276	TRUE	Hit only in Proteome	FALSE
PACS1	-0.897943	FALSE	-1.03471	TRUE	Hit only in Proteome	FALSE
KLC2	-0.332719	FALSE	-0.607547	TRUE	Hit only in Proteome	FALSE
RAB1B	-1.02064	TRUE	-1.22074	TRUE	Hit in both	FALSE
YIF1A	-1.1351	TRUE	-0.812227	TRUE	Hit in both	FALSE
CD248	-7.67049	TRUE	-3.5476	TRUE	Hit in both	FALSE
RIN1	-1.10409	TRUE	-0.603918	TRUE	Hit in both	FALSE
B4GAT1	0.296237	FALSE	0.704859	TRUE	Hit only in Proteome	FALSE
MRPL11	0.770403	FALSE	0.210634	FALSE	No hit	FALSE
DPP3	0.235084	FALSE	0.481145	FALSE	No hit	FALSE
CCS	-1.95833	TRUE	-1.32593	TRUE	Hit in both	FALSE
RBM14	0.830893	FALSE	0.981607	TRUE	Hit only in Proteome	TRUE
RBM4B	-0.454525	FALSE	0.296043	FALSE	No hit	FALSE
SPTBN2	7.31875	TRUE	1.39756	TRUE	Hit in both	FALSE
PC	-0.902583	FALSE	-1.26799	TRUE	Hit only in Proteome	FALSE
KDM2A	-0.217631	FALSE	1.45892	TRUE	Hit only in Proteome	FALSE
SSH3	-3.34414	TRUE	-1.54081	TRUE	Hit in both	FALSE
PPP1CA	-0.477364	FALSE	-0.522405	FALSE	No hit	FALSE
CORO1B	-2.10229	TRUE	-2.31049	TRUE	Hit in both	FALSE
AIP	-0.73716	FALSE	-0.824119	TRUE	Hit only in Proteome	FALSE
GSTP1	0.0441982	FALSE	-0.475017	FALSE	No hit	FALSE
NDUFV1	0.0425705	FALSE	-0.10163	FALSE	No hit	FALSE
ALDH3B1	-3.09604	TRUE	-2.69969	TRUE	Hit in both	FALSE
NDUFS8	0.197551	FALSE	0.25831	FALSE	No hit	FALSE
TCIRG1	-2.27368	TRUE	-2.74214	TRUE	Hit in both	FALSE
CHKA	1.73317	TRUE	0.626547	TRUE	Hit in both	FALSE
PPP6R3	0.729631	FALSE	0.225688	FALSE	No hit	FALSE
CPT1A	-6.31627	TRUE	-2.6009	TRUE	Hit in both	FALSE
MRPL21	1.23476	TRUE	0.612134	TRUE	Hit in both	FALSE
IGHMBP2	0.562496	FALSE	0.49798	FALSE	No hit	FALSE
FADD	-0.506921	FALSE	-0.63772	TRUE	Hit only in Proteome	FALSE
PPFIA1	-0.428958	FALSE	-0.713264	TRUE	Hit only in Proteome	FALSE
CTTN	-1.0592	TRUE	-0.894624	TRUE	Hit in both	FALSE
DHCR7	1.66902	TRUE	0.329335	FALSE	Hit only in Transcriptome	FALSE
NADSYN1	-0.991095	FALSE	0.551561	FALSE	No hit	FALSE
NUMA1	-0.563966	FALSE	-0.146527	FALSE	No hit	FALSE
LAMTOR1	-0.737485	FALSE	-0.861443	TRUE	Hit only in Proteome	FALSE
INPPL1	-0.994825	FALSE	-0.687881	TRUE	Hit only in Proteome	FALSE
CLPB	1.43359	TRUE	0.729308	TRUE	Hit in both	FALSE
ARAP1	-1.06058	TRUE	-0.398752	FALSE	Hit only in Transcriptome	FALSE
FCHSD2	-1.95101	TRUE	-1.2765	TRUE	Hit in both	FALSE
ARHGEF17	-2.38254	TRUE	-1.96789	TRUE	Hit in both	FALSE
RAB6A	-0.803524	FALSE	-0.800223	TRUE	Hit only in Proteome	FALSE
MRPL48	0.255339	FALSE	0.757617	TRUE	Hit only in Proteome	FALSE
PAAF1	-0.0121534	FALSE	0.128823	FALSE	No hit	FALSE
PPME1	2.17783	TRUE	1.46424	TRUE	Hit in both	FALSE
P4HA3	-5.30781	TRUE	-1.35707	TRUE	Hit in both	FALSE
PGM2L1	2.35975	TRUE	1.37189	TRUE	Hit in both	FALSE
POLD3	0.394774	FALSE	0.594389	TRUE	Hit only in Proteome	FALSE
RNF169	1.03504	TRUE	0.951331	TRUE	Hit in both	FALSE
SPCS2	-0.0811392	FALSE	-0.405268	FALSE	No hit	FALSE
ARRB1	1.70687	TRUE	1.1599	TRUE	Hit in both	FALSE
RPS3	0.578384	FALSE	0.0483707	FALSE	No hit	FALSE
SERPINH1	-2.22568	TRUE	-1.81939	TRUE	Hit in both	TRUE
UVRAG	-0.251524	FALSE	-0.642748	TRUE	Hit only in Proteome	FALSE
THAP12	0.260912	FALSE	-0.439235	FALSE	No hit	FALSE
EMSY	0.620851	FALSE	0.648798	TRUE	Hit only in Proteome	FALSE
LRRC32	-8.92298	TRUE	-3.77043	TRUE	Hit in both	FALSE
CAPN5	-3.27103	TRUE	-1.85338	TRUE	Hit in both	FALSE
PAK1	-0.864493	FALSE	-0.698756	TRUE	Hit only in Proteome	FALSE
CLNS1A	1.81662	TRUE	1.6172	TRUE	Hit in both	FALSE
RSF1	0.4081	FALSE	0.623577	TRUE	Hit only in Proteome	FALSE
AAMDC	-3.33424	TRUE	-1.53058	TRUE	Hit in both	FALSE
INTS4	0.447282	FALSE	0.219913	FALSE	No hit	FALSE
NDUFC2	-0.891624	FALSE	0.276918	FALSE	No hit	FALSE
ALG8	1.32707	TRUE	0.564527	FALSE	Hit only in Transcriptome	FALSE
NARS2	1.61087	TRUE	0.885756	TRUE	Hit in both	FALSE
PRCP	-1.75517	TRUE	-1.58927	TRUE	Hit in both	FALSE
RAB30	-1.39623	TRUE	-1.48353	TRUE	Hit in both	FALSE
PCF11	0.240107	FALSE	0.282235	FALSE	No hit	FALSE
CCDC90B	-0.854958	FALSE	-1.76789	TRUE	Hit only in Proteome	FALSE
TMEM126A	-0.104362	FALSE	-0.297472	FALSE	No hit	FALSE
SYTL2	-0.853709	FALSE	-0.0373494	FALSE	No hit	FALSE
PICALM	-1.09466	TRUE	-0.939576	TRUE	Hit in both	FALSE
EED	0.720511	FALSE	1.63545	TRUE	Hit only in Proteome	FALSE
PRSS23	-4.0757	TRUE	-3.81845	TRUE	Hit in both	FALSE
CTSC	2.75357	TRUE	1.98055	TRUE	Hit in both	FALSE
CHORDC1	1.40645	TRUE	1.33398	TRUE	Hit in both	FALSE
C11orf54	-1.04127	TRUE	-1.5286	TRUE	Hit in both	FALSE
MED17	0.983718	FALSE	0.891131	TRUE	Hit only in Proteome	FALSE
PANX1	0.106878	FALSE	0.332261	FALSE	No hit	FALSE
AMOTL1	-1.06592	TRUE	-1.20316	TRUE	Hit in both	FALSE
CWC15	-0.211086	FALSE	0.945817	TRUE	Hit only in Proteome	FALSE
ENDOD1	-2.70103	TRUE	-2.38079	TRUE	Hit in both	FALSE
FAM76B	0.508609	FALSE	0.644439	TRUE	Hit only in Proteome	FALSE
MTMR2	-0.212386	FALSE	-0.067452	FALSE	No hit	FALSE
MAML2	-0.862719	FALSE	-0.19628	FALSE	No hit	FALSE
YAP1	-0.203416	FALSE	-1.30634	TRUE	Hit only in Proteome	FALSE
BIRC2	-1.21795	TRUE	-0.859476	TRUE	Hit in both	FALSE
MMP1	-5.32652	TRUE	-0.380704	FALSE	Hit only in Transcriptome	FALSE
DCUN1D5	1.63529	TRUE	2.29352	TRUE	Hit in both	FALSE
DYNC2H1	1.67266	TRUE	-0.106933	FALSE	Hit only in Transcriptome	FALSE
CASP4	-0.787049	FALSE	-0.630028	TRUE	Hit only in Proteome	FALSE
CASP1	0.0205166	FALSE	-0.104871	FALSE	No hit	FALSE
AASDHPPT	1.54595	TRUE	1.70365	TRUE	Hit in both	FALSE
CWF19L2	0.361823	FALSE	1.02914	TRUE	Hit only in Proteome	FALSE
SLC35F2	4.94484	TRUE	1.94492	TRUE	Hit in both	FALSE
CUL5	0.122838	FALSE	-0.197424	FALSE	No hit	FALSE
ACAT1	0.229584	FALSE	-0.230779	FALSE	No hit	FALSE
NPAT	1.31419	TRUE	1.2442	TRUE	Hit in both	FALSE
ATM	0.22546	FALSE	0.426434	FALSE	No hit	FALSE
DDX10	2.04687	TRUE	2.02085	TRUE	Hit in both	FALSE
RDX	0.343757	FALSE	-0.171336	FALSE	No hit	FALSE
PPP2R1B	1.41311	TRUE	1.66594	TRUE	Hit in both	FALSE
CRYAB	-10.5201	TRUE	-3.69762	TRUE	Hit in both	FALSE
DIXDC1	-1.07669	TRUE	-0.409091	FALSE	Hit only in Transcriptome	FALSE
DLAT	1.46195	TRUE	0.640789	TRUE	Hit in both	FALSE
IL18	-7.32379	TRUE	-0.911381	TRUE	Hit in both	FALSE
PTS	-0.537783	FALSE	-0.336973	FALSE	No hit	FALSE
NCAM1	0.389747	FALSE	-0.212377	FALSE	No hit	FALSE
ZW10	0.714969	FALSE	0.09774	FALSE	No hit	FALSE
USP28	0.0519289	FALSE	0.477144	FALSE	No hit	FALSE
NNMT	-4.7206	TRUE	-4.49839	TRUE	Hit in both	FALSE
RBM7	0.458379	FALSE	1.15687	TRUE	Hit only in Proteome	FALSE
REXO2	-0.530408	FALSE	-0.591696	TRUE	Hit only in Proteome	FALSE
CADM1	1.98608	TRUE	0.84768	TRUE	Hit in both	FALSE
BUD13	0.572848	FALSE	0.580927	FALSE	No hit	FALSE
ZPR1	0.569043	FALSE	0.655593	TRUE	Hit only in Proteome	FALSE
SIK3	0.366715	FALSE	-0.140916	FALSE	No hit	FALSE
PAFAH1B2	0.472528	FALSE	-0.454012	FALSE	No hit	FALSE
TAGLN	-4.14718	TRUE	-3.44449	TRUE	Hit in both	TRUE
RNF214	0.514895	FALSE	0.127314	FALSE	No hit	FALSE
BACE1	-2.70233	TRUE	-2.95252	TRUE	Hit in both	FALSE
UBE4A	0.316013	FALSE	-0.359373	FALSE	No hit	FALSE
KMT2A	1.29989	TRUE	1.05422	TRUE	Hit in both	FALSE
ARCN1	-0.749091	FALSE	-1.29985	TRUE	Hit only in Proteome	FALSE
PHLDB1	-1.87929	TRUE	-1.37778	TRUE	Hit in both	FALSE
DDX6	-0.203157	FALSE	-0.0287466	FALSE	No hit	FALSE
BCL9L	0.109521	FALSE	0.506389	FALSE	No hit	FALSE
RPS25	0.561803	FALSE	0.503192	FALSE	No hit	FALSE
TRAPPC4	0.0885597	FALSE	-0.478523	FALSE	No hit	FALSE
SLC37A4	1.28278	TRUE	0.498332	FALSE	Hit only in Transcriptome	FALSE
HYOU1	0.502384	FALSE	-0.134032	FALSE	No hit	FALSE
VPS11	-0.525315	FALSE	-0.881673	TRUE	Hit only in Proteome	FALSE
HMBS	1.46539	TRUE	0.917513	TRUE	Hit in both	FALSE
C2CD2L	0.0316255	FALSE	0.221085	FALSE	No hit	FALSE
CBL	0.638798	FALSE	0.26075	FALSE	No hit	FALSE
MCAM	1.3985	TRUE	0.554095	FALSE	Hit only in Transcriptome	FALSE
THY1	-9.53811	TRUE	-3.35977	TRUE	Hit in both	FALSE
ARHGEF12	-0.531782	FALSE	-0.900054	TRUE	Hit only in Proteome	FALSE
TBCEL	-1.12427	TRUE	-0.665204	TRUE	Hit in both	FALSE
UBASH3B	-2.51184	TRUE	-1.65422	TRUE	Hit in both	FALSE
HSPA8	0.582475	FALSE	0.164054	FALSE	No hit	FALSE
CLMP	-5.03422	TRUE	-2.84426	TRUE	Hit in both	FALSE
SIAE	-2.50451	TRUE	-1.64374	TRUE	Hit in both	FALSE
MSANTD2	-0.166287	FALSE	0.227944	FALSE	No hit	FALSE
EI24	0.946786	FALSE	0.2621	FALSE	No hit	FALSE
STT3A	-0.209679	FALSE	-0.877487	TRUE	Hit only in Proteome	FALSE
CHEK1	1.19236	TRUE	1.62395	TRUE	Hit in both	FALSE
PUS3	1.32442	TRUE	1.30664	TRUE	Hit in both	FALSE
FAM118B	-0.0894622	FALSE	0.689029	TRUE	Hit only in Proteome	FALSE
SRPRA	-0.709209	FALSE	-1.33447	TRUE	Hit only in Proteome	FALSE
FOXRED1	1.4925	TRUE	0.728056	TRUE	Hit in both	FALSE
DCPS	0.615735	FALSE	0.302399	FALSE	No hit	FALSE
ETS1	0.859754	FALSE	0.980506	TRUE	Hit only in Proteome	FALSE
NFRKB	1.80414	TRUE	0.706729	TRUE	Hit in both	FALSE
APLP2	-1.06797	TRUE	-1.19054	TRUE	Hit in both	FALSE
NTM	-11.2578	TRUE	-3.35803	TRUE	Hit in both	FALSE
JAM3	0.327074	FALSE	0.0858627	FALSE	No hit	FALSE
NCAPD3	2.04994	TRUE	1.32481	TRUE	Hit in both	FALSE
VPS26B	-0.583971	FALSE	-1.00324	TRUE	Hit only in Proteome	FALSE
THYN1	0.787897	FALSE	0.852063	TRUE	Hit only in Proteome	FALSE
ACAD8	0.189725	FALSE	-0.129293	FALSE	No hit	FALSE
KDM5A	-0.290976	FALSE	0.289672	FALSE	No hit	FALSE
CCDC77	1.49575	TRUE	0.472308	FALSE	Hit only in Transcriptome	FALSE
WNK1	-0.00120111	FALSE	-0.237334	FALSE	No hit	FALSE
ERC1	-1.44885	TRUE	-1.05256	TRUE	Hit in both	FALSE
WNT5B	-3.65149	TRUE	-1.2924	TRUE	Hit in both	FALSE
DCP1B	-0.453858	FALSE	-0.365535	FALSE	No hit	FALSE
FKBP4	3.12112	TRUE	1.92736	TRUE	Hit in both	FALSE
TULP3	-0.268504	FALSE	-0.65511	TRUE	Hit only in Proteome	FALSE
CRACR2A	0.93984	FALSE	0.202685	FALSE	No hit	FALSE
TIGAR	-1.14324	TRUE	0.125767	FALSE	Hit only in Transcriptome	FALSE
RAD51AP1	1.16354	TRUE	1.22074	TRUE	Hit in both	FALSE
NDUFA9	0.798431	FALSE	0.258077	FALSE	No hit	FALSE
CD9	-2.5059	TRUE	-1.8954	TRUE	Hit in both	FALSE
MRPL51	-0.129639	FALSE	0.419101	FALSE	No hit	FALSE
NCAPD2	1.41547	TRUE	0.982472	TRUE	Hit in both	FALSE
NOP2	0.43679	FALSE	1.87553	TRUE	Hit only in Proteome	FALSE
CHD4	0.314392	FALSE	1.22977	TRUE	Hit only in Proteome	FALSE
ZNF384	0.674113	FALSE	0.892392	TRUE	Hit only in Proteome	FALSE
COPS7A	-0.888123	FALSE	-1.01419	TRUE	Hit only in Proteome	FALSE
MLF2	-0.316196	FALSE	0.305687	FALSE	No hit	FALSE
P3H3	-2.50864	TRUE	-2.0141	TRUE	Hit in both	FALSE
CDCA3	0.160515	FALSE	1.11875	TRUE	Hit only in Proteome	FALSE
USP5	-0.642616	FALSE	-0.845772	TRUE	Hit only in Proteome	FALSE
TPI1	0.0848963	FALSE	-0.360495	FALSE	No hit	FALSE
ENO2	-3.07701	TRUE	-2.67911	TRUE	Hit in both	FALSE
ATN1	-0.0333235	FALSE	0.397638	FALSE	No hit	FALSE
PHB2	1.17033	TRUE	0.676102	TRUE	Hit in both	FALSE
EMG1	1.84355	TRUE	1.91069	TRUE	Hit in both	FALSE
LPCAT3	-0.0564618	FALSE	-1.6521	TRUE	Hit only in Proteome	FALSE
PEX5	0.685019	FALSE	-0.201629	FALSE	No hit	FALSE
FOXJ2	-0.933808	FALSE	-0.281208	FALSE	No hit	FALSE
NECAP1	0.10256	FALSE	-0.0606231	FALSE	No hit	FALSE
M6PR	0.190591	FALSE	-0.246674	FALSE	No hit	FALSE
A2M	-4.4954	TRUE	-5.0154	TRUE	Hit in both	FALSE
PZP	4.15469	FALSE	-2.87415	TRUE	Hit only in Proteome	FALSE
YBX3	0.751613	FALSE	0.963319	TRUE	Hit only in Proteome	TRUE
ETV6	-0.487359	FALSE	-0.832745	TRUE	Hit only in Proteome	FALSE
CDKN1B	-0.0468111	FALSE	-1.38491	TRUE	Hit only in Proteome	FALSE
DDX47	-0.367318	FALSE	2.05955	TRUE	Hit only in Proteome	FALSE
HEBP1	-1.3687	TRUE	-1.23038	TRUE	Hit in both	FALSE
ATF7IP	0.780775	FALSE	0.228425	FALSE	No hit	FALSE
WBP11	1.21021	TRUE	1.0223	TRUE	Hit in both	FALSE
ARHGDIB	-3.96657	TRUE	-1.86626	TRUE	Hit in both	FALSE
EPS8	-1.58082	TRUE	-1.54453	TRUE	Hit in both	FALSE
STRAP	0.731229	FALSE	0.56893	FALSE	No hit	FALSE
DERA	-0.770831	FALSE	-1.12796	TRUE	Hit only in Proteome	FALSE
MGST1	-0.104929	FALSE	-1.19803	FALSE	No hit	FALSE
PLEKHA5	1.10176	TRUE	0.433711	FALSE	Hit only in Transcriptome	FALSE
AEBP2	0.875691	FALSE	1.50774	TRUE	Hit only in Proteome	FALSE
PYROXD1	-1.46479	TRUE	-0.870171	TRUE	Hit in both	FALSE
RECQL	-1.42034	TRUE	-1.17118	TRUE	Hit in both	FALSE
LDHB	0.992487	FALSE	0.617557	TRUE	Hit only in Proteome	FALSE
CMAS	-0.169692	FALSE	-0.255346	FALSE	No hit	FALSE
C2CD5	0.419945	FALSE	0.130117	FALSE	No hit	FALSE
SOX5	7.63028	TRUE	0.20491	FALSE	Hit only in Transcriptome	FALSE
BCAT1	1.7282	TRUE	1.18111	TRUE	Hit in both	FALSE
KRAS	0.627042	FALSE	-0.706607	TRUE	Hit only in Proteome	FALSE
RASSF8	-1.28142	TRUE	-0.625471	TRUE	Hit in both	FALSE
ITPR2	-0.327765	FALSE	-0.665619	TRUE	Hit only in Proteome	FALSE
STK38L	0.235233	FALSE	-0.0182707	FALSE	No hit	FALSE
PPFIBP1	-1.3855	TRUE	-1.68193	TRUE	Hit in both	FALSE
MRPS35	1.23463	TRUE	0.738056	TRUE	Hit in both	FALSE
CCDC91	-0.808961	FALSE	-1.33034	TRUE	Hit only in Proteome	FALSE
ERGIC2	-0.0463125	FALSE	-1.45881	TRUE	Hit only in Proteome	FALSE
IPO8	0.674513	FALSE	0.659504	TRUE	Hit only in Proteome	FALSE
DDX11	1.5825	TRUE	1.89546	TRUE	Hit in both	FALSE
FGD4	1.15337	TRUE	-0.252182	FALSE	Hit only in Transcriptome	FALSE
DNM1L	0.0162469	FALSE	-0.570976	FALSE	No hit	FALSE
YARS2	1.65352	TRUE	0.912284	TRUE	Hit in both	FALSE
CPNE8	0.131861	FALSE	-0.873074	TRUE	Hit only in Proteome	FALSE
KIF21A	2.82572	TRUE	1.35419	TRUE	Hit in both	FALSE
PPHLN1	0.492435	FALSE	0.867698	TRUE	Hit only in Proteome	FALSE
PRICKLE1	-2.42283	TRUE	0.0270653	FALSE	Hit only in Transcriptome	FALSE
PUS7L	0.410627	FALSE	0.963013	TRUE	Hit only in Proteome	FALSE
IRAK4	-2.18247	TRUE	-1.8414	TRUE	Hit in both	FALSE
TWF1	-0.71373	FALSE	-0.624074	TRUE	Hit only in Proteome	FALSE
ANO6	0.120441	FALSE	-0.564647	FALSE	No hit	FALSE
ARID2	1.38765	TRUE	1.21136	TRUE	Hit in both	FALSE
SCAF11	0.387518	FALSE	1.09871	TRUE	Hit only in Proteome	FALSE
SLC38A1	7.55245	TRUE	3.15465	TRUE	Hit in both	FALSE
SLC38A2	-0.0777203	FALSE	-0.609364	TRUE	Hit only in Proteome	FALSE
RPAP3	0.782298	FALSE	0.819591	TRUE	Hit only in Proteome	FALSE
HDAC7	-0.143628	FALSE	-0.0596952	FALSE	No hit	FALSE
COL2A1	0.015232	FALSE	-0.487269	FALSE	No hit	FALSE
SENP1	0.671259	FALSE	0.485343	FALSE	No hit	FALSE
PFKM	1.13913	TRUE	0.672874	TRUE	Hit in both	FALSE
CCNT1	1.19589	TRUE	1.17588	TRUE	Hit in both	FALSE
DDX23	0.822551	FALSE	0.929987	TRUE	Hit only in Proteome	FALSE
FKBP11	0.940288	FALSE	0.0228559	FALSE	No hit	FALSE
PRKAG1	-0.203493	FALSE	-0.468545	FALSE	No hit	FALSE
KMT2D	0.820256	FALSE	-0.158263	FALSE	No hit	FALSE
TUBA1C	0.338743	FALSE	-1.86355	FALSE	No hit	FALSE
SPATS2	1.10374	TRUE	0.722844	TRUE	Hit in both	FALSE
MCRS1	0.552041	FALSE	1.10031	TRUE	Hit only in Proteome	FALSE
FMNL3	-1.87527	TRUE	-1.43791	TRUE	Hit in both	FALSE
NCKAP5L	-0.192118	FALSE	0.0176007	FALSE	No hit	FALSE
RACGAP1	-0.0414378	FALSE	0.263919	FALSE	No hit	FALSE
SMARCD1	1.3743	TRUE	0.926687	TRUE	Hit in both	FALSE
LIMA1	-1.47256	TRUE	-1.5356	TRUE	Hit in both	FALSE
LARP4	1.14588	TRUE	1.1123	TRUE	Hit in both	TRUE
DIP2B	1.42106	TRUE	0.258896	FALSE	Hit only in Transcriptome	FALSE
METTL7A	-3.35819	TRUE	-2.16193	TRUE	Hit in both	FALSE
LETMD1	0.618031	FALSE	-0.237766	FALSE	No hit	FALSE
TFCP2	-0.481917	FALSE	-1.09498	TRUE	Hit only in Proteome	FALSE
GALNT6	-1.83642	TRUE	-1.03287	TRUE	Hit in both	FALSE
ATG101	-0.795784	FALSE	-0.432551	FALSE	No hit	FALSE
EIF4B	0.577274	FALSE	1.02674	TRUE	Hit only in Proteome	FALSE
TNS2	-2.06187	TRUE	-1.38421	TRUE	Hit in both	FALSE
SPRYD3	-1.87499	TRUE	-0.925056	TRUE	Hit in both	FALSE
MFSD5	-1.40215	TRUE	-1.24826	TRUE	Hit in both	FALSE
PFDN5	0.0293355	FALSE	0.389643	FALSE	No hit	FALSE
AAAS	0.473492	FALSE	1.0883	TRUE	Hit only in Proteome	FALSE
SP7	0	FALSE	-0.676169	FALSE	No hit	FALSE
PCBP2	0.355835	FALSE	0.244877	FALSE	No hit	FALSE
TARBP2	0.523998	FALSE	0.609942	TRUE	Hit only in Proteome	FALSE
ATF7	0.181806	FALSE	-0.625214	TRUE	Hit only in Proteome	FALSE
CALCOCO1	-2.53724	TRUE	-1.44562	TRUE	Hit in both	FALSE
HOXC10	-0.671956	FALSE	0.491735	FALSE	No hit	FALSE
CBX5	1.1004	TRUE	0.603353	TRUE	Hit in both	FALSE
HNRNPA1	0.732526	FALSE	0.994077	TRUE	Hit only in Proteome	FALSE
ITGA5	-4.51914	TRUE	-2.41269	TRUE	Hit in both	FALSE
ITGA7	-7.27068	TRUE	-3.37701	TRUE	Hit in both	FALSE
BLOC1S1	-1.33518	TRUE	-0.749311	TRUE	Hit in both	FALSE
CD63	-3.99519	TRUE	-4.25486	TRUE	Hit in both	FALSE
SARNP	3.57168	FALSE	0.293409	FALSE	No hit	FALSE
PYM1	-0.328236	FALSE	-0.243046	FALSE	No hit	FALSE
DGKA	-5.03754	TRUE	-1.85381	TRUE	Hit in both	FALSE
CDK2	0.813841	FALSE	1.04127	TRUE	Hit only in Proteome	FALSE
RAB5B	-1.51348	TRUE	-1.9088	TRUE	Hit in both	FALSE
SUOX	-0.375037	FALSE	-0.486138	FALSE	No hit	FALSE
RPS26	0.493148	FALSE	0.537285	FALSE	No hit	FALSE
PA2G4	2.08203	TRUE	1.08079	TRUE	Hit in both	FALSE
ESYT1	-1.51109	TRUE	-1.72923	TRUE	Hit in both	FALSE
MYL6B	-0.336064	FALSE	-0.315374	FALSE	No hit	FALSE
MYL6	-2.87902	TRUE	-1.54868	TRUE	Hit in both	FALSE
SMARCC2	0.184076	FALSE	-0.139564	FALSE	No hit	FALSE
ANKRD52	-0.757626	FALSE	-0.367802	FALSE	No hit	FALSE
CS	0.709804	FALSE	0.18435	FALSE	No hit	FALSE
STAT2	-2.05431	TRUE	-2.15029	TRUE	Hit in both	FALSE
TIMELESS	0.642393	FALSE	1.15503	TRUE	Hit only in Proteome	FALSE
SPRYD4	0.957527	FALSE	0.457765	FALSE	No hit	FALSE
RBMS2	-1.4758	TRUE	-0.958797	FALSE	Hit only in Transcriptome	FALSE
BAZ2A	0.555253	FALSE	0.38138	FALSE	No hit	FALSE
PTGES3	1.53982	TRUE	0.697151	TRUE	Hit in both	FALSE
NACA	0.369992	FALSE	0.997134	TRUE	Hit only in Proteome	FALSE
PRIM1	2.61155	TRUE	1.12058	TRUE	Hit in both	FALSE
NEMP1	0.739133	FALSE	-0.531937	FALSE	No hit	FALSE
NAB2	-1.7846	TRUE	-0.575702	FALSE	Hit only in Transcriptome	FALSE
STAT6	-1.86951	TRUE	-1.77136	TRUE	Hit in both	FALSE
LRP1	-5.54519	TRUE	-3.35765	TRUE	Hit in both	FALSE
SHMT2	0.545335	FALSE	0.381648	FALSE	No hit	FALSE
DCTN2	-0.822888	FALSE	-0.907832	TRUE	Hit only in Proteome	FALSE
PIP4K2C	-0.226509	FALSE	-0.650481	TRUE	Hit only in Proteome	FALSE
OS9	-1.71029	TRUE	-0.522801	FALSE	Hit only in Transcriptome	FALSE
CDK4	1.30981	TRUE	1.49485	TRUE	Hit in both	FALSE
METTL1	0.950359	FALSE	1.01432	TRUE	Hit only in Proteome	FALSE
TSFM	2.06591	TRUE	0.693245	TRUE	Hit in both	FALSE
USP15	0.656545	FALSE	0.632954	TRUE	Hit only in Proteome	FALSE
MON2	-0.438037	FALSE	-0.738971	TRUE	Hit only in Proteome	FALSE
SRGAP1	-1.53241	TRUE	-1.64977	TRUE	Hit in both	FALSE
XPOT	1.46193	TRUE	0.850391	TRUE	Hit in both	FALSE
TBK1	-0.283024	FALSE	-0.799039	TRUE	Hit only in Proteome	FALSE
GNS	-1.49645	TRUE	-1.1896	TRUE	Hit in both	FALSE
LEMD3	-0.00415371	FALSE	0.00276991	FALSE	No hit	FALSE
MSRB3	-4.09126	TRUE	-2.54735	TRUE	Hit in both	FALSE
HMGA2	0.724628	FALSE	0.483331	FALSE	No hit	FALSE
LLPH	0.384834	FALSE	1.68252	TRUE	Hit only in Proteome	FALSE
CAND1	0.324703	FALSE	-0.338101	FALSE	No hit	FALSE
RAP1B	-0.566538	FALSE	-1.78481	TRUE	Hit only in Proteome	FALSE
NUP107	1.39302	TRUE	0.699657	TRUE	Hit in both	FALSE
CPM	3.05441	TRUE	0.421151	FALSE	Hit only in Transcriptome	FALSE
CPSF6	1.04964	TRUE	0.564318	FALSE	Hit only in Transcriptome	TRUE
YEATS4	1.09624	TRUE	0.872488	TRUE	Hit in both	FALSE
CCT2	1.39862	TRUE	0.956557	TRUE	Hit in both	FALSE
CNOT2	0.200038	FALSE	0.360953	FALSE	No hit	FALSE
RAB21	-0.1121	FALSE	-0.256425	FALSE	No hit	FALSE
TBC1D15	0.183622	FALSE	-0.530752	FALSE	No hit	FALSE
TRHDE	7.47943	TRUE	0.34565	FALSE	Hit only in Transcriptome	FALSE
KRR1	0.882706	FALSE	1.30443	TRUE	Hit only in Proteome	FALSE
NAP1L1	0.823864	FALSE	0.839027	TRUE	Hit only in Proteome	FALSE
OSBPL8	-0.317787	FALSE	-0.54877	FALSE	No hit	FALSE
ZDHHC17	0.186545	FALSE	-0.618076	TRUE	Hit only in Proteome	FALSE
CSRP2	-0.464319	FALSE	-0.816828	TRUE	Hit only in Proteome	FALSE
NAV3	-1.77535	TRUE	-0.433104	FALSE	Hit only in Transcriptome	FALSE
PAWR	0.880271	FALSE	-0.271661	FALSE	No hit	FALSE
PPP1R12A	-0.859908	FALSE	-0.962566	TRUE	Hit only in Proteome	FALSE
ACSS3	-4.09805	TRUE	-2.58175	TRUE	Hit in both	FALSE
CCDC59	1.8059	TRUE	1.79261	TRUE	Hit in both	FALSE
SLC6A15	12.9932	TRUE	4.8731	TRUE	Hit in both	FALSE
C12orf29	1.22543	TRUE	1.40476	TRUE	Hit in both	FALSE
CEP290	0.293374	FALSE	0.230972	FALSE	No hit	FALSE
TMTC3	-1.50158	TRUE	-1.12639	TRUE	Hit in both	FALSE
ATP2B1	-0.751889	FALSE	-0.852687	TRUE	Hit only in Proteome	FALSE
DCN	-9.13803	TRUE	-4.5705	TRUE	Hit in both	FALSE
EEA1	-0.6691	FALSE	-1.31096	TRUE	Hit only in Proteome	FALSE
NUDT4	0.183702	FALSE	0.211981	FALSE	No hit	FALSE
UBE2N	0.689137	FALSE	-0.130274	FALSE	No hit	FALSE
MRPL42	1.66106	TRUE	1.30453	TRUE	Hit in both	FALSE
NDUFA12	-0.102052	FALSE	0.0999997	FALSE	No hit	FALSE
METAP2	0.883777	FALSE	-0.436856	FALSE	No hit	FALSE
SNRPF	1.36549	TRUE	0.438066	FALSE	Hit only in Transcriptome	FALSE
LTA4H	1.47046	TRUE	0.447327	FALSE	Hit only in Transcriptome	FALSE
CDK17	0.0319728	FALSE	0.192433	FALSE	No hit	FALSE
NEDD1	0.201551	FALSE	0.263269	FALSE	No hit	FALSE
TMPO	1.63693	TRUE	0.535018	FALSE	Hit only in Transcriptome	FALSE
SLC25A3	-0.182395	FALSE	-0.428484	FALSE	No hit	FALSE
IKBIP	-1.57824	TRUE	-2.26664	TRUE	Hit in both	FALSE
APAF1	-0.153137	FALSE	-0.1083	FALSE	No hit	FALSE
UHRF1BP1L	-0.350821	FALSE	-0.568091	FALSE	No hit	FALSE
SCYL2	-0.841525	FALSE	-0.689786	TRUE	Hit only in Proteome	FALSE
UTP20	2.3521	TRUE	1.85263	TRUE	Hit in both	FALSE
ARL1	-1.49541	TRUE	-0.579244	FALSE	Hit only in Transcriptome	FALSE
GNPTAB	-0.939697	FALSE	-0.62718	TRUE	Hit only in Proteome	FALSE
NUP37	1.19325	TRUE	0.726784	TRUE	Hit in both	FALSE
NT5DC3	0.188196	FALSE	-0.969103	TRUE	Hit only in Proteome	FALSE
HSP90B1	-0.944271	FALSE	-1.02443	TRUE	Hit only in Proteome	FALSE
HCFC2	-2.28319	TRUE	-1.03938	TRUE	Hit in both	FALSE
TXNRD1	1.68027	TRUE	0.818316	TRUE	Hit in both	FALSE
ALDH1L2	-4.66286	TRUE	-2.64271	TRUE	Hit in both	FALSE
APPL2	-1.48538	TRUE	-2.64879	TRUE	Hit in both	FALSE
CKAP4	-2.43038	TRUE	-2.22649	TRUE	Hit in both	TRUE
POLR3B	1.00842	TRUE	1.20865	TRUE	Hit in both	FALSE
TMEM263	-1.91301	TRUE	-1.98914	TRUE	Hit in both	FALSE
PWP1	1.01706	TRUE	1.06054	TRUE	Hit in both	FALSE
SART3	1.05618	TRUE	0.745158	TRUE	Hit in both	FALSE
ISCU	-0.936623	FALSE	0.146322	FALSE	No hit	FALSE
TMEM119	-7.07743	TRUE	-4.95357	TRUE	Hit in both	FALSE
CORO1C	-0.37109	FALSE	-1.20165	TRUE	Hit only in Proteome	FALSE
SSH1	-1.61889	TRUE	-1.98032	TRUE	Hit in both	FALSE
ALKBH2	1.31502	TRUE	2.16798	TRUE	Hit in both	FALSE
UNG	1.57309	TRUE	1.14017	TRUE	Hit in both	FALSE
KCTD10	-1.15953	TRUE	-0.581518	FALSE	Hit only in Transcriptome	FALSE
UBE3B	-1.18951	TRUE	-0.832063	TRUE	Hit in both	FALSE
MMAB	0.387098	FALSE	-1.13191	TRUE	Hit only in Proteome	FALSE
MVK	-0.288108	FALSE	-1.08251	TRUE	Hit only in Proteome	FALSE
GLTP	-1.66926	TRUE	-1.54165	TRUE	Hit in both	FALSE
GIT2	-0.782594	FALSE	-1.32129	TRUE	Hit only in Proteome	FALSE
ANKRD13A	-0.70796	FALSE	-0.884684	TRUE	Hit only in Proteome	FALSE
IFT81	0.0498075	FALSE	-0.480718	FALSE	No hit	FALSE
ATP2A2	0.346217	FALSE	-0.6606	TRUE	Hit only in Proteome	FALSE
ANAPC7	0.610383	FALSE	0.574287	FALSE	No hit	FALSE
ARPC3	-0.729369	FALSE	-1.09834	TRUE	Hit only in Proteome	FALSE
VPS29	-0.640265	FALSE	-0.888622	TRUE	Hit only in Proteome	FALSE
PPP1CC	1.08933	TRUE	0.43171	FALSE	Hit only in Transcriptome	FALSE
ATXN2	0.52997	FALSE	-0.0777553	FALSE	No hit	FALSE
BRAP	0.233586	FALSE	0.303719	FALSE	No hit	FALSE
ACAD10	0.292499	FALSE	0.647526	TRUE	Hit only in Proteome	FALSE
ALDH2	-0.180388	FALSE	-0.196954	FALSE	No hit	FALSE
ERP29	-0.443868	FALSE	-0.378003	FALSE	No hit	FALSE
NAA25	1.6204	TRUE	0.749229	TRUE	Hit in both	FALSE
TRAFD1	-0.661691	FALSE	0.341303	FALSE	No hit	FALSE
RPL6	0.800675	FALSE	0.40283	FALSE	No hit	FALSE
PTPN11	0.490644	FALSE	0.181933	FALSE	No hit	FALSE
OAS3	1.02873	TRUE	0.684858	TRUE	Hit in both	FALSE
OAS2	-1.24896	TRUE	-0.839915	TRUE	Hit in both	FALSE
DDX54	1.18098	TRUE	1.56781	TRUE	Hit in both	FALSE
TPCN1	0.00412201	FALSE	-0.516048	FALSE	No hit	FALSE
PLBD2	-1.72032	TRUE	-1.42647	TRUE	Hit in both	FALSE
SDSL	-2.2335	TRUE	-1.17709	TRUE	Hit in both	FALSE
RBM19	2.02301	TRUE	1.52025	TRUE	Hit in both	FALSE
MED13L	0.175437	FALSE	1.16367	TRUE	Hit only in Proteome	FALSE
FBXW8	-0.95892	FALSE	-0.68761	TRUE	Hit only in Proteome	FALSE
FBXO21	0.477873	FALSE	0.101567	FALSE	No hit	FALSE
RFC5	2.06095	TRUE	1.02081	TRUE	Hit in both	FALSE
PEBP1	0.668569	FALSE	0.318582	FALSE	No hit	FALSE
TAOK3	-1.3695	TRUE	-1.14967	TRUE	Hit in both	FALSE
SUDS3	0.066574	FALSE	0.666959	TRUE	Hit only in Proteome	FALSE
PRKAB1	0.504195	FALSE	-0.101871	FALSE	No hit	FALSE
CIT	0.0649768	FALSE	0.127413	FALSE	No hit	FALSE
RAB35	0.596563	FALSE	0.0936595	FALSE	No hit	FALSE
GCN1	0.807952	FALSE	-0.141467	FALSE	No hit	FALSE
RPLP0	0.339946	FALSE	-0.0594737	FALSE	No hit	FALSE
PXN	-0.294967	FALSE	-1.14986	TRUE	Hit only in Proteome	FALSE
SRSF9	0.753968	FALSE	1.32559	TRUE	Hit only in Proteome	FALSE
DYNLL1	-0.332415	FALSE	-1.04703	TRUE	Hit only in Proteome	FALSE
COQ5	0.837946	FALSE	1.29128	TRUE	Hit only in Proteome	FALSE
MLEC	-0.461197	FALSE	-0.816623	TRUE	Hit only in Proteome	FALSE
UNC119B	-0.388888	FALSE	0.284072	FALSE	No hit	FALSE
C12orf43	0.378838	FALSE	0.509279	FALSE	No hit	FALSE
CAMKK2	0.117904	FALSE	-0.205027	FALSE	No hit	FALSE
ANAPC5	0.615425	FALSE	0.469904	FALSE	No hit	FALSE
RNF34	0.0377568	FALSE	0.128681	FALSE	No hit	FALSE
PSMD9	0.0277475	FALSE	-0.732462	TRUE	Hit only in Proteome	FALSE
BCL7A	1.54729	TRUE	2.40493	TRUE	Hit in both	FALSE
DIABLO	0.962916	FALSE	0.11132	FALSE	No hit	FALSE
VPS33A	0.686008	FALSE	-0.669807	TRUE	Hit only in Proteome	FALSE
CLIP1	-0.0584426	FALSE	-0.556698	FALSE	No hit	FALSE
ZCCHC8	1.52273	TRUE	1.44194	TRUE	Hit in both	FALSE
KNTC1	1.06585	TRUE	0.385754	FALSE	Hit only in Transcriptome	FALSE
DENR	0.447417	FALSE	0.0333387	FALSE	No hit	FALSE
HIP1R	2.34511	TRUE	1.32756	TRUE	Hit in both	FALSE
VPS37B	1.26515	TRUE	0.172567	FALSE	Hit only in Transcriptome	FALSE
ARL6IP4	-1.4022	FALSE	0.791612	TRUE	Hit only in Proteome	FALSE
MPHOSPH9	0.686127	FALSE	-2.81008	TRUE	Hit only in Proteome	FALSE
SBNO1	1.09956	TRUE	1.46465	TRUE	Hit in both	FALSE
RILPL1	-1.06899	TRUE	-1.05936	TRUE	Hit in both	FALSE
TMED2	-0.56399	FALSE	-0.817806	TRUE	Hit only in Proteome	FALSE
DDX55	1.49053	TRUE	1.88336	TRUE	Hit in both	FALSE
EIF2B1	0.864894	FALSE	0.869971	TRUE	Hit only in Proteome	FALSE
ATP6V0A2	0.469853	FALSE	-0.323195	FALSE	No hit	FALSE
CCDC92	-4.09867	TRUE	-2.17503	TRUE	Hit in both	FALSE
NCOR2	0.7246	FALSE	0.898133	TRUE	Hit only in Proteome	FALSE
SCARB1	4.67797	TRUE	2.5293	TRUE	Hit in both	FALSE
DHX37	1.68894	TRUE	0.867426	TRUE	Hit in both	FALSE
BRI3BP	2.22667	TRUE	1.54041	TRUE	Hit in both	FALSE
AACS	-0.792314	FALSE	-0.94818	TRUE	Hit only in Proteome	FALSE
STX2	-1.0325	TRUE	-1.69972	TRUE	Hit in both	FALSE
RAN	0.886332	FALSE	0.799516	TRUE	Hit only in Proteome	FALSE
SFSWAP	0.661866	FALSE	0.936401	TRUE	Hit only in Proteome	FALSE
PUS1	2.35307	TRUE	1.69303	TRUE	Hit in both	FALSE
EP400	0.870184	FALSE	1.08194	TRUE	Hit only in Proteome	FALSE
DDX51	0.458859	FALSE	0.42767	FALSE	No hit	FALSE
NOC4L	1.52117	TRUE	1.32806	TRUE	Hit in both	FALSE
POLE	0.780884	FALSE	0.89088	TRUE	Hit only in Proteome	FALSE
PGAM5	2.85782	TRUE	1.83035	TRUE	Hit in both	FALSE
ANKLE2	-0.80424	FALSE	-0.739821	TRUE	Hit only in Proteome	FALSE
GOLGA3	-1.13746	TRUE	-1.32174	TRUE	Hit in both	FALSE
TUBA3C	1.47196	FALSE	-0.546419	FALSE	No hit	FALSE
MPHOSPH8	-1.15267	TRUE	-0.17163	FALSE	Hit only in Transcriptome	FALSE
PSPC1	0.233601	FALSE	0.0216273	FALSE	No hit	FALSE
ZMYM2	0.107307	FALSE	1.04282	TRUE	Hit only in Proteome	FALSE
IFT88	-1.77042	TRUE	-1.02858	TRUE	Hit in both	FALSE
XPO4	0.779339	FALSE	-0.269275	FALSE	No hit	FALSE
SAP18	-0.856093	FALSE	1.23435	TRUE	Hit only in Proteome	FALSE
SKA3	1.02727	TRUE	1.04307	TRUE	Hit in both	FALSE
MRPL57	-0.136325	FALSE	0.529289	FALSE	No hit	FALSE
ZDHHC20	-1.87558	TRUE	-2.60031	TRUE	Hit in both	FALSE
MICU2	-1.4825	TRUE	-0.902087	TRUE	Hit in both	FALSE
SACS	1.3532	TRUE	0.950942	TRUE	Hit in both	FALSE
MIPEP	-0.934251	FALSE	-0.199335	FALSE	No hit	FALSE
PARP4	-1.59258	TRUE	-2.39393	TRUE	Hit in both	FALSE
MTMR6	-1.92171	TRUE	-1.30441	TRUE	Hit in both	FALSE
NUP58	0.409335	FALSE	0.437032	FALSE	No hit	FALSE
WASF3	-0.80991	FALSE	-1.42793	TRUE	Hit only in Proteome	FALSE
USP12	-0.0575021	FALSE	-0.0752244	FALSE	No hit	FALSE
RPL21	-0.366522	FALSE	0.321489	FALSE	No hit	FALSE
MTIF3	-2.01441	TRUE	-0.829316	TRUE	Hit in both	FALSE
POLR1D	0.258216	FALSE	0.889899	FALSE	No hit	FALSE
PAN3	-0.674043	FALSE	0.302276	FALSE	No hit	FALSE
KATNAL1	-1.01025	TRUE	-0.869572	TRUE	Hit in both	FALSE
HMGB1	0.343182	FALSE	0.347134	FALSE	No hit	FALSE
HSPH1	0.181794	FALSE	0.102024	FALSE	No hit	FALSE
B3GLCT	-1.52961	TRUE	-1.73893	TRUE	Hit in both	FALSE
PDS5B	-0.358788	FALSE	-0.0252039	FALSE	No hit	FALSE
STARD13	-2.00521	TRUE	-1.1443	TRUE	Hit in both	FALSE
RFC3	1.33165	TRUE	0.535014	FALSE	Hit only in Transcriptome	FALSE
DCLK1	-6.5015	TRUE	-4.59426	TRUE	Hit in both	FALSE
ALG5	-0.511535	FALSE	-0.52441	FALSE	No hit	FALSE
EXOSC8	0.594711	FALSE	1.48397	TRUE	Hit only in Proteome	FALSE
POSTN	-5.85683	TRUE	-3.31746	TRUE	Hit in both	FALSE
UFM1	-1.74843	TRUE	-1.14024	TRUE	Hit in both	FALSE
COG6	-2.21386	TRUE	-1.25199	TRUE	Hit in both	FALSE
MRPS31	0.460163	FALSE	0.198062	FALSE	No hit	FALSE
ELF1	-1.02824	TRUE	-0.138349	FALSE	Hit only in Transcriptome	FALSE
WBP4	-1.60526	TRUE	-0.275518	FALSE	Hit only in Transcriptome	FALSE
NAA16	0.386166	FALSE	0.240223	FALSE	No hit	FALSE
VWA8	0.135399	FALSE	-0.40213	FALSE	No hit	FALSE
DGKH	0.845255	FALSE	-0.238951	FALSE	No hit	FALSE
AKAP11	-0.537963	FALSE	-0.832188	TRUE	Hit only in Proteome	FALSE
DNAJC15	-2.1889	TRUE	0.481243	FALSE	Hit only in Transcriptome	FALSE
TSC22D1	-1.47329	TRUE	-0.730254	TRUE	Hit in both	FALSE
NUFIP1	0.929388	FALSE	1.41974	TRUE	Hit only in Proteome	FALSE
GPALPP1	-0.934006	FALSE	-0.0526841	FALSE	No hit	FALSE
GTF2F2	0.435666	FALSE	0.868592	TRUE	Hit only in Proteome	FALSE
KCTD4	2.85207	TRUE	0.588656	FALSE	Hit only in Transcriptome	FALSE
TPT1	-1.98597	TRUE	-1.37195	TRUE	Hit in both	FALSE
SLC25A30	-1.60271	TRUE	-0.405037	FALSE	Hit only in Transcriptome	FALSE
COG3	-1.33124	TRUE	-0.956047	TRUE	Hit in both	FALSE
ZC3H13	-0.809197	FALSE	0.87308	TRUE	Hit only in Proteome	FALSE
LCP1	2.6218	TRUE	-0.0905546	FALSE	Hit only in Transcriptome	FALSE
LRCH1	-0.693317	FALSE	-0.243513	FALSE	No hit	FALSE
ESD	-0.714995	FALSE	-1.23703	TRUE	Hit only in Proteome	FALSE
SUCLA2	-0.745279	FALSE	-0.776606	TRUE	Hit only in Proteome	FALSE
NUDT15	0.155691	FALSE	0.132621	FALSE	No hit	FALSE
MED4	-0.965715	FALSE	0.668745	TRUE	Hit only in Proteome	FALSE
RB1	-2.2256	TRUE	-0.571151	FALSE	Hit only in Transcriptome	FALSE
FNDC3A	-0.84765	FALSE	-0.847005	TRUE	Hit only in Proteome	FALSE
KPNA3	-0.20634	FALSE	-0.503052	FALSE	No hit	FALSE
SPRYD7	-1.53106	TRUE	-1.16952	TRUE	Hit in both	FALSE
RNASEH2B	-0.414305	FALSE	0.129604	FALSE	No hit	FALSE
INTS6	-0.664275	FALSE	0.305389	FALSE	No hit	FALSE
ALG11	-0.733274	FALSE	-1.28269	TRUE	Hit only in Proteome	FALSE
VPS36	-0.162099	FALSE	-0.27285	FALSE	No hit	FALSE
CKAP2	-0.578648	FALSE	0.700674	TRUE	Hit only in Proteome	FALSE
SUGT1	-0.766612	FALSE	-0.289985	FALSE	No hit	FALSE
DIAPH3	-1.07521	TRUE	-0.287339	FALSE	Hit only in Transcriptome	FALSE
TDRD3	-1.08244	TRUE	-0.552812	FALSE	Hit only in Transcriptome	FALSE
DIS3	-0.0451452	FALSE	0.272871	FALSE	No hit	FALSE
PIBF1	-1.02913	TRUE	-0.557122	FALSE	Hit only in Transcriptome	FALSE
TBC1D4	1.59691	TRUE	1.04481	TRUE	Hit in both	FALSE
UCHL3	-0.57979	FALSE	-0.243418	FALSE	No hit	FALSE
LMO7	-4.78855	TRUE	-3.3406	TRUE	Hit in both	FALSE
KCTD12	-4.46208	TRUE	-3.77433	TRUE	Hit in both	FALSE
CLN5	-1.43575	TRUE	-0.663096	TRUE	Hit in both	FALSE
MYCBP2	-0.698763	FALSE	-0.405449	FALSE	No hit	FALSE
RBM26	-0.102368	FALSE	0.582444	FALSE	No hit	FALSE
GPC6	-0.713977	FALSE	-1.1232	TRUE	Hit only in Proteome	FALSE
ABCC4	1.14117	TRUE	0.245161	FALSE	Hit only in Transcriptome	FALSE
DNAJC3	-1.70665	TRUE	-1.81006	TRUE	Hit in both	FALSE
UGGT2	-1.84659	TRUE	-1.40913	TRUE	Hit in both	FALSE
IPO5	0.354482	FALSE	-0.702278	FALSE	No hit	FALSE
FARP1	-2.02182	TRUE	-1.87983	TRUE	Hit in both	FALSE
STK24	-0.830316	FALSE	-1.5839	TRUE	Hit only in Proteome	FALSE
DOCK9	-0.372482	FALSE	-0.493414	FALSE	No hit	FALSE
UBAC2	-0.202429	FALSE	0.473177	FALSE	No hit	FALSE
TM9SF2	-0.671305	FALSE	-0.877482	TRUE	Hit only in Proteome	FALSE
PCCA	0.0997706	FALSE	-0.266515	FALSE	No hit	FALSE
TPP2	0.820481	FALSE	-0.000608536	FALSE	No hit	FALSE
ERCC5	-0.258966	FALSE	0.203736	FALSE	No hit	FALSE
ARGLU1	0.0102466	FALSE	0.658739	TRUE	Hit only in Proteome	FALSE
LIG4	-0.104158	FALSE	0.248364	FALSE	No hit	FALSE
IRS2	0.544135	FALSE	0.060108	FALSE	No hit	FALSE
COL4A1	-3.25639	TRUE	0.0666659	FALSE	Hit only in Transcriptome	FALSE
COL4A2	-2.55847	TRUE	-0.493801	FALSE	Hit only in Transcriptome	FALSE
NAXD	-0.616157	FALSE	-1.21082	TRUE	Hit only in Proteome	FALSE
CARS2	-1.0904	TRUE	-1.27318	TRUE	Hit in both	FALSE
ING1	0.46	FALSE	1.02684	TRUE	Hit only in Proteome	FALSE
ARHGEF7	0.22253	FALSE	-0.252047	FALSE	No hit	FALSE
TUBGCP3	0.130687	FALSE	-0.299415	FALSE	No hit	FALSE
PCID2	0.684818	FALSE	0.276556	FALSE	No hit	FALSE
CUL4A	1.02789	TRUE	0.403712	FALSE	Hit only in Transcriptome	FALSE
LAMP1	-1.2333	TRUE	-2.12217	TRUE	Hit in both	FALSE
TMCO3	-1.64419	TRUE	-2.35605	TRUE	Hit in both	FALSE
GAS6	-11.3505	TRUE	-3.18616	TRUE	Hit in both	FALSE
RASA3	-1.29771	TRUE	-1.13165	TRUE	Hit in both	FALSE
CDC16	-1.09097	TRUE	0.121653	FALSE	Hit only in Transcriptome	FALSE
CHAMP1	0.2297	FALSE	1.02634	TRUE	Hit only in Proteome	FALSE
TTC5	1.32912	TRUE	0.721399	TRUE	Hit in both	FALSE
PARP2	1.46736	TRUE	1.07138	TRUE	Hit in both	FALSE
TEP1	-1.16626	TRUE	-1.54109	TRUE	Hit in both	FALSE
OSGEP	0.64377	FALSE	0.633004	TRUE	Hit only in Proteome	FALSE
APEX1	1.43243	TRUE	1.09648	TRUE	Hit in both	FALSE
PNP	1.35692	TRUE	0.914141	TRUE	Hit in both	FALSE
METTL17	1.15991	TRUE	0.796831	TRUE	Hit in both	FALSE
NDRG2	2.95829	TRUE	1.43387	TRUE	Hit in both	FALSE
ARHGEF40	-2.59225	TRUE	-1.24324	TRUE	Hit in both	FALSE
HNRNPC	0.941474	FALSE	1.17532	TRUE	Hit only in Proteome	FALSE
SUPT16H	1.52595	TRUE	1.42381	TRUE	Hit in both	FALSE
CHD8	0.795137	FALSE	0.868857	TRUE	Hit only in Proteome	FALSE
RAB2B	-0.0771443	FALSE	-0.552749	FALSE	No hit	FALSE
TOX4	-0.137502	FALSE	0.772082	TRUE	Hit only in Proteome	FALSE
METTL3	1.12818	TRUE	0.906657	TRUE	Hit in both	FALSE
DAD1	-0.531379	FALSE	-0.696114	TRUE	Hit only in Proteome	FALSE
OXA1L	0.116508	FALSE	0.550242	FALSE	No hit	FALSE
MMP14	-7.08499	TRUE	-3.40211	TRUE	Hit in both	FALSE
LRP10	-3.73169	TRUE	-3.95426	TRUE	Hit in both	FALSE
PRMT5	1.93541	TRUE	0.865473	TRUE	Hit in both	FALSE
HAUS4	-0.830409	FALSE	0.393759	FALSE	No hit	FALSE
AJUBA	0.627143	FALSE	0.312567	FALSE	No hit	FALSE
PSMB5	0.325245	FALSE	0.711276	TRUE	Hit only in Proteome	FALSE
ACIN1	0.449426	FALSE	0.616327	TRUE	Hit only in Proteome	FALSE
NGDN	1.34565	TRUE	2.16953	TRUE	Hit in both	FALSE
AP1G2	-0.333237	FALSE	-0.521827	FALSE	No hit	FALSE
DHRS4	-0.56425	FALSE	-0.377862	FALSE	No hit	FALSE
PCK2	-1.66903	TRUE	-0.959865	TRUE	Hit in both	FALSE
DCAF11	-0.180672	FALSE	-0.225131	FALSE	No hit	FALSE
PSME1	-0.787504	FALSE	-0.818717	TRUE	Hit only in Proteome	FALSE
PSME2	-0.393023	FALSE	-1.12511	TRUE	Hit only in Proteome	FALSE
RNF31	-0.279329	FALSE	-0.784568	TRUE	Hit only in Proteome	FALSE
IPO4	1.64544	TRUE	0.673855	TRUE	Hit in both	FALSE
GMPR2	-0.181323	FALSE	-0.885719	TRUE	Hit only in Proteome	FALSE
RABGGTA	-0.428645	FALSE	-0.689704	TRUE	Hit only in Proteome	FALSE
DHRS1	-2.29198	TRUE	-2.04837	TRUE	Hit in both	FALSE
NOP9	0.418252	FALSE	0.0793216	FALSE	No hit	FALSE
NFATC4	-3.34116	TRUE	-2.0468	TRUE	Hit in both	FALSE
STXBP6	-6.48935	TRUE	-0.250467	FALSE	Hit only in Transcriptome	FALSE
PRKD1	-3.97183	TRUE	-2.49478	TRUE	Hit in both	FALSE
SCFD1	-0.354614	FALSE	-0.223656	FALSE	No hit	FALSE
STRN3	0.0273488	FALSE	-0.363904	FALSE	No hit	FALSE
HECTD1	-0.389522	FALSE	-0.0952244	FALSE	No hit	FALSE
HEATR5A	-1.70145	TRUE	-1.48942	TRUE	Hit in both	FALSE
NUBPL	0.458659	FALSE	0.200458	FALSE	No hit	FALSE
ARHGAP5	-0.0402589	FALSE	-0.054183	FALSE	No hit	FALSE
EAPP	0.102895	FALSE	0.348946	FALSE	No hit	FALSE
SNX6	-0.757421	FALSE	-0.93166	TRUE	Hit only in Proteome	FALSE
CFL2	0.00476352	FALSE	-0.544818	FALSE	No hit	FALSE
BAZ1A	2.48486	TRUE	2.53965	TRUE	Hit in both	FALSE
SRP54	-0.573811	FALSE	-0.148475	FALSE	No hit	FALSE
PSMA6	0.912464	FALSE	-0.109067	FALSE	No hit	FALSE
SEC23A	-2.0352	TRUE	-1.80428	TRUE	Hit in both	FALSE
TRAPPC6B	-0.297307	FALSE	-0.796805	TRUE	Hit only in Proteome	FALSE
PNN	1.33655	TRUE	1.56301	TRUE	Hit in both	FALSE
PRPF39	0.326925	FALSE	0.488239	FALSE	No hit	FALSE
FKBP3	0.270155	FALSE	-0.00418306	FALSE	No hit	FALSE
MIS18BP1	0.443342	FALSE	0.974441	TRUE	Hit only in Proteome	FALSE
RPS29	0.540078	FALSE	-0.120505	FALSE	No hit	FALSE
MGAT2	-1.29004	TRUE	-0.811604	TRUE	Hit in both	FALSE
KLHDC2	-0.676661	FALSE	-0.167038	FALSE	No hit	FALSE
NEMF	-0.0837618	FALSE	-0.185874	FALSE	No hit	FALSE
ARF6	-0.788331	FALSE	-1.11792	TRUE	Hit only in Proteome	FALSE
L2HGDH	2.31718	TRUE	1.32152	TRUE	Hit in both	FALSE
MAP4K5	-0.304366	FALSE	-0.709345	TRUE	Hit only in Proteome	FALSE
ATL1	-4.38117	TRUE	-2.17153	TRUE	Hit in both	FALSE
SAV1	0.0514095	FALSE	0.244361	FALSE	No hit	FALSE
PYGL	1.82774	TRUE	1.10546	TRUE	Hit in both	FALSE
TMX1	0.691592	FALSE	0.489602	FALSE	No hit	FALSE
FRMD6	-2.05264	TRUE	-1.08145	TRUE	Hit in both	FALSE
NID2	-3.92865	TRUE	-1.28322	TRUE	Hit in both	FALSE
ERO1A	0.0675877	FALSE	-0.429311	FALSE	No hit	FALSE
PSMC6	0.299948	FALSE	-0.108285	FALSE	No hit	FALSE
GNPNAT1	0.375062	FALSE	-0.224453	FALSE	No hit	FALSE
FERMT2	-1.20058	TRUE	-1.69576	TRUE	Hit in both	FALSE
DDHD1	0.352075	FALSE	0.507689	FALSE	No hit	FALSE
GMFB	-0.445128	FALSE	-0.487494	FALSE	No hit	FALSE
SAMD4A	-0.184624	FALSE	-0.205565	FALSE	No hit	FALSE
WDHD1	1.20202	TRUE	1.36868	TRUE	Hit in both	FALSE
LGALS3	-2.51772	TRUE	-2.97241	TRUE	Hit in both	FALSE
DLGAP5	0.634446	FALSE	0.582489	FALSE	No hit	FALSE
KTN1	0.433466	FALSE	-0.1012	FALSE	No hit	FALSE
EXOC5	-0.562309	FALSE	-0.928125	TRUE	Hit only in Proteome	FALSE
NAA30	-0.0634109	FALSE	0.0601874	FALSE	No hit	FALSE
ACTR10	-0.621734	FALSE	-0.779265	TRUE	Hit only in Proteome	FALSE
PSMA3	0.729512	FALSE	0.502226	FALSE	No hit	FALSE
DAAM1	0.44626	FALSE	0.144035	FALSE	No hit	FALSE
L3HYPDH	1.00269	TRUE	0.122598	FALSE	Hit only in Transcriptome	FALSE
RTN1	3.43418	TRUE	-0.755747	TRUE	Hit in both	FALSE
DHRS7	-1.96688	TRUE	-1.6695	TRUE	Hit in both	FALSE
PPM1A	-0.435653	FALSE	-0.186526	FALSE	No hit	FALSE
MNAT1	0.396096	FALSE	1.46333	TRUE	Hit only in Proteome	FALSE
TRMT5	1.49581	TRUE	1.00655	TRUE	Hit in both	FALSE
PPP2R5E	0.370038	FALSE	-0.395334	FALSE	No hit	FALSE
WDR89	1.53597	TRUE	1.32745	TRUE	Hit in both	FALSE
SGPP1	-2.17436	TRUE	-1.66838	TRUE	Hit in both	FALSE
SYNE2	1.27336	TRUE	-0.435136	FALSE	Hit only in Transcriptome	FALSE
MTHFD1	1.0134	TRUE	-0.103158	FALSE	Hit only in Transcriptome	FALSE
ZBTB1	-0.47227	FALSE	0.424034	FALSE	No hit	FALSE
HSPA2	-3.16557	TRUE	-2.57323	TRUE	Hit in both	FALSE
MAX	0.112293	FALSE	0.993401	TRUE	Hit only in Proteome	FALSE
FUT8	-0.905245	FALSE	-1.25162	TRUE	Hit only in Proteome	FALSE
GPHN	1.70503	TRUE	0.803749	TRUE	Hit in both	FALSE
ATP6V1D	-0.847456	FALSE	-0.884292	TRUE	Hit only in Proteome	FALSE
EIF2S1	1.03956	TRUE	0.611228	TRUE	Hit in both	FALSE
ARG2	2.78437	TRUE	2.4495	TRUE	Hit in both	FALSE
VTI1B	-0.537714	FALSE	-0.890698	TRUE	Hit only in Proteome	FALSE
RDH11	0.192396	FALSE	0.178195	FALSE	No hit	FALSE
ZFYVE26	-0.0455935	FALSE	0.0571456	FALSE	No hit	FALSE
ZFP36L1	-2.23896	TRUE	-0.37034	FALSE	Hit only in Transcriptome	FALSE
ACTN1	-1.37843	TRUE	-1.7649	TRUE	Hit in both	FALSE
DCAF5	-1.41057	TRUE	-0.236554	FALSE	Hit only in Transcriptome	FALSE
EXD2	-0.553867	FALSE	-0.56615	FALSE	No hit	FALSE
GALNT16	-7.36087	TRUE	-2.13016	TRUE	Hit in both	FALSE
ERH	0.998003	FALSE	0.32843	FALSE	No hit	FALSE
SRSF5	0.0470588	FALSE	0.874372	TRUE	Hit only in Proteome	FALSE
SMOC1	-2.39654	TRUE	-0.68825	TRUE	Hit in both	FALSE
SYNJ2BP-COX16	-4.03989	FALSE	-0.076222	FALSE	No hit	FALSE
MED6	0.843325	FALSE	0.970166	TRUE	Hit only in Proteome	FALSE
SIPA1L1	-1.55461	TRUE	-0.929127	TRUE	Hit in both	FALSE
ZFYVE1	-1.96475	TRUE	-1.30365	TRUE	Hit in both	FALSE
RBM25	0.329286	FALSE	0.69125	TRUE	Hit only in Proteome	FALSE
PSEN1	-1.13968	TRUE	-1.27629	TRUE	Hit in both	FALSE
NUMB	-1.50942	TRUE	-1.32019	TRUE	Hit in both	FALSE
COQ6	-0.735204	FALSE	0.358166	FALSE	No hit	FALSE
ALDH6A1	-1.09345	TRUE	-1.29705	TRUE	Hit in both	FALSE
NPC2	-4.36234	TRUE	-3.89999	TRUE	Hit in both	FALSE
LTBP2	-8.56583	TRUE	-2.49801	TRUE	Hit in both	FALSE
YLPM1	0.178034	FALSE	0.361428	FALSE	No hit	FALSE
DLST	-0.305132	FALSE	-0.382296	FALSE	No hit	FALSE
EIF2B2	-0.0612778	FALSE	0.483314	FALSE	No hit	FALSE
ACYP1	1.11325	TRUE	0.894534	TRUE	Hit in both	FALSE
NEK9	-0.655432	FALSE	-1.11786	TRUE	Hit only in Proteome	FALSE
TMED10	-1.09836	TRUE	-1.19061	TRUE	Hit in both	FALSE
IRF2BPL	-0.540977	FALSE	0.132676	FALSE	No hit	FALSE
GSTZ1	-0.0506334	FALSE	-0.339826	FALSE	No hit	FALSE
TMED8	1.54644	TRUE	0.325478	FALSE	Hit only in Transcriptome	FALSE
VIPAS39	-0.241635	FALSE	-0.500208	FALSE	No hit	FALSE
AHSA1	0.887631	FALSE	1.05814	TRUE	Hit only in Proteome	FALSE
SPTLC2	-1.26436	TRUE	-0.945391	TRUE	Hit in both	FALSE
ALKBH1	0.890959	FALSE	0.858399	TRUE	Hit only in Proteome	FALSE
SLIRP	1.2842	TRUE	0.701895	FALSE	Hit only in Transcriptome	FALSE
SNW1	0.889741	FALSE	1.30065	TRUE	Hit only in Proteome	FALSE
CEP128	0.562539	FALSE	0.0117785	FALSE	No hit	FALSE
SEL1L	-1.65527	TRUE	-0.898885	TRUE	Hit in both	FALSE
ZC3H14	0.674856	FALSE	0.854828	TRUE	Hit only in Proteome	FALSE
TTC8	-0.511844	FALSE	-0.190986	FALSE	No hit	FALSE
TDP1	1.72137	TRUE	0.773973	TRUE	Hit in both	FALSE
PSMC1	0.290694	FALSE	-0.0735767	FALSE	No hit	FALSE
NRDE2	0.0398672	FALSE	0.0832009	FALSE	No hit	FALSE
RPS6KA5	3.70051	TRUE	0.659488	TRUE	Hit in both	FALSE
PPP4R3A	0.684125	FALSE	0.895459	TRUE	Hit only in Proteome	FALSE
TRIP11	-1.25535	TRUE	-1.26135	TRUE	Hit in both	FALSE
CPSF2	1.09035	TRUE	0.657707	TRUE	Hit in both	FALSE
LGMN	-1.30267	TRUE	-0.105431	FALSE	Hit only in Transcriptome	FALSE
GOLGA5	-1.29486	TRUE	-1.33474	TRUE	Hit in both	FALSE
ITPK1	-0.2815	FALSE	0.243026	FALSE	No hit	FALSE
UBR7	0.162218	FALSE	0.491554	FALSE	No hit	FALSE
DDX24	0.390772	FALSE	1.56446	TRUE	Hit only in Proteome	FALSE
DICER1	0.949024	FALSE	0.614701	TRUE	Hit only in Proteome	FALSE
SYNE3	-2.47427	TRUE	-2.0875	TRUE	Hit in both	FALSE
ATG2B	-0.511662	FALSE	-0.701419	TRUE	Hit only in Proteome	FALSE
PAPOLA	1.39347	TRUE	0.897178	TRUE	Hit in both	FALSE
VRK1	1.76236	TRUE	1.48164	TRUE	Hit in both	FALSE
SETD3	0.207265	FALSE	0.189263	FALSE	No hit	FALSE
CCNK	0.63627	FALSE	1.00375	TRUE	Hit only in Proteome	FALSE
CCDC85C	3.19283	TRUE	2.16481	TRUE	Hit in both	FALSE
EML1	0.813041	FALSE	0.00712618	FALSE	No hit	FALSE
YY1	0.824713	FALSE	1.03307	TRUE	Hit only in Proteome	FALSE
PPP2R5C	-0.613158	FALSE	-0.227303	FALSE	No hit	FALSE
DYNC1H1	0.204513	FALSE	-0.714079	TRUE	Hit only in Proteome	FALSE
HSP90AA1	1.19463	TRUE	0.260816	FALSE	Hit only in Transcriptome	FALSE
TECPR2	-1.28958	TRUE	-1.11735	TRUE	Hit in both	FALSE
RCOR1	0.858523	FALSE	1.0001	TRUE	Hit only in Proteome	FALSE
CDC42BPB	-0.927126	FALSE	-1.08835	TRUE	Hit only in Proteome	FALSE
TNFAIP2	-3.72873	TRUE	-1.7775	TRUE	Hit in both	FALSE
EIF5	0.56259	FALSE	-0.193219	FALSE	No hit	FALSE
MARK3	0.185404	FALSE	0.160358	FALSE	No hit	FALSE
CKB	2.57052	TRUE	1.40085	TRUE	Hit in both	FALSE
TRMT61A	1.14461	TRUE	1.59669	TRUE	Hit in both	FALSE
BAG5	0.978582	FALSE	0.522362	FALSE	No hit	FALSE
KLC1	-1.14699	TRUE	-0.998371	TRUE	Hit in both	FALSE
INF2	-0.947287	FALSE	-1.38469	TRUE	Hit only in Proteome	FALSE
AKT1	-0.958923	FALSE	-1.15807	TRUE	Hit only in Proteome	FALSE
CEP170B	-1.83212	TRUE	-1.17645	TRUE	Hit in both	FALSE
AHNAK2	1.08507	FALSE	-0.340296	FALSE	No hit	FALSE
BRF1	-0.0502354	FALSE	-0.561584	FALSE	No hit	FALSE
MTA1	1.24662	TRUE	0.943743	TRUE	Hit in both	FALSE
CRIP2	-1.799	TRUE	-1.37299	TRUE	Hit in both	FALSE
CRIP1	-3.12304	TRUE	-2.58969	TRUE	Hit in both	FALSE
CYFIP1	-0.660247	FALSE	-0.703957	TRUE	Hit only in Proteome	FALSE
TUBGCP5	1.08046	TRUE	0.604462	TRUE	Hit in both	FALSE
UBE3A	0.692815	FALSE	0.457639	FALSE	No hit	FALSE
HERC2	-0.366775	FALSE	0.0139926	FALSE	No hit	FALSE
NSMCE3	-0.0236089	FALSE	0.761125	TRUE	Hit only in Proteome	FALSE
TJP1	-0.172246	FALSE	-0.130968	FALSE	No hit	FALSE
MTMR10	0.768878	FALSE	0.233738	FALSE	No hit	FALSE
KLF13	-1.84137	TRUE	-0.203551	FALSE	Hit only in Transcriptome	FALSE
ARHGAP11A	1.09991	TRUE	1.43123	TRUE	Hit in both	FALSE
GREM1	-4.97755	TRUE	-3.9186	TRUE	Hit in both	FALSE
AVEN	-1.63372	TRUE	-0.491877	FALSE	Hit only in Transcriptome	FALSE
EMC7	-0.63335	FALSE	0.138166	FALSE	No hit	FALSE
EMC4	-0.0700218	FALSE	-0.727559	TRUE	Hit only in Proteome	FALSE
NOP10	0.467401	FALSE	1.54059	TRUE	Hit only in Proteome	FALSE
LPCAT4	-0.944291	FALSE	-0.468201	FALSE	No hit	FALSE
AQR	0.799846	FALSE	1.30259	TRUE	Hit only in Proteome	FALSE
ZNF770	1.14847	TRUE	0.670912	TRUE	Hit in both	FALSE
DPH6	1.2739	TRUE	0.869017	TRUE	Hit in both	FALSE
SPRED1	0.0173078	FALSE	-0.368785	FALSE	No hit	FALSE
FAM98B	0.834736	FALSE	0.479188	FALSE	No hit	FALSE
THBS1	-6.7044	TRUE	-4.36534	TRUE	Hit in both	FALSE
EIF2AK4	-0.0771617	FALSE	-0.269084	FALSE	No hit	FALSE
SRP14	-0.256257	FALSE	0.765917	TRUE	Hit only in Proteome	FALSE
BUB1B	1.78939	TRUE	1.94569	TRUE	Hit in both	FALSE
KNSTRN	1.02385	TRUE	1.47006	TRUE	Hit in both	FALSE
IVD	0.436829	FALSE	-0.235147	FALSE	No hit	FALSE
CHST14	-1.05416	TRUE	-1.23244	TRUE	Hit in both	FALSE
RPUSD2	1.05669	TRUE	1.39014	TRUE	Hit in both	FALSE
RAD51	-0.0965509	FALSE	0.882007	TRUE	Hit only in Proteome	FALSE
RMDN3	-0.27856	FALSE	0.461056	FALSE	No hit	FALSE
DNAJC17	-0.401334	FALSE	-0.0209303	FALSE	No hit	FALSE
ZFYVE19	-0.706819	FALSE	-0.249235	FALSE	No hit	FALSE
VPS18	-0.95244	FALSE	-0.791039	TRUE	Hit only in Proteome	FALSE
INO80	0.633312	FALSE	0.823259	TRUE	Hit only in Proteome	FALSE
CHP1	-0.357941	FALSE	-0.061255	FALSE	No hit	FALSE
NUSAP1	1.19234	FALSE	1.63101	TRUE	Hit only in Proteome	FALSE
NDUFAF1	0.0369391	FALSE	0.850692	TRUE	Hit only in Proteome	FALSE
RTF1	0.550241	FALSE	0.867	TRUE	Hit only in Proteome	FALSE
RPAP1	1.48401	TRUE	0.895283	TRUE	Hit in both	FALSE
MGA	0.843192	FALSE	0.379486	FALSE	No hit	FALSE
MAPKBP1	0.00801648	FALSE	-0.394326	FALSE	No hit	FALSE
EHD4	0.728718	FALSE	0.644507	TRUE	Hit only in Proteome	FALSE
VPS39	-1.13429	TRUE	-0.940156	TRUE	Hit in both	FALSE
TMEM87A	-0.512178	FALSE	-0.428136	FALSE	No hit	FALSE
ZNF106	0.102913	FALSE	1.01633	TRUE	Hit only in Proteome	FALSE
SNAP23	0.441977	FALSE	-0.21482	FALSE	No hit	FALSE
LRRC57	0.249693	FALSE	0.172891	FALSE	No hit	FALSE
HAUS2	1.38222	TRUE	1.0985	TRUE	Hit in both	FALSE
CDAN1	-0.0290987	FALSE	0.215146	FALSE	No hit	FALSE
UBR1	-0.318517	FALSE	-0.413018	FALSE	No hit	FALSE
LCMT2	0.115668	FALSE	0.328587	FALSE	No hit	FALSE
TUBGCP4	1.74457	TRUE	0.482625	FALSE	Hit only in Transcriptome	FALSE
TP53BP1	-0.107372	FALSE	0.239308	FALSE	No hit	FALSE
MAP1A	-3.43711	TRUE	-2.02035	TRUE	Hit in both	FALSE
CKMT1A	5.45069	TRUE	0.065986	FALSE	Hit only in Transcriptome	FALSE
PDIA3	-0.989767	FALSE	-1.13378	TRUE	Hit only in Proteome	FALSE
MFAP1	-0.0695801	FALSE	0.790402	TRUE	Hit only in Proteome	FALSE
WDR76	-0.00519517	FALSE	0.698778	TRUE	Hit only in Proteome	FALSE
CTDSPL2	0.925046	FALSE	0.574803	FALSE	No hit	FALSE
EIF3J	1.30528	TRUE	0.50223	FALSE	Hit only in Transcriptome	FALSE
SPG11	-0.531635	FALSE	-0.413149	FALSE	No hit	FALSE
B2M	-2.38565	TRUE	-1.20955	TRUE	Hit in both	FALSE
SORD	3.11334	TRUE	2.1449	TRUE	Hit in both	FALSE
SPATA5L1	0.96357	FALSE	0.334278	FALSE	No hit	FALSE
MYEF2	1.51586	TRUE	0.518484	FALSE	Hit only in Transcriptome	FALSE
DUT	0.195673	FALSE	0.345559	FALSE	No hit	FALSE
FBN1	-5.61968	TRUE	-3.35739	TRUE	Hit in both	FALSE
CEP152	1.28947	TRUE	0.379535	FALSE	Hit only in Transcriptome	FALSE
SECISBP2L	-1.05388	TRUE	-0.692215	TRUE	Hit in both	FALSE
COPS2	0.0852548	FALSE	-0.13757	FALSE	No hit	FALSE
GALK2	-1.1209	TRUE	-1.11116	TRUE	Hit in both	FALSE
USP8	-0.149052	FALSE	-0.281147	FALSE	No hit	FALSE
AP4E1	0.241979	FALSE	-0.370193	FALSE	No hit	FALSE
TNFAIP8L3	-5.48329	TRUE	-1.59575	TRUE	Hit in both	FALSE
DMXL2	-0.367835	FALSE	-0.790521	TRUE	Hit only in Proteome	FALSE
LYSMD2	0.966295	FALSE	0.586928	TRUE	Hit only in Proteome	FALSE
TMOD3	-0.394696	FALSE	-0.699644	TRUE	Hit only in Proteome	FALSE
LEO1	0.500722	FALSE	0.614522	TRUE	Hit only in Proteome	FALSE
GNB5	-1.71223	TRUE	-1.09158	TRUE	Hit in both	FALSE
MYO5A	-0.97433	FALSE	-1.1616	TRUE	Hit only in Proteome	FALSE
ARPP19	0.713445	FALSE	0.621249	TRUE	Hit only in Proteome	FALSE
RAB27A	-1.11638	TRUE	-0.587748	TRUE	Hit in both	FALSE
CCPG1	-3.1983	TRUE	-2.04997	TRUE	Hit in both	FALSE
NEDD4	-0.362377	FALSE	-0.748658	TRUE	Hit only in Proteome	FALSE
RFX7	1.56673	TRUE	1.08431	TRUE	Hit in both	FALSE
TCF12	1.22197	TRUE	1.364	TRUE	Hit in both	FALSE
ADAM10	-1.05853	TRUE	-0.424344	FALSE	Hit only in Transcriptome	FALSE
SLTM	0.341158	FALSE	0.620857	TRUE	Hit only in Proteome	FALSE
MYO1E	-0.487812	FALSE	-1.31192	TRUE	Hit only in Proteome	FALSE
GTF2A2	0.304848	FALSE	1.25249	TRUE	Hit only in Proteome	FALSE
ANXA2	-2.10737	TRUE	-2.33236	TRUE	Hit in both	FALSE
ICE2	0.988418	FALSE	0.927906	TRUE	Hit only in Proteome	FALSE
VPS13C	-1.27072	TRUE	-1.08999	TRUE	Hit in both	FALSE
TLN2	-0.597994	FALSE	-1.08671	TRUE	Hit only in Proteome	FALSE
TPM1	-2.91493	TRUE	-2.72593	TRUE	Hit in both	FALSE
LACTB	-1.95656	TRUE	-2.02353	TRUE	Hit in both	FALSE
RAB8B	-0.799127	FALSE	-0.585263	TRUE	Hit only in Proteome	FALSE
USP3	0.568868	FALSE	1.384	TRUE	Hit only in Proteome	FALSE
HERC1	-0.486965	FALSE	-0.0741882	FALSE	No hit	FALSE
SNX1	-0.640024	FALSE	-0.792318	TRUE	Hit only in Proteome	FALSE
PPIB	-1.45461	TRUE	-1.54374	TRUE	Hit in both	FALSE
TRIP4	0.0868286	FALSE	0.0413422	FALSE	No hit	FALSE
ZNF609	1.09547	TRUE	1.18202	TRUE	Hit in both	FALSE
PLEKHO2	-3.91063	TRUE	-2.76938	TRUE	Hit in both	FALSE
SPG21	0.0626352	FALSE	-0.181499	FALSE	No hit	FALSE
CLPX	1.06594	TRUE	1.10009	TRUE	Hit in both	FALSE
DPP8	-0.27356	FALSE	-0.59946	TRUE	Hit only in Proteome	FALSE
HACD3	0.532846	FALSE	-0.153258	FALSE	No hit	FALSE
DIS3L	0.355768	FALSE	0.15721	FALSE	No hit	FALSE
MAP2K1	0.265329	FALSE	0.0725954	FALSE	No hit	FALSE
RPL4	0.52158	FALSE	0.139565	FALSE	No hit	FALSE
ZWILCH	0.315332	FALSE	0.487417	FALSE	No hit	FALSE
SMAD3	-2.01181	TRUE	-1.91176	TRUE	Hit in both	FALSE
AAGAB	-0.0817492	FALSE	-0.0979599	FALSE	No hit	FALSE
FEM1B	-0.275232	FALSE	0.649971	TRUE	Hit only in Proteome	FALSE
ITGA11	-4.83623	TRUE	-3.00052	TRUE	Hit in both	FALSE
ANP32A	1.89134	TRUE	1.35611	TRUE	Hit in both	FALSE
GLCE	-0.764845	FALSE	-1.21915	TRUE	Hit only in Proteome	FALSE
KIF23	0.0254944	FALSE	0.570028	FALSE	No hit	FALSE
TLE3	0.657378	FALSE	1.21913	TRUE	Hit only in Proteome	FALSE
UACA	-2.14534	TRUE	-2.59354	TRUE	Hit in both	FALSE
LARP6	-3.25682	TRUE	-2.10959	TRUE	Hit in both	FALSE
MYO9A	-1.07609	TRUE	-0.877948	TRUE	Hit in both	FALSE
PKM	-0.423786	FALSE	-0.777934	TRUE	Hit only in Proteome	FALSE
HEXA	-1.59864	TRUE	-0.871933	TRUE	Hit in both	FALSE
ARIH1	-0.14534	FALSE	-0.365396	FALSE	No hit	FALSE
ADPGK	-0.0675251	FALSE	-0.630138	TRUE	Hit only in Proteome	FALSE
NEO1	-2.19966	TRUE	-1.33047	TRUE	Hit in both	FALSE
NPTN	-1.52519	TRUE	-2.55828	TRUE	Hit in both	FALSE
CD276	-3.10935	TRUE	-2.31719	TRUE	Hit in both	FALSE
LOXL1	-2.51358	TRUE	-1.08631	TRUE	Hit in both	FALSE
STOML1	-3.4828	TRUE	-1.77042	TRUE	Hit in both	FALSE
PML	-1.59553	TRUE	-1.87186	TRUE	Hit in both	FALSE
SEMA7A	-2.98249	TRUE	-2.09984	TRUE	Hit in both	FALSE
CLK3	-0.00554165	FALSE	1.30419	TRUE	Hit only in Proteome	FALSE
EDC3	0.607974	FALSE	0.691521	TRUE	Hit only in Proteome	FALSE
CSK	0.933419	FALSE	0.424222	FALSE	No hit	FALSE
SCAMP2	-0.862364	FALSE	-0.274564	FALSE	No hit	FALSE
MPI	0.950163	FALSE	0.523034	FALSE	No hit	FALSE
COX5A	1.25428	TRUE	-0.0349378	FALSE	Hit only in Transcriptome	FALSE
RPP25	3.11557	TRUE	0.887632	TRUE	Hit in both	FALSE
COMMD4	-0.447126	FALSE	-0.558757	FALSE	No hit	FALSE
MAN2C1	-0.953199	FALSE	-1.05298	TRUE	Hit only in Proteome	FALSE
SIN3A	1.23553	TRUE	0.742591	TRUE	Hit in both	FALSE
PTPN9	0.0246205	FALSE	-0.281382	FALSE	No hit	FALSE
SNUPN	-0.0225459	FALSE	0.211945	FALSE	No hit	FALSE
IMP3	1.00209	TRUE	1.08586	TRUE	Hit in both	FALSE
SNX33	-1.3172	TRUE	-0.347131	FALSE	Hit only in Transcriptome	FALSE
CSPG4	-1.92497	TRUE	-1.34678	TRUE	Hit in both	FALSE
FBXO22	0.777752	FALSE	1.34499	TRUE	Hit only in Proteome	FALSE
ETFA	-0.0104144	FALSE	-0.565278	FALSE	No hit	FALSE
RCN2	-0.229814	FALSE	0.176479	FALSE	No hit	FALSE
PEAK1	-2.02086	TRUE	-1.1726	TRUE	Hit in both	FALSE
HMG20A	0.574814	FALSE	0.242179	FALSE	No hit	FALSE
TBC1D2B	-0.461202	FALSE	-0.592096	TRUE	Hit only in Proteome	FALSE
IDH3A	0.0843647	FALSE	-0.125252	FALSE	No hit	FALSE
WDR61	0.000673894	FALSE	0.158075	FALSE	No hit	FALSE
IREB2	0.776311	FALSE	-0.330851	FALSE	No hit	FALSE
PSMA4	0.562346	FALSE	0.00393782	FALSE	No hit	FALSE
MORF4L1	-0.501467	FALSE	1.19945	TRUE	Hit only in Proteome	FALSE
TMED3	-0.618194	FALSE	-0.955484	TRUE	Hit only in Proteome	FALSE
MTHFS	0.814868	FALSE	0.685194	TRUE	Hit only in Proteome	FALSE
FAH	-0.440963	FALSE	-0.850558	TRUE	Hit only in Proteome	FALSE
CEMIP	-8.91732	TRUE	-3.86854	TRUE	Hit in both	FALSE
EFL1	-0.728719	FALSE	-0.855902	TRUE	Hit only in Proteome	FALSE
RPS17	1.58247	TRUE	-1.14066	TRUE	Hit in both	FALSE
HOMER2	3.59191	TRUE	1.82577	TRUE	Hit in both	FALSE
WDR73	0.389535	FALSE	0.849516	TRUE	Hit only in Proteome	FALSE
SEC11A	-0.920404	FALSE	-0.79223	TRUE	Hit only in Proteome	FALSE
AKAP13	0.819963	FALSE	0.554222	FALSE	No hit	FALSE
[truncated: 3,824 more rows]

## Sheet: nrhos
Gene_name	Transcriptome_LFC	RNAseq_hit	Proteomics_LFC	Prot_hit	Hits	RBPs
NOC2L	2.3439	TRUE	0.33564	FALSE	Hit only in Transcriptome	FALSE
ISG15	3.1732	TRUE	2.61912	TRUE	Hit in both	FALSE
AGRN	2.95785	TRUE	1.41683	TRUE	Hit in both	FALSE
SDF4	1.43884	TRUE	1.25054	TRUE	Hit in both	FALSE
B3GALT6	1.80994	TRUE	1.37154	TRUE	Hit in both	FALSE
UBE2J2	2.41764	TRUE	1.29352	TRUE	Hit in both	FALSE
PUSL1	1.96962	TRUE	1.31526	TRUE	Hit in both	FALSE
CPTP	2.30307	TRUE	1.54313	TRUE	Hit in both	FALSE
MXRA8	-0.390419	FALSE	-1.16532	TRUE	Hit only in Proteome	FALSE
CCNL2	-0.986365	FALSE	-0.325306	FALSE	No hit	FALSE
MRPL20	-0.912441	FALSE	-0.294316	FALSE	No hit	FALSE
ATAD3B	-0.281218	FALSE	0.101582	FALSE	No hit	FALSE
ATAD3A	-0.44164	FALSE	-0.366472	FALSE	No hit	FALSE
SSU72	-0.153098	FALSE	-0.203519	FALSE	No hit	FALSE
NADK	0.197159	FALSE	0.292167	FALSE	No hit	FALSE
GNB1	0.596148	FALSE	-1.99151	FALSE	No hit	FALSE
RER1	0.0910667	FALSE	-0.0209172	FALSE	No hit	FALSE
PANK4	0.372269	FALSE	0.641719	TRUE	Hit only in Proteome	FALSE
TPRG1L	-0.402232	FALSE	-0.0843002	FALSE	No hit	FALSE
LRRC47	0.740362	FALSE	0.728781	TRUE	Hit only in Proteome	FALSE
C1orf174	0.555643	FALSE	-0.0859231	FALSE	No hit	FALSE
RPL22	0.452337	FALSE	-0.429738	FALSE	No hit	FALSE
ACOT7	1.04906	TRUE	0.903142	TRUE	Hit in both	FALSE
NOL9	0.631716	FALSE	0.217503	FALSE	No hit	FALSE
DNAJC11	0.510528	FALSE	0.221465	FALSE	No hit	FALSE
PARK7	0.285902	FALSE	0.371268	FALSE	No hit	FALSE
ENO1	1.86075	TRUE	0.972105	TRUE	Hit in both	FALSE
H6PD	-0.794226	FALSE	-1.0825	TRUE	Hit only in Proteome	FALSE
SLC25A33	1.80615	TRUE	0.362784	FALSE	Hit only in Transcriptome	FALSE
TMEM201	0.986705	FALSE	0.416468	FALSE	No hit	FALSE
CLSTN1	0.785473	FALSE	0.765102	TRUE	Hit only in Proteome	FALSE
LZIC	1.1612	TRUE	0.856142	TRUE	Hit in both	FALSE
NMNAT1	0.115685	FALSE	0.631278	TRUE	Hit only in Proteome	FALSE
UBE4B	0.408156	FALSE	0.368424	FALSE	No hit	FALSE
KIF1B	0.643214	FALSE	0.675507	TRUE	Hit only in Proteome	FALSE
PGD	0.336689	FALSE	0.458661	FALSE	No hit	FALSE
DFFA	1.32648	TRUE	1.18765	TRUE	Hit in both	FALSE
PEX14	0.794912	FALSE	0.587983	TRUE	Hit only in Proteome	FALSE
TARDBP	0.29542	FALSE	0.174303	FALSE	No hit	FALSE
SRM	0.183459	FALSE	-0.0513156	FALSE	No hit	FALSE
EXOSC10	0.923147	FALSE	0.261004	FALSE	No hit	FALSE
MTOR	1.12156	TRUE	0.0576458	FALSE	Hit only in Transcriptome	FALSE
UBIAD1	1.50674	TRUE	0.725067	TRUE	Hit in both	FALSE
AGTRAP	-0.216966	FALSE	-0.204608	FALSE	No hit	FALSE
MTHFR	-0.919539	FALSE	-0.543249	FALSE	No hit	FALSE
KIAA2013	0.901905	FALSE	0.405262	FALSE	No hit	FALSE
PLOD1	0.954769	FALSE	0.734092	TRUE	Hit only in Proteome	FALSE
MFN2	0.564846	FALSE	0.292811	FALSE	No hit	FALSE
VPS13D	0.584216	FALSE	0.17805	FALSE	No hit	FALSE
PRDM2	1.14227	TRUE	1.38684	TRUE	Hit in both	FALSE
EFHD2	0.780259	FALSE	0.487725	FALSE	No hit	FALSE
DNAJC16	0.242248	FALSE	0.749004	TRUE	Hit only in Proteome	FALSE
DDI2	0.831008	FALSE	0.888447	TRUE	Hit only in Proteome	FALSE
PLEKHM2	0.393042	FALSE	0.00488007	FALSE	No hit	FALSE
FBLIM1	1.54411	TRUE	2.351	TRUE	Hit in both	FALSE
SPEN	1.41099	TRUE	0.830797	TRUE	Hit in both	FALSE
EPHA2	2.14656	TRUE	1.45634	TRUE	Hit in both	FALSE
FBXO42	1.1605	TRUE	0.749341	TRUE	Hit in both	FALSE
SZRD1	0.773573	FALSE	0.146591	FALSE	No hit	FALSE
NECAP2	0.0845456	FALSE	-0.24701	FALSE	No hit	FALSE
CROCC	0.757851	FALSE	0.633418	TRUE	Hit only in Proteome	FALSE
SDHB	0.774025	FALSE	-0.23954	FALSE	No hit	FALSE
RCC2	0.890525	FALSE	0.858461	TRUE	Hit only in Proteome	FALSE
ARHGEF10L	-0.348346	FALSE	-0.464019	FALSE	No hit	FALSE
ACTL8	-1.53606	FALSE	-0.0586301	FALSE	No hit	FALSE
ALDH4A1	-0.652189	FALSE	-0.388511	FALSE	No hit	FALSE
UBR4	0.852325	FALSE	0.231194	FALSE	No hit	FALSE
EMC1	1.2754	TRUE	0.597233	TRUE	Hit in both	FALSE
MRTO4	1.44072	TRUE	0.961475	TRUE	Hit in both	FALSE
AKR7A2	0.20113	FALSE	0.454653	FALSE	No hit	FALSE
CAPZB	0.313309	FALSE	-0.401753	FALSE	No hit	FALSE
MUL1	0.443652	FALSE	0.53195	FALSE	No hit	FALSE
DDOST	0.732872	FALSE	0.0200289	FALSE	No hit	FALSE
HP1BP3	0.586555	FALSE	0.988674	TRUE	Hit only in Proteome	FALSE
EIF4G3	0.342228	FALSE	0.417142	FALSE	No hit	FALSE
ECE1	0.952523	FALSE	1.0056	TRUE	Hit only in Proteome	FALSE
ALPL	-0.346509	FALSE	0.470123	FALSE	No hit	FALSE
USP48	0.760404	FALSE	1.30944	TRUE	Hit only in Proteome	FALSE
HSPG2	-0.421846	FALSE	-0.968703	TRUE	Hit only in Proteome	FALSE
CDC42	0.92777	FALSE	-1.24665	FALSE	No hit	FALSE
ZBTB40	0.905625	FALSE	0.10874	FALSE	No hit	FALSE
EPHB2	3.3835	TRUE	1.95296	TRUE	Hit in both	FALSE
KDM1A	1.44255	TRUE	0.909845	TRUE	Hit in both	FALSE
LUZP1	0.947235	FALSE	1.05651	TRUE	Hit only in Proteome	FALSE
HNRNPR	1.09161	TRUE	0.960228	TRUE	Hit in both	TRUE
RPL11	0.48054	FALSE	-0.383523	FALSE	No hit	FALSE
PITHD1	0.585616	FALSE	0.426743	FALSE	No hit	FALSE
GALE	0.253026	FALSE	0.332154	FALSE	No hit	FALSE
HMGCL	0.0536845	FALSE	-0.765249	FALSE	No hit	FALSE
SRSF10	0.579525	FALSE	0.726159	TRUE	Hit only in Proteome	FALSE
SRRM1	0.593847	FALSE	0.473502	FALSE	No hit	FALSE
CLIC4	-0.489648	FALSE	-0.497891	FALSE	No hit	FALSE
SYF2	0.529911	FALSE	0.851073	TRUE	Hit only in Proteome	FALSE
LDLRAP1	0.377738	FALSE	0.271981	FALSE	No hit	FALSE
STMN1	1.44476	TRUE	0.863936	TRUE	Hit in both	FALSE
CEP85	2.44315	TRUE	1.18912	TRUE	Hit in both	FALSE
SH3BGRL3	-0.67472	FALSE	0.623781	TRUE	Hit only in Proteome	FALSE
DHDDS	0.24219	FALSE	0.406621	FALSE	No hit	FALSE
HMGN2	1.10974	TRUE	0.947636	TRUE	Hit in both	FALSE
RPS6KA1	4.68303	TRUE	1.47214	TRUE	Hit in both	FALSE
ARID1A	1.33615	TRUE	1.25231	TRUE	Hit in both	FALSE
SFN	-1.31517	TRUE	-0.235477	FALSE	Hit only in Transcriptome	FALSE
NUDC	1.27758	TRUE	1.15676	TRUE	Hit in both	FALSE
SLC9A1	0.735714	FALSE	0.26588	FALSE	No hit	FALSE
WDTC1	0.0949628	FALSE	-0.331143	FALSE	No hit	FALSE
TMEM222	0.787603	FALSE	0.777215	TRUE	Hit only in Proteome	FALSE
MAP3K6	0.751912	FALSE	1.14251	TRUE	Hit only in Proteome	FALSE
WASF2	0.919765	FALSE	-0.231499	FALSE	No hit	FALSE
AHDC1	0.416859	FALSE	1.12599	TRUE	Hit only in Proteome	FALSE
STX12	-0.128425	FALSE	-0.377172	FALSE	No hit	FALSE
PPP1R8	1.07324	TRUE	1.04698	TRUE	Hit in both	FALSE
RPA2	1.34719	TRUE	0.866514	TRUE	Hit in both	FALSE
SMPDL3B	5.19512	TRUE	0.0343485	FALSE	Hit only in Transcriptome	FALSE
EYA3	0.708244	FALSE	1.85755	TRUE	Hit only in Proteome	FALSE
DNAJC8	0.982668	FALSE	1.06941	TRUE	Hit only in Proteome	FALSE
SESN2	0.860263	FALSE	0.0463943	FALSE	No hit	FALSE
MED18	0.24004	FALSE	0.279789	FALSE	No hit	FALSE
PHACTR4	1.70062	TRUE	1.39742	TRUE	Hit in both	FALSE
RCC1	1.11572	TRUE	1.17319	TRUE	Hit in both	FALSE
TRNAU1AP	0.883439	FALSE	0.8709	TRUE	Hit only in Proteome	FALSE
TAF12	0.916775	FALSE	0.385272	FALSE	No hit	FALSE
GMEB1	0.845331	FALSE	0.807938	TRUE	Hit only in Proteome	FALSE
YTHDF2	0.473663	FALSE	0.812803	TRUE	Hit only in Proteome	FALSE
EPB41	1.98206	TRUE	0.847609	TRUE	Hit in both	FALSE
SRSF4	1.19412	TRUE	1.23556	TRUE	Hit in both	FALSE
MECR	0.41381	FALSE	0.35423	FALSE	No hit	FALSE
PUM1	0.349162	FALSE	0.605788	TRUE	Hit only in Proteome	FALSE
SNRNP40	1.75021	TRUE	0.313567	FALSE	Hit only in Transcriptome	FALSE
FABP3	-0.523976	FALSE	-0.700555	TRUE	Hit only in Proteome	FALSE
PEF1	0.588937	FALSE	-0.158061	FALSE	No hit	FALSE
PTP4A2	0.567854	FALSE	-0.0129902	FALSE	No hit	FALSE
KHDRBS1	0.514741	FALSE	0.17908	FALSE	No hit	FALSE
KPNA6	0.788436	FALSE	0.701638	TRUE	Hit only in Proteome	FALSE
TXLNA	0.27417	FALSE	0.0821584	FALSE	No hit	FALSE
EIF3I	0.900994	FALSE	0.0313225	FALSE	No hit	FALSE
HDAC1	1.73795	TRUE	0.978388	TRUE	Hit in both	FALSE
MARCKSL1	3.28702	TRUE	1.54407	TRUE	Hit in both	FALSE
BSDC1	0.593911	FALSE	0.81443	TRUE	Hit only in Proteome	FALSE
ZBTB8OS	0.956345	FALSE	0.941187	TRUE	Hit only in Proteome	FALSE
RBBP4	1.4616	TRUE	0.968426	TRUE	Hit in both	FALSE
SYNC	-0.259357	FALSE	-0.0604059	FALSE	No hit	FALSE
KIAA1522	1.94986	TRUE	0.906017	TRUE	Hit in both	FALSE
AK2	1.47285	TRUE	-0.184382	FALSE	Hit only in Transcriptome	FALSE
PHC2	0.657415	FALSE	1.14337	TRUE	Hit only in Proteome	FALSE
SFPQ	0.553275	FALSE	0.522404	FALSE	No hit	FALSE
ZMYM4	0.656786	FALSE	0.961416	TRUE	Hit only in Proteome	FALSE
KIAA0319L	0.559924	FALSE	0.806087	TRUE	Hit only in Proteome	FALSE
NCDN	-0.227889	FALSE	-0.0883208	FALSE	No hit	FALSE
PSMB2	1.39324	TRUE	-0.440888	FALSE	Hit only in Transcriptome	FALSE
CLSPN	1.89857	TRUE	1.91533	TRUE	Hit in both	FALSE
AGO1	1.42381	TRUE	0.0586955	FALSE	Hit only in Transcriptome	FALSE
TRAPPC3	0.570698	FALSE	0.349325	FALSE	No hit	FALSE
MAP7D1	0.486079	FALSE	0.655997	FALSE	No hit	FALSE
THRAP3	0.0918198	FALSE	0.51409	FALSE	No hit	FALSE
OSCP1	0.103112	FALSE	-0.239146	FALSE	No hit	FALSE
MRPS15	1.3939	TRUE	-0.0891343	FALSE	Hit only in Transcriptome	FALSE
MEAF6	0.667633	FALSE	0.856734	TRUE	Hit only in Proteome	FALSE
SNIP1	0.343242	FALSE	0.910594	TRUE	Hit only in Proteome	FALSE
GNL2	0.977412	FALSE	0.946498	TRUE	Hit only in Proteome	FALSE
C1orf109	1.08994	TRUE	-0.0722186	FALSE	Hit only in Transcriptome	FALSE
CDCA8	2.17808	TRUE	1.50116	TRUE	Hit in both	FALSE
YRDC	1.535	TRUE	1.09347	TRUE	Hit in both	FALSE
C1orf122	0.351664	FALSE	0.83092	TRUE	Hit only in Proteome	FALSE
INPP5B	0.0804672	FALSE	0.479158	FALSE	No hit	FALSE
SF3A3	1.15949	TRUE	0.539696	FALSE	Hit only in Transcriptome	FALSE
FHL3	-0.365398	FALSE	0.0681016	FALSE	No hit	FALSE
UTP11	0.929254	FALSE	0.510438	FALSE	No hit	FALSE
RRAGC	-0.268332	FALSE	-0.874864	TRUE	Hit only in Proteome	FALSE
NDUFS5	1.22638	TRUE	-0.579467	FALSE	Hit only in Transcriptome	FALSE
MACF1	0.723811	FALSE	0.843042	TRUE	Hit only in Proteome	FALSE
PABPC4	-0.0355847	FALSE	0.313179	FALSE	No hit	FALSE
PPIE	1.3959	TRUE	1.12212	TRUE	Hit in both	FALSE
TRIT1	1.29168	TRUE	0.463375	FALSE	Hit only in Transcriptome	FALSE
CAP1	-0.22109	FALSE	-0.799584	TRUE	Hit only in Proteome	FALSE
PPT1	0.457149	FALSE	0.571688	FALSE	No hit	FALSE
RLF	1.06576	TRUE	1.45108	TRUE	Hit in both	FALSE
ZMPSTE24	-0.190601	FALSE	-0.0544434	FALSE	No hit	FALSE
SMAP2	-0.047804	FALSE	0.216221	FALSE	No hit	FALSE
CTPS1	0.454312	FALSE	-0.064013	FALSE	No hit	FALSE
FOXJ3	0.43239	FALSE	0.790971	TRUE	Hit only in Proteome	FALSE
PPCS	-1.10327	TRUE	-0.890604	TRUE	Hit in both	FALSE
PPIH	0.549535	FALSE	0.218065	FALSE	No hit	FALSE
YBX1	0.126947	FALSE	0.682427	TRUE	Hit only in Proteome	TRUE
P3H1	0.72163	FALSE	-0.277371	FALSE	No hit	FALSE
ZNF691	-0.205286	FALSE	-0.109337	FALSE	No hit	FALSE
SLC2A1	2.5492	TRUE	2.08563	TRUE	Hit in both	FALSE
EBNA1BP2	0.91817	FALSE	0.39921	FALSE	No hit	FALSE
CDC20	1.27733	TRUE	1.0787	TRUE	Hit in both	FALSE
PTPRF	2.43467	TRUE	0.6079	TRUE	Hit in both	FALSE
KDM4A	0.159489	FALSE	0.627167	TRUE	Hit only in Proteome	FALSE
IPO13	-0.487339	FALSE	-0.278623	FALSE	No hit	FALSE
DPH2	0.216125	FALSE	0.768326	TRUE	Hit only in Proteome	FALSE
DMAP1	0.0424526	FALSE	0.381887	FALSE	No hit	FALSE
ERI3	0.245668	FALSE	0.0610392	FALSE	No hit	FALSE
RNF220	0.189292	FALSE	0.0315069	FALSE	No hit	FALSE
KIF2C	1.56682	TRUE	1.3922	TRUE	Hit in both	FALSE
RPS8	-0.168618	FALSE	-0.679787	FALSE	No hit	FALSE
EIF2B3	-0.154453	FALSE	-0.100495	FALSE	No hit	FALSE
HECTD3	-0.328951	FALSE	-0.684905	TRUE	Hit only in Proteome	FALSE
UROD	-0.546487	FALSE	-0.733841	TRUE	Hit only in Proteome	FALSE
HPDL	0.946124	FALSE	-1.63666	TRUE	Hit only in Proteome	FALSE
TOE1	-0.004508	FALSE	0.357702	FALSE	No hit	FALSE
PRDX1	0.682683	FALSE	0.17433	FALSE	No hit	FALSE
AKR1A1	-0.606612	FALSE	-0.000933265	FALSE	No hit	FALSE
NASP	0.897591	FALSE	0.912833	TRUE	Hit only in Proteome	FALSE
GPBP1L1	0.0115442	FALSE	-0.0443438	FALSE	No hit	FALSE
MAST2	0.413014	FALSE	0.112726	FALSE	No hit	FALSE
LRRC41	-0.376156	FALSE	-0.212713	FALSE	No hit	FALSE
NSUN4	0.0442536	FALSE	-0.729029	TRUE	Hit only in Proteome	FALSE
ATPAF1	0.254265	FALSE	0.550044	FALSE	No hit	FALSE
CMPK1	-0.312157	FALSE	0.197216	FALSE	No hit	FALSE
FAF1	0.714096	FALSE	0.754057	TRUE	Hit only in Proteome	FALSE
EPS15	-0.594262	FALSE	-0.158476	FALSE	No hit	FALSE
OSBPL9	-0.574063	FALSE	0.11572	FALSE	No hit	FALSE
NRDC	0.462185	FALSE	0.443137	FALSE	No hit	FALSE
RAB3B	-0.411429	FALSE	-0.965194	TRUE	Hit only in Proteome	FALSE
TXNDC12	0.220127	FALSE	0.303775	FALSE	No hit	FALSE
KTI12	-0.166822	FALSE	-0.0581282	FALSE	No hit	FALSE
BTF3L4	0.0806548	FALSE	0.303248	FALSE	No hit	FALSE
CC2D1B	-0.599438	FALSE	-0.854162	TRUE	Hit only in Proteome	FALSE
ORC1	1.60113	TRUE	0.600634	FALSE	Hit only in Transcriptome	FALSE
PRPF38A	0.785277	FALSE	1.02665	TRUE	Hit only in Proteome	FALSE
GPX7	0.369153	FALSE	0.217875	FALSE	No hit	FALSE
COA7	0.00489665	FALSE	-0.188936	FALSE	No hit	FALSE
ZYG11B	-0.221828	FALSE	-0.156404	FALSE	No hit	FALSE
SCP2	-0.574776	FALSE	-0.499186	FALSE	No hit	FALSE
CPT2	-0.297963	FALSE	-0.195018	FALSE	No hit	FALSE
NDC1	0.880474	FALSE	0.57366	FALSE	No hit	FALSE
LRRC42	0.391965	FALSE	0.100387	FALSE	No hit	FALSE
TMEM59	0.0017145	FALSE	-1.83591	TRUE	Hit only in Proteome	FALSE
MRPL37	0.342267	FALSE	-0.240471	FALSE	No hit	FALSE
TTC4	0.866819	FALSE	0.408587	FALSE	No hit	FALSE
USP24	0.224068	FALSE	0.0510081	FALSE	No hit	FALSE
PLPP3	-4.34765	TRUE	-3.37257	TRUE	Hit in both	FALSE
OMA1	-1.52388	TRUE	0.0525543	FALSE	Hit only in Transcriptome	FALSE
MYSM1	0.0983781	FALSE	0.210658	FALSE	No hit	FALSE
JUN	0.174259	FALSE	0.485914	FALSE	No hit	FALSE
USP1	1.08236	TRUE	0.634387	TRUE	Hit in both	FALSE
DOCK7	-0.0972504	FALSE	0.0510459	FALSE	No hit	FALSE
ALG6	-0.474853	FALSE	-0.253279	FALSE	No hit	FALSE
PGM1	-0.8054	FALSE	-0.390472	FALSE	No hit	FALSE
ROR1	-1.34773	TRUE	-0.379579	FALSE	Hit only in Transcriptome	FALSE
JAK1	-0.267093	FALSE	-0.919153	TRUE	Hit only in Proteome	FALSE
AK4	2.06178	TRUE	1.65483	TRUE	Hit in both	FALSE
MIER1	-0.294084	FALSE	0.563463	FALSE	No hit	FALSE
SERBP1	0.203233	FALSE	0.0679225	FALSE	No hit	FALSE
GNG12	-0.222211	FALSE	-0.761895	TRUE	Hit only in Proteome	FALSE
WLS	-0.692231	FALSE	-0.146205	FALSE	No hit	FALSE
LRRC40	0.225262	FALSE	0.16437	FALSE	No hit	FALSE
SRSF11	0.0654751	FALSE	0.429393	FALSE	No hit	FALSE
CTH	2.10117	TRUE	0.476074	FALSE	Hit only in Transcriptome	FALSE
ZRANB2	0.278583	FALSE	-0.120531	FALSE	No hit	FALSE
NEGR1	-0.231627	FALSE	0.207176	FALSE	No hit	FALSE
FPGT	-0.236389	FALSE	1.8944	TRUE	Hit only in Proteome	FALSE
CRYZ	0.139027	FALSE	0.417606	FALSE	No hit	FALSE
TYW3	-0.0111597	FALSE	0.204233	FALSE	No hit	FALSE
ACADM	0.000348079	FALSE	0.151024	FALSE	No hit	FALSE
RABGGTB	-0.208461	FALSE	-0.137947	FALSE	No hit	FALSE
PIGK	0.0100826	FALSE	0.157957	FALSE	No hit	FALSE
AK5	-1.40874	FALSE	-1.57416	TRUE	Hit only in Proteome	FALSE
ZZZ3	0.469044	FALSE	0.607376	TRUE	Hit only in Proteome	FALSE
USP33	0.423631	FALSE	0.581109	FALSE	No hit	FALSE
NEXN	0.856535	FALSE	0.957087	TRUE	Hit only in Proteome	FALSE
FUBP1	0.522757	FALSE	0.491496	FALSE	No hit	FALSE
DNAJB4	-1.34419	TRUE	-0.551139	FALSE	Hit only in Transcriptome	FALSE
ADGRL2	-3.40323	TRUE	-2.46831	TRUE	Hit in both	FALSE
PRKACB	0.245118	FALSE	0.313794	FALSE	No hit	FALSE
RPF1	0.711653	FALSE	0.493642	FALSE	No hit	FALSE
GNG5	0.472369	FALSE	-0.489711	FALSE	No hit	FALSE
CTBS	-1.27199	TRUE	-0.403193	FALSE	Hit only in Transcriptome	FALSE
C1orf52	0.11677	FALSE	0.92333	TRUE	Hit only in Proteome	FALSE
BCL10	-0.519233	FALSE	0.100829	FALSE	No hit	FALSE
DDAH1	-0.716009	FALSE	-0.737859	TRUE	Hit only in Proteome	FALSE
ZNHIT6	0.074142	FALSE	0.364064	FALSE	No hit	FALSE
SH3GLB1	-0.173785	FALSE	0.017912	FALSE	No hit	FALSE
HS2ST1	0.135335	FALSE	0.226641	FALSE	No hit	FALSE
PKN2	0.254835	FALSE	0.363204	FALSE	No hit	FALSE
GTF2B	0.0954546	FALSE	0.428649	FALSE	No hit	FALSE
KYAT3	-0.679394	FALSE	-0.50779	FALSE	No hit	FALSE
RBMXL1	-0.253796	FALSE	-0.348002	FALSE	No hit	FALSE
GBP1	1.29628	TRUE	1.18092	TRUE	Hit in both	FALSE
GBP2	0.304512	FALSE	0.0201322	FALSE	No hit	FALSE
LRRC8C	-0.284251	FALSE	-0.207272	FALSE	No hit	FALSE
LRRC8D	0.791949	FALSE	0.556521	FALSE	No hit	FALSE
ZNF326	0.629463	FALSE	1.16116	TRUE	Hit only in Proteome	FALSE
GLMN	0.256789	FALSE	0.497039	FALSE	No hit	FALSE
RPAP2	0.841518	FALSE	0.599618	TRUE	Hit only in Proteome	FALSE
EVI5	-0.654192	FALSE	-0.408629	FALSE	No hit	FALSE
RPL5	0.277578	FALSE	-0.463298	FALSE	No hit	FALSE
MTF2	1.22872	TRUE	0.923574	TRUE	Hit in both	FALSE
TMED5	0.602366	FALSE	0.260593	FALSE	No hit	FALSE
DR1	0.306393	FALSE	0.539097	FALSE	No hit	FALSE
FNBP1L	1.62344	TRUE	1.28696	TRUE	Hit in both	FALSE
BCAR3	0.551297	FALSE	0.372644	FALSE	No hit	FALSE
DNTTIP2	-0.0880163	FALSE	0.506628	FALSE	No hit	FALSE
GCLM	0.613214	FALSE	0.675127	TRUE	Hit only in Proteome	FALSE
ARHGAP29	-0.224121	FALSE	0.505641	FALSE	No hit	FALSE
ABCD3	0.684674	FALSE	0.476391	FALSE	No hit	FALSE
F3	4.86882	TRUE	2.38869	TRUE	Hit in both	FALSE
CNN3	0.453344	FALSE	0.0574384	FALSE	No hit	FALSE
PTBP2	1.17265	TRUE	1.26438	TRUE	Hit in both	FALSE
DPYD	-0.538023	FALSE	-1.4041	TRUE	Hit only in Proteome	FALSE
SNX7	0.0925137	FALSE	0.0994593	FALSE	No hit	FALSE
AGL	0.874363	FALSE	0.259063	FALSE	No hit	FALSE
SLC35A3	-0.0236198	FALSE	-0.568858	FALSE	No hit	FALSE
SASS6	0.962206	FALSE	0.903479	TRUE	Hit only in Proteome	FALSE
TRMT13	0.238473	FALSE	0.841802	TRUE	Hit only in Proteome	FALSE
DBT	0.144735	FALSE	-0.328909	FALSE	No hit	FALSE
RTCA	-0.229528	FALSE	0.0331814	FALSE	No hit	FALSE
VCAM1	-7.14681	TRUE	-4.18198	TRUE	Hit in both	FALSE
EXTL2	0.343296	FALSE	0.562019	FALSE	No hit	FALSE
SLC30A7	-0.434265	FALSE	-0.260492	FALSE	No hit	FALSE
DPH5	-0.281171	FALSE	0.215061	FALSE	No hit	FALSE
COL11A1	-1.62219	TRUE	0.334371	FALSE	Hit only in Transcriptome	FALSE
SLC25A24	0.369125	FALSE	0.228065	FALSE	No hit	FALSE
PRPF38B	0.211236	FALSE	0.243615	FALSE	No hit	FALSE
STXBP3	-0.400505	FALSE	-0.61289	TRUE	Hit only in Proteome	FALSE
GPSM2	0.511071	FALSE	0.309275	FALSE	No hit	FALSE
CLCC1	0.0440544	FALSE	0.0958301	FALSE	No hit	FALSE
WDR47	0.45247	FALSE	0.332114	FALSE	No hit	FALSE
PSRC1	1.24005	TRUE	1.67938	TRUE	Hit in both	FALSE
SORT1	0.00179951	FALSE	-0.115254	FALSE	No hit	FALSE
PSMA5	0.430949	FALSE	-0.194008	FALSE	No hit	FALSE
GNAI3	0.214259	FALSE	0.216573	FALSE	No hit	FALSE
AMPD2	0.162549	FALSE	0.595735	TRUE	Hit only in Proteome	FALSE
GSTM2	-1.77325	TRUE	-1.73208	TRUE	Hit in both	FALSE
GSTM3	1.1738	TRUE	0.849632	TRUE	Hit in both	FALSE
AHCYL1	0.235215	FALSE	-0.126424	FALSE	No hit	FALSE
STRIP1	-0.121421	FALSE	0.069208	FALSE	No hit	FALSE
RBM15	0.434725	FALSE	0.6575	TRUE	Hit only in Proteome	FALSE
LRIF1	0.958349	FALSE	0.900159	TRUE	Hit only in Proteome	FALSE
WDR77	-0.0584933	FALSE	-0.131514	FALSE	No hit	FALSE
RAP1A	0.189806	FALSE	-1.03509	FALSE	No hit	FALSE
DDX20	0.361096	FALSE	0.262402	FALSE	No hit	FALSE
CTTNBP2NL	0.147835	FALSE	0.0971826	FALSE	No hit	FALSE
CAPZA1	-0.194264	FALSE	-0.426368	FALSE	No hit	FALSE
MOV10	-0.186606	FALSE	0.0362056	FALSE	No hit	FALSE
RHOC	-0.12601	FALSE	-0.872655	TRUE	Hit only in Proteome	FALSE
SLC16A1	1.27878	TRUE	1.01303	TRUE	Hit in both	FALSE
MAGI3	0.441531	FALSE	0.48326	FALSE	No hit	FALSE
RSBN1	0.433299	FALSE	1.08578	TRUE	Hit only in Proteome	FALSE
AP4B1	-0.28525	FALSE	-0.179717	FALSE	No hit	FALSE
TRIM33	0.318902	FALSE	0.464665	FALSE	No hit	FALSE
BCAS2	0.440177	FALSE	0.699587	TRUE	Hit only in Proteome	FALSE
NRAS	0.170628	FALSE	-0.110588	FALSE	No hit	FALSE
CSDE1	0.292791	FALSE	-0.00199258	FALSE	No hit	FALSE
VANGL1	0.832254	FALSE	-0.189708	FALSE	No hit	FALSE
ATP1A1	0.227183	FALSE	-0.360199	FALSE	No hit	FALSE
PTGFRN	2.211	TRUE	1.5169	TRUE	Hit in both	FALSE
TTF2	0.760405	FALSE	0.38249	FALSE	No hit	FALSE
MAN1A2	0.144281	FALSE	-0.145898	FALSE	No hit	FALSE
WDR3	0.345252	FALSE	0.49544	FALSE	No hit	FALSE
TBX15	0.11653	FALSE	0.599511	FALSE	No hit	FALSE
WARS2	-0.0182076	FALSE	-0.219701	FALSE	No hit	FALSE
PHGDH	1.91545	TRUE	0.920267	TRUE	Hit in both	FALSE
NOTCH2	-0.378676	FALSE	-0.875229	TRUE	Hit only in Proteome	FALSE
SEC22B	-0.452339	FALSE	-0.426806	FALSE	No hit	FALSE
POLR3C	0.359845	FALSE	0.158813	FALSE	No hit	FALSE
ITGA10	-3.29708	TRUE	-1.3638	TRUE	Hit in both	FALSE
PEX11B	-0.941917	FALSE	-1.01455	TRUE	Hit only in Proteome	FALSE
RBM8A	-0.0794376	FALSE	1.33752	TRUE	Hit only in Proteome	FALSE
LIX1L	-0.229048	FALSE	-0.0162422	FALSE	No hit	FALSE
TXNIP	-1.14964	TRUE	-1.03006	TRUE	Hit in both	FALSE
PRKAB2	-0.212607	FALSE	0.136739	FALSE	No hit	FALSE
CHD1L	0.389317	FALSE	0.0753689	FALSE	No hit	FALSE
BCL9	0.0427367	FALSE	0.571089	FALSE	No hit	FALSE
PDE4DIP	-0.38712	FALSE	-0.27748	FALSE	No hit	FALSE
SV2A	1.45183	TRUE	0.671031	TRUE	Hit in both	FALSE
SF3B4	1.14113	TRUE	1.22521	TRUE	Hit in both	FALSE
OTUD7B	1.05595	TRUE	1.17776	TRUE	Hit in both	FALSE
VPS45	0.874409	FALSE	0.279604	FALSE	No hit	FALSE
ANP32E	1.8638	TRUE	0.823598	TRUE	Hit in both	FALSE
PRPF3	1.48815	TRUE	0.260654	FALSE	Hit only in Transcriptome	FALSE
RPRD2	1.03324	TRUE	0.795369	TRUE	Hit in both	TRUE
TARS2	1.23133	TRUE	0.467246	FALSE	Hit only in Transcriptome	FALSE
ECM1	-0.808197	FALSE	0.29873	FALSE	No hit	FALSE
ENSA	0.886459	FALSE	1.52129	TRUE	Hit only in Proteome	FALSE
GOLPH3L	-1.91166	TRUE	-1.30264	TRUE	Hit in both	FALSE
ARNT	0.465402	FALSE	0.803464	TRUE	Hit only in Proteome	FALSE
SETDB1	0.873944	FALSE	0.49829	FALSE	No hit	FALSE
CERS2	0.565518	FALSE	0.64284	TRUE	Hit only in Proteome	FALSE
SCNM1	1.1936	TRUE	1.10458	TRUE	Hit in both	FALSE
VPS72	1.66623	TRUE	0.566708	FALSE	Hit only in Transcriptome	FALSE
PIP5K1A	1.45552	TRUE	1.04093	TRUE	Hit in both	FALSE
PSMD4	1.5229	TRUE	-0.206631	FALSE	Hit only in Transcriptome	FALSE
ZNF687	1.35984	TRUE	0.669685	TRUE	Hit in both	FALSE
PI4KB	0.781984	FALSE	0.411731	FALSE	No hit	FALSE
RFX5	0.843452	FALSE	0.620812	TRUE	Hit only in Proteome	FALSE
SELENBP1	-2.76719	TRUE	-1.86102	TRUE	Hit in both	FALSE
PSMB4	1.25734	TRUE	-0.0770383	FALSE	Hit only in Transcriptome	FALSE
POGZ	0.0647678	FALSE	0.545983	FALSE	No hit	FALSE
CGN	10.6894	TRUE	1.13133	TRUE	Hit in both	FALSE
TUFT1	2.133	TRUE	1.55927	TRUE	Hit in both	FALSE
SNX27	0.268345	FALSE	-0.28416	FALSE	No hit	FALSE
MRPL9	0.496881	FALSE	-0.100182	FALSE	No hit	FALSE
S100A10	-0.274481	FALSE	-0.536397	FALSE	No hit	FALSE
S100A11	-0.355824	FALSE	-0.473128	FALSE	No hit	FALSE
S100A6	-1.58297	TRUE	-2.23711	TRUE	Hit in both	FALSE
S100A4	0.063628	FALSE	-0.935056	TRUE	Hit only in Proteome	FALSE
S100A16	-6.37681	TRUE	-2.27741	TRUE	Hit in both	FALSE
S100A13	-1.29285	TRUE	-1.38051	TRUE	Hit in both	FALSE
CHTOP	0.0370454	FALSE	0.8069	TRUE	Hit only in Proteome	FALSE
SNAPIN	0.270521	FALSE	-0.540989	FALSE	No hit	FALSE
ILF2	0.653062	FALSE	0.540524	FALSE	No hit	FALSE
INTS3	-0.234667	FALSE	0.22022	FALSE	No hit	FALSE
SLC27A3	-0.661572	FALSE	-0.0676323	FALSE	No hit	FALSE
GATAD2B	0.283306	FALSE	0.575049	FALSE	No hit	FALSE
CRTC2	0.62086	FALSE	0.810642	TRUE	Hit only in Proteome	FALSE
RAB13	-0.489766	FALSE	0.338271	FALSE	No hit	FALSE
RPS27	0.196878	FALSE	0.204058	FALSE	No hit	FALSE
TPM3	-0.0570527	FALSE	-0.365265	FALSE	No hit	FALSE
UBAP2L	-0.0728439	FALSE	0.17073	FALSE	No hit	FALSE
HAX1	0.417877	FALSE	0.249343	FALSE	No hit	FALSE
UBE2Q1	0.0366341	FALSE	0.237528	FALSE	No hit	FALSE
ADAR	0.234318	FALSE	0.527069	FALSE	No hit	FALSE
PMVK	-0.444069	FALSE	-0.160684	FALSE	No hit	FALSE
PBXIP1	0.318074	FALSE	0.415602	FALSE	No hit	FALSE
SHC1	-0.134846	FALSE	0.56153	FALSE	No hit	FALSE
CKS1B	1.82641	TRUE	1.27237	TRUE	Hit in both	FALSE
FLAD1	0.520827	FALSE	0.712424	TRUE	Hit only in Proteome	FALSE
THBS3	-1.38668	TRUE	-0.445603	FALSE	Hit only in Transcriptome	FALSE
MTX1	-0.298665	FALSE	0.0191947	FALSE	No hit	FALSE
GBA	-0.635631	FALSE	-0.818315	TRUE	Hit only in Proteome	FALSE
SCAMP3	-0.271269	FALSE	0.0606411	FALSE	No hit	FALSE
FDPS	-0.0755091	FALSE	-0.0257124	FALSE	No hit	FALSE
MSTO1	0.125473	FALSE	0.396929	FALSE	No hit	FALSE
YY1AP1	0.47783	FALSE	0.376494	FALSE	No hit	FALSE
DAP3	0.600961	FALSE	-0.231718	FALSE	No hit	FALSE
SYT11	-0.471122	FALSE	-1.28307	TRUE	Hit only in Proteome	FALSE
ARHGEF2	0.940735	FALSE	0.927536	TRUE	Hit only in Proteome	FALSE
MEX3A	2.79445	TRUE	1.16479	TRUE	Hit in both	TRUE
LMNA	-1.38219	TRUE	-1.25164	TRUE	Hit in both	FALSE
SLC25A44	0.178325	FALSE	0.740821	TRUE	Hit only in Proteome	FALSE
SMG5	1.30603	TRUE	1.02951	TRUE	Hit in both	FALSE
CCT3	0.683997	FALSE	-0.222807	FALSE	No hit	FALSE
MEF2D	-0.0662069	FALSE	0.670946	TRUE	Hit only in Proteome	FALSE
IQGAP3	0.895688	FALSE	0.162008	FALSE	No hit	FALSE
NAXE	0.535459	FALSE	-0.217882	FALSE	No hit	FALSE
GPATCH4	0.621051	FALSE	0.779426	TRUE	Hit only in Proteome	FALSE
NES	-2.85902	TRUE	-0.407926	FALSE	Hit only in Transcriptome	FALSE
CRABP2	-0.989704	FALSE	-0.54765	FALSE	No hit	FALSE
ISG20L2	0.619224	FALSE	0.393076	FALSE	No hit	FALSE
MRPL24	-0.424335	FALSE	-0.684285	TRUE	Hit only in Proteome	FALSE
HDGF	0.602457	FALSE	0.601914	TRUE	Hit only in Proteome	FALSE
PRCC	0.308382	FALSE	0.617891	TRUE	Hit only in Proteome	FALSE
ARHGEF11	0.250276	FALSE	0.0384945	FALSE	No hit	FALSE
IFI16	-0.0149034	FALSE	-0.190584	FALSE	No hit	FALSE
DUSP23	0.360336	FALSE	0.232905	FALSE	No hit	FALSE
TAGLN2	0.706245	FALSE	0.848485	TRUE	Hit only in Proteome	FALSE
IGSF8	1.17723	TRUE	1.19519	TRUE	Hit in both	FALSE
PEA15	-1.18046	TRUE	-1.15517	TRUE	Hit in both	FALSE
COPA	-0.790362	FALSE	-0.604808	TRUE	Hit only in Proteome	FALSE
NCSTN	-1.24078	TRUE	-1.06998	TRUE	Hit in both	FALSE
PFDN2	-0.396867	FALSE	-0.649969	TRUE	Hit only in Proteome	FALSE
NIT1	-1.13046	TRUE	-0.523363	FALSE	Hit only in Transcriptome	FALSE
UFC1	-1.11846	TRUE	-0.811378	TRUE	Hit in both	FALSE
PPOX	-1.17294	TRUE	-1.51792	TRUE	Hit in both	FALSE
NDUFS2	-1.33443	TRUE	-0.594587	TRUE	Hit in both	FALSE
TOMM40L	-1.26558	TRUE	-1.41374	TRUE	Hit in both	FALSE
DUSP12	0.311887	FALSE	-0.088471	FALSE	No hit	FALSE
ATF6	-0.596555	FALSE	0.183827	FALSE	No hit	FALSE
OLFML2B	-1.56925	TRUE	-1.03478	TRUE	Hit in both	FALSE
UAP1	-0.833663	FALSE	-0.509549	FALSE	No hit	FALSE
DDR2	-1.85488	TRUE	-1.58789	TRUE	Hit in both	FALSE
HSD17B7	-0.847432	FALSE	-0.401977	FALSE	No hit	FALSE
NUF2	-0.24391	FALSE	0.322795	FALSE	No hit	FALSE
MGST3	-1.43247	TRUE	-1.32174	TRUE	Hit in both	FALSE
ALDH9A1	-1.81771	TRUE	-1.32909	TRUE	Hit in both	FALSE
TMCO1	-0.771796	FALSE	0.730257	TRUE	Hit only in Proteome	FALSE
UCK2	-0.863096	FALSE	0.379952	FALSE	No hit	FALSE
POGK	-0.7249	FALSE	-0.508564	FALSE	No hit	FALSE
POU2F1	0.825489	FALSE	0.568846	FALSE	No hit	FALSE
MPZL1	-0.711544	FALSE	-0.950808	TRUE	Hit only in Proteome	FALSE
MPC2	-0.889496	FALSE	-0.474348	FALSE	No hit	FALSE
TIPRL	-0.598883	FALSE	-0.653221	TRUE	Hit only in Proteome	FALSE
ATP1B1	2.07927	TRUE	0.396947	FALSE	Hit only in Transcriptome	FALSE
NME7	-0.186694	FALSE	0.0784298	FALSE	No hit	FALSE
BLZF1	-0.856165	FALSE	-0.440971	FALSE	No hit	FALSE
KIFAP3	-1.73231	TRUE	0.188858	FALSE	Hit only in Transcriptome	FALSE
GORAB	-0.0475798	FALSE	0.0481413	FALSE	No hit	FALSE
PRRX1	-2.33555	TRUE	-1.26263	TRUE	Hit in both	FALSE
FMO3	-2.50485	TRUE	-0.815561	FALSE	Hit only in Transcriptome	FALSE
PRRC2C	0.399855	FALSE	-0.118628	FALSE	No hit	FALSE
VAMP4	-0.0687515	FALSE	0.264255	FALSE	No hit	FALSE
METTL13	0.0253439	FALSE	-0.169719	FALSE	No hit	FALSE
PRDX6	0.457153	FALSE	1.08034	TRUE	Hit only in Proteome	FALSE
DARS2	0.566791	FALSE	0.0447387	FALSE	No hit	FALSE
RC3H1	-0.148658	FALSE	0.343084	FALSE	No hit	FALSE
RABGAP1L	-0.237295	FALSE	0.010094	FALSE	No hit	FALSE
CACYBP	0.473447	FALSE	0.167377	FALSE	No hit	FALSE
MRPS14	-0.252856	FALSE	-0.362535	FALSE	No hit	FALSE
RASAL2	-1.17609	TRUE	-0.508709	FALSE	Hit only in Transcriptome	FALSE
RALGPS2	-0.727331	FALSE	-0.778781	TRUE	Hit only in Proteome	FALSE
FAM20B	-0.0834775	FALSE	-0.375295	FALSE	No hit	FALSE
TOR3A	-0.168121	FALSE	0.449068	FALSE	No hit	FALSE
ABL2	0.390333	FALSE	0.249942	FALSE	No hit	FALSE
SOAT1	0.267015	FALSE	1.19901	TRUE	Hit only in Proteome	FALSE
TOR1AIP2	0.241165	FALSE	0.131719	FALSE	No hit	FALSE
TOR1AIP1	-0.176396	FALSE	0.440209	FALSE	No hit	FALSE
CEP350	0.584222	FALSE	0.460291	FALSE	No hit	FALSE
QSOX1	-1.52198	TRUE	-0.229563	FALSE	Hit only in Transcriptome	FALSE
ACBD6	0.423979	FALSE	-0.322502	FALSE	No hit	FALSE
STX6	-0.495263	FALSE	-0.380808	FALSE	No hit	FALSE
GLUL	-0.53205	FALSE	-0.308184	FALSE	No hit	FALSE
RNASEL	-0.792848	FALSE	-0.535744	FALSE	No hit	FALSE
DHX9	0.516574	FALSE	0.658526	TRUE	Hit only in Proteome	FALSE
LAMC1	-1.45078	TRUE	-0.713819	TRUE	Hit in both	FALSE
SMG7	0.792364	FALSE	0.888851	TRUE	Hit only in Proteome	FALSE
ARPC5	-0.173172	FALSE	-0.367835	FALSE	No hit	FALSE
COLGALT2	0.5096	FALSE	0.436883	FALSE	No hit	FALSE
EDEM3	-0.911106	FALSE	-0.0326814	FALSE	No hit	FALSE
RNF2	0.646951	FALSE	0.556994	FALSE	No hit	FALSE
TRMT1L	0.381394	FALSE	0.868297	TRUE	Hit only in Proteome	FALSE
IVNS1ABP	0.730244	FALSE	0.5643	FALSE	No hit	FALSE
HMCN1	1.98147	TRUE	1.07582	TRUE	Hit in both	FALSE
TPR	-0.108365	FALSE	0.379948	FALSE	No hit	FALSE
ODR4	-0.257814	FALSE	-0.00316225	FALSE	No hit	FALSE
PLA2G4A	-1.08195	TRUE	-0.845768	TRUE	Hit in both	FALSE
UCHL5	0.574288	FALSE	0.41239	FALSE	No hit	FALSE
CDC73	0.18098	FALSE	0.631296	TRUE	Hit only in Proteome	FALSE
NEK7	-2.75262	TRUE	-1.87415	TRUE	Hit in both	FALSE
PTPRC	3.95271	TRUE	0.122904	FALSE	Hit only in Transcriptome	FALSE
ZNF281	0.117276	FALSE	0.985537	TRUE	Hit only in Proteome	FALSE
KIF14	1.18449	TRUE	0.829826	TRUE	Hit in both	FALSE
CAMSAP2	-0.0224451	FALSE	0.0613622	FALSE	No hit	FALSE
TMEM9	0.474475	FALSE	0.548543	FALSE	No hit	FALSE
CSRP1	-0.105285	FALSE	0.0619545	FALSE	No hit	FALSE
NAV1	-0.60806	FALSE	-0.358056	FALSE	No hit	FALSE
IPO9	0.386374	FALSE	-0.19282	FALSE	No hit	FALSE
LMOD1	-0.543747	FALSE	-0.433026	FALSE	No hit	FALSE
RNPEP	-0.095226	FALSE	0.00146181	FALSE	No hit	FALSE
UBE2T	1.3912	TRUE	0.880955	TRUE	Hit in both	FALSE
RABIF	0.305725	FALSE	0.231091	FALSE	No hit	FALSE
KLHL12	0.0562739	FALSE	0.176387	FALSE	No hit	FALSE
CYB5R1	-0.686268	FALSE	-0.365655	FALSE	No hit	FALSE
ATP2B4	-0.729227	FALSE	-1.06314	TRUE	Hit only in Proteome	FALSE
ZC3H11A	-0.470431	FALSE	0.428255	FALSE	No hit	FALSE
RBBP5	0.620722	FALSE	0.626833	TRUE	Hit only in Proteome	FALSE
NUCKS1	-0.367846	FALSE	-1.01727	TRUE	Hit only in Proteome	FALSE
RAB29	-1.39179	TRUE	-1.40473	TRUE	Hit in both	FALSE
SRGAP2	-0.709276	FALSE	-0.198944	FALSE	No hit	FALSE
EIF2D	-1.33217	TRUE	-0.801296	TRUE	Hit in both	FALSE
MAPKAPK2	-0.304129	FALSE	-0.105837	FALSE	No hit	FALSE
PFKFB2	-1.5905	TRUE	-1.40208	TRUE	Hit in both	FALSE
CD55	2.23794	TRUE	-0.0169463	FALSE	Hit only in Transcriptome	FALSE
CD46	-0.359224	FALSE	-0.238054	FALSE	No hit	FALSE
RCOR3	-0.94655	FALSE	0.787867	TRUE	Hit only in Proteome	FALSE
SLC30A1	-0.697647	FALSE	-0.529396	FALSE	No hit	FALSE
INTS7	-0.335433	FALSE	0.0693508	FALSE	No hit	FALSE
DTL	0.128155	FALSE	1.4251	TRUE	Hit only in Proteome	FALSE
PPP2R5A	-1.47696	TRUE	-0.904214	TRUE	Hit in both	FALSE
NSL1	-0.672207	FALSE	0.157501	FALSE	No hit	FALSE
SMYD2	0.599108	FALSE	-0.0420034	FALSE	No hit	FALSE
PTPN14	-0.35715	FALSE	-0.205045	FALSE	No hit	FALSE
CENPF	0.0923879	FALSE	0.712166	TRUE	Hit only in Proteome	FALSE
KCTD3	-0.620213	FALSE	0.081645	FALSE	No hit	FALSE
GPATCH2	-0.200611	FALSE	0.0859973	FALSE	No hit	FALSE
RRP15	0.136581	FALSE	0.470081	FALSE	No hit	FALSE
TGFB2	4.06831	TRUE	3.50319	TRUE	Hit in both	FALSE
LYPLAL1	-1.00141	TRUE	-0.710646	TRUE	Hit in both	FALSE
BPNT1	0.329627	FALSE	0.222815	FALSE	No hit	FALSE
IARS2	-0.050414	FALSE	-0.0415429	FALSE	No hit	FALSE
RAB3GAP2	-0.60473	FALSE	-0.485401	FALSE	No hit	FALSE
MIA3	-0.12767	FALSE	-0.206304	FALSE	No hit	FALSE
AIDA	-0.925535	FALSE	-0.968133	TRUE	Hit only in Proteome	FALSE
BROX	-1.03825	TRUE	-0.589612	TRUE	Hit in both	FALSE
CAPN2	-1.41833	TRUE	-1.37637	TRUE	Hit in both	FALSE
TP53BP2	-0.155817	FALSE	-0.16518	FALSE	No hit	FALSE
FBXO28	-0.347033	FALSE	0.0755401	FALSE	No hit	FALSE
DEGS1	-0.825315	FALSE	-0.365214	FALSE	No hit	FALSE
NVL	-0.481969	FALSE	0.141979	FALSE	No hit	FALSE
WDR26	-1.09769	TRUE	-0.261417	FALSE	Hit only in Transcriptome	FALSE
LBR	0.347957	FALSE	0.57855	FALSE	No hit	FALSE
ENAH	-0.414366	FALSE	-0.497097	FALSE	No hit	FALSE
SRP9	-0.172009	FALSE	0.136548	FALSE	No hit	FALSE
EPHX1	-0.503749	FALSE	-0.492831	FALSE	No hit	FALSE
PYCR2	-1.33683	TRUE	-0.384745	FALSE	Hit only in Transcriptome	FALSE
SDE2	-0.380732	FALSE	-0.0105487	FALSE	No hit	FALSE
ACBD3	-1.23539	TRUE	-0.660695	TRUE	Hit in both	FALSE
PARP1	0.318131	FALSE	0.607909	TRUE	Hit only in Proteome	FALSE
CDC42BPA	-0.150478	FALSE	-0.0898984	FALSE	No hit	FALSE
MRPL55	-0.766132	FALSE	-0.431435	FALSE	No hit	FALSE
GUK1	-1.23665	TRUE	-0.721971	TRUE	Hit in both	FALSE
IBA57	-0.899278	FALSE	-0.443561	FALSE	No hit	FALSE
RAB4A	-0.641202	FALSE	-0.472234	FALSE	No hit	FALSE
NUP133	-0.781998	FALSE	0.284458	FALSE	No hit	FALSE
ABCB10	-0.711165	FALSE	-0.728567	TRUE	Hit only in Proteome	FALSE
TAF5L	-0.112794	FALSE	-0.0661098	FALSE	No hit	FALSE
URB2	-0.302816	FALSE	0.0914339	FALSE	No hit	FALSE
GALNT2	-0.92163	FALSE	-0.628657	TRUE	Hit only in Proteome	FALSE
COG2	-0.99464	FALSE	-0.71271	TRUE	Hit only in Proteome	FALSE
C1orf198	-2.39826	TRUE	-1.75085	TRUE	Hit in both	FALSE
TTC13	-1.26789	TRUE	-0.0980798	FALSE	Hit only in Transcriptome	FALSE
C1orf131	-0.786542	FALSE	0.0827901	FALSE	No hit	FALSE
GNPAT	-0.399375	FALSE	-0.322367	FALSE	No hit	FALSE
EXOC8	-1.42622	TRUE	-0.696646	TRUE	Hit in both	FALSE
EGLN1	0.0525086	FALSE	-0.0357481	FALSE	No hit	FALSE
TSNAX	-1.14179	TRUE	-0.65848	TRUE	Hit in both	FALSE
NTPCR	0.565072	FALSE	0.224132	FALSE	No hit	FALSE
TARBP1	-2.0814	TRUE	-0.732591	TRUE	Hit in both	FALSE
IRF2BP2	-1.4501	TRUE	-0.437036	FALSE	Hit only in Transcriptome	FALSE
TOMM20	-1.16755	TRUE	-0.36602	FALSE	Hit only in Transcriptome	FALSE
RBM34	-0.155463	FALSE	-0.187112	FALSE	No hit	FALSE
ARID4B	-0.46155	FALSE	0.415842	FALSE	No hit	FALSE
GGPS1	-0.783845	FALSE	-0.10564	FALSE	No hit	FALSE
TBCE	-0.437151	FALSE	-0.400422	FALSE	No hit	FALSE
TBCE	-0.960337	FALSE	-0.400422	FALSE	No hit	FALSE
LGALS8	-1.40808	TRUE	-1.08585	TRUE	Hit in both	FALSE
HEATR1	-0.558803	FALSE	0.370189	FALSE	No hit	FALSE
MTR	-0.526898	FALSE	-0.166368	FALSE	No hit	FALSE
FH	-0.879176	FALSE	-0.894002	TRUE	Hit only in Proteome	FALSE
CHML	-0.350786	FALSE	0.069207	FALSE	No hit	FALSE
CEP170	-1.82838	TRUE	-0.793312	TRUE	Hit in both	FALSE
COX20	-0.134806	FALSE	-0.240367	FALSE	No hit	FALSE
HNRNPU	-0.163917	FALSE	-0.203609	FALSE	No hit	FALSE
SMYD3	-1.37016	TRUE	-0.58856	TRUE	Hit in both	FALSE
TFB2M	-0.708544	FALSE	0.160237	FALSE	No hit	FALSE
SCCPDH	-1.26025	TRUE	-0.652665	TRUE	Hit in both	FALSE
AHCTF1	-0.278853	FALSE	0.352795	FALSE	No hit	FALSE
SH3BP5L	-1.46705	TRUE	-0.828131	TRUE	Hit in both	FALSE
ZMYND11	-1.67901	TRUE	-0.249531	FALSE	Hit only in Transcriptome	FALSE
DIP2C	-1.95526	TRUE	-1.2351	TRUE	Hit in both	FALSE
LARP4B	-0.727552	FALSE	-0.167372	FALSE	No hit	FALSE
GTPBP4	-0.576183	FALSE	0.244421	FALSE	No hit	FALSE
IDI1	-0.684385	FALSE	-0.944484	TRUE	Hit only in Proteome	FALSE
WDR37	-1.70856	TRUE	-0.734734	TRUE	Hit in both	FALSE
PFKP	-0.0586038	FALSE	-0.413494	FALSE	No hit	FALSE
PITRM1	-1.11643	TRUE	-0.892399	TRUE	Hit in both	FALSE
AKR1C3	-1.35279	TRUE	-0.830733	TRUE	Hit in both	FALSE
GDI2	-0.968278	FALSE	-1.24627	TRUE	Hit only in Proteome	FALSE
RBM17	-0.126348	FALSE	0.10535	FALSE	No hit	FALSE
PFKFB3	2.05127	TRUE	0.528363	FALSE	Hit only in Transcriptome	FALSE
ITIH2	2.76892	FALSE	-0.081672	FALSE	No hit	FALSE
KIN	-0.856053	FALSE	-0.0443927	FALSE	No hit	FALSE
UPF2	-0.893298	FALSE	-0.0259634	FALSE	No hit	FALSE
DHTKD1	-1.00403	TRUE	-0.508427	FALSE	Hit only in Transcriptome	FALSE
SEC61A2	-0.383813	FALSE	0.0500168	FALSE	No hit	FALSE
NUDT5	-0.826459	FALSE	-0.21559	FALSE	No hit	FALSE
CDC123	-0.773659	FALSE	-0.315931	FALSE	No hit	FALSE
CAMK1D	-1.27521	TRUE	-0.272153	FALSE	Hit only in Transcriptome	FALSE
OPTN	-1.58864	TRUE	-1.87626	TRUE	Hit in both	FALSE
MCM10	-0.147053	FALSE	0.245665	FALSE	No hit	FALSE
PHYH	-2.26532	TRUE	-1.54986	TRUE	Hit in both	FALSE
SEPHS1	0.118219	FALSE	-0.286371	FALSE	No hit	FALSE
PRPF18	-1.26746	TRUE	-0.315119	FALSE	Hit only in Transcriptome	FALSE
FRMD4A	-2.24141	TRUE	-1.33656	TRUE	Hit in both	FALSE
FAM107B	-1.73843	TRUE	-1.74984	TRUE	Hit in both	FALSE
HSPA14	-0.554391	FALSE	-0.234393	FALSE	No hit	FALSE
RPP38	-0.554613	FALSE	-0.0717801	FALSE	No hit	FALSE
NMT2	-1.28911	TRUE	-1.18571	TRUE	Hit in both	FALSE
PTER	-0.182262	FALSE	-0.172362	FALSE	No hit	FALSE
RSU1	-0.82875	FALSE	-0.399422	FALSE	No hit	FALSE
TRDMT1	-0.604292	FALSE	-0.780963	TRUE	Hit only in Proteome	FALSE
VIM	-1.95237	TRUE	-1.79888	TRUE	Hit in both	FALSE
STAM	-1.4489	TRUE	-1.60825	TRUE	Hit in both	FALSE
NSUN6	-0.276755	FALSE	-0.325934	FALSE	No hit	FALSE
PLXDC2	-8.36669e-05	FALSE	-0.25012	FALSE	No hit	FALSE
MLLT10	-0.788277	FALSE	0.938895	TRUE	Hit only in Proteome	FALSE
DNAJC1	-0.349807	FALSE	-0.578345	FALSE	No hit	FALSE
PIP4K2A	-0.773724	FALSE	-0.613123	TRUE	Hit only in Proteome	FALSE
KIAA1217	-0.973322	FALSE	-0.496903	FALSE	No hit	FALSE
ARHGAP21	-1.358	TRUE	-0.526659	FALSE	Hit only in Transcriptome	FALSE
PRTFDC1	-1.48144	TRUE	-0.504754	FALSE	Hit only in Transcriptome	FALSE
THNSL1	-1.24334	TRUE	-0.620242	TRUE	Hit in both	FALSE
APBB1IP	-5.47486	TRUE	-2.73372	TRUE	Hit in both	FALSE
PDSS1	-0.614969	FALSE	-1.16645	TRUE	Hit only in Proteome	FALSE
ABI1	-0.869062	FALSE	-0.862967	TRUE	Hit only in Proteome	FALSE
YME1L1	-0.95086	FALSE	-0.0981947	FALSE	No hit	FALSE
ACBD5	-0.703283	FALSE	-0.353893	FALSE	No hit	FALSE
RAB18	-1.29954	TRUE	-0.981639	TRUE	Hit in both	FALSE
WAC	-0.480656	FALSE	0.0400177	FALSE	No hit	FALSE
SVIL	-1.87637	TRUE	-1.11653	TRUE	Hit in both	FALSE
MTPAP	-0.809321	FALSE	-0.509691	FALSE	No hit	FALSE
ZEB1	-0.387619	FALSE	0.698813	TRUE	Hit only in Proteome	FALSE
ARHGAP12	-1.83032	TRUE	-1.16648	TRUE	Hit in both	FALSE
KIF5B	-0.877911	FALSE	-0.795723	TRUE	Hit only in Proteome	FALSE
ITGB1	-1.88322	TRUE	-1.38539	TRUE	Hit in both	FALSE
NRP1	-2.09922	TRUE	-1.89175	TRUE	Hit in both	FALSE
PARD3	-0.012114	FALSE	0.0502955	FALSE	No hit	FALSE
CUL2	-0.561578	FALSE	-0.558471	FALSE	No hit	FALSE
CCNY	-1.13288	TRUE	-1.22044	TRUE	Hit in both	FALSE
BMS1	0.47262	FALSE	0.409743	FALSE	No hit	FALSE
CSGALNACT2	-0.413458	FALSE	0.173578	FALSE	No hit	FALSE
HNRNPF	-0.331181	FALSE	-0.00025866	FALSE	No hit	FALSE
CXCL12	-1.66408	TRUE	-1.1042	TRUE	Hit in both	FALSE
NCOA4	-0.523375	FALSE	-1.42321	TRUE	Hit only in Proteome	FALSE
MAPK8	1.87436	TRUE	0.942085	TRUE	Hit in both	FALSE
ARHGAP22	-1.246	TRUE	-0.353865	FALSE	Hit only in Transcriptome	FALSE
PARG	-0.168242	FALSE	0.342673	FALSE	No hit	FALSE
PRKG1	-2.17596	TRUE	-1.27486	TRUE	Hit in both	FALSE
CSTF2T	1.14069	TRUE	1.06505	TRUE	Hit in both	FALSE
ZWINT	0.778751	FALSE	1.11386	TRUE	Hit only in Proteome	FALSE
CISD1	-0.583011	FALSE	-0.300501	FALSE	No hit	FALSE
UBE2D1	-0.154252	FALSE	-0.372309	FALSE	No hit	FALSE
TFAM	0.207575	FALSE	-0.124306	FALSE	No hit	FALSE
BICC1	-1.61551	TRUE	-1.33112	TRUE	Hit in both	TRUE
CCDC6	-0.0630486	FALSE	0.0780917	FALSE	No hit	FALSE
ANK3	-4.62352	TRUE	-1.69426	TRUE	Hit in both	FALSE
CDK1	1.02088	TRUE	0.803294	TRUE	Hit in both	FALSE
ARID5B	-1.11202	TRUE	-0.0279634	FALSE	Hit only in Transcriptome	FALSE
ADO	-0.419658	FALSE	0.137891	FALSE	No hit	FALSE
NRBF2	-0.595435	FALSE	-0.132772	FALSE	No hit	FALSE
JMJD1C	-0.121137	FALSE	0.225836	FALSE	No hit	FALSE
REEP3	-1.08638	TRUE	-0.735101	TRUE	Hit in both	FALSE
SIRT1	-0.123854	FALSE	0.503822	FALSE	No hit	FALSE
HERC4	-0.471369	FALSE	-0.344786	FALSE	No hit	FALSE
MYPN	-0.108319	FALSE	0.677352	TRUE	Hit only in Proteome	FALSE
HNRNPH3	0.162719	FALSE	1.3465	TRUE	Hit only in Proteome	FALSE
RUFY2	-0.839531	FALSE	-0.526004	FALSE	No hit	FALSE
CCAR1	0.130229	FALSE	0.39469	FALSE	No hit	FALSE
DDX50	0.0822927	FALSE	0.3955	FALSE	No hit	FALSE
DDX21	0.0200652	FALSE	0.362265	FALSE	No hit	FALSE
VPS26A	-0.372715	FALSE	-0.432087	FALSE	No hit	FALSE
SUPV3L1	0.227354	FALSE	0.0605918	FALSE	No hit	FALSE
HK1	-0.757947	FALSE	-0.911298	TRUE	Hit only in Proteome	FALSE
TSPAN15	4.92441	TRUE	3.24894	TRUE	Hit in both	FALSE
AIFM2	0.487029	FALSE	0.481414	FALSE	No hit	FALSE
SAR1A	-1.07284	TRUE	-0.706666	TRUE	Hit in both	FALSE
PPA1	-0.767358	FALSE	-0.28237	FALSE	No hit	FALSE
PALD1	-0.2763	FALSE	0.152242	FALSE	No hit	FALSE
SGPL1	0.746043	FALSE	0.912371	TRUE	Hit only in Proteome	FALSE
PCBD1	-2.22522	TRUE	-1.70447	TRUE	Hit in both	FALSE
PSAP	-1.50944	TRUE	-1.15551	TRUE	Hit in both	FALSE
CHST3	-0.875762	FALSE	-0.330039	FALSE	No hit	FALSE
ASCC1	-0.0926219	FALSE	-0.134551	FALSE	No hit	FALSE
DNAJB12	-0.328825	FALSE	-0.306034	FALSE	No hit	FALSE
MICU1	-0.92141	FALSE	-0.677936	TRUE	Hit only in Proteome	FALSE
MCU	0.155531	FALSE	-0.667241	TRUE	Hit only in Proteome	FALSE
P4HA1	1.70914	TRUE	1.88782	TRUE	Hit in both	FALSE
ECD	-0.685136	FALSE	-0.108943	FALSE	No hit	FALSE
DNAJC9	0.446955	FALSE	0.715427	TRUE	Hit only in Proteome	FALSE
MRPS16	-0.395312	FALSE	-0.117358	FALSE	No hit	FALSE
ANXA7	-0.734151	FALSE	-0.947323	TRUE	Hit only in Proteome	FALSE
PPP3CB	-0.537858	FALSE	-0.524384	FALSE	No hit	FALSE
SEC24C	-0.13335	FALSE	0.0870715	FALSE	No hit	FALSE
FUT11	-0.204692	FALSE	0.0918988	FALSE	No hit	FALSE
CAMK2G	0.252741	FALSE	0.19896	FALSE	No hit	FALSE
PLAU	-2.89979	TRUE	-1.29665	TRUE	Hit in both	FALSE
VCL	-0.347497	FALSE	-0.635871	TRUE	Hit only in Proteome	FALSE
AP3M1	-0.241895	FALSE	-0.279574	FALSE	No hit	FALSE
ADK	-0.313163	FALSE	-0.203537	FALSE	No hit	FALSE
VDAC2	0.149977	FALSE	-0.358307	FALSE	No hit	FALSE
KCNMA1	-0.471004	FALSE	-0.443919	FALSE	No hit	FALSE
DLG5	0.674104	FALSE	0.268793	FALSE	No hit	FALSE
POLR3A	0.46861	FALSE	0.15975	FALSE	No hit	FALSE
RPS24	0.022577	FALSE	-0.00658439	FALSE	No hit	FALSE
PPIF	1.07851	TRUE	0.557467	FALSE	Hit only in Transcriptome	FALSE
ANXA11	-0.78011	FALSE	-1.20809	TRUE	Hit only in Proteome	FALSE
TSPAN14	-0.152727	FALSE	-0.917357	TRUE	Hit only in Proteome	FALSE
GHITM	0.49239	FALSE	0.413861	FALSE	No hit	FALSE
WAPL	0.463308	FALSE	0.663061	TRUE	Hit only in Proteome	FALSE
GLUD1	-1.20432	TRUE	-1.46497	TRUE	Hit in both	FALSE
MINPP1	-0.826291	FALSE	-0.223724	FALSE	No hit	FALSE
PAPSS2	-1.64715	TRUE	-1.25804	TRUE	Hit in both	FALSE
ATAD1	-0.584185	FALSE	-0.0795963	FALSE	No hit	FALSE
PTEN	-0.52195	FALSE	-0.951889	TRUE	Hit only in Proteome	FALSE
STAMBPL1	-1.55611	TRUE	-0.977172	TRUE	Hit in both	FALSE
FAS	-1.87519	TRUE	-1.641	TRUE	Hit in both	FALSE
LIPA	-0.70251	FALSE	0.0841983	FALSE	No hit	FALSE
IFIT3	-1.05321	TRUE	-1.26582	TRUE	Hit in both	FALSE
IFIT1	-0.156775	FALSE	-0.966976	TRUE	Hit only in Proteome	FALSE
IFIT5	-1.2027	TRUE	-1.11034	TRUE	Hit in both	FALSE
KIF20B	-0.161168	FALSE	0.709964	TRUE	Hit only in Proteome	FALSE
RPP30	-0.258418	FALSE	0.079542	FALSE	No hit	FALSE
BTAF1	-0.441623	FALSE	0.187074	FALSE	No hit	FALSE
IDE	-0.743137	FALSE	-0.594934	TRUE	Hit only in Proteome	FALSE
KIF11	0.376558	FALSE	0.983208	TRUE	Hit only in Proteome	FALSE
EXOC6	-1.22991	TRUE	-0.259284	FALSE	Hit only in Transcriptome	FALSE
MYOF	-1.14161	TRUE	-1.17539	TRUE	Hit in both	FALSE
CEP55	0.582582	FALSE	0.82858	TRUE	Hit only in Proteome	FALSE
NOC3L	-0.27751	FALSE	0.068238	FALSE	No hit	FALSE
HELLS	0.167236	FALSE	0.322706	FALSE	No hit	FALSE
PDLIM1	-0.322606	FALSE	-0.157867	FALSE	No hit	FALSE
SORBS1	3.21277	TRUE	0.259763	FALSE	Hit only in Transcriptome	FALSE
ALDH18A1	-0.538506	FALSE	-0.641951	TRUE	Hit only in Proteome	FALSE
TCTN3	-1.56067	TRUE	-0.239527	FALSE	Hit only in Transcriptome	FALSE
ENTPD1	-1.7469	TRUE	-2.81046	TRUE	Hit in both	FALSE
TM9SF3	-0.869017	FALSE	-0.823733	TRUE	Hit only in Proteome	FALSE
RRP12	-0.228092	FALSE	0.146487	FALSE	No hit	FALSE
PGAM1	0.11349	FALSE	-0.489133	FALSE	No hit	FALSE
MMS19	-0.807195	FALSE	-0.409045	FALSE	No hit	FALSE
UBTD1	-0.957724	FALSE	-0.353842	FALSE	No hit	FALSE
PI4K2A	-1.33058	TRUE	-1.30746	TRUE	Hit in both	FALSE
MARVELD1	-2.32308	TRUE	-1.3214	TRUE	Hit in both	FALSE
GOT1	0.0944912	FALSE	-0.0296943	FALSE	No hit	FALSE
COX15	-0.823205	FALSE	-0.227963	FALSE	No hit	FALSE
DNMBP	-1.03956	TRUE	0.0891858	FALSE	Hit only in Transcriptome	FALSE
ERLIN1	-0.881688	FALSE	-0.84164	TRUE	Hit only in Proteome	FALSE
CHUK	-0.478684	FALSE	-0.240744	FALSE	No hit	FALSE
CWF19L1	-0.0130303	FALSE	0.17173	FALSE	No hit	FALSE
SCD	-0.231406	FALSE	-0.942747	FALSE	No hit	FALSE
HIF1AN	-1.05433	TRUE	-0.583863	FALSE	Hit only in Transcriptome	FALSE
MRPL43	-0.716284	FALSE	-0.250555	FALSE	No hit	FALSE
LZTS2	-1.28072	TRUE	-0.150149	FALSE	Hit only in Transcriptome	FALSE
SFXN3	-1.73637	TRUE	-1.15308	TRUE	Hit in both	FALSE
DPCD	-0.575423	FALSE	-0.581709	FALSE	No hit	FALSE
NPM3	-0.483636	FALSE	0.0736461	FALSE	No hit	FALSE
HPS6	-1.48653	TRUE	-0.520058	FALSE	Hit only in Transcriptome	FALSE
NOLC1	0.0973519	FALSE	0.520199	FALSE	No hit	FALSE
GBF1	-0.84548	FALSE	-0.413215	FALSE	No hit	FALSE
NFKB2	-0.419522	FALSE	-0.0420115	FALSE	No hit	FALSE
ACTR1A	-0.909382	FALSE	-1.09214	TRUE	Hit only in Proteome	FALSE
SUFU	-1.01749	TRUE	0.256296	FALSE	Hit only in Transcriptome	FALSE
ARL3	-0.714271	FALSE	-0.773667	TRUE	Hit only in Proteome	FALSE
SFXN2	-1.41296	TRUE	-0.847021	TRUE	Hit in both	FALSE
NT5C2	-0.450231	FALSE	-0.216344	FALSE	No hit	FALSE
INA	-0.798353	FALSE	-0.139891	FALSE	No hit	FALSE
TAF5	0.432739	FALSE	0.0177117	FALSE	No hit	FALSE
PDCD11	-0.484382	FALSE	0.213598	FALSE	No hit	FALSE
SH3PXD2A	-1.35652	TRUE	-0.203654	FALSE	Hit only in Transcriptome	FALSE
SLK	-0.649114	FALSE	-0.595054	TRUE	Hit only in Proteome	FALSE
GSTO1	-1.59358	TRUE	-1.94496	TRUE	Hit in both	FALSE
ITPRIP	-1.43372	TRUE	-0.511911	FALSE	Hit only in Transcriptome	FALSE
XPNPEP1	-0.898712	FALSE	-0.553784	FALSE	No hit	FALSE
ADD3	-2.85695	TRUE	-1.91098	TRUE	Hit in both	FALSE
SMNDC1	-0.128213	FALSE	0.117074	FALSE	No hit	FALSE
SMC3	0.0566076	FALSE	0.488505	FALSE	No hit	FALSE
PDCD4	-2.23535	TRUE	-1.15637	TRUE	Hit in both	FALSE
SHOC2	-1.28696	TRUE	-1.31796	TRUE	Hit in both	FALSE
ZDHHC6	-0.525867	FALSE	-0.0198665	FALSE	No hit	FALSE
VTI1A	-0.370438	FALSE	-0.285911	FALSE	No hit	FALSE
TCF7L2	0.088628	FALSE	0.20219	FALSE	No hit	FALSE
CASP7	-0.176335	FALSE	-0.125085	FALSE	No hit	FALSE
NHLRC2	-0.528618	FALSE	-0.217257	FALSE	No hit	FALSE
CCDC186	-0.877264	FALSE	-0.418534	FALSE	No hit	FALSE
ABLIM1	-1.07296	TRUE	-0.572743	FALSE	Hit only in Transcriptome	FALSE
TRUB1	-0.622696	FALSE	-0.324204	FALSE	No hit	FALSE
HSPA12A	-2.2344	TRUE	-1.67117	TRUE	Hit in both	FALSE
SHTN1	2.16313	TRUE	0.631524	TRUE	Hit in both	FALSE
PDZD8	-0.0790633	FALSE	-0.132535	FALSE	No hit	FALSE
CACUL1	-0.952379	FALSE	-0.575163	FALSE	No hit	FALSE
EIF3A	-0.990023	FALSE	-0.594804	TRUE	Hit only in Proteome	FALSE
SFXN4	-0.0974754	FALSE	-0.269592	FALSE	No hit	FALSE
PRDX3	-0.425865	FALSE	-0.499667	FALSE	No hit	FALSE
RGS10	-1.23359	TRUE	-0.313608	FALSE	Hit only in Transcriptome	FALSE
TIAL1	-0.231402	FALSE	-0.304914	FALSE	No hit	FALSE
BAG3	-1.28847	TRUE	0.0231081	FALSE	Hit only in Transcriptome	FALSE
INPP5F	-1.09683	TRUE	-0.113257	FALSE	Hit only in Transcriptome	FALSE
MCMBP	-0.164595	FALSE	0.035362	FALSE	No hit	FALSE
SEC23IP	-0.485275	FALSE	-0.520971	FALSE	No hit	FALSE
WDR11	-0.90483	FALSE	0.254956	FALSE	No hit	FALSE
NSMCE4A	-0.306245	FALSE	0.407021	FALSE	No hit	FALSE
TACC2	-0.195924	FALSE	-0.213254	FALSE	No hit	FALSE
HTRA1	-1.9027	TRUE	-1.03707	FALSE	Hit only in Transcriptome	FALSE
ACADSB	-0.893588	FALSE	-1.20177	TRUE	Hit only in Proteome	FALSE
BUB3	-0.296689	FALSE	0.603916	TRUE	Hit only in Proteome	FALSE
OAT	-1.48214	TRUE	-0.644023	TRUE	Hit in both	FALSE
CTBP2	-0.150132	FALSE	-0.00848795	FALSE	No hit	FALSE
EDRF1	0.0859644	FALSE	0.495835	FALSE	No hit	FALSE
BCCIP	-0.0139465	FALSE	0.160701	FALSE	No hit	FALSE
ADAM12	-1.35052	TRUE	-1.41474	TRUE	Hit in both	FALSE
DOCK1	-0.801551	FALSE	-0.337392	FALSE	No hit	FALSE
MKI67	0.806766	FALSE	0.996629	TRUE	Hit only in Proteome	FALSE
MGMT	-1.70453	TRUE	-0.468946	FALSE	Hit only in Transcriptome	FALSE
GLRX3	-0.455754	FALSE	-0.329853	FALSE	No hit	FALSE
PPP2R2D	-0.384013	FALSE	-0.0399441	FALSE	No hit	FALSE
TUBGCP2	0.462286	FALSE	0.60205	TRUE	Hit only in Proteome	FALSE
ECHS1	0.632469	FALSE	0.16925	FALSE	No hit	FALSE
BET1L	-0.83391	FALSE	-0.677445	TRUE	Hit only in Proteome	FALSE
RIC8A	-0.359135	FALSE	0.0595444	FALSE	No hit	FALSE
PSMD13	-0.497517	FALSE	-0.0469255	FALSE	No hit	FALSE
PTDSS2	-0.830402	FALSE	-0.340053	FALSE	No hit	FALSE
RNH1	-2.10484	TRUE	-2.67275	TRUE	Hit in both	TRUE
HRAS	0.0622109	FALSE	-0.781659	TRUE	Hit only in Proteome	FALSE
PHRF1	-0.504879	FALSE	-0.0929731	FALSE	No hit	FALSE
EPS8L2	-4.26212	TRUE	-1.55928	TRUE	Hit in both	FALSE
TALDO1	-0.408186	FALSE	-0.452682	FALSE	No hit	FALSE
SLC25A22	-1.03866	TRUE	-0.593432	TRUE	Hit in both	FALSE
RPLP2	-0.573307	FALSE	-0.786344	TRUE	Hit only in Proteome	FALSE
CD151	-1.40168	TRUE	-2.49369	TRUE	Hit in both	FALSE
TSPAN4	-2.22528	TRUE	-2.61295	TRUE	Hit in both	FALSE
CHID1	-0.762064	FALSE	-0.28767	FALSE	No hit	FALSE
AP2A2	-0.565299	FALSE	-0.439159	FALSE	No hit	FALSE
TOLLIP	-1.12943	TRUE	-1.09503	TRUE	Hit in both	FALSE
MOB2	-0.176259	FALSE	0.152411	FALSE	No hit	FALSE
CTSD	-1.06264	TRUE	-0.762333	TRUE	Hit in both	FALSE
MRPL23	-0.677365	FALSE	-0.256405	FALSE	No hit	FALSE
CD81	-1.29239	TRUE	-0.869333	TRUE	Hit in both	FALSE
NAP1L4	-0.511551	FALSE	-0.257566	FALSE	No hit	FALSE
OSBPL5	-0.776868	FALSE	-0.505248	FALSE	No hit	FALSE
NUP98	-0.155943	FALSE	0.313682	FALSE	No hit	FALSE
RHOG	-0.919183	FALSE	-1.40934	TRUE	Hit only in Proteome	FALSE
STIM1	0.207876	FALSE	0.156944	FALSE	No hit	FALSE
RRM1	0.00956808	FALSE	-0.0310368	FALSE	No hit	FALSE
TRIM21	-1.18764	TRUE	-0.88824	TRUE	Hit in both	FALSE
TRIM5	-1.11671	TRUE	-0.0569351	FALSE	Hit only in Transcriptome	FALSE
TRIM22	-4.53254	TRUE	-1.77778	TRUE	Hit in both	FALSE
TRIM3	-1.09066	TRUE	-0.71257	TRUE	Hit in both	FALSE
ARFIP2	-0.762419	FALSE	-1.12436	TRUE	Hit only in Proteome	FALSE
RRP8	-0.272931	FALSE	0.0607638	FALSE	No hit	FALSE
ILK	0.618516	FALSE	-0.482084	FALSE	No hit	FALSE
TAF10	-0.4369	FALSE	0.605378	TRUE	Hit only in Proteome	FALSE
TPP1	-1.70122	TRUE	-0.479893	FALSE	Hit only in Transcriptome	FALSE
MRPL17	-0.473475	FALSE	-0.150651	FALSE	No hit	FALSE
NLRP10	-3.16174	TRUE	-1.3383	TRUE	Hit in both	FALSE
EIF3F	-1.26333	TRUE	-0.0566855	FALSE	Hit only in Transcriptome	FALSE
RPL27A	-0.957414	FALSE	-0.674179	TRUE	Hit only in Proteome	FALSE
TMEM9B	-1.18576	TRUE	0.421041	FALSE	Hit only in Transcriptome	FALSE
TMEM41B	-0.334042	FALSE	-0.0615059	FALSE	No hit	FALSE
IPO7	-0.895743	FALSE	-0.253829	FALSE	No hit	FALSE
SWAP70	-1.09151	TRUE	-0.752329	TRUE	Hit in both	FALSE
SBF2	-0.646384	FALSE	-0.734771	TRUE	Hit only in Proteome	FALSE
CTR9	-0.744891	FALSE	0.0627521	FALSE	No hit	FALSE
EIF4G2	0.0164085	FALSE	0.349616	FALSE	No hit	FALSE
USP47	-2.23395	TRUE	-1.31396	TRUE	Hit in both	FALSE
MICAL2	-1.22837	TRUE	-0.514669	FALSE	Hit only in Transcriptome	FALSE
PARVA	-1.28091	TRUE	-0.63432	TRUE	Hit in both	FALSE
TEAD1	-0.109818	FALSE	0.0184626	FALSE	No hit	FALSE
FAR1	-0.532998	FALSE	-0.274938	FALSE	No hit	FALSE
RRAS2	-0.386483	FALSE	-0.642095	TRUE	Hit only in Proteome	FALSE
COPB1	-0.469543	FALSE	-0.657365	TRUE	Hit only in Proteome	FALSE
PSMA1	0.00484739	FALSE	-0.190407	FALSE	No hit	FALSE
RPS13	-0.481147	FALSE	0.00958237	FALSE	No hit	FALSE
PIK3C2A	-0.0721277	FALSE	0.218966	FALSE	No hit	FALSE
SAAL1	0.294328	FALSE	0.533123	FALSE	No hit	FALSE
HPS5	-0.810635	FALSE	-0.695466	TRUE	Hit only in Proteome	FALSE
GTF2H1	-0.779731	FALSE	-0.424829	FALSE	No hit	FALSE
LDHA	-0.112921	FALSE	-0.148287	FALSE	No hit	FALSE
TSG101	-0.382482	FALSE	-0.327515	FALSE	No hit	FALSE
UEVLD	-0.171496	FALSE	-0.316589	FALSE	No hit	FALSE
SPTY2D1	-1.13821	TRUE	-0.166395	FALSE	Hit only in Transcriptome	FALSE
HTATIP2	-0.657922	FALSE	-0.214629	FALSE	No hit	FALSE
PRMT3	0.0460434	FALSE	-0.178355	FALSE	No hit	FALSE
SVIP	-1.31777	TRUE	-0.371401	FALSE	Hit only in Transcriptome	FALSE
LIN7C	-0.842175	FALSE	0.4364	FALSE	No hit	FALSE
ARL14EP	-1.35998	TRUE	0.151957	FALSE	Hit only in Transcriptome	FALSE
RCN1	-0.770505	FALSE	-0.254526	FALSE	No hit	FALSE
EIF3M	-0.284029	FALSE	-0.283319	FALSE	No hit	FALSE
QSER1	0.0918541	FALSE	0.383987	FALSE	No hit	FALSE
TCP11L1	-0.370454	FALSE	-0.198714	FALSE	No hit	FALSE
CSTF3	-0.417738	FALSE	0.190069	FALSE	No hit	FALSE
CD59	-2.11919	TRUE	-3.06816	TRUE	Hit in both	FALSE
FBXO3	-0.570445	FALSE	0.0695494	FALSE	No hit	FALSE
CAPRIN1	-0.845851	FALSE	-0.597413	TRUE	Hit only in Proteome	FALSE
NAT10	-0.44428	FALSE	-0.0635072	FALSE	No hit	FALSE
CAT	-0.42781	FALSE	-0.09949	FALSE	No hit	FALSE
APIP	0.32297	FALSE	0.265614	FALSE	No hit	FALSE
PDHX	-0.210604	FALSE	-0.225083	FALSE	No hit	FALSE
CD44	-0.869577	FALSE	-1.00704	TRUE	Hit only in Proteome	FALSE
COMMD9	-0.659737	FALSE	-0.888352	TRUE	Hit only in Proteome	FALSE
TRAF6	-0.4335	FALSE	-0.14305	FALSE	No hit	FALSE
API5	-0.560881	FALSE	0.0373692	FALSE	No hit	FALSE
TTC17	0.106066	FALSE	0.183783	FALSE	No hit	FALSE
HSD17B12	-0.713778	FALSE	-0.600046	TRUE	Hit only in Proteome	FALSE
ALKBH3	-0.281923	FALSE	-0.689143	TRUE	Hit only in Proteome	FALSE
EXT2	-0.0526404	FALSE	0.357606	FALSE	No hit	FALSE
CD82	0.281537	FALSE	-1.10523	TRUE	Hit only in Proteome	FALSE
PEX16	-0.524315	FALSE	-0.455577	FALSE	No hit	FALSE
PHF21A	-0.241759	FALSE	0.110262	FALSE	No hit	FALSE
DGKZ	0.0377341	FALSE	0.081111	FALSE	No hit	FALSE
ATG13	-0.455523	FALSE	0.0869424	FALSE	No hit	FALSE
ARHGAP1	-2.04966	TRUE	-1.53758	TRUE	Hit in both	FALSE
CKAP5	0.382165	FALSE	0.0643977	FALSE	No hit	FALSE
ARFGAP2	-0.779232	FALSE	-0.447245	FALSE	No hit	FALSE
PACSIN3	0.632019	FALSE	0.302735	FALSE	No hit	FALSE
DDB2	-1.36672	TRUE	-0.840716	TRUE	Hit in both	FALSE
ACP2	-0.41851	FALSE	-0.395956	FALSE	No hit	FALSE
MADD	-0.437172	FALSE	-0.0668114	FALSE	No hit	FALSE
PSMC3	-0.161184	FALSE	0.0992011	FALSE	No hit	FALSE
CELF1	-0.352995	FALSE	0.245095	FALSE	No hit	FALSE
NDUFS3	-0.322523	FALSE	-0.287362	FALSE	No hit	FALSE
KBTBD4	-1.01075	TRUE	-0.755038	TRUE	Hit in both	FALSE
MTCH2	-0.564327	FALSE	-0.346342	FALSE	No hit	FALSE
FNBP4	-0.251739	FALSE	0.345049	FALSE	No hit	FALSE
NUP160	0.303222	FALSE	0.385687	FALSE	No hit	FALSE
PTPRJ	1.4257	TRUE	0.79294	TRUE	Hit in both	FALSE
TNKS1BP1	-1.27591	TRUE	0.0158454	FALSE	Hit only in Transcriptome	FALSE
SSRP1	0.667993	FALSE	0.589094	TRUE	Hit only in Proteome	FALSE
SLC43A3	-0.338479	FALSE	-0.131411	FALSE	No hit	FALSE
CLP1	-0.0353738	FALSE	0.477529	FALSE	No hit	FALSE
ZDHHC5	-0.0218674	FALSE	0.230339	FALSE	No hit	FALSE
TMX2	0.231584	FALSE	-0.699731	FALSE	No hit	FALSE
CTNND1	-0.00665049	FALSE	-0.0216698	FALSE	No hit	FALSE
LPXN	-0.977848	FALSE	-1.19435	TRUE	Hit only in Proteome	FALSE
FAM111B	0.242639	FALSE	0.185256	FALSE	No hit	FALSE
FAM111A	0.286028	FALSE	0.139058	FALSE	No hit	FALSE
OSBP	0.0113591	FALSE	0.101969	FALSE	No hit	FALSE
PATL1	0.741713	FALSE	0.197027	FALSE	No hit	FALSE
MRPL16	-0.181101	FALSE	-0.517546	FALSE	No hit	FALSE
CCDC86	0.659795	FALSE	0.819882	TRUE	Hit only in Proteome	FALSE
PRPF19	0.20417	FALSE	0.284636	FALSE	No hit	FALSE
TMEM109	-0.235779	FALSE	0.367652	FALSE	No hit	FALSE
DDB1	-0.533014	FALSE	-0.237457	FALSE	No hit	FALSE
TKFC	-1.14927	TRUE	-0.470061	FALSE	Hit only in Transcriptome	FALSE
CPSF7	0.380195	FALSE	0.0367649	FALSE	No hit	FALSE
FEN1	1.04309	TRUE	0.833008	TRUE	Hit in both	FALSE
FADS2	-0.0702771	FALSE	-0.363731	FALSE	No hit	FALSE
FADS1	0.541797	FALSE	0.323371	FALSE	No hit	FALSE
FADS3	-0.723761	FALSE	-0.158773	FALSE	No hit	FALSE
FTH1	-1.25841	TRUE	-1.63492	TRUE	Hit in both	FALSE
INCENP	0.763727	FALSE	0.917867	TRUE	Hit only in Proteome	FALSE
AHNAK	-0.524859	FALSE	-0.481805	FALSE	No hit	FALSE
TUT1	0.249293	FALSE	0.973373	TRUE	Hit only in Proteome	FALSE
MTA2	0.608357	FALSE	0.46621	FALSE	No hit	FALSE
EML3	-1.12135	TRUE	-0.706761	TRUE	Hit in both	FALSE
B3GAT3	-0.191387	FALSE	-0.371836	FALSE	No hit	FALSE
GANAB	0.141222	FALSE	0.15822	FALSE	No hit	FALSE
INTS5	-0.550431	FALSE	0.500947	FALSE	No hit	FALSE
C11orf98	0.531231	FALSE	0.124556	FALSE	No hit	FALSE
UBXN1	-0.109452	FALSE	0.141819	FALSE	No hit	FALSE
HNRNPUL2	0.258185	FALSE	0.176424	FALSE	No hit	FALSE
TTC9C	0.652821	FALSE	0.707632	TRUE	Hit only in Proteome	FALSE
POLR2G	0.326768	FALSE	-0.00425817	FALSE	No hit	FALSE
TAF6L	0.0889409	FALSE	-0.326457	FALSE	No hit	FALSE
TMEM223	0.0866285	FALSE	-0.113427	FALSE	No hit	FALSE
NXF1	-0.288148	FALSE	0.243541	FALSE	No hit	FALSE
STX5	0.267495	FALSE	0.193168	FALSE	No hit	FALSE
WDR74	1.04131	TRUE	0.487601	FALSE	Hit only in Transcriptome	FALSE
SLC3A2	1.32592	TRUE	1.08062	TRUE	Hit in both	FALSE
ATL3	-0.410645	FALSE	-0.54808	FALSE	No hit	FALSE
RTN3	0.324536	FALSE	0.186316	FALSE	No hit	FALSE
MARK2	0.595682	FALSE	0.358351	FALSE	No hit	FALSE
RCOR2	2.39811	TRUE	0.257633	FALSE	Hit only in Transcriptome	FALSE
OTUB1	0.360953	FALSE	-0.0202402	FALSE	No hit	FALSE
MACROD1	0.590175	FALSE	0.183456	FALSE	No hit	FALSE
STIP1	0.822701	FALSE	0.195954	FALSE	No hit	FALSE
FKBP2	0.683789	FALSE	-0.0622745	FALSE	No hit	FALSE
PLCB3	-0.0610054	FALSE	-0.114481	FALSE	No hit	FALSE
BAD	0.368185	FALSE	0.662462	FALSE	No hit	FALSE
PRDX5	-0.547397	FALSE	-0.0743901	FALSE	No hit	FALSE
RPS6KA4	0.52889	FALSE	0.476687	FALSE	No hit	FALSE
SF1	0.182364	FALSE	0.0740866	FALSE	No hit	FALSE
MAP4K2	0.12989	FALSE	-0.298421	FALSE	No hit	FALSE
MEN1	-0.643495	FALSE	0.618265	TRUE	Hit only in Proteome	FALSE
EHD1	-0.821941	FALSE	-0.557932	FALSE	No hit	FALSE
ATG2A	-0.39499	FALSE	0.00289733	FALSE	No hit	FALSE
PPP2R5B	0.0201622	FALSE	0.307011	FALSE	No hit	FALSE
SNX15	0.567029	FALSE	0.562543	FALSE	No hit	FALSE
CDCA5	1.08142	TRUE	0.485139	FALSE	Hit only in Transcriptome	FALSE
ZFPL1	0.0202704	FALSE	-0.278046	FALSE	No hit	FALSE
VPS51	-0.163698	FALSE	-0.614162	TRUE	Hit only in Proteome	FALSE
FAU	0.154303	FALSE	-0.0690076	FALSE	No hit	FALSE
SYVN1	0.112567	FALSE	-0.111112	FALSE	No hit	FALSE
MRPL49	0.421986	FALSE	0.00397328	FALSE	No hit	FALSE
CAPN1	-1.00912	TRUE	-0.987813	TRUE	Hit in both	FALSE
POLA2	0.623441	FALSE	0.714964	TRUE	Hit only in Proteome	FALSE
DPF2	0.0460467	FALSE	1.01559	TRUE	Hit only in Proteome	FALSE
FRMD8	-1.29419	TRUE	-0.890508	TRUE	Hit in both	FALSE
SCYL1	-0.231696	FALSE	-0.478324	FALSE	No hit	FALSE
EHBP1L1	-1.54573	TRUE	-0.593353	TRUE	Hit in both	FALSE
SIPA1	0.181927	FALSE	-0.185556	FALSE	No hit	FALSE
RELA	0.18847	FALSE	-0.684562	FALSE	No hit	FALSE
CFL1	-0.0306672	FALSE	-0.609521	FALSE	No hit	FALSE
MUS81	0.430047	FALSE	0.977129	TRUE	Hit only in Proteome	FALSE
FIBP	-0.677807	FALSE	-0.432999	FALSE	No hit	FALSE
C11orf68	-1.22183	TRUE	-0.556789	FALSE	Hit only in Transcriptome	FALSE
DRAP1	-0.769724	FALSE	0.455687	FALSE	No hit	FALSE
SART1	0.217423	FALSE	0.24437	FALSE	No hit	FALSE
EIF1AD	0.527086	FALSE	0.573074	FALSE	No hit	FALSE
SF3B2	0.09485	FALSE	0.281718	FALSE	No hit	FALSE
PACS1	-0.0521247	FALSE	-0.361649	FALSE	No hit	FALSE
KLC2	0.828174	FALSE	0.076161	FALSE	No hit	FALSE
RAB1B	-0.43017	FALSE	-0.313411	FALSE	No hit	FALSE
YIF1A	-0.566653	FALSE	-0.198361	FALSE	No hit	FALSE
CD248	-5.28343	TRUE	-3.57036	TRUE	Hit in both	FALSE
RIN1	-1.98925	TRUE	-0.862266	TRUE	Hit in both	FALSE
B4GAT1	-0.923997	FALSE	-0.529825	FALSE	No hit	FALSE
MRPL11	-0.0563892	FALSE	-0.703748	TRUE	Hit only in Proteome	FALSE
DPP3	0.124605	FALSE	1.0426	TRUE	Hit only in Proteome	FALSE
CCS	-0.648419	FALSE	-0.48216	FALSE	No hit	FALSE
RBM14	0.00125959	FALSE	0.53886	FALSE	No hit	TRUE
RBM4B	-0.0993971	FALSE	0.637657	FALSE	No hit	FALSE
SPTBN2	2.94683	TRUE	0.208486	FALSE	Hit only in Transcriptome	FALSE
PC	-0.843713	FALSE	-0.771108	TRUE	Hit only in Proteome	FALSE
KDM2A	-0.0954131	FALSE	0.937496	TRUE	Hit only in Proteome	FALSE
SSH3	-0.337656	FALSE	-0.233911	FALSE	No hit	FALSE
PPP1CA	0.227499	FALSE	0.132263	FALSE	No hit	FALSE
CORO1B	-0.787938	FALSE	-0.943351	TRUE	Hit only in Proteome	FALSE
AIP	-0.112749	FALSE	-0.064949	FALSE	No hit	FALSE
GSTP1	0.245127	FALSE	-0.0803449	FALSE	No hit	FALSE
NDUFV1	-0.48303	FALSE	-0.809158	TRUE	Hit only in Proteome	FALSE
ALDH3B1	-2.63628	TRUE	-2.25113	TRUE	Hit in both	FALSE
NDUFS8	0.0301377	FALSE	-0.693578	TRUE	Hit only in Proteome	FALSE
TCIRG1	-1.42377	TRUE	-1.49942	TRUE	Hit in both	FALSE
CHKA	1.51349	TRUE	0.352007	FALSE	Hit only in Transcriptome	FALSE
PPP6R3	0.282194	FALSE	-0.0943868	FALSE	No hit	FALSE
CPT1A	-0.66437	FALSE	-0.442714	FALSE	No hit	FALSE
MRPL21	0.712363	FALSE	-0.534622	FALSE	No hit	FALSE
IGHMBP2	0.243972	FALSE	0.365489	FALSE	No hit	FALSE
FADD	-0.41896	FALSE	-0.647316	TRUE	Hit only in Proteome	FALSE
PPFIA1	-0.234771	FALSE	-0.242974	FALSE	No hit	FALSE
CTTN	-1.33114	TRUE	-0.771569	TRUE	Hit in both	FALSE
DHCR7	0.553367	FALSE	0.527092	FALSE	No hit	FALSE
NADSYN1	-0.6952	FALSE	0.00946259	FALSE	No hit	FALSE
NUMA1	0.119815	FALSE	0.620359	TRUE	Hit only in Proteome	FALSE
LAMTOR1	-0.482519	FALSE	-0.831444	TRUE	Hit only in Proteome	FALSE
INPPL1	0.177354	FALSE	0.262274	FALSE	No hit	FALSE
CLPB	0.521143	FALSE	-0.259874	FALSE	No hit	FALSE
ARAP1	-1.22794	TRUE	-0.218852	FALSE	Hit only in Transcriptome	FALSE
FCHSD2	-0.70787	FALSE	-0.388935	FALSE	No hit	FALSE
ARHGEF17	-0.998021	FALSE	-0.699575	TRUE	Hit only in Proteome	FALSE
RAB6A	0.101988	FALSE	0.0967235	FALSE	No hit	FALSE
MRPL48	0.500113	FALSE	-0.41537	FALSE	No hit	FALSE
PAAF1	-0.152447	FALSE	-0.0287804	FALSE	No hit	FALSE
PPME1	2.24498	TRUE	1.76553	TRUE	Hit in both	FALSE
P4HA3	0.344677	FALSE	1.31958	TRUE	Hit only in Proteome	FALSE
PGM2L1	1.80866	TRUE	1.46641	TRUE	Hit in both	FALSE
POLD3	0.54847	FALSE	0.296336	FALSE	No hit	FALSE
RNF169	-0.31473	FALSE	0.111783	FALSE	No hit	FALSE
SPCS2	-0.0519104	FALSE	-0.0967825	FALSE	No hit	FALSE
ARRB1	-0.494815	FALSE	-0.258431	FALSE	No hit	FALSE
RPS3	-0.219491	FALSE	-0.445862	FALSE	No hit	FALSE
SERPINH1	0.203488	FALSE	0.593546	TRUE	Hit only in Proteome	FALSE
UVRAG	-0.368266	FALSE	-0.326806	FALSE	No hit	FALSE
THAP12	0.190366	FALSE	-0.164518	FALSE	No hit	FALSE
EMSY	0.54021	FALSE	0.813128	TRUE	Hit only in Proteome	FALSE
LRRC32	-3.85217	TRUE	-2.93696	TRUE	Hit in both	FALSE
CAPN5	-0.405234	FALSE	-0.394823	FALSE	No hit	FALSE
PAK1	0.398575	FALSE	1.25353	TRUE	Hit only in Proteome	FALSE
CLNS1A	0.618214	FALSE	0.409364	FALSE	No hit	FALSE
RSF1	0.166219	FALSE	0.709417	TRUE	Hit only in Proteome	FALSE
AAMDC	0.195469	FALSE	0.165959	FALSE	No hit	FALSE
INTS4	0.373952	FALSE	0.0497166	FALSE	No hit	FALSE
NDUFC2	0.0234501	FALSE	-0.280851	FALSE	No hit	FALSE
ALG8	0.0291536	FALSE	-0.0528837	FALSE	No hit	FALSE
NARS2	0.4162	FALSE	0.118441	FALSE	No hit	FALSE
PRCP	0.0147729	FALSE	-0.125978	FALSE	No hit	FALSE
RAB30	0.193269	FALSE	0.01239	FALSE	No hit	FALSE
PCF11	0.069824	FALSE	-0.0278305	FALSE	No hit	FALSE
CCDC90B	0.102848	FALSE	-0.511969	FALSE	No hit	FALSE
TMEM126A	0.189423	FALSE	0.096176	FALSE	No hit	FALSE
SYTL2	1.279	TRUE	1.03469	TRUE	Hit in both	FALSE
PICALM	0.0975715	FALSE	0.0216485	FALSE	No hit	FALSE
EED	0.428085	FALSE	0.78163	TRUE	Hit only in Proteome	FALSE
PRSS23	-0.761244	FALSE	-1.8153	TRUE	Hit only in Proteome	FALSE
CTSC	-2.0515	TRUE	0.104323	FALSE	Hit only in Transcriptome	FALSE
CHORDC1	0.46829	FALSE	0.427086	FALSE	No hit	FALSE
C11orf54	-0.495743	FALSE	-0.913883	TRUE	Hit only in Proteome	FALSE
MED17	0.471213	FALSE	0.368911	FALSE	No hit	FALSE
PANX1	0.315001	FALSE	1.12471	TRUE	Hit only in Proteome	FALSE
AMOTL1	-1.64307	TRUE	-1.06202	TRUE	Hit in both	FALSE
CWC15	-0.150387	FALSE	0.552329	FALSE	No hit	FALSE
ENDOD1	-2.61861	TRUE	-2.03382	TRUE	Hit in both	FALSE
FAM76B	0.418746	FALSE	0.560215	FALSE	No hit	FALSE
MTMR2	0.362638	FALSE	0.430649	FALSE	No hit	FALSE
MAML2	-0.0513995	FALSE	0.35518	FALSE	No hit	FALSE
YAP1	-0.0865226	FALSE	-0.539416	FALSE	No hit	FALSE
BIRC2	1.10181	TRUE	0.617193	TRUE	Hit in both	FALSE
MMP1	-3.6667	TRUE	0.213158	FALSE	Hit only in Transcriptome	FALSE
DCUN1D5	0.279112	FALSE	0.863111	TRUE	Hit only in Proteome	FALSE
DYNC2H1	-1.47594	TRUE	-0.839263	TRUE	Hit in both	FALSE
CASP4	-0.0703593	FALSE	0.239171	FALSE	No hit	FALSE
CASP1	-0.899189	FALSE	-0.946583	TRUE	Hit only in Proteome	FALSE
AASDHPPT	0.468964	FALSE	0.81654	TRUE	Hit only in Proteome	FALSE
CWF19L2	-0.100876	FALSE	0.462455	FALSE	No hit	FALSE
SLC35F2	3.58255	TRUE	1.23536	TRUE	Hit in both	FALSE
CUL5	0.110574	FALSE	0.222079	FALSE	No hit	FALSE
ACAT1	-0.726989	FALSE	-1.06877	TRUE	Hit only in Proteome	FALSE
NPAT	0.674077	FALSE	1.04951	TRUE	Hit only in Proteome	FALSE
ATM	-0.595794	FALSE	-0.00523268	FALSE	No hit	FALSE
DDX10	0.902801	FALSE	0.682035	TRUE	Hit only in Proteome	FALSE
RDX	0.619227	FALSE	0.0268841	FALSE	No hit	FALSE
PPP2R1B	0.845007	FALSE	0.926139	TRUE	Hit only in Proteome	FALSE
CRYAB	-3.91592	TRUE	-2.65089	TRUE	Hit in both	FALSE
DIXDC1	0.0464767	FALSE	0.281887	FALSE	No hit	FALSE
DLAT	0.102707	FALSE	-0.123049	FALSE	No hit	FALSE
IL18	1.21934	FALSE	-0.496102	FALSE	No hit	FALSE
PTS	0.446169	FALSE	1.1356	TRUE	Hit only in Proteome	FALSE
NCAM1	5.76297	TRUE	2.69187	TRUE	Hit in both	FALSE
ZW10	0.612672	FALSE	0.229611	FALSE	No hit	FALSE
USP28	0.485685	FALSE	0.708848	TRUE	Hit only in Proteome	FALSE
NNMT	-0.430424	FALSE	-0.383946	FALSE	No hit	FALSE
RBM7	0.29199	FALSE	0.160991	FALSE	No hit	FALSE
REXO2	-0.525946	FALSE	-0.289052	FALSE	No hit	FALSE
CADM1	1.23815	TRUE	0.868012	TRUE	Hit in both	FALSE
BUD13	0.512657	FALSE	0.410805	FALSE	No hit	FALSE
ZPR1	0.675723	FALSE	0.628891	TRUE	Hit only in Proteome	FALSE
SIK3	-0.0483234	FALSE	-0.0406427	FALSE	No hit	FALSE
PAFAH1B2	-0.128033	FALSE	-0.179738	FALSE	No hit	FALSE
TAGLN	-1.2164	TRUE	-0.731298	TRUE	Hit in both	FALSE
RNF214	-0.0193122	FALSE	-0.0564817	FALSE	No hit	FALSE
BACE1	-0.342819	FALSE	-1.62201	TRUE	Hit only in Proteome	FALSE
UBE4A	-0.0351343	FALSE	-0.191358	FALSE	No hit	FALSE
KMT2A	0.709801	FALSE	0.770743	TRUE	Hit only in Proteome	FALSE
ARCN1	-0.292822	FALSE	-0.784765	TRUE	Hit only in Proteome	FALSE
PHLDB1	-1.19538	TRUE	-0.576094	FALSE	Hit only in Transcriptome	FALSE
DDX6	-0.617706	FALSE	-0.48413	FALSE	No hit	FALSE
BCL9L	-0.370273	FALSE	0.0995443	FALSE	No hit	FALSE
RPS25	-0.272606	FALSE	-0.0882913	FALSE	No hit	FALSE
TRAPPC4	-0.694869	FALSE	-0.125524	FALSE	No hit	FALSE
SLC37A4	-0.504208	FALSE	-0.0431144	FALSE	No hit	FALSE
HYOU1	1.27801	TRUE	1.09074	TRUE	Hit in both	FALSE
VPS11	-0.97068	FALSE	-0.763837	TRUE	Hit only in Proteome	FALSE
HMBS	0.579356	FALSE	0.381301	FALSE	No hit	FALSE
C2CD2L	0.221809	FALSE	0.246873	FALSE	No hit	FALSE
CBL	0.813413	FALSE	0.911101	TRUE	Hit only in Proteome	FALSE
MCAM	4.18006	TRUE	2.6626	TRUE	Hit in both	FALSE
THY1	-3.54353	TRUE	-2.81683	TRUE	Hit in both	FALSE
ARHGEF12	-0.185944	FALSE	-0.236339	FALSE	No hit	FALSE
TBCEL	-0.545679	FALSE	-0.303878	FALSE	No hit	FALSE
UBASH3B	-0.941925	FALSE	-0.691567	TRUE	Hit only in Proteome	FALSE
HSPA8	-0.0610741	FALSE	-0.333853	FALSE	No hit	FALSE
CLMP	-1.56873	TRUE	-1.84238	TRUE	Hit in both	FALSE
SIAE	-1.85175	TRUE	-0.751913	TRUE	Hit in both	FALSE
MSANTD2	-0.082235	FALSE	0.0995943	FALSE	No hit	FALSE
EI24	-0.0412787	FALSE	-0.160459	FALSE	No hit	FALSE
STT3A	0.46818	FALSE	-0.257946	FALSE	No hit	FALSE
CHEK1	1.20045	TRUE	1.09305	TRUE	Hit in both	FALSE
PUS3	0.0367536	FALSE	0.154036	FALSE	No hit	FALSE
FAM118B	0.0247079	FALSE	0.596922	TRUE	Hit only in Proteome	FALSE
SRPRA	-0.20403	FALSE	-1.39595	TRUE	Hit only in Proteome	FALSE
FOXRED1	0.650074	FALSE	-0.0360907	FALSE	No hit	FALSE
DCPS	0.648357	FALSE	0.493828	FALSE	No hit	FALSE
ETS1	0.594672	FALSE	0.808412	TRUE	Hit only in Proteome	FALSE
NFRKB	-0.0168002	FALSE	0.0339496	FALSE	No hit	FALSE
APLP2	-1.3708	TRUE	-1.64195	TRUE	Hit in both	FALSE
NTM	-1.19188	TRUE	-0.24512	FALSE	Hit only in Transcriptome	FALSE
JAM3	-0.336844	FALSE	-0.55581	FALSE	No hit	FALSE
NCAPD3	0.954107	FALSE	1.10166	TRUE	Hit only in Proteome	FALSE
VPS26B	-0.266201	FALSE	-0.789125	TRUE	Hit only in Proteome	FALSE
THYN1	0.324121	FALSE	0.651128	TRUE	Hit only in Proteome	FALSE
ACAD8	-0.446015	FALSE	-0.818788	TRUE	Hit only in Proteome	FALSE
KDM5A	0.184954	FALSE	0.50944	FALSE	No hit	FALSE
CCDC77	0.797827	FALSE	0.194766	FALSE	No hit	FALSE
WNK1	-0.0714867	FALSE	8.50002e-05	FALSE	No hit	FALSE
ERC1	-0.200778	FALSE	-0.059847	FALSE	No hit	FALSE
WNT5B	-1.13582	TRUE	-0.0527495	FALSE	Hit only in Transcriptome	FALSE
DCP1B	-0.542221	FALSE	-0.0569531	FALSE	No hit	FALSE
FKBP4	1.917	TRUE	1.09275	TRUE	Hit in both	FALSE
TULP3	-0.241571	FALSE	0.0833638	FALSE	No hit	FALSE
CRACR2A	-2.30842	TRUE	-1.76824	TRUE	Hit in both	FALSE
TIGAR	-1.77691	TRUE	-0.14869	FALSE	Hit only in Transcriptome	FALSE
RAD51AP1	0.787973	FALSE	0.642257	TRUE	Hit only in Proteome	FALSE
NDUFA9	0.483696	FALSE	-0.583055	FALSE	No hit	FALSE
CD9	0.719327	FALSE	0.0169092	FALSE	No hit	FALSE
MRPL51	-0.250762	FALSE	0.0489958	FALSE	No hit	FALSE
NCAPD2	0.492712	FALSE	0.878666	TRUE	Hit only in Proteome	FALSE
NOP2	-0.561223	FALSE	0.390285	FALSE	No hit	FALSE
CHD4	0.169785	FALSE	0.574607	FALSE	No hit	FALSE
ZNF384	-0.0276906	FALSE	0.524783	FALSE	No hit	FALSE
COPS7A	-1.27005	TRUE	-0.755044	TRUE	Hit in both	FALSE
MLF2	-0.00804746	FALSE	0.037291	FALSE	No hit	FALSE
P3H3	-1.61864	TRUE	-1.38441	TRUE	Hit in both	FALSE
CDCA3	0.936781	FALSE	1.64177	TRUE	Hit only in Proteome	FALSE
USP5	-0.648056	FALSE	-0.394664	FALSE	No hit	FALSE
TPI1	0.510009	FALSE	0.316032	FALSE	No hit	FALSE
ENO2	0.33797	FALSE	-0.303197	FALSE	No hit	FALSE
ATN1	-0.476158	FALSE	0.352144	FALSE	No hit	FALSE
PHB2	-0.354826	FALSE	-0.276081	FALSE	No hit	FALSE
EMG1	0.0517218	FALSE	0.622073	TRUE	Hit only in Proteome	FALSE
LPCAT3	-0.815234	FALSE	-0.571867	FALSE	No hit	FALSE
PEX5	-0.531846	FALSE	-0.389791	FALSE	No hit	FALSE
FOXJ2	-0.0719121	FALSE	0.320516	FALSE	No hit	FALSE
NECAP1	-0.456493	FALSE	-0.153643	FALSE	No hit	FALSE
M6PR	-0.0766496	FALSE	-0.321993	FALSE	No hit	FALSE
A2M	4.84487	TRUE	-3.35082	TRUE	Hit in both	FALSE
PZP	3.74242	FALSE	-1.97272	TRUE	Hit only in Proteome	FALSE
YBX3	-0.951475	FALSE	-0.0846245	FALSE	No hit	FALSE
ETV6	0.654675	FALSE	-0.274021	FALSE	No hit	FALSE
CDKN1B	-0.220815	FALSE	-0.637688	TRUE	Hit only in Proteome	FALSE
DDX47	-0.47165	FALSE	0.836489	TRUE	Hit only in Proteome	FALSE
HEBP1	-0.645498	FALSE	-0.237776	FALSE	No hit	FALSE
ATF7IP	-0.121723	FALSE	-0.127755	FALSE	No hit	FALSE
WBP11	0.810021	FALSE	0.902552	TRUE	Hit only in Proteome	FALSE
ARHGDIB	-1.56682	TRUE	-0.929	FALSE	Hit only in Transcriptome	FALSE
EPS8	-2.31504	TRUE	-1.64638	TRUE	Hit in both	FALSE
STRAP	-0.0234071	FALSE	0.0218125	FALSE	No hit	FALSE
DERA	-0.156566	FALSE	-1.14956	TRUE	Hit only in Proteome	FALSE
MGST1	-2.05564	TRUE	-1.44309	FALSE	Hit only in Transcriptome	FALSE
PLEKHA5	-0.0254095	FALSE	-0.0741071	FALSE	No hit	FALSE
AEBP2	-0.564459	FALSE	-0.0181368	FALSE	No hit	FALSE
PYROXD1	-0.706805	FALSE	-0.491025	FALSE	No hit	FALSE
RECQL	-1.00598	TRUE	-0.458833	FALSE	Hit only in Transcriptome	FALSE
LDHB	-0.129715	FALSE	-0.226952	FALSE	No hit	FALSE
CMAS	0.573981	FALSE	0.613697	TRUE	Hit only in Proteome	FALSE
C2CD5	-0.0844707	FALSE	0.00807734	FALSE	No hit	FALSE
SOX5	10.4304	TRUE	0.853933	TRUE	Hit in both	FALSE
BCAT1	1.2155	TRUE	0.945155	TRUE	Hit in both	FALSE
KRAS	0.64176	FALSE	-0.101093	FALSE	No hit	FALSE
RASSF8	0.758468	FALSE	0.0917105	FALSE	No hit	FALSE
ITPR2	0.807103	FALSE	-0.166611	FALSE	No hit	FALSE
STK38L	0.811396	FALSE	0.588815	TRUE	Hit only in Proteome	FALSE
PPFIBP1	0.234535	FALSE	0.116794	FALSE	No hit	FALSE
MRPS35	1.33502	TRUE	0.0741673	FALSE	Hit only in Transcriptome	FALSE
CCDC91	0.650184	FALSE	0.385514	FALSE	No hit	FALSE
ERGIC2	1.1063	TRUE	-0.322411	FALSE	Hit only in Transcriptome	FALSE
IPO8	0.664097	FALSE	0.620238	TRUE	Hit only in Proteome	FALSE
DDX11	1.54144	TRUE	0.95281	TRUE	Hit in both	FALSE
FGD4	-0.211833	FALSE	-0.313764	FALSE	No hit	FALSE
DNM1L	0.985957	FALSE	0.609276	TRUE	Hit only in Proteome	FALSE
YARS2	1.2179	TRUE	0.455105	FALSE	Hit only in Transcriptome	FALSE
CPNE8	-4.55225	TRUE	-2.07068	TRUE	Hit in both	FALSE
KIF21A	0.23561	FALSE	0.0710305	FALSE	No hit	FALSE
PPHLN1	-0.14803	FALSE	0.174559	FALSE	No hit	FALSE
PRICKLE1	-0.0952211	FALSE	0.195581	FALSE	No hit	FALSE
PUS7L	-0.759466	FALSE	0.245371	FALSE	No hit	FALSE
IRAK4	-1.05809	TRUE	-0.860022	TRUE	Hit in both	FALSE
TWF1	-0.146563	FALSE	-0.104775	FALSE	No hit	FALSE
ANO6	0.440469	FALSE	-0.0952828	FALSE	No hit	FALSE
ARID2	0.705672	FALSE	0.825822	TRUE	Hit only in Proteome	FALSE
SCAF11	-0.0755407	FALSE	0.565027	FALSE	No hit	FALSE
SLC38A1	6.07153	TRUE	1.46862	TRUE	Hit in both	FALSE
SLC38A2	-0.567647	FALSE	-1.56609	TRUE	Hit only in Proteome	FALSE
RPAP3	0.618195	FALSE	0.422467	FALSE	No hit	FALSE
HDAC7	-0.898832	FALSE	-0.638332	TRUE	Hit only in Proteome	FALSE
COL2A1	-1.35444	FALSE	-0.188766	FALSE	No hit	FALSE
SENP1	0.698094	FALSE	0.354604	FALSE	No hit	FALSE
PFKM	-0.811041	FALSE	-0.553374	FALSE	No hit	FALSE
CCNT1	0.118753	FALSE	0.26987	FALSE	No hit	FALSE
DDX23	0.333201	FALSE	0.495423	FALSE	No hit	FALSE
FKBP11	-0.961942	FALSE	-0.769721	TRUE	Hit only in Proteome	FALSE
PRKAG1	-0.315248	FALSE	0.102036	FALSE	No hit	FALSE
KMT2D	0.0591764	FALSE	-0.28158	FALSE	No hit	FALSE
TUBA1C	0.538324	FALSE	-1.50531	FALSE	No hit	FALSE
SPATS2	1.52301	TRUE	1.20231	TRUE	Hit in both	TRUE
MCRS1	-0.221091	FALSE	0.569185	FALSE	No hit	FALSE
FMNL3	-0.844919	FALSE	-0.62197	TRUE	Hit only in Proteome	FALSE
NCKAP5L	-0.334778	FALSE	0.146797	FALSE	No hit	FALSE
RACGAP1	0.680963	FALSE	0.573781	FALSE	No hit	FALSE
SMARCD1	0.570469	FALSE	0.928906	TRUE	Hit only in Proteome	FALSE
LIMA1	0.272112	FALSE	0.36759	FALSE	No hit	FALSE
LARP4	0.193545	FALSE	0.421686	FALSE	No hit	FALSE
DIP2B	0.45562	FALSE	0.0988364	FALSE	No hit	FALSE
METTL7A	-2.30695	TRUE	-1.72029	TRUE	Hit in both	FALSE
LETMD1	-0.0119732	FALSE	0.138717	FALSE	No hit	FALSE
TFCP2	-0.155763	FALSE	-0.322917	FALSE	No hit	FALSE
GALNT6	-2.62929	TRUE	-0.80924	TRUE	Hit in both	FALSE
ATG101	-0.145284	FALSE	-0.489689	FALSE	No hit	FALSE
EIF4B	-1.12966	TRUE	0.14379	FALSE	Hit only in Transcriptome	FALSE
TNS2	-1.70721	TRUE	-1.48606	TRUE	Hit in both	FALSE
SPRYD3	-0.350087	FALSE	-0.547117	FALSE	No hit	FALSE
MFSD5	-0.796295	FALSE	-0.235476	FALSE	No hit	FALSE
PFDN5	-0.0980716	FALSE	-0.281276	FALSE	No hit	FALSE
AAAS	-0.547086	FALSE	0.372528	FALSE	No hit	FALSE
SP7	9.40237	TRUE	-0.0818286	FALSE	Hit only in Transcriptome	FALSE
PCBP2	0.0846352	FALSE	-0.113261	FALSE	No hit	FALSE
TARBP2	-0.465309	FALSE	0.317723	FALSE	No hit	FALSE
ATF7	0.265127	FALSE	-0.130676	FALSE	No hit	FALSE
CALCOCO1	-1.60176	TRUE	-0.707617	TRUE	Hit in both	FALSE
HOXC10	-0.842597	FALSE	0.274902	FALSE	No hit	FALSE
CBX5	0.537965	FALSE	0.287285	FALSE	No hit	FALSE
HNRNPA1	-0.228704	FALSE	0.299958	FALSE	No hit	FALSE
ITGA5	-0.243582	FALSE	0.434783	FALSE	No hit	FALSE
ITGA7	-6.72704	TRUE	-2.97747	TRUE	Hit in both	FALSE
BLOC1S1	-0.409228	FALSE	-0.807554	TRUE	Hit only in Proteome	FALSE
CD63	-2.11642	TRUE	-3.39054	TRUE	Hit in both	FALSE
SARNP	2.8011	FALSE	-0.138525	FALSE	No hit	FALSE
PYM1	-0.306313	FALSE	-0.475428	FALSE	No hit	FALSE
DGKA	-1.43988	TRUE	-0.712881	TRUE	Hit in both	FALSE
CDK2	0.935554	FALSE	0.793877	TRUE	Hit only in Proteome	FALSE
RAB5B	-0.5194	FALSE	-0.934005	TRUE	Hit only in Proteome	FALSE
SUOX	-0.897462	FALSE	-0.877761	TRUE	Hit only in Proteome	FALSE
RPS26	-0.273096	FALSE	0.00515797	FALSE	No hit	FALSE
PA2G4	0.350764	FALSE	-0.117658	FALSE	No hit	FALSE
ESYT1	-0.745498	FALSE	-0.518725	FALSE	No hit	FALSE
MYL6B	-0.265635	FALSE	-0.0466077	FALSE	No hit	FALSE
MYL6	-0.399353	FALSE	-0.846507	FALSE	No hit	FALSE
SMARCC2	-0.0257143	FALSE	0.264806	FALSE	No hit	FALSE
ANKRD52	-0.0978119	FALSE	-0.0427669	FALSE	No hit	FALSE
CS	0.00326508	FALSE	0.0797425	FALSE	No hit	FALSE
STAT2	-1.63411	TRUE	-1.6313	TRUE	Hit in both	FALSE
TIMELESS	0.42954	FALSE	0.410811	FALSE	No hit	FALSE
SPRYD4	-1.45052	TRUE	-1.35708	TRUE	Hit in both	FALSE
RBMS2	-0.496531	FALSE	-0.248028	FALSE	No hit	FALSE
BAZ2A	0.0425133	FALSE	0.426094	FALSE	No hit	FALSE
PTGES3	0.5724	FALSE	-0.163519	FALSE	No hit	FALSE
NACA	-0.493704	FALSE	0.246429	FALSE	No hit	FALSE
PRIM1	1.84215	TRUE	0.408857	FALSE	Hit only in Transcriptome	FALSE
NEMP1	0.348799	FALSE	-0.029544	FALSE	No hit	FALSE
NAB2	-1.42497	TRUE	-0.313627	FALSE	Hit only in Transcriptome	FALSE
STAT6	-2.2103	TRUE	-1.52762	TRUE	Hit in both	FALSE
LRP1	-2.46849	TRUE	-2.07019	TRUE	Hit in both	FALSE
SHMT2	0.210636	FALSE	-0.0859038	FALSE	No hit	FALSE
DCTN2	0.140244	FALSE	-0.34401	FALSE	No hit	FALSE
PIP4K2C	0.371692	FALSE	0.329241	FALSE	No hit	FALSE
OS9	-0.213608	FALSE	0.303948	FALSE	No hit	FALSE
CDK4	0.124597	FALSE	0.126034	FALSE	No hit	FALSE
METTL1	0.153644	FALSE	0.404851	FALSE	No hit	FALSE
TSFM	1.50844	FALSE	-0.592304	TRUE	Hit only in Proteome	FALSE
USP15	-0.33614	FALSE	0.0785011	FALSE	No hit	FALSE
MON2	-0.200637	FALSE	-0.132595	FALSE	No hit	FALSE
SRGAP1	-1.52048	TRUE	-1.19099	TRUE	Hit in both	FALSE
XPOT	0.179205	FALSE	0.211188	FALSE	No hit	FALSE
TBK1	-0.617107	FALSE	-0.517082	FALSE	No hit	FALSE
GNS	-0.520689	FALSE	-0.0914952	FALSE	No hit	FALSE
LEMD3	-0.24608	FALSE	0.105013	FALSE	No hit	FALSE
MSRB3	-0.443382	FALSE	0.39695	FALSE	No hit	FALSE
HMGA2	-2.65775	TRUE	-0.715473	TRUE	Hit in both	FALSE
LLPH	0.117532	FALSE	0.598933	TRUE	Hit only in Proteome	FALSE
CAND1	0.0500316	FALSE	-0.210425	FALSE	No hit	FALSE
RAP1B	-0.33711	FALSE	-1.45411	TRUE	Hit only in Proteome	FALSE
NUP107	0.301323	FALSE	0.148953	FALSE	No hit	FALSE
CPM	4.3436	TRUE	1.70435	TRUE	Hit in both	FALSE
CPSF6	0.161022	FALSE	0.094113	FALSE	No hit	FALSE
YEATS4	0.304788	FALSE	0.352723	FALSE	No hit	FALSE
CCT2	0.39678	FALSE	-0.0399249	FALSE	No hit	FALSE
CNOT2	-0.341978	FALSE	0.048845	FALSE	No hit	FALSE
RAB21	-0.192534	FALSE	-0.0998841	FALSE	No hit	FALSE
TBC1D15	-0.321532	FALSE	-0.620258	TRUE	Hit only in Proteome	FALSE
TRHDE	6.17391	TRUE	0.185998	FALSE	Hit only in Transcriptome	FALSE
KRR1	0.0290927	FALSE	0.577497	FALSE	No hit	FALSE
NAP1L1	0.0735673	FALSE	0.401989	FALSE	No hit	FALSE
OSBPL8	-0.585264	FALSE	-0.265499	FALSE	No hit	FALSE
ZDHHC17	-0.0764902	FALSE	-0.225995	FALSE	No hit	FALSE
CSRP2	2.4656	TRUE	2.14006	TRUE	Hit in both	FALSE
NAV3	-2.91929	TRUE	-0.417615	FALSE	Hit only in Transcriptome	FALSE
PAWR	0.775681	FALSE	0.704089	TRUE	Hit only in Proteome	FALSE
PPP1R12A	0.278293	FALSE	0.312153	FALSE	No hit	FALSE
ACSS3	-3.5485	TRUE	-2.24359	TRUE	Hit in both	FALSE
CCDC59	0.356063	FALSE	0.122269	FALSE	No hit	FALSE
SLC6A15	2.08797	FALSE	0.473337	FALSE	No hit	FALSE
C12orf29	-0.0955808	FALSE	-0.116809	FALSE	No hit	FALSE
CEP290	-0.364906	FALSE	-0.176155	FALSE	No hit	FALSE
TMTC3	-0.457564	FALSE	-0.215937	FALSE	No hit	FALSE
ATP2B1	-1.02696	TRUE	-0.943693	TRUE	Hit in both	FALSE
DCN	-7.47205	TRUE	-4.33019	TRUE	Hit in both	FALSE
EEA1	-1.01968	TRUE	-1.05509	TRUE	Hit in both	FALSE
NUDT4	-0.360013	FALSE	-0.179695	FALSE	No hit	FALSE
UBE2N	-0.220286	FALSE	-0.611073	TRUE	Hit only in Proteome	FALSE
MRPL42	0.36131	FALSE	0.246346	FALSE	No hit	FALSE
NDUFA12	0.0788046	FALSE	-0.57234	FALSE	No hit	FALSE
METAP2	0.0321162	FALSE	-1.01023	TRUE	Hit only in Proteome	FALSE
SNRPF	0.395363	FALSE	-0.519252	FALSE	No hit	FALSE
LTA4H	-0.692991	FALSE	-0.723952	TRUE	Hit only in Proteome	FALSE
CDK17	-0.61804	FALSE	0.320669	FALSE	No hit	FALSE
NEDD1	-0.040056	FALSE	0.167917	FALSE	No hit	FALSE
TMPO	0.726257	FALSE	0.14977	FALSE	No hit	FALSE
SLC25A3	-0.594438	FALSE	-0.564177	FALSE	No hit	FALSE
IKBIP	-0.463322	FALSE	-0.906175	TRUE	Hit only in Proteome	FALSE
APAF1	-0.255565	FALSE	0.103301	FALSE	No hit	FALSE
UHRF1BP1L	-0.0525712	FALSE	-0.0686151	FALSE	No hit	FALSE
SCYL2	-0.221578	FALSE	-0.00677912	FALSE	No hit	FALSE
UTP20	0.267216	FALSE	0.415297	FALSE	No hit	FALSE
ARL1	-1.11085	TRUE	0.1379	FALSE	Hit only in Transcriptome	FALSE
GNPTAB	-0.365981	FALSE	0.00792189	FALSE	No hit	FALSE
NUP37	0.22214	FALSE	-0.0528956	FALSE	No hit	FALSE
NT5DC3	-0.0127013	FALSE	-0.333869	FALSE	No hit	FALSE
HSP90B1	-0.0254126	FALSE	0.228372	FALSE	No hit	FALSE
HCFC2	-1.01995	TRUE	-0.0648418	FALSE	Hit only in Transcriptome	FALSE
TXNRD1	0.949567	FALSE	0.957479	TRUE	Hit only in Proteome	FALSE
ALDH1L2	-0.245943	FALSE	-1.01196	TRUE	Hit only in Proteome	FALSE
APPL2	-0.688934	FALSE	-1.2984	TRUE	Hit only in Proteome	FALSE
CKAP4	-0.642335	FALSE	-0.644063	TRUE	Hit only in Proteome	FALSE
POLR3B	0.156632	FALSE	0.0783481	FALSE	No hit	FALSE
TMEM263	-0.465703	FALSE	-0.342167	FALSE	No hit	FALSE
PWP1	-0.393197	FALSE	-0.186812	FALSE	No hit	FALSE
SART3	-0.14232	FALSE	0.114442	FALSE	No hit	FALSE
ISCU	-1.51264	TRUE	-0.713408	TRUE	Hit in both	FALSE
TMEM119	-7.32037	TRUE	-4.23226	TRUE	Hit in both	FALSE
CORO1C	-0.672652	FALSE	-0.897751	TRUE	Hit only in Proteome	FALSE
SSH1	-1.68476	TRUE	-1.5937	TRUE	Hit in both	FALSE
ALKBH2	0.111158	FALSE	0.908141	TRUE	Hit only in Proteome	FALSE
UNG	0.0941175	FALSE	0.299145	FALSE	No hit	FALSE
KCTD10	-0.801704	FALSE	-0.265892	FALSE	No hit	FALSE
UBE3B	-0.445716	FALSE	-0.61097	TRUE	Hit only in Proteome	FALSE
MMAB	-0.30509	FALSE	-0.526124	FALSE	No hit	FALSE
MVK	0.372746	FALSE	-0.0656317	FALSE	No hit	FALSE
GLTP	-0.16573	FALSE	-0.847786	TRUE	Hit only in Proteome	FALSE
GIT2	-0.65128	FALSE	-0.161522	FALSE	No hit	FALSE
ANKRD13A	0.880905	FALSE	0.628539	TRUE	Hit only in Proteome	FALSE
IFT81	-0.399405	FALSE	-0.705024	TRUE	Hit only in Proteome	FALSE
ATP2A2	-0.21545	FALSE	-0.605693	FALSE	No hit	FALSE
ANAPC7	0.144746	FALSE	0.094716	FALSE	No hit	FALSE
ARPC3	-0.548783	FALSE	-0.184999	FALSE	No hit	FALSE
VPS29	-0.0427771	FALSE	-1.02117	TRUE	Hit only in Proteome	FALSE
PPP1CC	0.254222	FALSE	-0.673597	TRUE	Hit only in Proteome	FALSE
ATXN2	-0.171212	FALSE	-0.277392	FALSE	No hit	FALSE
BRAP	0.0313865	FALSE	-0.0231465	FALSE	No hit	FALSE
ACAD10	-0.491744	FALSE	0.516363	FALSE	No hit	FALSE
ALDH2	3.01633	TRUE	2.03087	TRUE	Hit in both	FALSE
ERP29	-0.18578	FALSE	0.266268	FALSE	No hit	FALSE
NAA25	0.232608	FALSE	0.167148	FALSE	No hit	FALSE
TRAFD1	-0.543273	FALSE	0.361976	FALSE	No hit	FALSE
RPL6	-0.293371	FALSE	-0.214747	FALSE	No hit	FALSE
PTPN11	-0.139596	FALSE	0.0821851	FALSE	No hit	FALSE
OAS3	0.787515	FALSE	0.425261	FALSE	No hit	FALSE
OAS2	-1.13267	TRUE	-1.09084	TRUE	Hit in both	FALSE
DDX54	0.257584	FALSE	0.442408	FALSE	No hit	FALSE
TPCN1	-1.56183	TRUE	-0.882816	FALSE	Hit only in Transcriptome	FALSE
PLBD2	-0.0618155	FALSE	-0.0898089	FALSE	No hit	FALSE
SDSL	-0.413216	FALSE	-0.164341	FALSE	No hit	FALSE
RBM19	-0.0554551	FALSE	0.252783	FALSE	No hit	FALSE
MED13L	-0.0545953	FALSE	0.736459	TRUE	Hit only in Proteome	FALSE
FBXW8	-0.953702	FALSE	-0.547361	FALSE	No hit	FALSE
FBXO21	0.0590288	FALSE	-0.12098	FALSE	No hit	FALSE
RFC5	0.937177	FALSE	0.747742	TRUE	Hit only in Proteome	FALSE
PEBP1	-0.358136	FALSE	-0.186446	FALSE	No hit	FALSE
TAOK3	-0.388182	FALSE	-0.403333	FALSE	No hit	FALSE
SUDS3	-0.293533	FALSE	0.536547	FALSE	No hit	FALSE
PRKAB1	0.194057	FALSE	0.265409	FALSE	No hit	FALSE
CIT	0.220582	FALSE	0.301389	FALSE	No hit	FALSE
RAB35	-0.0721125	FALSE	-0.266525	FALSE	No hit	FALSE
GCN1	-0.585641	FALSE	-0.592734	TRUE	Hit only in Proteome	FALSE
RPLP0	-0.530732	FALSE	-0.541653	FALSE	No hit	FALSE
PXN	-0.704909	FALSE	-0.814917	TRUE	Hit only in Proteome	FALSE
SRSF9	-0.0932674	FALSE	0.796197	TRUE	Hit only in Proteome	FALSE
DYNLL1	0.0942965	FALSE	-1.0983	TRUE	Hit only in Proteome	FALSE
COQ5	0.176563	FALSE	-0.233046	FALSE	No hit	FALSE
MLEC	-0.0602291	FALSE	-0.0147329	FALSE	No hit	FALSE
UNC119B	-0.234055	FALSE	0.804572	TRUE	Hit only in Proteome	FALSE
C12orf43	-0.198433	FALSE	-0.447409	FALSE	No hit	FALSE
CAMKK2	-1.11578	TRUE	-0.575754	FALSE	Hit only in Transcriptome	FALSE
ANAPC5	0.0384283	FALSE	-0.0269828	FALSE	No hit	FALSE
RNF34	0.0930651	FALSE	0.215903	FALSE	No hit	FALSE
PSMD9	0.206268	FALSE	-0.189189	FALSE	No hit	FALSE
BCL7A	-0.28472	FALSE	0.810689	TRUE	Hit only in Proteome	FALSE
DIABLO	0.44169	FALSE	-0.103939	FALSE	No hit	FALSE
VPS33A	-0.488231	FALSE	-0.887993	TRUE	Hit only in Proteome	FALSE
CLIP1	-0.35493	FALSE	-0.340856	FALSE	No hit	FALSE
ZCCHC8	-0.059113	FALSE	0.309036	FALSE	No hit	FALSE
KNTC1	0.82132	FALSE	0.37014	FALSE	No hit	FALSE
DENR	0.0759661	FALSE	-0.0234699	FALSE	No hit	FALSE
HIP1R	1.25827	TRUE	0.778948	TRUE	Hit in both	FALSE
VPS37B	-0.815111	FALSE	-0.586314	TRUE	Hit only in Proteome	FALSE
ARL6IP4	-0.0398023	FALSE	0.1059	FALSE	No hit	FALSE
MPHOSPH9	-0.108721	FALSE	-0.210893	FALSE	No hit	FALSE
SBNO1	-0.113788	FALSE	0.309619	FALSE	No hit	FALSE
RILPL1	-0.751731	FALSE	-0.220781	FALSE	No hit	FALSE
TMED2	-0.369361	FALSE	0.0268963	FALSE	No hit	FALSE
DDX55	0.142893	FALSE	0.35671	FALSE	No hit	FALSE
EIF2B1	-0.45015	FALSE	0.0822644	FALSE	No hit	FALSE
ATP6V0A2	-0.323642	FALSE	-0.508398	FALSE	No hit	FALSE
CCDC92	-1.48852	TRUE	-1.22507	TRUE	Hit in both	FALSE
NCOR2	0.298176	FALSE	0.4453	FALSE	No hit	FALSE
SCARB1	1.45226	TRUE	0.1765	FALSE	Hit only in Transcriptome	FALSE
DHX37	0.497443	FALSE	0.0840273	FALSE	No hit	FALSE
BRI3BP	0.0747037	FALSE	0.209622	FALSE	No hit	FALSE
AACS	-0.2515	FALSE	0.0634605	FALSE	No hit	FALSE
STX2	-0.374505	FALSE	-0.537563	FALSE	No hit	FALSE
RAN	-0.0152586	FALSE	0.205818	FALSE	No hit	FALSE
SFSWAP	0.0743788	FALSE	0.551754	FALSE	No hit	FALSE
PUS1	0.357067	FALSE	0.258656	FALSE	No hit	FALSE
EP400	0.228693	FALSE	0.983907	TRUE	Hit only in Proteome	FALSE
DDX51	-0.236678	FALSE	-0.202839	FALSE	No hit	FALSE
NOC4L	-0.17457	FALSE	0.199943	FALSE	No hit	FALSE
POLE	0.0779271	FALSE	0.434212	FALSE	No hit	FALSE
PGAM5	0.72661	FALSE	0.309135	FALSE	No hit	FALSE
ANKLE2	-0.0762787	FALSE	0.517551	FALSE	No hit	FALSE
GOLGA3	-0.83529	FALSE	-0.684884	TRUE	Hit only in Proteome	FALSE
TUBA3C	9.69781	TRUE	0.180194	FALSE	Hit only in Transcriptome	FALSE
MPHOSPH8	-0.821936	FALSE	-0.212244	FALSE	No hit	FALSE
PSPC1	-0.478895	FALSE	-0.302768	FALSE	No hit	FALSE
ZMYM2	-0.681339	FALSE	0.368976	FALSE	No hit	FALSE
IFT88	-0.987685	FALSE	-0.549503	FALSE	No hit	FALSE
XPO4	-0.27522	FALSE	-0.632933	TRUE	Hit only in Proteome	FALSE
SAP18	-0.658161	FALSE	0.497979	FALSE	No hit	FALSE
SKA3	1.01753	TRUE	1.23464	TRUE	Hit in both	FALSE
MRPL57	-0.394424	FALSE	-0.448917	FALSE	No hit	FALSE
ZDHHC20	-0.799318	FALSE	-1.45912	TRUE	Hit only in Proteome	FALSE
MICU2	-1.08619	TRUE	-0.497681	FALSE	Hit only in Transcriptome	FALSE
SACS	-0.0471568	FALSE	0.305982	FALSE	No hit	FALSE
MIPEP	-2.12776	TRUE	-0.798859	TRUE	Hit in both	FALSE
PARP4	-0.832889	FALSE	-1.56254	TRUE	Hit only in Proteome	FALSE
MTMR6	-0.56767	FALSE	-0.410565	FALSE	No hit	FALSE
NUP58	0.117446	FALSE	0.264298	FALSE	No hit	FALSE
WASF3	-1.74567	TRUE	-1.57047	TRUE	Hit in both	FALSE
USP12	0.336701	FALSE	0.105269	FALSE	No hit	FALSE
RPL21	-0.622002	FALSE	-0.223745	FALSE	No hit	FALSE
MTIF3	-0.93664	FALSE	-0.513686	FALSE	No hit	FALSE
POLR1D	-0.448598	FALSE	0.577954	FALSE	No hit	FALSE
PAN3	-1.01086	TRUE	0.26648	FALSE	Hit only in Transcriptome	FALSE
KATNAL1	0.577014	FALSE	0.139787	FALSE	No hit	FALSE
HMGB1	0.459211	FALSE	0.559373	FALSE	No hit	FALSE
HSPH1	-0.148635	FALSE	0.0102483	FALSE	No hit	FALSE
B3GLCT	-0.621323	FALSE	-0.497143	FALSE	No hit	FALSE
PDS5B	0.233086	FALSE	0.59932	TRUE	Hit only in Proteome	FALSE
STARD13	-2.09657	TRUE	-1.02032	TRUE	Hit in both	FALSE
RFC3	0.685956	FALSE	0.316567	FALSE	No hit	FALSE
DCLK1	-2.55208	TRUE	-2.43166	TRUE	Hit in both	FALSE
ALG5	-0.777671	FALSE	-0.653133	TRUE	Hit only in Proteome	FALSE
EXOSC8	0.00369163	FALSE	0.485719	FALSE	No hit	FALSE
POSTN	-5.7818	TRUE	-2.71262	TRUE	Hit in both	FALSE
UFM1	-0.59603	FALSE	-0.121855	FALSE	No hit	FALSE
COG6	-1.58299	TRUE	-0.976975	TRUE	Hit in both	FALSE
MRPS31	-0.172778	FALSE	-0.579735	FALSE	No hit	FALSE
ELF1	-1.00256	TRUE	0.136939	FALSE	Hit only in Transcriptome	FALSE
WBP4	-0.955693	FALSE	-0.028241	FALSE	No hit	FALSE
NAA16	-0.212955	FALSE	-0.213361	FALSE	No hit	FALSE
VWA8	-0.326182	FALSE	-0.776496	TRUE	Hit only in Proteome	FALSE
DGKH	-0.0956464	FALSE	0.0157351	FALSE	No hit	FALSE
AKAP11	-1.02229	TRUE	-0.496406	FALSE	Hit only in Transcriptome	FALSE
DNAJC15	-0.251206	FALSE	0.114977	FALSE	No hit	FALSE
TSC22D1	-1.16548	TRUE	-0.798883	TRUE	Hit in both	FALSE
NUFIP1	-0.441169	FALSE	0.142015	FALSE	No hit	FALSE
GPALPP1	-0.756177	FALSE	0.0818098	FALSE	No hit	FALSE
GTF2F2	0.219695	FALSE	0.204691	FALSE	No hit	FALSE
KCTD4	-4.79255	TRUE	1.35503	TRUE	Hit in both	FALSE
TPT1	-1.31013	TRUE	-1.2523	TRUE	Hit in both	FALSE
SLC25A30	-0.830887	FALSE	0.281832	FALSE	No hit	FALSE
COG3	-0.413504	FALSE	-0.697523	TRUE	Hit only in Proteome	FALSE
ZC3H13	-0.617335	FALSE	0.364184	FALSE	No hit	FALSE
LCP1	8.11828	TRUE	0.643822	TRUE	Hit in both	FALSE
LRCH1	-0.341454	FALSE	0.253714	FALSE	No hit	FALSE
ESD	-1.42343	TRUE	-1.56611	TRUE	Hit in both	FALSE
SUCLA2	-0.449484	FALSE	-0.489445	FALSE	No hit	FALSE
NUDT15	-0.234009	FALSE	-0.200381	FALSE	No hit	FALSE
MED4	-0.813638	FALSE	0.898893	TRUE	Hit only in Proteome	FALSE
RB1	-4.20785	TRUE	-1.50208	TRUE	Hit in both	FALSE
FNDC3A	-13.5229	TRUE	-1.73712	TRUE	Hit in both	TRUE
KPNA3	-15.5017	TRUE	-1.89803	TRUE	Hit in both	FALSE
SPRYD7	-13.0807	TRUE	-2.04835	TRUE	Hit in both	FALSE
RNASEH2B	-8.44326	TRUE	-1.44685	TRUE	Hit in both	FALSE
INTS6	-0.187116	FALSE	0.135516	FALSE	No hit	FALSE
ALG11	0.0276563	FALSE	-0.181031	FALSE	No hit	FALSE
VPS36	0.029765	FALSE	-0.049718	FALSE	No hit	FALSE
CKAP2	0.536795	FALSE	1.53401	TRUE	Hit only in Proteome	FALSE
SUGT1	0.103655	FALSE	0.352469	FALSE	No hit	FALSE
DIAPH3	0.736035	FALSE	1.04196	TRUE	Hit only in Proteome	FALSE
TDRD3	0.0251492	FALSE	0.184426	FALSE	No hit	FALSE
DIS3	-0.199175	FALSE	0.27275	FALSE	No hit	FALSE
PIBF1	-0.151602	FALSE	-0.0331059	FALSE	No hit	FALSE
TBC1D4	0.85586	FALSE	0.681717	TRUE	Hit only in Proteome	FALSE
UCHL3	0.135918	FALSE	-0.0282349	FALSE	No hit	FALSE
LMO7	-1.84133	TRUE	-1.40788	TRUE	Hit in both	FALSE
KCTD12	-4.24968	TRUE	-3.84744	TRUE	Hit in both	FALSE
CLN5	-0.0902312	FALSE	-0.068016	FALSE	No hit	FALSE
MYCBP2	-0.388516	FALSE	-0.315916	FALSE	No hit	FALSE
RBM26	0.00856939	FALSE	0.470035	FALSE	No hit	FALSE
GPC6	-0.942428	FALSE	-1.47247	TRUE	Hit only in Proteome	FALSE
ABCC4	0.487432	FALSE	0.309801	FALSE	No hit	FALSE
DNAJC3	-0.0680848	FALSE	-0.0510068	FALSE	No hit	FALSE
UGGT2	-0.0592521	FALSE	0.410429	FALSE	No hit	FALSE
IPO5	-1.16168	TRUE	-1.35502	TRUE	Hit in both	FALSE
FARP1	-0.503231	FALSE	-0.687093	TRUE	Hit only in Proteome	FALSE
STK24	-0.43952	FALSE	-0.52648	FALSE	No hit	FALSE
DOCK9	-0.357772	FALSE	-0.179704	FALSE	No hit	FALSE
UBAC2	-0.744634	FALSE	-0.346664	FALSE	No hit	FALSE
TM9SF2	-0.227743	FALSE	-0.17041	FALSE	No hit	FALSE
PCCA	-1.07182	TRUE	-0.896247	TRUE	Hit in both	FALSE
TPP2	1.01922	TRUE	0.55747	FALSE	Hit only in Transcriptome	FALSE
ERCC5	0.19311	FALSE	0.532793	FALSE	No hit	FALSE
ARGLU1	0.811256	FALSE	0.557023	FALSE	No hit	FALSE
LIG4	0.88722	FALSE	0.645403	TRUE	Hit only in Proteome	FALSE
IRS2	3.00096	TRUE	1.56229	TRUE	Hit in both	FALSE
COL4A1	0.264678	FALSE	3.21886	TRUE	Hit only in Proteome	FALSE
COL4A2	0.535244	FALSE	1.11481	TRUE	Hit only in Proteome	FALSE
NAXD	1.09175	TRUE	0.343821	FALSE	Hit only in Transcriptome	FALSE
CARS2	0.504592	FALSE	0.351662	FALSE	No hit	FALSE
ING1	1.86572	TRUE	1.51394	TRUE	Hit in both	FALSE
ARHGEF7	0.999051	FALSE	0.292226	FALSE	No hit	FALSE
TUBGCP3	1.6555	TRUE	0.641576	TRUE	Hit in both	FALSE
PCID2	1.01869	TRUE	0.40923	FALSE	Hit only in Transcriptome	FALSE
CUL4A	1.11474	TRUE	0.687097	TRUE	Hit in both	FALSE
LAMP1	0.281068	FALSE	-0.834448	TRUE	Hit only in Proteome	FALSE
TMCO3	1.08926	TRUE	0.680934	TRUE	Hit in both	FALSE
GAS6	-1.45012	TRUE	-0.909339	TRUE	Hit in both	FALSE
RASA3	0.0472583	FALSE	0.0326629	FALSE	No hit	FALSE
CDC16	0.363961	FALSE	0.248075	FALSE	No hit	FALSE
CHAMP1	0.47536	FALSE	0.804861	TRUE	Hit only in Proteome	FALSE
TTC5	-0.247032	FALSE	-0.0965076	FALSE	No hit	FALSE
PARP2	0.873868	FALSE	0.454802	FALSE	No hit	FALSE
TEP1	-0.883686	FALSE	-0.96792	TRUE	Hit only in Proteome	FALSE
OSGEP	0.848316	FALSE	0.515145	FALSE	No hit	FALSE
APEX1	0.0373236	FALSE	0.0822964	FALSE	No hit	FALSE
PNP	-1.93677	TRUE	-1.51649	TRUE	Hit in both	FALSE
METTL17	0.247382	FALSE	-0.0145698	FALSE	No hit	FALSE
NDRG2	4.72974	TRUE	0.848674	TRUE	Hit in both	FALSE
ARHGEF40	-0.262574	FALSE	0.0244105	FALSE	No hit	FALSE
HNRNPC	-0.112896	FALSE	0.590262	TRUE	Hit only in Proteome	FALSE
SUPT16H	0.322617	FALSE	0.61072	TRUE	Hit only in Proteome	FALSE
CHD8	0.176436	FALSE	0.383441	FALSE	No hit	FALSE
RAB2B	0.508681	FALSE	0.457787	FALSE	No hit	FALSE
TOX4	0.0394069	FALSE	0.418408	FALSE	No hit	FALSE
METTL3	0.0217529	FALSE	0.222675	FALSE	No hit	FALSE
DAD1	-0.530807	FALSE	0.0036051	FALSE	No hit	FALSE
OXA1L	-0.642513	FALSE	-0.207776	FALSE	No hit	FALSE
MMP14	-1.02287	TRUE	-1.43058	TRUE	Hit in both	FALSE
LRP10	-1.37094	TRUE	-2.29324	TRUE	Hit in both	FALSE
PRMT5	0.299836	FALSE	-0.22801	FALSE	No hit	FALSE
HAUS4	-0.132992	FALSE	0.177663	FALSE	No hit	FALSE
AJUBA	1.63368	TRUE	1.03172	TRUE	Hit in both	FALSE
PSMB5	-0.277785	FALSE	-0.0516331	FALSE	No hit	FALSE
ACIN1	0.225721	FALSE	0.555471	FALSE	No hit	FALSE
NGDN	0.687052	FALSE	0.713502	TRUE	Hit only in Proteome	FALSE
AP1G2	-0.860637	FALSE	0.0405872	FALSE	No hit	FALSE
DHRS4	-0.773424	FALSE	0.0693793	FALSE	No hit	FALSE
PCK2	2.1297	TRUE	0.667131	TRUE	Hit in both	FALSE
DCAF11	-0.276663	FALSE	-0.10297	FALSE	No hit	FALSE
PSME1	-0.524893	FALSE	-0.362625	FALSE	No hit	FALSE
PSME2	0.42866	FALSE	-0.592223	TRUE	Hit only in Proteome	FALSE
RNF31	-0.122893	FALSE	-0.182668	FALSE	No hit	FALSE
IPO4	-0.599511	FALSE	-0.459953	FALSE	No hit	FALSE
GMPR2	-0.79447	FALSE	-1.14556	TRUE	Hit only in Proteome	FALSE
RABGGTA	-1.1206	TRUE	-1.15547	TRUE	Hit in both	FALSE
DHRS1	-2.54732	TRUE	-2.52441	TRUE	Hit in both	FALSE
NOP9	-0.427132	FALSE	0.673977	TRUE	Hit only in Proteome	FALSE
NFATC4	-2.12454	TRUE	-0.993907	TRUE	Hit in both	FALSE
STXBP6	2.09799	TRUE	1.47792	TRUE	Hit in both	FALSE
PRKD1	0.381573	FALSE	0.430359	FALSE	No hit	FALSE
SCFD1	0.151298	FALSE	0.198951	FALSE	No hit	FALSE
STRN3	0.268995	FALSE	-0.0148652	FALSE	No hit	FALSE
HECTD1	-0.0167754	FALSE	-0.154893	FALSE	No hit	FALSE
HEATR5A	-0.175533	FALSE	-0.250381	FALSE	No hit	FALSE
NUBPL	0.410599	FALSE	0.201915	FALSE	No hit	FALSE
ARHGAP5	0.704985	FALSE	0.613047	TRUE	Hit only in Proteome	FALSE
EAPP	0.00931761	FALSE	-0.0967993	FALSE	No hit	FALSE
SNX6	-0.582424	FALSE	-0.526572	FALSE	No hit	FALSE
CFL2	0.120433	FALSE	-0.223513	FALSE	No hit	FALSE
BAZ1A	0.85167	FALSE	1.02822	TRUE	Hit only in Proteome	FALSE
SRP54	0.0426802	FALSE	0.0198251	FALSE	No hit	FALSE
PSMA6	0.734016	FALSE	-0.548659	FALSE	No hit	FALSE
SEC23A	0.28703	FALSE	-0.610492	TRUE	Hit only in Proteome	FALSE
TRAPPC6B	0.242544	FALSE	0.0704607	FALSE	No hit	FALSE
PNN	0.646404	FALSE	0.545124	FALSE	No hit	FALSE
PRPF39	0.116665	FALSE	0.463963	FALSE	No hit	FALSE
FKBP3	0.0990048	FALSE	0.0251749	FALSE	No hit	FALSE
MIS18BP1	-0.180871	FALSE	0.42284	FALSE	No hit	FALSE
RPS29	-0.0500856	FALSE	-0.553876	FALSE	No hit	FALSE
MGAT2	-0.490263	FALSE	0.324442	FALSE	No hit	FALSE
KLHDC2	-0.0633302	FALSE	-0.11733	FALSE	No hit	FALSE
NEMF	0.216526	FALSE	-0.0246099	FALSE	No hit	FALSE
ARF6	0.0449014	FALSE	-0.436104	FALSE	No hit	FALSE
L2HGDH	1.3798	TRUE	0.627245	TRUE	Hit in both	FALSE
MAP4K5	-0.607163	FALSE	-0.578479	FALSE	No hit	FALSE
ATL1	-0.204573	FALSE	-0.0556043	FALSE	No hit	FALSE
SAV1	-0.306066	FALSE	0.201845	FALSE	No hit	FALSE
PYGL	0.722277	FALSE	0.811129	TRUE	Hit only in Proteome	FALSE
TMX1	0.84125	FALSE	0.693521	TRUE	Hit only in Proteome	FALSE
FRMD6	0.168482	FALSE	0.275162	FALSE	No hit	FALSE
NID2	-0.473143	FALSE	-0.348604	FALSE	No hit	FALSE
ERO1A	1.02584	TRUE	0.824324	TRUE	Hit in both	FALSE
PSMC6	0.517934	FALSE	-0.0647087	FALSE	No hit	FALSE
GNPNAT1	-0.700198	FALSE	-0.86479	TRUE	Hit only in Proteome	FALSE
FERMT2	-0.298037	FALSE	-0.60171	TRUE	Hit only in Proteome	FALSE
DDHD1	-0.499527	FALSE	0.07219	FALSE	No hit	FALSE
GMFB	-0.736063	FALSE	-0.490203	FALSE	No hit	FALSE
SAMD4A	0.0664474	FALSE	0.344906	FALSE	No hit	FALSE
WDHD1	0.784704	FALSE	0.97192	TRUE	Hit only in Proteome	FALSE
LGALS3	-2.24621	TRUE	-2.72815	TRUE	Hit in both	FALSE
DLGAP5	1.2924	TRUE	1.01913	TRUE	Hit in both	FALSE
KTN1	0.308833	FALSE	0.0652874	FALSE	No hit	FALSE
EXOC5	-0.0475665	FALSE	-0.570928	FALSE	No hit	FALSE
NAA30	0.106604	FALSE	0.227292	FALSE	No hit	FALSE
ACTR10	0.0516959	FALSE	-0.48933	FALSE	No hit	FALSE
PSMA3	0.672225	FALSE	-0.0461779	FALSE	No hit	FALSE
DAAM1	-0.0679319	FALSE	-0.146695	FALSE	No hit	FALSE
L3HYPDH	-0.446624	FALSE	-1.39292	TRUE	Hit only in Proteome	FALSE
RTN1	4.15783	TRUE	0.056872	FALSE	Hit only in Transcriptome	FALSE
DHRS7	-0.317665	FALSE	-0.0291164	FALSE	No hit	FALSE
PPM1A	-0.084497	FALSE	0.00158074	FALSE	No hit	FALSE
MNAT1	0.155062	FALSE	0.480213	FALSE	No hit	FALSE
TRMT5	0.0824147	FALSE	-0.0189254	FALSE	No hit	FALSE
PPP2R5E	0.526376	FALSE	-0.246751	FALSE	No hit	FALSE
WDR89	0.348665	FALSE	0.0783388	FALSE	No hit	FALSE
SGPP1	-0.358592	FALSE	0.216543	FALSE	No hit	FALSE
SYNE2	2.22808	TRUE	0.75008	TRUE	Hit in both	FALSE
MTHFD1	0.460099	FALSE	-0.181765	FALSE	No hit	FALSE
ZBTB1	0.377419	FALSE	0.613853	TRUE	Hit only in Proteome	FALSE
HSPA2	2.40112	TRUE	2.1317	TRUE	Hit in both	FALSE
MAX	-0.910618	FALSE	-0.321959	FALSE	No hit	FALSE
FUT8	0.730849	FALSE	0.255025	FALSE	No hit	FALSE
GPHN	0.29998	FALSE	0.134831	FALSE	No hit	FALSE
ATP6V1D	0.184341	FALSE	-0.790584	TRUE	Hit only in Proteome	FALSE
EIF2S1	0.49266	FALSE	0.368574	FALSE	No hit	FALSE
ARG2	2.50084	TRUE	2.25904	TRUE	Hit in both	FALSE
VTI1B	-0.277251	FALSE	-0.478286	FALSE	No hit	FALSE
RDH11	0.471281	FALSE	0.825537	TRUE	Hit only in Proteome	FALSE
ZFYVE26	-0.271811	FALSE	-0.332839	FALSE	No hit	FALSE
ZFP36L1	-0.00038822	FALSE	0.380071	FALSE	No hit	FALSE
ACTN1	0.24115	FALSE	-0.0272388	FALSE	No hit	FALSE
DCAF5	-0.304271	FALSE	-0.516894	FALSE	No hit	FALSE
EXD2	0.231832	FALSE	0.681441	TRUE	Hit only in Proteome	FALSE
GALNT16	-5.25392	TRUE	-1.8898	TRUE	Hit in both	FALSE
ERH	0.631386	FALSE	-0.314768	FALSE	No hit	FALSE
SRSF5	-0.144776	FALSE	0.408697	FALSE	No hit	FALSE
SMOC1	2.65813	TRUE	0.709683	TRUE	Hit in both	FALSE
SYNJ2BP-COX16	-0.143353	FALSE	-0.187623	FALSE	No hit	FALSE
MED6	0.344224	FALSE	0.248144	FALSE	No hit	FALSE
SIPA1L1	-0.339084	FALSE	-0.11664	FALSE	No hit	FALSE
ZFYVE1	-0.486491	FALSE	-0.00267578	FALSE	No hit	FALSE
RBM25	0.271602	FALSE	0.284643	FALSE	No hit	FALSE
PSEN1	-0.214742	FALSE	-0.864948	TRUE	Hit only in Proteome	FALSE
NUMB	-0.901125	FALSE	-0.87534	TRUE	Hit only in Proteome	FALSE
COQ6	-0.599467	FALSE	-0.448488	FALSE	No hit	FALSE
ALDH6A1	-0.526804	FALSE	-0.666268	TRUE	Hit only in Proteome	FALSE
NPC2	-1.6075	TRUE	-2.13155	TRUE	Hit in both	FALSE
LTBP2	-5.62865	TRUE	-2.09376	TRUE	Hit in both	FALSE
YLPM1	-0.0742022	FALSE	0.422805	FALSE	No hit	FALSE
DLST	-0.51124	FALSE	-0.394633	FALSE	No hit	FALSE
EIF2B2	-0.0881669	FALSE	0.419071	FALSE	No hit	FALSE
ACYP1	1.19343	TRUE	1.09309	TRUE	Hit in both	FALSE
NEK9	-0.931512	FALSE	-0.852803	TRUE	Hit only in Proteome	FALSE
TMED10	0.0221348	FALSE	-0.274331	FALSE	No hit	FALSE
IRF2BPL	0.597127	FALSE	1.31117	TRUE	Hit only in Proteome	FALSE
GSTZ1	-0.91612	FALSE	0.552181	FALSE	No hit	FALSE
TMED8	0.538234	FALSE	0.479138	FALSE	No hit	FALSE
VIPAS39	0.18887	FALSE	-0.0932053	FALSE	No hit	FALSE
AHSA1	0.258743	FALSE	0.59447	TRUE	Hit only in Proteome	FALSE
SPTLC2	-0.724616	FALSE	-0.143114	FALSE	No hit	FALSE
ALKBH1	0.370812	FALSE	0.653812	TRUE	Hit only in Proteome	FALSE
SLIRP	0.321346	FALSE	-0.872887	TRUE	Hit only in Proteome	FALSE
SNW1	0.52817	FALSE	0.639383	TRUE	Hit only in Proteome	FALSE
CEP128	0.758464	FALSE	-0.0629576	FALSE	No hit	FALSE
SEL1L	-0.334058	FALSE	0.0442594	FALSE	No hit	FALSE
ZC3H14	0.441315	FALSE	0.676054	TRUE	Hit only in Proteome	FALSE
TTC8	-0.517343	FALSE	-0.511378	FALSE	No hit	FALSE
TDP1	0.736028	FALSE	0.292688	FALSE	No hit	FALSE
PSMC1	0.607976	FALSE	-0.02523	FALSE	No hit	FALSE
NRDE2	-0.115258	FALSE	-0.105253	FALSE	No hit	FALSE
RPS6KA5	2.51063	TRUE	0.372266	FALSE	Hit only in Transcriptome	FALSE
PPP4R3A	0.682113	FALSE	1.3159	TRUE	Hit only in Proteome	FALSE
TRIP11	-0.704086	FALSE	-0.214753	FALSE	No hit	FALSE
CPSF2	0.46552	FALSE	0.457775	FALSE	No hit	FALSE
LGMN	-0.410569	FALSE	0.15898	FALSE	No hit	FALSE
GOLGA5	-0.295747	FALSE	-0.674907	TRUE	Hit only in Proteome	FALSE
ITPK1	-1.67051	TRUE	-0.716443	TRUE	Hit in both	FALSE
UBR7	0.327623	FALSE	0.65178	TRUE	Hit only in Proteome	FALSE
DDX24	-0.0309839	FALSE	0.997834	TRUE	Hit only in Proteome	FALSE
DICER1	0.218003	FALSE	0.195138	FALSE	No hit	FALSE
SYNE3	-2.34651	TRUE	-1.36728	TRUE	Hit in both	FALSE
ATG2B	-0.0759571	FALSE	-0.157332	FALSE	No hit	FALSE
PAPOLA	0.695183	FALSE	0.430207	FALSE	No hit	FALSE
VRK1	0.783949	FALSE	0.638603	TRUE	Hit only in Proteome	FALSE
SETD3	0.221542	FALSE	0.100812	FALSE	No hit	FALSE
CCNK	0.112642	FALSE	0.43444	FALSE	No hit	FALSE
CCDC85C	2.642	TRUE	1.00057	TRUE	Hit in both	FALSE
EML1	-0.491593	FALSE	-0.430745	FALSE	No hit	FALSE
YY1	0.284028	FALSE	0.690888	TRUE	Hit only in Proteome	FALSE
PPP2R5C	0.37958	FALSE	0.447302	FALSE	No hit	FALSE
DYNC1H1	0.184866	FALSE	-0.0779997	FALSE	No hit	FALSE
HSP90AA1	0.656685	FALSE	-0.178512	FALSE	No hit	FALSE
TECPR2	-0.194552	FALSE	-0.303115	FALSE	No hit	FALSE
RCOR1	0.912276	FALSE	0.975602	TRUE	Hit only in Proteome	FALSE
CDC42BPB	-0.373886	FALSE	-0.326812	FALSE	No hit	FALSE
TNFAIP2	-0.0669899	FALSE	0.176517	FALSE	No hit	FALSE
EIF5	0.597449	FALSE	-0.0122032	FALSE	No hit	FALSE
MARK3	0.163604	FALSE	-0.033276	FALSE	No hit	FALSE
CKB	-0.319973	FALSE	-0.442046	FALSE	No hit	FALSE
TRMT61A	0.76179	FALSE	1.16031	TRUE	Hit only in Proteome	FALSE
BAG5	0.395387	FALSE	0.0746384	FALSE	No hit	FALSE
KLC1	-0.23764	FALSE	-0.877468	TRUE	Hit only in Proteome	FALSE
INF2	-1.24566	TRUE	-1.45057	TRUE	Hit in both	FALSE
AKT1	0.316155	FALSE	-0.116775	FALSE	No hit	FALSE
CEP170B	0.282144	FALSE	-0.186269	FALSE	No hit	FALSE
AHNAK2	-0.525804	FALSE	-0.498484	FALSE	No hit	FALSE
BRF1	0.356309	FALSE	0.280998	FALSE	No hit	FALSE
MTA1	0.659964	FALSE	0.726812	TRUE	Hit only in Proteome	FALSE
CRIP2	-4.92835	TRUE	-2.64456	TRUE	Hit in both	FALSE
CRIP1	-2.1345	TRUE	-1.79885	TRUE	Hit in both	FALSE
CYFIP1	-1.24126	TRUE	-0.691843	TRUE	Hit in both	FALSE
TUBGCP5	-0.20701	FALSE	-0.0761924	FALSE	No hit	FALSE
UBE3A	0.0769283	FALSE	0.113781	FALSE	No hit	FALSE
HERC2	-0.759222	FALSE	-0.0160307	FALSE	No hit	FALSE
NSMCE3	-0.162397	FALSE	0.362625	FALSE	No hit	FALSE
TJP1	-0.090467	FALSE	0.3404	FALSE	No hit	FALSE
MTMR10	-0.742796	FALSE	-0.608007	TRUE	Hit only in Proteome	FALSE
KLF13	-0.944165	FALSE	-0.125267	FALSE	No hit	FALSE
ARHGAP11A	0.961144	FALSE	0.95876	TRUE	Hit only in Proteome	FALSE
GREM1	-2.3562	TRUE	-2.12497	TRUE	Hit in both	FALSE
AVEN	-0.551426	FALSE	-0.253105	FALSE	No hit	FALSE
EMC7	-0.43062	FALSE	0.303755	FALSE	No hit	FALSE
EMC4	-0.678114	FALSE	0.184733	FALSE	No hit	FALSE
NOP10	-0.78102	FALSE	0.678085	TRUE	Hit only in Proteome	FALSE
LPCAT4	-1.42141	TRUE	-0.69692	TRUE	Hit in both	FALSE
AQR	0.0518582	FALSE	0.724907	TRUE	Hit only in Proteome	FALSE
ZNF770	0.219733	FALSE	-0.123908	FALSE	No hit	FALSE
DPH6	0.161516	FALSE	-0.00792242	FALSE	No hit	FALSE
SPRED1	-1.09097	TRUE	-0.314214	FALSE	Hit only in Transcriptome	FALSE
FAM98B	0.0791198	FALSE	0.499057	FALSE	No hit	FALSE
THBS1	-1.83033	TRUE	-2.86644	TRUE	Hit in both	FALSE
EIF2AK4	-0.287854	FALSE	-0.0974796	FALSE	No hit	FALSE
SRP14	-0.490051	FALSE	0.0692251	FALSE	No hit	FALSE
BUB1B	0.714143	FALSE	1.15166	TRUE	Hit only in Proteome	FALSE
KNSTRN	0.0733779	FALSE	0.898544	TRUE	Hit only in Proteome	FALSE
IVD	-1.01716	TRUE	-0.958963	TRUE	Hit in both	FALSE
CHST14	-0.195364	FALSE	-0.517361	FALSE	No hit	FALSE
RPUSD2	-0.420563	FALSE	0.460999	FALSE	No hit	FALSE
RAD51	0.372907	FALSE	0.762394	TRUE	Hit only in Proteome	FALSE
RMDN3	-0.776712	FALSE	0.0889318	FALSE	No hit	FALSE
DNAJC17	-0.862626	FALSE	-0.29202	FALSE	No hit	FALSE
ZFYVE19	-0.0804747	FALSE	0.375397	FALSE	No hit	FALSE
VPS18	-1.0776	TRUE	-0.783244	TRUE	Hit in both	FALSE
INO80	-0.388846	FALSE	0.320827	FALSE	No hit	FALSE
CHP1	-0.643218	FALSE	0.437525	FALSE	No hit	FALSE
NUSAP1	0.73839	FALSE	1.44167	TRUE	Hit only in Proteome	FALSE
NDUFAF1	-1.17223	TRUE	-0.0375281	FALSE	Hit only in Transcriptome	FALSE
RTF1	0.149684	FALSE	0.383892	FALSE	No hit	FALSE
RPAP1	-0.172673	FALSE	0.191421	FALSE	No hit	FALSE
MGA	0.0978626	FALSE	0.181997	FALSE	No hit	FALSE
MAPKBP1	0.0645072	FALSE	0.156575	FALSE	No hit	FALSE
EHD4	0.267422	FALSE	0.476881	FALSE	No hit	FALSE
VPS39	-0.610173	FALSE	-0.686575	TRUE	Hit only in Proteome	FALSE
TMEM87A	-0.10326	FALSE	-0.257671	FALSE	No hit	FALSE
ZNF106	-0.909717	FALSE	0.263174	FALSE	No hit	FALSE
SNAP23	-0.285479	FALSE	-0.439667	FALSE	No hit	FALSE
LRRC57	0.0830186	FALSE	0.16553	FALSE	No hit	FALSE
HAUS2	0.529029	FALSE	0.0965287	FALSE	No hit	FALSE
CDAN1	0.168805	FALSE	0.439438	FALSE	No hit	FALSE
UBR1	-0.46083	FALSE	-0.37577	FALSE	No hit	FALSE
LCMT2	-0.457449	FALSE	-0.0523146	FALSE	No hit	FALSE
TUBGCP4	0.746397	FALSE	0.215715	FALSE	No hit	FALSE
TP53BP1	-0.392114	FALSE	0.245562	FALSE	No hit	FALSE
MAP1A	-4.09254	TRUE	-2.26735	TRUE	Hit in both	FALSE
CKMT1A	0	FALSE	-0.0512667	FALSE	No hit	FALSE
PDIA3	-0.250176	FALSE	-0.136047	FALSE	No hit	FALSE
MFAP1	-0.436779	FALSE	0.247797	FALSE	No hit	FALSE
WDR76	0.710812	FALSE	0.778115	TRUE	Hit only in Proteome	FALSE
CTDSPL2	0.811001	FALSE	0.462115	FALSE	No hit	FALSE
EIF3J	0.229247	FALSE	-0.326503	FALSE	No hit	FALSE
SPG11	-0.813892	FALSE	-0.286797	FALSE	No hit	FALSE
B2M	0.163784	FALSE	0.429214	FALSE	No hit	FALSE
SORD	0.708708	FALSE	0.556501	FALSE	No hit	FALSE
SPATA5L1	-0.352988	FALSE	-0.0447791	FALSE	No hit	FALSE
MYEF2	-0.255522	FALSE	0.0094325	FALSE	No hit	FALSE
DUT	-0.436376	FALSE	-0.73745	TRUE	Hit only in Proteome	FALSE
FBN1	-3.41056	TRUE	-2.18359	TRUE	Hit in both	FALSE
CEP152	0.456827	FALSE	0.521044	FALSE	No hit	FALSE
SECISBP2L	-0.668322	FALSE	-0.882002	TRUE	Hit only in Proteome	FALSE
COPS2	-0.44872	FALSE	-0.198918	FALSE	No hit	FALSE
GALK2	-0.352706	FALSE	-0.0807168	FALSE	No hit	FALSE
USP8	-0.0181084	FALSE	-0.176667	FALSE	No hit	FALSE
AP4E1	0.127763	FALSE	-0.180774	FALSE	No hit	FALSE
TNFAIP8L3	-0.104581	FALSE	0.0121506	FALSE	No hit	FALSE
DMXL2	-0.192292	FALSE	-0.556043	FALSE	No hit	FALSE
LYSMD2	0.08253	FALSE	0.711604	TRUE	Hit only in Proteome	FALSE
TMOD3	0.14545	FALSE	-0.0143918	FALSE	No hit	FALSE
LEO1	-0.628293	FALSE	-0.13871	FALSE	No hit	FALSE
GNB5	0.253856	FALSE	0.071473	FALSE	No hit	FALSE
MYO5A	0.0372096	FALSE	-0.283695	FALSE	No hit	FALSE
ARPP19	-0.426574	FALSE	0.0388176	FALSE	No hit	FALSE
RAB27A	0.516445	FALSE	0.756634	TRUE	Hit only in Proteome	FALSE
CCPG1	-1.4162	TRUE	-0.903923	TRUE	Hit in both	FALSE
NEDD4	0.14349	FALSE	-0.307182	FALSE	No hit	FALSE
RFX7	-0.00623409	FALSE	-0.162894	FALSE	No hit	FALSE
TCF12	-0.0558086	FALSE	0.375659	FALSE	No hit	FALSE
ADAM10	-0.0707936	FALSE	-0.203708	FALSE	No hit	FALSE
SLTM	-0.0710212	FALSE	0.286195	FALSE	No hit	FALSE
MYO1E	-1.71925	TRUE	-1.38859	TRUE	Hit in both	FALSE
GTF2A2	0.335296	FALSE	0.731644	TRUE	Hit only in Proteome	FALSE
ANXA2	-1.82414	TRUE	-1.74599	TRUE	Hit in both	TRUE
ICE2	-0.0911776	FALSE	0.179398	FALSE	No hit	FALSE
VPS13C	-0.902928	FALSE	-0.640607	TRUE	Hit only in Proteome	FALSE
TLN2	-1.04186	TRUE	-0.7905	TRUE	Hit in both	FALSE
TPM1	-0.3643	FALSE	-0.372567	FALSE	No hit	FALSE
LACTB	-1.34168	TRUE	-1.40548	TRUE	Hit in both	FALSE
RAB8B	-0.92455	FALSE	-0.158261	FALSE	No hit	FALSE
USP3	-0.572787	FALSE	0.275938	FALSE	No hit	FALSE
HERC1	-0.283544	FALSE	-0.0488165	FALSE	No hit	FALSE
SNX1	-1.00517	TRUE	-1.0191	TRUE	Hit in both	FALSE
PPIB	-0.870901	FALSE	-0.704667	TRUE	Hit only in Proteome	FALSE
TRIP4	-0.777677	FALSE	-0.174299	FALSE	No hit	FALSE
ZNF609	0.090219	FALSE	0.168414	FALSE	No hit	FALSE
PLEKHO2	-1.13253	TRUE	-1.20936	TRUE	Hit in both	FALSE
SPG21	-0.485425	FALSE	-0.675121	TRUE	Hit only in Proteome	FALSE
CLPX	-0.748211	FALSE	-0.308747	FALSE	No hit	FALSE
DPP8	-0.561736	FALSE	-0.362611	FALSE	No hit	FALSE
HACD3	0.102005	FALSE	0.155248	FALSE	No hit	FALSE
DIS3L	0.212224	FALSE	-0.537642	FALSE	No hit	FALSE
MAP2K1	0.406113	FALSE	0.508658	FALSE	No hit	FALSE
RPL4	-0.77948	FALSE	-0.242665	FALSE	No hit	FALSE
ZWILCH	0.113539	FALSE	0.447203	FALSE	No hit	FALSE
SMAD3	-2.64185	TRUE	-1.5107	TRUE	Hit in both	TRUE
AAGAB	-0.450836	FALSE	-0.58271	FALSE	No hit	FALSE
FEM1B	-0.107202	FALSE	0.0647729	FALSE	No hit	FALSE
ITGA11	-1.01485	TRUE	-0.755492	TRUE	Hit in both	FALSE
ANP32A	0.0811206	FALSE	0.121426	FALSE	No hit	FALSE
GLCE	-0.213164	FALSE	-0.637376	TRUE	Hit only in Proteome	FALSE
KIF23	0.716717	FALSE	0.979934	TRUE	Hit only in Proteome	FALSE
TLE3	0.13397	FALSE	0.962789	TRUE	Hit only in Proteome	FALSE
UACA	-3.28981	TRUE	-1.89099	TRUE	Hit in both	FALSE
LARP6	-1.02769	TRUE	-0.687301	TRUE	Hit in both	FALSE
MYO9A	-0.534997	FALSE	-0.41122	FALSE	No hit	FALSE
PKM	-0.478426	FALSE	-0.370378	FALSE	No hit	FALSE
HEXA	-1.19215	TRUE	0.111993	FALSE	Hit only in Transcriptome	FALSE
ARIH1	-0.461374	FALSE	-0.282063	FALSE	No hit	FALSE
ADPGK	-0.397598	FALSE	-0.378582	FALSE	No hit	FALSE
NEO1	0.200999	FALSE	0.00942954	FALSE	No hit	FALSE
NPTN	-0.323009	FALSE	-0.956092	TRUE	Hit only in Proteome	FALSE
CD276	-0.869549	FALSE	-1.30978	TRUE	Hit only in Proteome	FALSE
LOXL1	-0.571871	FALSE	-0.547589	FALSE	No hit	FALSE
STOML1	-1.56069	TRUE	-1.26638	TRUE	Hit in both	FALSE
PML	-1.18197	TRUE	-1.15125	TRUE	Hit in both	FALSE
SEMA7A	-2.45356	TRUE	-1.50517	TRUE	Hit in both	FALSE
CLK3	-0.100269	FALSE	0.717575	TRUE	Hit only in Proteome	FALSE
EDC3	-0.403804	FALSE	0.137288	FALSE	No hit	FALSE
CSK	-0.101168	FALSE	-0.198063	FALSE	No hit	FALSE
SCAMP2	-0.805899	FALSE	-0.448718	FALSE	No hit	FALSE
MPI	-0.926525	FALSE	-0.206812	FALSE	No hit	FALSE
COX5A	0.0769604	FALSE	-0.334862	FALSE	No hit	FALSE
RPP25	0.709335	FALSE	0.100309	FALSE	No hit	FALSE
COMMD4	-0.842363	FALSE	-0.418123	FALSE	No hit	FALSE
MAN2C1	-1.56768	TRUE	-0.602306	TRUE	Hit in both	FALSE
SIN3A	0.168485	FALSE	0.342193	FALSE	No hit	FALSE
PTPN9	0.0576082	FALSE	-0.165744	FALSE	No hit	FALSE
SNUPN	-1.46268	TRUE	-0.886833	TRUE	Hit in both	FALSE
IMP3	-0.85068	FALSE	-0.127423	FALSE	No hit	FALSE
SNX33	-1.0545	TRUE	-0.17628	FALSE	Hit only in Transcriptome	FALSE
CSPG4	-0.77785	FALSE	-0.587854	TRUE	Hit only in Proteome	FALSE
FBXO22	-0.30587	FALSE	0.388341	FALSE	No hit	FALSE
ETFA	-0.28088	FALSE	-0.968697	TRUE	Hit only in Proteome	FALSE
RCN2	0.380143	FALSE	1.10663	TRUE	Hit only in Proteome	FALSE
PEAK1	-1.10718	TRUE	-0.53106	FALSE	Hit only in Transcriptome	FALSE
HMG20A	-0.150697	FALSE	0.435219	FALSE	No hit	FALSE
TBC1D2B	-1.03552	TRUE	-0.845355	TRUE	Hit in both	FALSE
IDH3A	-0.0485445	FALSE	-0.249462	FALSE	No hit	FALSE
WDR61	-0.941699	FALSE	-0.670243	TRUE	Hit only in Proteome	FALSE
IREB2	-0.294233	FALSE	-0.560151	FALSE	No hit	FALSE
PSMA4	0.236707	FALSE	-0.548335	FALSE	No hit	FALSE
MORF4L1	-0.656114	FALSE	0.649822	TRUE	Hit only in Proteome	FALSE
TMED3	-0.784962	FALSE	-1.41599	TRUE	Hit only in Proteome	FALSE
MTHFS	-0.0372477	FALSE	0.274646	FALSE	No hit	FALSE
FAH	-0.309251	FALSE	-0.646836	TRUE	Hit only in Proteome	FALSE
CEMIP	-4.6592	TRUE	-3.10685	TRUE	Hit in both	FALSE
EFL1	-0.759119	FALSE	-0.687021	TRUE	Hit only in Proteome	FALSE
RPS17	0.15601	FALSE	-1.61126	TRUE	Hit only in Proteome	FALSE
HOMER2	3.43028	TRUE	1.91679	TRUE	Hit in both	FALSE
WDR73	-0.89737	FALSE	0.481924	FALSE	No hit	FALSE
SEC11A	-0.41647	FALSE	-0.199796	FALSE	No hit	FALSE
AKAP13	0.114555	FALSE	0.0977128	FALSE	No hit	FALSE
[truncated: 3,824 more rows]

## Sheet: oskg
Gene_name	Transcriptome_LFC	RNAseq_hit	Proteomics_LFC	Prot_hit	Hits	RBPs
NOC2L	0.523993	FALSE	0.704956	TRUE	Hit only in Proteome	FALSE
ISG15	-0.565855	FALSE	-0.133975	FALSE	No hit	FALSE
AGRN	-1.58164	TRUE	-0.365031	FALSE	Hit only in Transcriptome	FALSE
SDF4	-1.16589	TRUE	-1.086	TRUE	Hit in both	FALSE
B3GALT6	0.137557	FALSE	-0.00846612	FALSE	No hit	FALSE
UBE2J2	0.74045	FALSE	0.00978366	FALSE	No hit	FALSE
PUSL1	-0.162352	FALSE	-0.336527	FALSE	No hit	FALSE
CPTP	0.566161	FALSE	0.200768	FALSE	No hit	FALSE
MXRA8	-1.67393	TRUE	-1.95331	TRUE	Hit in both	FALSE
CCNL2	-0.0789898	FALSE	-0.1159	FALSE	No hit	FALSE
MRPL20	-0.189502	FALSE	0.222867	FALSE	No hit	FALSE
ATAD3B	-0.0126921	FALSE	0.124025	FALSE	No hit	FALSE
ATAD3A	0.579972	FALSE	0.477325	FALSE	No hit	FALSE
SSU72	0.180222	FALSE	0.168078	FALSE	No hit	FALSE
NADK	-0.194707	FALSE	-0.0626752	FALSE	No hit	FALSE
GNB1	0.23084	FALSE	-1.88816	FALSE	No hit	FALSE
RER1	-0.56734	FALSE	-0.323851	FALSE	No hit	FALSE
PANK4	-0.231994	FALSE	0.212277	FALSE	No hit	FALSE
TPRG1L	-0.85458	FALSE	-0.260604	FALSE	No hit	FALSE
LRRC47	0.222467	FALSE	0.304271	FALSE	No hit	FALSE
C1orf174	0.319554	FALSE	-0.217437	FALSE	No hit	FALSE
RPL22	0.0750514	FALSE	-0.606739	FALSE	No hit	FALSE
ACOT7	0.296103	FALSE	0.222475	FALSE	No hit	FALSE
NOL9	0.91995	FALSE	0.421418	FALSE	No hit	FALSE
DNAJC11	0.61681	FALSE	0.303801	FALSE	No hit	FALSE
PARK7	-0.417359	FALSE	-0.100439	FALSE	No hit	FALSE
ENO1	1.32461	TRUE	0.494103	FALSE	Hit only in Transcriptome	FALSE
H6PD	-0.315369	FALSE	-0.48282	FALSE	No hit	FALSE
SLC25A33	0.018269	FALSE	0.302729	FALSE	No hit	FALSE
TMEM201	0.549696	FALSE	0.188265	FALSE	No hit	FALSE
CLSTN1	0.260559	FALSE	0.32679	FALSE	No hit	FALSE
LZIC	0.895744	FALSE	0.735088	TRUE	Hit only in Proteome	FALSE
NMNAT1	-0.318917	FALSE	0.364947	FALSE	No hit	FALSE
UBE4B	-0.0131793	FALSE	0.285762	FALSE	No hit	FALSE
KIF1B	-0.310808	FALSE	-0.271756	FALSE	No hit	FALSE
PGD	0.398313	FALSE	0.47892	FALSE	No hit	FALSE
DFFA	0.332574	FALSE	0.422886	FALSE	No hit	FALSE
PEX14	0.480674	FALSE	0.361974	FALSE	No hit	FALSE
TARDBP	-0.0149582	FALSE	-0.0122321	FALSE	No hit	FALSE
SRM	-0.29529	FALSE	-0.392504	FALSE	No hit	FALSE
EXOSC10	0.529156	FALSE	0.384985	FALSE	No hit	FALSE
MTOR	0.541339	FALSE	-0.0275176	FALSE	No hit	FALSE
UBIAD1	1.20828	TRUE	0.288347	FALSE	Hit only in Transcriptome	FALSE
AGTRAP	-0.222339	FALSE	-0.189891	FALSE	No hit	FALSE
MTHFR	0.142124	FALSE	0.131638	FALSE	No hit	FALSE
KIAA2013	0.72526	FALSE	0.26857	FALSE	No hit	FALSE
PLOD1	-0.620131	FALSE	-0.533723	FALSE	No hit	FALSE
MFN2	0.416999	FALSE	0.384027	FALSE	No hit	FALSE
VPS13D	0.382178	FALSE	-0.104935	FALSE	No hit	FALSE
PRDM2	0.653554	FALSE	0.166783	FALSE	No hit	FALSE
EFHD2	2.61565	TRUE	2.01166	TRUE	Hit in both	FALSE
DNAJC16	0.153046	FALSE	0.362238	FALSE	No hit	FALSE
DDI2	-0.0692796	FALSE	0.527386	FALSE	No hit	FALSE
PLEKHM2	-0.365953	FALSE	-0.405975	FALSE	No hit	FALSE
FBLIM1	-5.25661	TRUE	-1.66287	TRUE	Hit in both	FALSE
SPEN	0.912095	FALSE	0.34477	FALSE	No hit	FALSE
EPHA2	2.15535	TRUE	1.47702	TRUE	Hit in both	FALSE
FBXO42	0.647264	FALSE	-0.39521	FALSE	No hit	FALSE
SZRD1	0.761272	FALSE	0.141579	FALSE	No hit	FALSE
NECAP2	-0.14219	FALSE	-0.586781	TRUE	Hit only in Proteome	FALSE
CROCC	-0.358624	FALSE	-0.256088	FALSE	No hit	FALSE
SDHB	-0.0252012	FALSE	0.545814	FALSE	No hit	FALSE
RCC2	0.559147	FALSE	0.431982	FALSE	No hit	FALSE
ARHGEF10L	-2.05512	TRUE	-1.0539	TRUE	Hit in both	FALSE
ACTL8	-3.63494	TRUE	-0.0109609	FALSE	Hit only in Transcriptome	FALSE
ALDH4A1	-2.56657	TRUE	-2.16027	TRUE	Hit in both	FALSE
UBR4	0.760041	FALSE	0.190129	FALSE	No hit	FALSE
EMC1	-0.0342259	FALSE	-0.0183175	FALSE	No hit	FALSE
MRTO4	1.14842	TRUE	0.702592	TRUE	Hit in both	FALSE
AKR7A2	-0.8055	FALSE	-0.546234	FALSE	No hit	FALSE
CAPZB	-0.703883	FALSE	-0.401562	FALSE	No hit	FALSE
MUL1	-0.0398267	FALSE	0.167539	FALSE	No hit	FALSE
DDOST	0.0337638	FALSE	-0.693828	TRUE	Hit only in Proteome	FALSE
HP1BP3	0.520065	FALSE	0.742992	TRUE	Hit only in Proteome	FALSE
EIF4G3	-0.302939	FALSE	-0.125805	FALSE	No hit	FALSE
ECE1	-0.307475	FALSE	-0.410856	FALSE	No hit	FALSE
ALPL	-2.20738	TRUE	-1.19733	TRUE	Hit in both	FALSE
USP48	0.424772	FALSE	0.796698	TRUE	Hit only in Proteome	FALSE
HSPG2	-3.65371	TRUE	-2.28258	TRUE	Hit in both	FALSE
CDC42	0.231052	FALSE	-1.40642	FALSE	No hit	FALSE
ZBTB40	0.340155	FALSE	-0.520325	FALSE	No hit	FALSE
EPHB2	3.48515	TRUE	2.33461	TRUE	Hit in both	FALSE
KDM1A	0.528879	FALSE	0.493887	FALSE	No hit	FALSE
LUZP1	0.364383	FALSE	0.105248	FALSE	No hit	FALSE
HNRNPR	0.518147	FALSE	0.61099	TRUE	Hit only in Proteome	TRUE
RPL11	-0.0802724	FALSE	-0.427792	FALSE	No hit	FALSE
PITHD1	-0.105315	FALSE	-0.0124972	FALSE	No hit	FALSE
GALE	-0.27147	FALSE	-0.163635	FALSE	No hit	FALSE
HMGCL	-0.590589	FALSE	-0.877447	FALSE	No hit	FALSE
SRSF10	0.0199023	FALSE	0.722533	TRUE	Hit only in Proteome	FALSE
SRRM1	0.680782	FALSE	1.28948	TRUE	Hit only in Proteome	TRUE
CLIC4	-2.26398	TRUE	-1.94043	TRUE	Hit in both	FALSE
SYF2	0.280399	FALSE	0.706948	TRUE	Hit only in Proteome	FALSE
LDLRAP1	-1.40898	TRUE	-1.04508	TRUE	Hit in both	FALSE
STMN1	1.19928	TRUE	1.13616	TRUE	Hit in both	FALSE
CEP85	1.19357	TRUE	0.832626	TRUE	Hit in both	FALSE
SH3BGRL3	0.137935	FALSE	1.1878	TRUE	Hit only in Proteome	FALSE
DHDDS	0.0359716	FALSE	-0.393292	FALSE	No hit	FALSE
HMGN2	0.907889	FALSE	0.757218	TRUE	Hit only in Proteome	FALSE
RPS6KA1	4.00704	TRUE	0.903858	TRUE	Hit in both	FALSE
ARID1A	1.34361	TRUE	0.97447	TRUE	Hit in both	FALSE
SFN	-3.52784	TRUE	-0.320747	FALSE	Hit only in Transcriptome	FALSE
NUDC	0.493121	FALSE	0.536004	FALSE	No hit	FALSE
SLC9A1	-0.499577	FALSE	-0.787068	TRUE	Hit only in Proteome	FALSE
WDTC1	-0.0211155	FALSE	-0.104335	FALSE	No hit	FALSE
TMEM222	0.331364	FALSE	-0.232585	FALSE	No hit	FALSE
MAP3K6	-1.86512	TRUE	-0.229759	FALSE	Hit only in Transcriptome	FALSE
WASF2	0.312479	FALSE	-0.232802	FALSE	No hit	FALSE
AHDC1	-1.28418	TRUE	0.186896	FALSE	Hit only in Transcriptome	FALSE
STX12	-1.28267	TRUE	-1.16592	TRUE	Hit in both	FALSE
PPP1R8	0.633982	FALSE	0.761264	TRUE	Hit only in Proteome	FALSE
RPA2	1.38954	TRUE	1.06961	TRUE	Hit in both	FALSE
SMPDL3B	3.07863	FALSE	0.246083	FALSE	No hit	FALSE
EYA3	1.22228	TRUE	2.35281	TRUE	Hit in both	FALSE
DNAJC8	0.349023	FALSE	0.598441	TRUE	Hit only in Proteome	FALSE
SESN2	1.5536	TRUE	0.756367	TRUE	Hit in both	FALSE
MED18	0.15049	FALSE	0.62193	TRUE	Hit only in Proteome	FALSE
PHACTR4	0.74331	FALSE	0.2624	FALSE	No hit	FALSE
RCC1	0.591928	FALSE	0.775836	TRUE	Hit only in Proteome	FALSE
TRNAU1AP	0.336621	FALSE	0.691684	TRUE	Hit only in Proteome	FALSE
TAF12	0.642237	FALSE	1.00018	TRUE	Hit only in Proteome	FALSE
GMEB1	0.112947	FALSE	0.711846	TRUE	Hit only in Proteome	FALSE
YTHDF2	0.678804	FALSE	0.985247	TRUE	Hit only in Proteome	FALSE
EPB41	1.11927	TRUE	0.405877	FALSE	Hit only in Transcriptome	FALSE
SRSF4	0.599571	FALSE	1.02634	TRUE	Hit only in Proteome	FALSE
MECR	-0.390426	FALSE	-0.353227	FALSE	No hit	FALSE
PUM1	0.187145	FALSE	0.378824	FALSE	No hit	FALSE
SNRNP40	1.23227	TRUE	0.249632	FALSE	Hit only in Transcriptome	FALSE
FABP3	-0.392308	FALSE	-1.14138	TRUE	Hit only in Proteome	FALSE
PEF1	-0.000337682	FALSE	-0.106956	FALSE	No hit	FALSE
PTP4A2	-0.237782	FALSE	-0.660945	TRUE	Hit only in Proteome	FALSE
KHDRBS1	0.52704	FALSE	0.160442	FALSE	No hit	FALSE
KPNA6	0.120215	FALSE	0.274497	FALSE	No hit	FALSE
TXLNA	0.141865	FALSE	-0.0963471	FALSE	No hit	FALSE
EIF3I	0.172386	FALSE	0.0940819	FALSE	No hit	FALSE
HDAC1	0.746042	FALSE	0.799668	TRUE	Hit only in Proteome	FALSE
MARCKSL1	2.09625	TRUE	1.17482	TRUE	Hit in both	FALSE
BSDC1	0.0829608	FALSE	0.319587	FALSE	No hit	FALSE
ZBTB8OS	-0.138821	FALSE	0.346857	FALSE	No hit	FALSE
RBBP4	1.12449	TRUE	1.11228	TRUE	Hit in both	FALSE
SYNC	-3.86717	TRUE	-2.72465	TRUE	Hit in both	FALSE
KIAA1522	-0.744493	FALSE	-0.519361	FALSE	No hit	FALSE
AK2	0.681201	FALSE	0.209412	FALSE	No hit	FALSE
PHC2	1.10758	TRUE	0.880702	TRUE	Hit in both	FALSE
SFPQ	0.104249	FALSE	0.557388	FALSE	No hit	FALSE
ZMYM4	-0.066451	FALSE	0.662567	TRUE	Hit only in Proteome	FALSE
KIAA0319L	0.162331	FALSE	0.266722	FALSE	No hit	FALSE
NCDN	-0.312812	FALSE	0.0353357	FALSE	No hit	FALSE
PSMB2	0.69559	FALSE	-0.731597	TRUE	Hit only in Proteome	FALSE
CLSPN	1.21698	TRUE	1.35948	TRUE	Hit in both	FALSE
AGO1	0.631471	FALSE	0.206135	FALSE	No hit	FALSE
TRAPPC3	-0.35897	FALSE	-0.223107	FALSE	No hit	FALSE
MAP7D1	0.0942667	FALSE	-0.0184356	FALSE	No hit	FALSE
THRAP3	0.578573	FALSE	0.759083	TRUE	Hit only in Proteome	FALSE
OSCP1	-0.738327	FALSE	-0.628706	TRUE	Hit only in Proteome	FALSE
MRPS15	0.156878	FALSE	0.28121	FALSE	No hit	FALSE
MEAF6	0.597875	FALSE	0.629895	TRUE	Hit only in Proteome	FALSE
SNIP1	0.477055	FALSE	0.957137	TRUE	Hit only in Proteome	FALSE
GNL2	0.58434	FALSE	0.593544	TRUE	Hit only in Proteome	FALSE
C1orf109	0.812198	FALSE	0.100488	FALSE	No hit	FALSE
CDCA8	1.76188	TRUE	1.21488	TRUE	Hit in both	FALSE
YRDC	0.616947	FALSE	0.41415	FALSE	No hit	FALSE
C1orf122	-0.658966	FALSE	-0.0024528	FALSE	No hit	FALSE
INPP5B	0.605624	FALSE	0.254776	FALSE	No hit	FALSE
SF3A3	1.11536	TRUE	0.671223	TRUE	Hit in both	FALSE
FHL3	-0.375694	FALSE	-0.292192	FALSE	No hit	FALSE
UTP11	0.467937	FALSE	0.549751	FALSE	No hit	FALSE
RRAGC	-0.924677	FALSE	-1.08086	TRUE	Hit only in Proteome	FALSE
NDUFS5	0.0326531	FALSE	-0.527903	FALSE	No hit	FALSE
MACF1	0.522363	FALSE	0.0223621	FALSE	No hit	FALSE
PABPC4	0.0674726	FALSE	0.201922	FALSE	No hit	FALSE
PPIE	0.617579	FALSE	0.773145	TRUE	Hit only in Proteome	FALSE
TRIT1	-0.141343	FALSE	-0.0346287	FALSE	No hit	FALSE
CAP1	-0.579107	FALSE	-1.08898	TRUE	Hit only in Proteome	FALSE
PPT1	-0.296816	FALSE	-0.261741	FALSE	No hit	FALSE
RLF	0.912424	FALSE	1.58055	TRUE	Hit only in Proteome	FALSE
ZMPSTE24	-0.589401	FALSE	-0.180497	FALSE	No hit	FALSE
SMAP2	2.07741	TRUE	1.27555	TRUE	Hit in both	FALSE
CTPS1	0.349337	FALSE	-0.130452	FALSE	No hit	FALSE
FOXJ3	1.15949	TRUE	1.1435	TRUE	Hit in both	FALSE
PPCS	-0.0103897	FALSE	0.058776	FALSE	No hit	FALSE
PPIH	0.8405	FALSE	0.791453	TRUE	Hit only in Proteome	FALSE
YBX1	0.691098	FALSE	0.548371	FALSE	No hit	TRUE
P3H1	-1.71875	TRUE	-1.69067	TRUE	Hit in both	FALSE
ZNF691	0.793713	FALSE	0.376081	FALSE	No hit	FALSE
SLC2A1	2.09427	TRUE	1.47034	TRUE	Hit in both	FALSE
EBNA1BP2	0.454014	FALSE	0.319253	FALSE	No hit	FALSE
CDC20	1.03601	TRUE	0.814295	TRUE	Hit in both	FALSE
PTPRF	1.00892	TRUE	0.151522	FALSE	Hit only in Transcriptome	FALSE
KDM4A	0.481649	FALSE	0.547754	FALSE	No hit	FALSE
IPO13	-0.625214	FALSE	-0.178826	FALSE	No hit	FALSE
DPH2	0.535955	FALSE	0.651928	TRUE	Hit only in Proteome	FALSE
DMAP1	0.042717	FALSE	0.425083	FALSE	No hit	FALSE
ERI3	0.00704624	FALSE	-0.162568	FALSE	No hit	FALSE
RNF220	0.635184	FALSE	1.00002	TRUE	Hit only in Proteome	FALSE
KIF2C	1.64256	TRUE	1.26239	TRUE	Hit in both	FALSE
RPS8	-0.16074	FALSE	-0.607392	FALSE	No hit	FALSE
EIF2B3	-0.227829	FALSE	-0.0904656	FALSE	No hit	FALSE
HECTD3	-0.203377	FALSE	-0.351494	FALSE	No hit	FALSE
UROD	-0.311521	FALSE	-0.266094	FALSE	No hit	FALSE
HPDL	0.48068	FALSE	-2.54636	TRUE	Hit only in Proteome	FALSE
TOE1	0.569443	FALSE	0.458246	FALSE	No hit	FALSE
PRDX1	-0.124695	FALSE	-0.360215	FALSE	No hit	FALSE
AKR1A1	-1.26523	TRUE	-1.01707	TRUE	Hit in both	FALSE
NASP	1.07362	TRUE	0.894672	TRUE	Hit in both	FALSE
GPBP1L1	0.279251	FALSE	0.117329	FALSE	No hit	FALSE
MAST2	0.404449	FALSE	-0.757568	TRUE	Hit only in Proteome	FALSE
LRRC41	-0.248815	FALSE	0.367742	FALSE	No hit	FALSE
NSUN4	0.909267	FALSE	0.435497	FALSE	No hit	FALSE
ATPAF1	0.00130914	FALSE	-0.00230493	FALSE	No hit	FALSE
CMPK1	-0.413045	FALSE	-0.0156092	FALSE	No hit	FALSE
FAF1	0.956582	FALSE	0.965173	TRUE	Hit only in Proteome	FALSE
EPS15	-0.651663	FALSE	-0.210451	FALSE	No hit	FALSE
OSBPL9	-0.592243	FALSE	-0.0399783	FALSE	No hit	FALSE
NRDC	0.0641788	FALSE	0.191399	FALSE	No hit	FALSE
RAB3B	-0.0872209	FALSE	-0.987444	TRUE	Hit only in Proteome	FALSE
TXNDC12	0.105593	FALSE	0.149177	FALSE	No hit	FALSE
KTI12	0.83442	FALSE	0.586839	TRUE	Hit only in Proteome	FALSE
BTF3L4	0.606597	FALSE	0.78954	TRUE	Hit only in Proteome	FALSE
CC2D1B	0.0734725	FALSE	-0.224709	FALSE	No hit	FALSE
ORC1	2.08523	TRUE	0.828751	TRUE	Hit in both	FALSE
PRPF38A	0.805731	FALSE	1.40381	TRUE	Hit only in Proteome	FALSE
GPX7	-0.78818	FALSE	-1.38588	TRUE	Hit only in Proteome	FALSE
COA7	0.464948	FALSE	0.870613	TRUE	Hit only in Proteome	FALSE
ZYG11B	-0.346346	FALSE	0.255266	FALSE	No hit	FALSE
SCP2	-1.34636	TRUE	-0.837885	TRUE	Hit in both	FALSE
CPT2	-0.866175	FALSE	-0.532658	FALSE	No hit	FALSE
NDC1	1.19066	TRUE	0.864025	TRUE	Hit in both	FALSE
LRRC42	-0.253886	FALSE	-0.0836009	FALSE	No hit	FALSE
TMEM59	-0.606677	FALSE	-1.60622	TRUE	Hit only in Proteome	FALSE
MRPL37	-0.102554	FALSE	0.157725	FALSE	No hit	FALSE
TTC4	1.24567	TRUE	0.857932	TRUE	Hit in both	FALSE
USP24	0.249998	FALSE	0.115501	FALSE	No hit	FALSE
PLPP3	-1.93372	TRUE	-2.36699	TRUE	Hit in both	FALSE
OMA1	-2.01691	TRUE	-0.248944	FALSE	Hit only in Transcriptome	FALSE
MYSM1	0.563515	FALSE	0.605037	TRUE	Hit only in Proteome	FALSE
JUN	1.5014	TRUE	1.13173	TRUE	Hit in both	FALSE
USP1	0.850341	FALSE	0.836182	TRUE	Hit only in Proteome	FALSE
DOCK7	-0.0230553	FALSE	0.297533	FALSE	No hit	FALSE
ALG6	-0.844099	FALSE	-0.0200043	FALSE	No hit	FALSE
PGM1	-0.563708	FALSE	-0.367384	FALSE	No hit	FALSE
ROR1	-1.75907	TRUE	-0.609301	TRUE	Hit in both	FALSE
JAK1	-0.410022	FALSE	-1.27178	TRUE	Hit only in Proteome	FALSE
AK4	1.04358	TRUE	0.983489	TRUE	Hit in both	FALSE
MIER1	-0.455096	FALSE	0.296225	FALSE	No hit	FALSE
SERBP1	0.336788	FALSE	0.186897	FALSE	No hit	FALSE
GNG12	-0.784667	FALSE	-1.30817	TRUE	Hit only in Proteome	FALSE
WLS	0.449229	FALSE	-0.191381	FALSE	No hit	FALSE
LRRC40	0.062348	FALSE	0.294902	FALSE	No hit	FALSE
SRSF11	-0.12239	FALSE	0.404488	FALSE	No hit	FALSE
CTH	-0.965983	FALSE	-0.853	TRUE	Hit only in Proteome	FALSE
ZRANB2	-0.420198	FALSE	-0.18547	FALSE	No hit	FALSE
NEGR1	-0.828828	FALSE	-0.321896	FALSE	No hit	FALSE
FPGT	-0.690189	FALSE	0.103147	FALSE	No hit	FALSE
CRYZ	-0.0888596	FALSE	0.170578	FALSE	No hit	FALSE
TYW3	-0.144167	FALSE	0.633309	TRUE	Hit only in Proteome	FALSE
ACADM	0.824961	FALSE	0.974664	TRUE	Hit only in Proteome	FALSE
RABGGTB	-0.990246	FALSE	-0.272409	FALSE	No hit	FALSE
PIGK	-0.471984	FALSE	-0.285384	FALSE	No hit	FALSE
AK5	-0.452114	FALSE	-0.476563	FALSE	No hit	FALSE
ZZZ3	0.519006	FALSE	0.372417	FALSE	No hit	FALSE
USP33	0.419757	FALSE	0.0626544	FALSE	No hit	FALSE
NEXN	-1.1409	TRUE	-0.89058	TRUE	Hit in both	FALSE
FUBP1	0.743966	FALSE	0.674171	TRUE	Hit only in Proteome	FALSE
DNAJB4	-0.49982	FALSE	0.41601	FALSE	No hit	FALSE
ADGRL2	-2.72433	TRUE	-2.50655	TRUE	Hit in both	FALSE
PRKACB	0.248546	FALSE	0.0102081	FALSE	No hit	FALSE
RPF1	0.89931	FALSE	0.481407	FALSE	No hit	FALSE
GNG5	0.595262	FALSE	-0.571985	FALSE	No hit	FALSE
CTBS	-0.782174	FALSE	-0.42861	FALSE	No hit	FALSE
C1orf52	-0.326355	FALSE	0.722678	TRUE	Hit only in Proteome	FALSE
BCL10	0.428449	FALSE	0.548048	FALSE	No hit	FALSE
DDAH1	-1.33509	TRUE	0.189525	FALSE	Hit only in Transcriptome	FALSE
ZNHIT6	0.34137	FALSE	0.726914	TRUE	Hit only in Proteome	FALSE
SH3GLB1	-0.644555	FALSE	-0.268311	FALSE	No hit	FALSE
HS2ST1	0.264936	FALSE	0.11155	FALSE	No hit	FALSE
PKN2	0.38677	FALSE	0.486912	FALSE	No hit	FALSE
GTF2B	0.525614	FALSE	0.835218	TRUE	Hit only in Proteome	FALSE
KYAT3	-1.37762	TRUE	-0.869207	TRUE	Hit in both	FALSE
RBMXL1	0.493114	FALSE	0.197728	FALSE	No hit	FALSE
GBP1	-1.45412	TRUE	-0.971353	TRUE	Hit in both	FALSE
GBP2	-2.33278	TRUE	-2.04454	TRUE	Hit in both	FALSE
LRRC8C	2.40944	TRUE	1.3193	TRUE	Hit in both	FALSE
LRRC8D	0.841557	FALSE	0.50203	FALSE	No hit	FALSE
ZNF326	0.446284	FALSE	1.14632	TRUE	Hit only in Proteome	FALSE
GLMN	0.122086	FALSE	0.600287	TRUE	Hit only in Proteome	FALSE
RPAP2	0.362171	FALSE	0.0621874	FALSE	No hit	FALSE
EVI5	-0.371648	FALSE	-0.569942	FALSE	No hit	FALSE
RPL5	0.244935	FALSE	-0.325342	FALSE	No hit	FALSE
MTF2	0.613313	FALSE	0.307402	FALSE	No hit	FALSE
TMED5	-0.203545	FALSE	0.0363996	FALSE	No hit	FALSE
DR1	0.577052	FALSE	1.0468	TRUE	Hit only in Proteome	FALSE
FNBP1L	1.01029	TRUE	0.792379	TRUE	Hit in both	FALSE
BCAR3	1.66597	TRUE	1.54117	TRUE	Hit in both	FALSE
DNTTIP2	0.544909	FALSE	0.625715	TRUE	Hit only in Proteome	FALSE
GCLM	0.547316	FALSE	0.743306	TRUE	Hit only in Proteome	FALSE
ARHGAP29	2.38745	TRUE	2.35716	TRUE	Hit in both	FALSE
ABCD3	-0.201277	FALSE	0.14024	FALSE	No hit	FALSE
F3	-0.409165	FALSE	-0.0632588	FALSE	No hit	FALSE
CNN3	0.503042	FALSE	-0.442874	FALSE	No hit	FALSE
PTBP2	1.69617	TRUE	2.26899	TRUE	Hit in both	TRUE
DPYD	0.171555	FALSE	0.302232	FALSE	No hit	FALSE
SNX7	-0.618295	FALSE	-0.956606	TRUE	Hit only in Proteome	FALSE
AGL	-0.22819	FALSE	-0.402606	FALSE	No hit	FALSE
SLC35A3	-0.537629	FALSE	-0.332144	FALSE	No hit	FALSE
SASS6	1.01573	TRUE	0.885289	TRUE	Hit in both	FALSE
TRMT13	0.349284	FALSE	1.01183	TRUE	Hit only in Proteome	FALSE
DBT	-0.0672632	FALSE	-0.300272	FALSE	No hit	FALSE
RTCA	-0.12926	FALSE	0.333035	FALSE	No hit	FALSE
VCAM1	-7.89036	TRUE	-4.44275	TRUE	Hit in both	FALSE
EXTL2	-0.175057	FALSE	0.31398	FALSE	No hit	FALSE
SLC30A7	-0.365111	FALSE	-0.213889	FALSE	No hit	FALSE
DPH5	0.103508	FALSE	-0.0555726	FALSE	No hit	FALSE
COL11A1	-3.80175	TRUE	-0.909284	TRUE	Hit in both	FALSE
SLC25A24	0.421787	FALSE	0.579438	FALSE	No hit	FALSE
PRPF38B	-0.156623	FALSE	0.288666	FALSE	No hit	FALSE
STXBP3	-0.576783	FALSE	-0.169736	FALSE	No hit	FALSE
GPSM2	0.775483	FALSE	0.303542	FALSE	No hit	FALSE
CLCC1	-0.170476	FALSE	-0.18841	FALSE	No hit	FALSE
WDR47	0.304773	FALSE	0.438596	FALSE	No hit	FALSE
PSRC1	0.343391	FALSE	-0.246691	FALSE	No hit	FALSE
SORT1	-1.16761	TRUE	-0.375384	FALSE	Hit only in Transcriptome	FALSE
PSMA5	0.267485	FALSE	0.0524822	FALSE	No hit	FALSE
GNAI3	-0.150371	FALSE	-0.0546756	FALSE	No hit	FALSE
AMPD2	-0.598417	FALSE	-0.0803091	FALSE	No hit	FALSE
GSTM2	-0.983739	FALSE	-1.19582	TRUE	Hit only in Proteome	FALSE
GSTM3	0.0636778	FALSE	-0.0164509	FALSE	No hit	FALSE
AHCYL1	0.0451397	FALSE	-0.489489	FALSE	No hit	FALSE
STRIP1	0.183848	FALSE	-0.0684369	FALSE	No hit	FALSE
RBM15	0.51043	FALSE	0.672848	TRUE	Hit only in Proteome	FALSE
LRIF1	0.705539	FALSE	0.758403	TRUE	Hit only in Proteome	FALSE
WDR77	0.478832	FALSE	-0.177895	FALSE	No hit	FALSE
RAP1A	-0.265478	FALSE	-1.05544	FALSE	No hit	FALSE
DDX20	0.662723	FALSE	0.572391	FALSE	No hit	FALSE
CTTNBP2NL	0.601819	FALSE	-0.0234888	FALSE	No hit	FALSE
CAPZA1	0.273594	FALSE	-0.151023	FALSE	No hit	FALSE
MOV10	-0.320815	FALSE	0.0523466	FALSE	No hit	FALSE
RHOC	0.0100668	FALSE	-0.482776	FALSE	No hit	FALSE
SLC16A1	0.274683	FALSE	0.363881	FALSE	No hit	FALSE
MAGI3	1.00005	TRUE	0.658718	TRUE	Hit in both	FALSE
RSBN1	0.320004	FALSE	1.00302	TRUE	Hit only in Proteome	FALSE
AP4B1	0.328171	FALSE	-0.0887036	FALSE	No hit	FALSE
TRIM33	0.0635534	FALSE	0.125228	FALSE	No hit	FALSE
BCAS2	-0.0820019	FALSE	0.921493	TRUE	Hit only in Proteome	FALSE
NRAS	0.335671	FALSE	0.226307	FALSE	No hit	FALSE
CSDE1	0.26823	FALSE	-0.0690052	FALSE	No hit	FALSE
VANGL1	0.297076	FALSE	-0.784476	TRUE	Hit only in Proteome	FALSE
ATP1A1	-0.40345	FALSE	-0.725424	TRUE	Hit only in Proteome	FALSE
PTGFRN	0.203565	FALSE	0.563597	FALSE	No hit	FALSE
TTF2	1.41242	TRUE	0.619904	TRUE	Hit in both	FALSE
MAN1A2	-0.174852	FALSE	-0.451693	FALSE	No hit	FALSE
WDR3	0.921219	FALSE	1.03189	TRUE	Hit only in Proteome	FALSE
TBX15	0.797254	FALSE	0.807835	TRUE	Hit only in Proteome	FALSE
WARS2	0.312853	FALSE	0.261018	FALSE	No hit	FALSE
PHGDH	1.72736	TRUE	0.663668	TRUE	Hit in both	FALSE
NOTCH2	-0.0452232	FALSE	-0.927908	TRUE	Hit only in Proteome	FALSE
SEC22B	-0.850523	FALSE	-0.808542	TRUE	Hit only in Proteome	FALSE
POLR3C	0.335184	FALSE	0.473996	FALSE	No hit	FALSE
ITGA10	0.622319	FALSE	0.480909	FALSE	No hit	FALSE
PEX11B	-0.16696	FALSE	-0.44003	FALSE	No hit	FALSE
RBM8A	-0.0295576	FALSE	1.51813	TRUE	Hit only in Proteome	FALSE
LIX1L	0.0876681	FALSE	-0.181373	FALSE	No hit	FALSE
TXNIP	-3.90686	TRUE	-2.3088	TRUE	Hit in both	FALSE
PRKAB2	-0.9457	FALSE	-0.840092	TRUE	Hit only in Proteome	FALSE
CHD1L	0.344919	FALSE	0.172512	FALSE	No hit	FALSE
BCL9	0.960002	FALSE	0.860629	TRUE	Hit only in Proteome	FALSE
PDE4DIP	-0.938241	FALSE	-0.381176	FALSE	No hit	FALSE
SV2A	-0.132638	FALSE	-0.144942	FALSE	No hit	FALSE
SF3B4	0.78618	FALSE	1.17653	TRUE	Hit only in Proteome	FALSE
OTUD7B	0.10028	FALSE	0.172119	FALSE	No hit	FALSE
VPS45	-0.170392	FALSE	-0.038639	FALSE	No hit	FALSE
ANP32E	0.0902692	FALSE	-0.0621114	FALSE	No hit	FALSE
PRPF3	1.43441	TRUE	0.74071	TRUE	Hit in both	FALSE
RPRD2	0.633094	FALSE	0.475995	FALSE	No hit	FALSE
TARS2	0.428004	FALSE	0.2179	FALSE	No hit	FALSE
ECM1	-3.45875	TRUE	-1.49363	TRUE	Hit in both	FALSE
ENSA	0.314719	FALSE	0.645563	TRUE	Hit only in Proteome	FALSE
GOLPH3L	-0.176038	FALSE	-0.292672	FALSE	No hit	FALSE
ARNT	-0.222756	FALSE	-0.00909902	FALSE	No hit	FALSE
SETDB1	0.167221	FALSE	0.14597	FALSE	No hit	FALSE
CERS2	-0.190225	FALSE	-0.0909821	FALSE	No hit	FALSE
SCNM1	0.103025	FALSE	0.225461	FALSE	No hit	FALSE
VPS72	1.05669	TRUE	0.293424	FALSE	Hit only in Transcriptome	FALSE
PIP5K1A	0.739273	FALSE	0.202762	FALSE	No hit	FALSE
PSMD4	0.224226	FALSE	-0.452204	FALSE	No hit	FALSE
ZNF687	0.547081	FALSE	0.526878	FALSE	No hit	FALSE
PI4KB	0.122976	FALSE	-0.3097	FALSE	No hit	FALSE
RFX5	0.597758	FALSE	0.315897	FALSE	No hit	FALSE
SELENBP1	-3.00111	TRUE	-2.24059	TRUE	Hit in both	FALSE
PSMB4	-0.173134	FALSE	-0.100257	FALSE	No hit	FALSE
POGZ	0.553397	FALSE	0.668974	TRUE	Hit only in Proteome	FALSE
CGN	6.78821	TRUE	0.0466082	FALSE	Hit only in Transcriptome	FALSE
TUFT1	0.179049	FALSE	-0.202663	FALSE	No hit	FALSE
SNX27	0.617561	FALSE	-0.217681	FALSE	No hit	FALSE
MRPL9	0.3243	FALSE	0.509889	FALSE	No hit	FALSE
S100A10	0.445333	FALSE	0.243342	FALSE	No hit	FALSE
S100A11	-1.068	TRUE	-1.04326	TRUE	Hit in both	FALSE
S100A6	-1.25947	TRUE	-1.6238	TRUE	Hit in both	FALSE
S100A4	3.80355	TRUE	2.97753	TRUE	Hit in both	FALSE
S100A16	0.375936	FALSE	-0.638301	FALSE	No hit	FALSE
S100A13	-1.32481	TRUE	-1.04936	TRUE	Hit in both	FALSE
CHTOP	-0.136885	FALSE	0.457173	FALSE	No hit	FALSE
SNAPIN	0.388809	FALSE	-0.0537469	FALSE	No hit	FALSE
ILF2	0.58447	FALSE	0.559021	FALSE	No hit	FALSE
INTS3	0.416865	FALSE	0.271946	FALSE	No hit	FALSE
SLC27A3	-1.76661	TRUE	-1.35559	TRUE	Hit in both	FALSE
GATAD2B	2.03085	TRUE	1.45986	TRUE	Hit in both	FALSE
CRTC2	1.74929	TRUE	1.96509	TRUE	Hit in both	FALSE
RAB13	-0.152657	FALSE	0.782171	TRUE	Hit only in Proteome	FALSE
RPS27	0.54318	FALSE	0.54537	FALSE	No hit	FALSE
TPM3	1.354	TRUE	-0.0316193	FALSE	Hit only in Transcriptome	FALSE
UBAP2L	1.12643	TRUE	0.824395	TRUE	Hit in both	FALSE
HAX1	0.778964	FALSE	0.867437	TRUE	Hit only in Proteome	FALSE
UBE2Q1	1.02912	TRUE	0.844473	TRUE	Hit in both	FALSE
ADAR	1.09004	TRUE	1.20248	TRUE	Hit in both	FALSE
PMVK	0.13191	FALSE	0.362617	FALSE	No hit	FALSE
PBXIP1	0.0491547	FALSE	0.347012	FALSE	No hit	FALSE
SHC1	0.344383	FALSE	0.74243	TRUE	Hit only in Proteome	FALSE
CKS1B	2.58912	TRUE	1.87997	TRUE	Hit in both	FALSE
FLAD1	1.23179	TRUE	0.986686	TRUE	Hit in both	FALSE
THBS3	-0.932779	FALSE	-0.295771	FALSE	No hit	FALSE
MTX1	1.0413	TRUE	0.657766	TRUE	Hit in both	FALSE
GBA	0.180572	FALSE	-0.722881	TRUE	Hit only in Proteome	FALSE
SCAMP3	0.542985	FALSE	0.372516	FALSE	No hit	FALSE
FDPS	0.774307	FALSE	0.107329	FALSE	No hit	FALSE
MSTO1	1.11092	TRUE	1.29808	TRUE	Hit in both	FALSE
YY1AP1	1.07055	TRUE	0.467786	FALSE	Hit only in Transcriptome	FALSE
DAP3	1.23039	TRUE	0.408553	FALSE	Hit only in Transcriptome	FALSE
SYT11	1.09246	TRUE	-0.15817	FALSE	Hit only in Transcriptome	FALSE
ARHGEF2	0.481697	FALSE	0.151959	FALSE	No hit	FALSE
MEX3A	3.04442	TRUE	0.983835	TRUE	Hit in both	TRUE
LMNA	0.546733	FALSE	0.398236	FALSE	No hit	FALSE
SLC25A44	1.23459	TRUE	1.5614	TRUE	Hit in both	FALSE
SMG5	1.68864	TRUE	1.10501	TRUE	Hit in both	FALSE
CCT3	1.34848	TRUE	-0.014482	FALSE	Hit only in Transcriptome	FALSE
MEF2D	0.780766	FALSE	0.790478	TRUE	Hit only in Proteome	FALSE
IQGAP3	1.76295	TRUE	1.16644	TRUE	Hit in both	FALSE
NAXE	0.987178	FALSE	0.300948	FALSE	No hit	FALSE
GPATCH4	2.856	FALSE	1.54229	TRUE	Hit only in Proteome	FALSE
NES	-6.39522	TRUE	-1.13375	TRUE	Hit in both	FALSE
CRABP2	-0.224959	FALSE	0.436802	FALSE	No hit	FALSE
ISG20L2	1.63227	TRUE	0.992413	TRUE	Hit in both	FALSE
MRPL24	0.995679	FALSE	-0.0260503	FALSE	No hit	FALSE
HDGF	1.34712	TRUE	1.28078	TRUE	Hit in both	FALSE
PRCC	1.19756	TRUE	1.32479	TRUE	Hit in both	FALSE
ARHGEF11	1.37059	TRUE	0.674137	TRUE	Hit in both	FALSE
IFI16	0.141982	FALSE	0.31119	FALSE	No hit	FALSE
DUSP23	1.43864	TRUE	1.18479	TRUE	Hit in both	FALSE
TAGLN2	0.9892	FALSE	0.757015	TRUE	Hit only in Proteome	FALSE
IGSF8	-2.99533	TRUE	-1.2337	TRUE	Hit in both	FALSE
PEA15	-0.335995	FALSE	-0.107835	FALSE	No hit	FALSE
COPA	0.536787	FALSE	-0.512717	FALSE	No hit	FALSE
NCSTN	0.495119	FALSE	-0.16362	FALSE	No hit	FALSE
PFDN2	1.0477	TRUE	0.26754	FALSE	Hit only in Transcriptome	FALSE
NIT1	0.915369	FALSE	1.16118	TRUE	Hit only in Proteome	FALSE
UFC1	0.810259	FALSE	0.837077	TRUE	Hit only in Proteome	FALSE
PPOX	1.95509	TRUE	1.11391	TRUE	Hit in both	FALSE
NDUFS2	0.998693	FALSE	-0.00298442	FALSE	No hit	FALSE
TOMM40L	1.24002	TRUE	0.584747	FALSE	Hit only in Transcriptome	FALSE
DUSP12	1.92631	TRUE	1.26033	TRUE	Hit in both	FALSE
ATF6	1.47165	TRUE	1.46219	TRUE	Hit in both	FALSE
OLFML2B	0.395464	FALSE	0.607774	TRUE	Hit only in Proteome	FALSE
UAP1	1.6866	TRUE	1.96834	TRUE	Hit in both	FALSE
DDR2	0.943392	FALSE	0.207427	FALSE	No hit	FALSE
HSD17B7	1.62126	TRUE	0.828581	TRUE	Hit in both	FALSE
NUF2	1.79377	TRUE	0.617861	TRUE	Hit in both	FALSE
MGST3	0.494512	FALSE	0.291772	FALSE	No hit	FALSE
ALDH9A1	0.356325	FALSE	0.21785	FALSE	No hit	FALSE
TMCO1	1.06917	TRUE	0.92742	TRUE	Hit in both	FALSE
UCK2	1.49487	TRUE	0.8716	TRUE	Hit in both	FALSE
POGK	1.79792	TRUE	0.847193	TRUE	Hit in both	FALSE
POU2F1	1.61083	TRUE	1.61125	TRUE	Hit in both	FALSE
MPZL1	0.909471	FALSE	-0.300795	FALSE	No hit	FALSE
MPC2	0.39414	FALSE	-0.651988	TRUE	Hit only in Proteome	FALSE
TIPRL	0.790541	FALSE	0.881469	TRUE	Hit only in Proteome	FALSE
ATP1B1	0.439652	FALSE	0.0357274	FALSE	No hit	FALSE
NME7	1.34774	TRUE	1.28415	TRUE	Hit in both	FALSE
BLZF1	0.598363	FALSE	-0.0797743	FALSE	No hit	FALSE
KIFAP3	0.188947	FALSE	-0.477265	FALSE	No hit	FALSE
GORAB	1.25716	TRUE	1.31776	TRUE	Hit in both	FALSE
PRRX1	1.80552	TRUE	1.53292	TRUE	Hit in both	FALSE
FMO3	-11.6654	TRUE	-2.52922	TRUE	Hit in both	FALSE
PRRC2C	1.87835	TRUE	0.412669	FALSE	Hit only in Transcriptome	FALSE
VAMP4	1.36369	TRUE	1.54859	TRUE	Hit in both	FALSE
METTL13	1.80501	TRUE	1.45607	TRUE	Hit in both	FALSE
PRDX6	0.44209	FALSE	0.903996	TRUE	Hit only in Proteome	FALSE
DARS2	1.59545	TRUE	0.930122	TRUE	Hit in both	FALSE
RC3H1	0.989413	FALSE	0.681831	TRUE	Hit only in Proteome	FALSE
RABGAP1L	0.408724	FALSE	0.533547	FALSE	No hit	FALSE
CACYBP	1.56378	TRUE	1.35653	TRUE	Hit in both	FALSE
MRPS14	0.800513	FALSE	0.238224	FALSE	No hit	FALSE
RASAL2	-0.944105	FALSE	-0.643193	TRUE	Hit only in Proteome	FALSE
RALGPS2	-0.37626	FALSE	-0.839129	TRUE	Hit only in Proteome	FALSE
FAM20B	-1.30734	TRUE	-1.31705	TRUE	Hit in both	FALSE
TOR3A	-0.4181	FALSE	0.167777	FALSE	No hit	FALSE
ABL2	0.767472	FALSE	0.0708057	FALSE	No hit	FALSE
SOAT1	-0.307865	FALSE	0.0959019	FALSE	No hit	FALSE
TOR1AIP2	-0.815425	FALSE	-0.416394	FALSE	No hit	FALSE
TOR1AIP1	-0.876754	FALSE	-0.712238	TRUE	Hit only in Proteome	FALSE
CEP350	-0.245973	FALSE	-0.427894	FALSE	No hit	FALSE
QSOX1	-1.20857	TRUE	-0.309417	FALSE	Hit only in Transcriptome	FALSE
ACBD6	-1.39283	TRUE	-1.59053	TRUE	Hit in both	FALSE
STX6	-0.526543	FALSE	0.0906596	FALSE	No hit	FALSE
GLUL	0.243312	FALSE	0.27087	FALSE	No hit	FALSE
RNASEL	-1.9413	TRUE	-1.07342	TRUE	Hit in both	FALSE
DHX9	0.259112	FALSE	0.490243	FALSE	No hit	FALSE
LAMC1	-2.21151	TRUE	-1.77865	TRUE	Hit in both	FALSE
SMG7	0.43517	FALSE	0.609724	TRUE	Hit only in Proteome	FALSE
ARPC5	-1.23676	TRUE	-1.26633	TRUE	Hit in both	FALSE
COLGALT2	0.43968	FALSE	-0.684732	TRUE	Hit only in Proteome	FALSE
EDEM3	-1.6925	TRUE	-0.739809	TRUE	Hit in both	FALSE
RNF2	0.100513	FALSE	-0.0980285	FALSE	No hit	FALSE
TRMT1L	-0.706753	FALSE	0.294404	FALSE	No hit	FALSE
IVNS1ABP	-0.00638143	FALSE	0.191378	FALSE	No hit	FALSE
HMCN1	-3.91503	TRUE	-0.0480793	FALSE	Hit only in Transcriptome	FALSE
TPR	-0.286861	FALSE	0.0607337	FALSE	No hit	FALSE
ODR4	-0.661917	FALSE	-0.119982	FALSE	No hit	FALSE
PLA2G4A	-1.2598	TRUE	-0.951306	TRUE	Hit in both	FALSE
UCHL5	0.0837582	FALSE	0.238618	FALSE	No hit	FALSE
CDC73	-0.675579	FALSE	0.374201	FALSE	No hit	FALSE
NEK7	-3.05667	TRUE	-1.80338	TRUE	Hit in both	FALSE
PTPRC	-2.02032	FALSE	0.0102875	FALSE	No hit	FALSE
ZNF281	-0.611298	FALSE	0.194795	FALSE	No hit	FALSE
KIF14	0.0930767	FALSE	-0.0339799	FALSE	No hit	FALSE
CAMSAP2	-0.596295	FALSE	-0.423786	FALSE	No hit	FALSE
TMEM9	-0.70417	FALSE	-0.411346	FALSE	No hit	FALSE
CSRP1	-3.01818	TRUE	-2.25405	TRUE	Hit in both	FALSE
NAV1	-0.833514	FALSE	-0.630557	TRUE	Hit only in Proteome	FALSE
IPO9	-0.0945871	FALSE	-0.521661	FALSE	No hit	FALSE
LMOD1	-7.84389	TRUE	-3.09832	TRUE	Hit in both	FALSE
RNPEP	-1.42913	TRUE	-1.01816	TRUE	Hit in both	FALSE
UBE2T	-0.0492168	FALSE	-0.389357	FALSE	No hit	FALSE
RABIF	-0.786176	FALSE	-0.236433	FALSE	No hit	FALSE
KLHL12	-0.390332	FALSE	-0.0677725	FALSE	No hit	FALSE
CYB5R1	-2.70684	TRUE	-1.86881	TRUE	Hit in both	FALSE
ATP2B4	-0.648244	FALSE	-1.09091	TRUE	Hit only in Proteome	FALSE
ZC3H11A	-1.76481	TRUE	0.421492	FALSE	Hit only in Transcriptome	FALSE
RBBP5	0.152766	FALSE	0.625945	TRUE	Hit only in Proteome	FALSE
NUCKS1	-0.573369	FALSE	-0.903162	TRUE	Hit only in Proteome	FALSE
RAB29	-1.49922	TRUE	-2.04735	TRUE	Hit in both	FALSE
SRGAP2	-0.795694	FALSE	-0.332651	FALSE	No hit	FALSE
EIF2D	-0.788837	FALSE	-0.517155	FALSE	No hit	FALSE
MAPKAPK2	-0.683618	FALSE	-0.427428	FALSE	No hit	FALSE
PFKFB2	-0.686295	FALSE	-0.824389	TRUE	Hit only in Proteome	FALSE
CD55	1.24283	TRUE	-0.684997	FALSE	Hit only in Transcriptome	FALSE
CD46	-1.09348	TRUE	-0.782333	TRUE	Hit in both	FALSE
RCOR3	-1.32295	TRUE	-0.620554	TRUE	Hit in both	FALSE
SLC30A1	-2.06038	TRUE	-1.11315	TRUE	Hit in both	FALSE
INTS7	-0.0759825	FALSE	0.385357	FALSE	No hit	FALSE
DTL	0.701921	FALSE	2.22703	TRUE	Hit only in Proteome	FALSE
PPP2R5A	-0.779457	FALSE	-0.55612	FALSE	No hit	FALSE
NSL1	-0.535467	FALSE	0.459267	FALSE	No hit	FALSE
SMYD2	-1.21573	TRUE	-0.798651	TRUE	Hit in both	FALSE
PTPN14	-0.596413	FALSE	-0.680405	TRUE	Hit only in Proteome	FALSE
CENPF	0.281503	FALSE	1.03706	TRUE	Hit only in Proteome	FALSE
KCTD3	-0.878706	FALSE	0.0576683	FALSE	No hit	FALSE
GPATCH2	-0.957929	FALSE	-0.324292	FALSE	No hit	FALSE
RRP15	-0.261661	FALSE	0.462953	FALSE	No hit	FALSE
TGFB2	-3.31566	TRUE	-0.536038	FALSE	Hit only in Transcriptome	FALSE
LYPLAL1	-2.12562	TRUE	-1.19091	TRUE	Hit in both	FALSE
BPNT1	-0.600517	FALSE	-0.663189	TRUE	Hit only in Proteome	FALSE
IARS2	-0.610623	FALSE	-0.18446	FALSE	No hit	FALSE
RAB3GAP2	-0.917172	FALSE	-0.718077	TRUE	Hit only in Proteome	FALSE
MIA3	-0.955203	FALSE	-0.819374	TRUE	Hit only in Proteome	FALSE
AIDA	-0.887924	FALSE	-0.909734	TRUE	Hit only in Proteome	FALSE
BROX	-1.02524	TRUE	-0.33325	FALSE	Hit only in Transcriptome	FALSE
CAPN2	-0.48127	FALSE	-0.436302	FALSE	No hit	FALSE
TP53BP2	0.0503199	FALSE	-0.065741	FALSE	No hit	FALSE
FBXO28	-0.0157694	FALSE	0.250093	FALSE	No hit	FALSE
DEGS1	-1.70537	TRUE	-1.28781	TRUE	Hit in both	FALSE
NVL	-0.64381	FALSE	-0.0360477	FALSE	No hit	FALSE
WDR26	-0.382915	FALSE	-0.141801	FALSE	No hit	FALSE
LBR	-0.318254	FALSE	0.00181473	FALSE	No hit	FALSE
ENAH	-2.72919	TRUE	-2.07812	TRUE	Hit in both	FALSE
SRP9	-0.454273	FALSE	0.0903522	FALSE	No hit	FALSE
EPHX1	-3.29527	TRUE	-2.60063	TRUE	Hit in both	FALSE
PYCR2	-0.79513	FALSE	-0.835987	TRUE	Hit only in Proteome	FALSE
SDE2	-0.0160659	FALSE	-0.186723	FALSE	No hit	FALSE
ACBD3	-1.58526	TRUE	-1.10281	TRUE	Hit in both	FALSE
PARP1	0.54441	FALSE	0.630585	TRUE	Hit only in Proteome	FALSE
CDC42BPA	-0.790957	FALSE	-0.522142	FALSE	No hit	FALSE
MRPL55	-1.00583	TRUE	0.169463	FALSE	Hit only in Transcriptome	FALSE
GUK1	-1.25408	TRUE	-0.73793	TRUE	Hit in both	FALSE
IBA57	-0.27778	FALSE	-0.0798035	FALSE	No hit	FALSE
RAB4A	-1.33421	TRUE	-0.955276	TRUE	Hit in both	FALSE
NUP133	-0.618995	FALSE	0.0690495	FALSE	No hit	FALSE
ABCB10	-0.801757	FALSE	-0.589406	TRUE	Hit only in Proteome	FALSE
TAF5L	-0.234515	FALSE	0.31555	FALSE	No hit	FALSE
URB2	0.34712	FALSE	0.373624	FALSE	No hit	FALSE
GALNT2	-1.8881	TRUE	-1.44587	TRUE	Hit in both	FALSE
COG2	-0.156533	FALSE	-0.410908	FALSE	No hit	FALSE
C1orf198	-3.12829	TRUE	-2.27862	TRUE	Hit in both	FALSE
TTC13	-0.885071	FALSE	-0.0166811	FALSE	No hit	FALSE
C1orf131	-1.73465	TRUE	-0.123118	FALSE	Hit only in Transcriptome	FALSE
GNPAT	-0.823094	FALSE	-0.483359	FALSE	No hit	FALSE
EXOC8	-0.805887	FALSE	-0.343379	FALSE	No hit	FALSE
EGLN1	0.159145	FALSE	0.0798055	FALSE	No hit	FALSE
TSNAX	-0.892436	FALSE	-0.312264	FALSE	No hit	FALSE
NTPCR	-0.469419	FALSE	-0.542171	FALSE	No hit	FALSE
TARBP1	-0.967243	FALSE	-0.473407	FALSE	No hit	FALSE
IRF2BP2	-0.574197	FALSE	0.444454	FALSE	No hit	FALSE
TOMM20	0.108044	FALSE	0.705445	TRUE	Hit only in Proteome	FALSE
RBM34	-0.489175	FALSE	0.24037	FALSE	No hit	FALSE
ARID4B	-0.4034	FALSE	0.237426	FALSE	No hit	FALSE
GGPS1	-1.31636	TRUE	-0.766869	TRUE	Hit in both	FALSE
TBCE	1.00143	TRUE	0.227073	FALSE	Hit only in Transcriptome	FALSE
TBCE	-0.956971	FALSE	0.227073	FALSE	No hit	FALSE
LGALS8	-1.39466	TRUE	-1.30623	TRUE	Hit in both	FALSE
HEATR1	-0.789114	FALSE	0.313897	FALSE	No hit	FALSE
MTR	-1.15185	TRUE	-0.280013	FALSE	Hit only in Transcriptome	FALSE
FH	-1.76158	TRUE	-1.39226	TRUE	Hit in both	FALSE
CHML	-0.910406	FALSE	-0.066229	FALSE	No hit	FALSE
CEP170	-0.366172	FALSE	-0.00489024	FALSE	No hit	FALSE
COX20	-0.279199	FALSE	-0.203664	FALSE	No hit	FALSE
HNRNPU	-0.0269339	FALSE	-0.142412	FALSE	No hit	FALSE
SMYD3	-2.21377	TRUE	-0.432781	FALSE	Hit only in Transcriptome	FALSE
TFB2M	-0.259731	FALSE	0.136051	FALSE	No hit	FALSE
SCCPDH	-0.875171	FALSE	-0.19656	FALSE	No hit	FALSE
AHCTF1	0.171725	FALSE	0.117116	FALSE	No hit	FALSE
SH3BP5L	-0.372023	FALSE	0.0419564	FALSE	No hit	FALSE
ZMYND11	-0.719399	FALSE	0.0999715	FALSE	No hit	FALSE
DIP2C	-1.96723	TRUE	-1.62328	TRUE	Hit in both	FALSE
LARP4B	-0.0846821	FALSE	0.196198	FALSE	No hit	FALSE
GTPBP4	-0.339786	FALSE	0.437659	FALSE	No hit	FALSE
IDI1	-0.782188	FALSE	-0.866884	TRUE	Hit only in Proteome	FALSE
WDR37	-0.251079	FALSE	-0.386133	FALSE	No hit	FALSE
PFKP	-1.22049	TRUE	-1.541	TRUE	Hit in both	FALSE
PITRM1	-0.784372	FALSE	-0.359557	FALSE	No hit	FALSE
AKR1C3	-1.42468	TRUE	-0.57211	FALSE	Hit only in Transcriptome	FALSE
GDI2	-1.12168	TRUE	-1.18894	TRUE	Hit in both	FALSE
RBM17	-0.153273	FALSE	0.29957	FALSE	No hit	FALSE
PFKFB3	1.43584	TRUE	0.039102	FALSE	Hit only in Transcriptome	FALSE
ITIH2	0	FALSE	-0.329261	FALSE	No hit	FALSE
KIN	-1.03103	TRUE	0.27282	FALSE	Hit only in Transcriptome	FALSE
UPF2	-0.984858	FALSE	-0.241566	FALSE	No hit	FALSE
DHTKD1	-0.354326	FALSE	-0.00647145	FALSE	No hit	FALSE
SEC61A2	0.219918	FALSE	0.292736	FALSE	No hit	FALSE
NUDT5	-0.406761	FALSE	-0.180259	FALSE	No hit	FALSE
CDC123	-0.0556136	FALSE	-0.395652	FALSE	No hit	FALSE
CAMK1D	-1.45572	TRUE	-0.257446	FALSE	Hit only in Transcriptome	FALSE
OPTN	-2.60569	TRUE	-2.3243	TRUE	Hit in both	FALSE
MCM10	0.651353	FALSE	-0.0880706	FALSE	No hit	FALSE
PHYH	-1.56837	TRUE	-1.23835	TRUE	Hit in both	FALSE
SEPHS1	0.572134	FALSE	-0.0534752	FALSE	No hit	FALSE
PRPF18	-1.00759	TRUE	-0.026617	FALSE	Hit only in Transcriptome	FALSE
FRMD4A	-0.35141	FALSE	-0.380541	FALSE	No hit	FALSE
FAM107B	-0.317137	FALSE	-0.610365	TRUE	Hit only in Proteome	FALSE
HSPA14	-0.498544	FALSE	-0.04275	FALSE	No hit	FALSE
RPP38	-0.412141	FALSE	-0.3052	FALSE	No hit	FALSE
NMT2	-0.674176	FALSE	-0.74255	TRUE	Hit only in Proteome	FALSE
PTER	0.138446	FALSE	-0.272646	FALSE	No hit	FALSE
RSU1	-1.15099	TRUE	-0.678303	TRUE	Hit in both	FALSE
TRDMT1	-0.527854	FALSE	-0.428494	FALSE	No hit	FALSE
VIM	-0.38361	FALSE	-0.284889	FALSE	No hit	FALSE
STAM	-1.00437	TRUE	-1.11693	TRUE	Hit in both	FALSE
NSUN6	-0.0579045	FALSE	-0.0372465	FALSE	No hit	FALSE
PLXDC2	-1.50155	TRUE	-0.702718	TRUE	Hit in both	FALSE
MLLT10	-0.479237	FALSE	0.848968	TRUE	Hit only in Proteome	FALSE
DNAJC1	-1.10267	TRUE	-0.912541	TRUE	Hit in both	FALSE
PIP4K2A	-0.455524	FALSE	-0.417157	FALSE	No hit	FALSE
KIAA1217	0.237837	FALSE	-0.067971	FALSE	No hit	FALSE
ARHGAP21	-0.132726	FALSE	-0.235988	FALSE	No hit	FALSE
PRTFDC1	0.738773	FALSE	0.716758	TRUE	Hit only in Proteome	FALSE
THNSL1	-0.0776224	FALSE	0.310652	FALSE	No hit	FALSE
APBB1IP	-12.6172	TRUE	-2.58882	TRUE	Hit in both	FALSE
PDSS1	0.0508146	FALSE	-0.768307	TRUE	Hit only in Proteome	FALSE
ABI1	-0.558941	FALSE	-0.473235	FALSE	No hit	FALSE
YME1L1	-0.58238	FALSE	-0.037666	FALSE	No hit	FALSE
ACBD5	-0.547462	FALSE	-0.347683	FALSE	No hit	FALSE
RAB18	-1.02862	TRUE	-0.763184	TRUE	Hit in both	FALSE
WAC	-0.42503	FALSE	0.215601	FALSE	No hit	FALSE
SVIL	0.0939983	FALSE	-0.269445	FALSE	No hit	FALSE
MTPAP	-0.0879067	FALSE	0.0380185	FALSE	No hit	FALSE
ZEB1	0.646796	FALSE	1.19816	TRUE	Hit only in Proteome	FALSE
ARHGAP12	-0.94828	FALSE	-0.71424	TRUE	Hit only in Proteome	FALSE
KIF5B	-0.944394	FALSE	-0.723423	TRUE	Hit only in Proteome	FALSE
ITGB1	-1.30655	TRUE	-0.957549	TRUE	Hit in both	FALSE
NRP1	-1.16522	TRUE	-1.10912	TRUE	Hit in both	FALSE
PARD3	0.0919477	FALSE	-0.0356689	FALSE	No hit	FALSE
CUL2	-0.174048	FALSE	-0.00448337	FALSE	No hit	FALSE
CCNY	-0.323139	FALSE	-0.256996	FALSE	No hit	FALSE
BMS1	-0.280895	FALSE	0.236645	FALSE	No hit	FALSE
CSGALNACT2	-2.02137	TRUE	0.271251	FALSE	Hit only in Transcriptome	FALSE
HNRNPF	-0.459187	FALSE	-0.360144	FALSE	No hit	FALSE
CXCL12	-3.99861	TRUE	-2.64354	TRUE	Hit in both	FALSE
NCOA4	-1.23343	TRUE	-1.84264	TRUE	Hit in both	FALSE
MAPK8	-0.137434	FALSE	-0.0959922	FALSE	No hit	FALSE
ARHGAP22	-0.0323239	FALSE	0.243284	FALSE	No hit	FALSE
PARG	-0.376995	FALSE	-0.0691923	FALSE	No hit	FALSE
PRKG1	-1.52828	TRUE	-1.738	TRUE	Hit in both	FALSE
CSTF2T	-0.0997497	FALSE	0.104032	FALSE	No hit	FALSE
ZWINT	0.544378	FALSE	0.908107	TRUE	Hit only in Proteome	FALSE
CISD1	-0.42646	FALSE	0.256885	FALSE	No hit	FALSE
UBE2D1	-0.991064	FALSE	-0.922545	TRUE	Hit only in Proteome	FALSE
TFAM	-0.010851	FALSE	-0.189067	FALSE	No hit	FALSE
BICC1	-1.57213	TRUE	-1.45815	TRUE	Hit in both	TRUE
CCDC6	-0.547537	FALSE	-0.461843	FALSE	No hit	FALSE
ANK3	-1.12541	TRUE	-0.760434	TRUE	Hit in both	FALSE
CDK1	0.113066	FALSE	0.890521	TRUE	Hit only in Proteome	FALSE
ARID5B	-2.09928	TRUE	-0.686736	TRUE	Hit in both	FALSE
ADO	-0.875272	FALSE	-0.318292	FALSE	No hit	FALSE
NRBF2	-0.573823	FALSE	0.0690212	FALSE	No hit	FALSE
JMJD1C	-0.217029	FALSE	0.0406829	FALSE	No hit	FALSE
REEP3	-1.75403	TRUE	-1.10257	TRUE	Hit in both	FALSE
SIRT1	-0.730326	FALSE	0.0740805	FALSE	No hit	FALSE
HERC4	-1.84838	TRUE	-1.16945	TRUE	Hit in both	FALSE
MYPN	-3.11201	TRUE	-1.71594	TRUE	Hit in both	FALSE
HNRNPH3	0.142223	FALSE	1.2929	TRUE	Hit only in Proteome	FALSE
RUFY2	-0.895489	FALSE	-0.491408	FALSE	No hit	FALSE
CCAR1	-0.435291	FALSE	0.145544	FALSE	No hit	FALSE
DDX50	-0.385759	FALSE	0.193968	FALSE	No hit	FALSE
DDX21	-0.212201	FALSE	-0.260653	FALSE	No hit	FALSE
VPS26A	-0.953659	FALSE	-0.465276	FALSE	No hit	FALSE
SUPV3L1	0.153762	FALSE	-0.0415758	FALSE	No hit	FALSE
HK1	-1.65042	TRUE	-1.43006	TRUE	Hit in both	FALSE
TSPAN15	1.59921	TRUE	0.602508	TRUE	Hit in both	FALSE
AIFM2	-1.45437	TRUE	-0.806798	TRUE	Hit in both	FALSE
SAR1A	-1.39661	TRUE	-0.98668	TRUE	Hit in both	FALSE
PPA1	-1.90981	TRUE	-0.917993	TRUE	Hit in both	FALSE
PALD1	2.16611	TRUE	-0.125518	FALSE	Hit only in Transcriptome	FALSE
SGPL1	-0.553064	FALSE	-0.282639	FALSE	No hit	FALSE
PCBD1	-0.578874	FALSE	-0.457079	FALSE	No hit	FALSE
PSAP	-1.97343	TRUE	-1.12412	TRUE	Hit in both	FALSE
CHST3	-2.15591	TRUE	-1.74622	TRUE	Hit in both	FALSE
ASCC1	-0.553922	FALSE	-0.516738	FALSE	No hit	FALSE
DNAJB12	-1.07986	TRUE	-0.663295	TRUE	Hit in both	FALSE
MICU1	-1.04851	TRUE	-0.782559	TRUE	Hit in both	FALSE
MCU	-1.22568	TRUE	-1.27338	TRUE	Hit in both	FALSE
P4HA1	-0.428651	FALSE	-0.00467181	FALSE	No hit	FALSE
ECD	-0.467748	FALSE	-0.0084205	FALSE	No hit	FALSE
DNAJC9	0.252253	FALSE	0.609274	TRUE	Hit only in Proteome	FALSE
MRPS16	-0.254355	FALSE	0.116033	FALSE	No hit	FALSE
ANXA7	-0.877242	FALSE	-0.899989	TRUE	Hit only in Proteome	FALSE
PPP3CB	-1.21312	TRUE	-0.90646	TRUE	Hit in both	FALSE
SEC24C	-0.324722	FALSE	-0.268206	FALSE	No hit	FALSE
FUT11	-1.08879	TRUE	-0.788765	TRUE	Hit in both	FALSE
CAMK2G	0.0088347	FALSE	0.00842815	FALSE	No hit	FALSE
PLAU	-0.0321843	FALSE	0.0183131	FALSE	No hit	FALSE
VCL	-1.24444	TRUE	-1.54173	TRUE	Hit in both	FALSE
AP3M1	-0.0189253	FALSE	-0.577448	FALSE	No hit	FALSE
ADK	-0.377519	FALSE	-0.117732	FALSE	No hit	FALSE
VDAC2	0.153199	FALSE	-0.182768	FALSE	No hit	FALSE
KCNMA1	1.17085	TRUE	-0.0268459	FALSE	Hit only in Transcriptome	FALSE
DLG5	0.262039	FALSE	-0.140301	FALSE	No hit	FALSE
POLR3A	1.30126	TRUE	0.694228	TRUE	Hit in both	FALSE
RPS24	-0.433438	FALSE	0.0688056	FALSE	No hit	FALSE
PPIF	0.10767	FALSE	0.0228062	FALSE	No hit	FALSE
ANXA11	-0.555289	FALSE	-1.18457	TRUE	Hit only in Proteome	FALSE
TSPAN14	-0.143146	FALSE	-0.682774	TRUE	Hit only in Proteome	FALSE
GHITM	0.438379	FALSE	0.774538	TRUE	Hit only in Proteome	FALSE
WAPL	0.670595	FALSE	0.949611	TRUE	Hit only in Proteome	FALSE
GLUD1	-0.0126492	FALSE	-0.277695	FALSE	No hit	FALSE
MINPP1	-0.113132	FALSE	0.0551916	FALSE	No hit	FALSE
PAPSS2	-1.28704	TRUE	-0.75387	TRUE	Hit in both	FALSE
ATAD1	-0.567865	FALSE	0.00998506	FALSE	No hit	FALSE
PTEN	-0.182546	FALSE	-0.349119	FALSE	No hit	FALSE
STAMBPL1	1.03529	TRUE	0.517872	FALSE	Hit only in Transcriptome	FALSE
FAS	-1.43939	TRUE	-1.10171	TRUE	Hit in both	FALSE
LIPA	-1.02443	TRUE	-0.432616	FALSE	Hit only in Transcriptome	FALSE
IFIT3	-1.61149	TRUE	-1.24406	TRUE	Hit in both	FALSE
IFIT1	-1.98839	TRUE	-1.12975	TRUE	Hit in both	FALSE
IFIT5	-1.44596	TRUE	-0.751621	TRUE	Hit in both	FALSE
KIF20B	0.356542	FALSE	0.885552	TRUE	Hit only in Proteome	FALSE
RPP30	0.574591	FALSE	0.127587	FALSE	No hit	FALSE
BTAF1	0.0463319	FALSE	0.565713	FALSE	No hit	FALSE
IDE	-0.927093	FALSE	-0.690527	TRUE	Hit only in Proteome	FALSE
KIF11	1.02967	TRUE	1.68312	TRUE	Hit in both	FALSE
EXOC6	1.10902	TRUE	0.420549	FALSE	Hit only in Transcriptome	FALSE
MYOF	-0.564662	FALSE	-0.801009	TRUE	Hit only in Proteome	FALSE
CEP55	0.593017	FALSE	0.844457	TRUE	Hit only in Proteome	FALSE
NOC3L	0.241245	FALSE	0.597453	TRUE	Hit only in Proteome	FALSE
HELLS	0.900322	FALSE	1.09428	TRUE	Hit only in Proteome	FALSE
PDLIM1	-2.26021	TRUE	-1.69707	TRUE	Hit in both	FALSE
SORBS1	0.257678	FALSE	-0.932155	FALSE	No hit	FALSE
ALDH18A1	-0.542427	FALSE	-0.886083	TRUE	Hit only in Proteome	FALSE
TCTN3	-1.16272	TRUE	-0.118582	FALSE	Hit only in Transcriptome	FALSE
ENTPD1	-2.55959	TRUE	-4.14492	TRUE	Hit in both	FALSE
TM9SF3	-0.481348	FALSE	-0.522383	FALSE	No hit	FALSE
RRP12	0.318657	FALSE	0.412369	FALSE	No hit	FALSE
PGAM1	0.462181	FALSE	-0.15414	FALSE	No hit	FALSE
MMS19	0.308994	FALSE	0.326592	FALSE	No hit	FALSE
UBTD1	-0.0383444	FALSE	0.26652	FALSE	No hit	FALSE
PI4K2A	0.167403	FALSE	-0.389962	FALSE	No hit	FALSE
MARVELD1	-1.05011	TRUE	-0.538737	FALSE	Hit only in Transcriptome	FALSE
GOT1	0.168426	FALSE	-0.207056	FALSE	No hit	FALSE
COX15	0.298372	FALSE	0.844507	TRUE	Hit only in Proteome	FALSE
DNMBP	0.904879	FALSE	0.745162	TRUE	Hit only in Proteome	FALSE
ERLIN1	-0.120951	FALSE	-0.356846	FALSE	No hit	FALSE
CHUK	0.162795	FALSE	0.354908	FALSE	No hit	FALSE
CWF19L1	0.660573	FALSE	0.888972	TRUE	Hit only in Proteome	FALSE
SCD	1.18926	FALSE	0.119945	FALSE	No hit	FALSE
HIF1AN	-0.00976621	FALSE	0.382759	FALSE	No hit	FALSE
MRPL43	-0.0114773	FALSE	0.145263	FALSE	No hit	FALSE
LZTS2	-0.393125	FALSE	-0.746734	TRUE	Hit only in Proteome	FALSE
SFXN3	-0.198414	FALSE	-0.127044	FALSE	No hit	FALSE
DPCD	-1.09803	TRUE	-1.89344	TRUE	Hit in both	FALSE
NPM3	0.399562	FALSE	0.887624	TRUE	Hit only in Proteome	FALSE
HPS6	0.102149	FALSE	0.392801	FALSE	No hit	FALSE
NOLC1	1.54154	TRUE	1.17336	TRUE	Hit in both	FALSE
GBF1	-0.202312	FALSE	-0.360505	FALSE	No hit	FALSE
NFKB2	0.217547	FALSE	0.245073	FALSE	No hit	FALSE
ACTR1A	-0.325934	FALSE	-0.720971	TRUE	Hit only in Proteome	FALSE
SUFU	0.237419	FALSE	0.0137779	FALSE	No hit	FALSE
ARL3	-0.208428	FALSE	-0.00235275	FALSE	No hit	FALSE
SFXN2	0.830753	FALSE	0.264067	FALSE	No hit	FALSE
NT5C2	-0.229997	FALSE	-0.33421	FALSE	No hit	FALSE
INA	-10.1524	TRUE	-2.37968	TRUE	Hit in both	FALSE
TAF5	0.806351	FALSE	0.509582	FALSE	No hit	FALSE
PDCD11	0.706315	FALSE	0.612332	TRUE	Hit only in Proteome	FALSE
SH3PXD2A	-0.221535	FALSE	-0.141216	FALSE	No hit	FALSE
SLK	0.361639	FALSE	0.147461	FALSE	No hit	FALSE
GSTO1	-0.327462	FALSE	-0.975737	TRUE	Hit only in Proteome	FALSE
ITPRIP	0.307823	FALSE	0.710774	TRUE	Hit only in Proteome	FALSE
XPNPEP1	-0.553076	FALSE	-0.428185	FALSE	No hit	FALSE
ADD3	-1.29253	TRUE	-0.662486	TRUE	Hit in both	FALSE
SMNDC1	0.911566	FALSE	0.840344	TRUE	Hit only in Proteome	FALSE
SMC3	0.876539	FALSE	1.29073	TRUE	Hit only in Proteome	FALSE
PDCD4	-1.88628	TRUE	-1.04695	TRUE	Hit in both	FALSE
SHOC2	-0.853039	FALSE	-0.75584	TRUE	Hit only in Proteome	FALSE
ZDHHC6	0.290007	FALSE	0.756173	TRUE	Hit only in Proteome	FALSE
VTI1A	0.584944	FALSE	0.586577	TRUE	Hit only in Proteome	FALSE
TCF7L2	1.0065	TRUE	-0.121492	FALSE	Hit only in Transcriptome	FALSE
CASP7	-0.450813	FALSE	-0.360375	FALSE	No hit	FALSE
NHLRC2	0.235361	FALSE	0.339578	FALSE	No hit	FALSE
CCDC186	-0.630815	FALSE	-0.130078	FALSE	No hit	FALSE
ABLIM1	0.725487	FALSE	-0.530177	FALSE	No hit	FALSE
TRUB1	0.0271591	FALSE	-0.00439355	FALSE	No hit	FALSE
HSPA12A	-0.471155	FALSE	-0.352454	FALSE	No hit	FALSE
SHTN1	1.10711	TRUE	0.402747	FALSE	Hit only in Transcriptome	FALSE
PDZD8	0.540829	FALSE	0.190832	FALSE	No hit	FALSE
CACUL1	0.614566	FALSE	0.166654	FALSE	No hit	FALSE
EIF3A	-0.0626769	FALSE	-0.0625092	FALSE	No hit	FALSE
SFXN4	0.267262	FALSE	0.347646	FALSE	No hit	FALSE
PRDX3	-0.0447905	FALSE	0.237684	FALSE	No hit	FALSE
RGS10	-1.07206	TRUE	-0.163333	FALSE	Hit only in Transcriptome	FALSE
TIAL1	-0.049762	FALSE	-0.145938	FALSE	No hit	FALSE
BAG3	0.422637	FALSE	0.148159	FALSE	No hit	FALSE
INPP5F	0.114847	FALSE	0.599575	TRUE	Hit only in Proteome	FALSE
MCMBP	0.681958	FALSE	0.650368	TRUE	Hit only in Proteome	FALSE
SEC23IP	0.0409155	FALSE	-0.132245	FALSE	No hit	FALSE
WDR11	-0.15737	FALSE	0.986423	TRUE	Hit only in Proteome	FALSE
NSMCE4A	1.29272	TRUE	0.944227	TRUE	Hit in both	FALSE
TACC2	0.668229	FALSE	0.569067	FALSE	No hit	FALSE
HTRA1	-1.34432	TRUE	-1.18771	FALSE	Hit only in Transcriptome	FALSE
ACADSB	-0.0534883	FALSE	-0.378362	FALSE	No hit	FALSE
BUB3	1.08231	TRUE	0.838846	TRUE	Hit in both	FALSE
OAT	-1.49317	TRUE	-0.788291	TRUE	Hit in both	FALSE
CTBP2	0.228209	FALSE	0.0326156	FALSE	No hit	FALSE
EDRF1	0.620169	FALSE	0.696908	TRUE	Hit only in Proteome	FALSE
BCCIP	0.190546	FALSE	1.04267	TRUE	Hit only in Proteome	FALSE
ADAM12	-2.4845	TRUE	-2.23637	TRUE	Hit in both	FALSE
DOCK1	-0.228676	FALSE	-0.294392	FALSE	No hit	FALSE
MKI67	1.61895	TRUE	1.46153	TRUE	Hit in both	FALSE
MGMT	-0.971642	FALSE	-0.327799	FALSE	No hit	FALSE
GLRX3	-0.134103	FALSE	-0.0186406	FALSE	No hit	FALSE
PPP2R2D	-0.069982	FALSE	0.261981	FALSE	No hit	FALSE
TUBGCP2	0.0788848	FALSE	-0.0355273	FALSE	No hit	FALSE
ECHS1	-0.171532	FALSE	-0.517539	FALSE	No hit	FALSE
BET1L	-0.731835	FALSE	-0.606102	TRUE	Hit only in Proteome	FALSE
RIC8A	-0.596875	FALSE	-0.110009	FALSE	No hit	FALSE
PSMD13	-0.578701	FALSE	-0.102406	FALSE	No hit	FALSE
PTDSS2	-0.928881	FALSE	-0.747832	TRUE	Hit only in Proteome	FALSE
RNH1	-2.11576	TRUE	-2.57627	TRUE	Hit in both	TRUE
HRAS	-0.329472	FALSE	-0.760417	TRUE	Hit only in Proteome	FALSE
PHRF1	0.406823	FALSE	-0.15769	FALSE	No hit	FALSE
EPS8L2	-3.6099	TRUE	-1.36211	TRUE	Hit in both	FALSE
TALDO1	-1.23171	TRUE	-1.06077	TRUE	Hit in both	FALSE
SLC25A22	-0.0864239	FALSE	-0.159574	FALSE	No hit	FALSE
RPLP2	-0.3504	FALSE	-0.368717	FALSE	No hit	FALSE
CD151	-2.26271	TRUE	-3.37954	TRUE	Hit in both	FALSE
TSPAN4	-1.34249	TRUE	-2.30276	TRUE	Hit in both	FALSE
CHID1	-1.13195	TRUE	-0.735583	TRUE	Hit in both	FALSE
AP2A2	-0.811578	FALSE	-0.749061	TRUE	Hit only in Proteome	FALSE
TOLLIP	-1.0095	TRUE	-0.900148	TRUE	Hit in both	FALSE
MOB2	-0.430012	FALSE	-0.0388052	FALSE	No hit	FALSE
CTSD	-2.77129	TRUE	-2.31444	TRUE	Hit in both	FALSE
MRPL23	-0.499033	FALSE	0.13916	FALSE	No hit	FALSE
CD81	-1.99441	TRUE	-1.04251	TRUE	Hit in both	FALSE
NAP1L4	0.114749	FALSE	0.319943	FALSE	No hit	FALSE
OSBPL5	-2.13554	TRUE	-1.28632	TRUE	Hit in both	FALSE
NUP98	0.341693	FALSE	0.149218	FALSE	No hit	FALSE
RHOG	-0.358688	FALSE	-0.827464	TRUE	Hit only in Proteome	FALSE
STIM1	-1.35609	TRUE	-1.0343	TRUE	Hit in both	FALSE
RRM1	0.495349	FALSE	0.410419	FALSE	No hit	FALSE
TRIM21	-0.991667	FALSE	-0.373494	FALSE	No hit	FALSE
TRIM5	-1.23741	TRUE	-0.180467	FALSE	Hit only in Transcriptome	FALSE
TRIM22	-4.17033	TRUE	-1.72149	TRUE	Hit in both	FALSE
TRIM3	-1.18132	TRUE	-0.977283	TRUE	Hit in both	FALSE
ARFIP2	-0.217705	FALSE	-0.885822	TRUE	Hit only in Proteome	FALSE
RRP8	0.0203364	FALSE	0.54382	FALSE	No hit	FALSE
ILK	-1.00512	FALSE	-0.829289	TRUE	Hit only in Proteome	FALSE
TAF10	0.065567	FALSE	1.15415	TRUE	Hit only in Proteome	FALSE
TPP1	-2.04636	TRUE	-0.548734	FALSE	Hit only in Transcriptome	FALSE
MRPL17	-0.16723	FALSE	0.366243	FALSE	No hit	FALSE
NLRP10	-2.34692	TRUE	-1.12373	TRUE	Hit in both	FALSE
EIF3F	-0.29558	FALSE	0.5305	FALSE	No hit	FALSE
RPL27A	-0.906568	FALSE	-0.536164	FALSE	No hit	FALSE
TMEM9B	-0.790564	FALSE	-0.608347	TRUE	Hit only in Proteome	FALSE
TMEM41B	-0.405743	FALSE	0.0401881	FALSE	No hit	FALSE
IPO7	0.122806	FALSE	0.4148	FALSE	No hit	FALSE
SWAP70	-0.419382	FALSE	-0.395155	FALSE	No hit	FALSE
SBF2	0.0790909	FALSE	-0.191113	FALSE	No hit	FALSE
CTR9	-0.0658005	FALSE	0.266605	FALSE	No hit	FALSE
EIF4G2	0.0147597	FALSE	0.196044	FALSE	No hit	FALSE
USP47	-0.41643	FALSE	-0.136245	FALSE	No hit	FALSE
MICAL2	-2.68736	TRUE	-1.52335	TRUE	Hit in both	FALSE
PARVA	-1.45805	TRUE	-0.997174	TRUE	Hit in both	FALSE
TEAD1	0.158658	FALSE	0.353692	FALSE	No hit	FALSE
FAR1	-0.413338	FALSE	-0.321261	FALSE	No hit	FALSE
RRAS2	0.334506	FALSE	0.119456	FALSE	No hit	FALSE
COPB1	-0.551832	FALSE	-0.634339	TRUE	Hit only in Proteome	FALSE
PSMA1	-0.17157	FALSE	-0.204438	FALSE	No hit	FALSE
RPS13	-0.372859	FALSE	0.11754	FALSE	No hit	FALSE
PIK3C2A	-0.425403	FALSE	0.105598	FALSE	No hit	FALSE
SAAL1	0.366932	FALSE	0.763879	TRUE	Hit only in Proteome	FALSE
HPS5	-0.331057	FALSE	0.0327543	FALSE	No hit	FALSE
GTF2H1	-0.283745	FALSE	-0.177539	FALSE	No hit	FALSE
LDHA	-0.0502084	FALSE	-0.1166	FALSE	No hit	FALSE
TSG101	-0.00418975	FALSE	-0.260123	FALSE	No hit	FALSE
UEVLD	-0.00641347	FALSE	-0.16602	FALSE	No hit	FALSE
SPTY2D1	-0.619173	FALSE	0.0908703	FALSE	No hit	FALSE
HTATIP2	-2.67436	TRUE	-1.21382	TRUE	Hit in both	FALSE
PRMT3	0.363785	FALSE	0.405904	FALSE	No hit	FALSE
SVIP	1.60317	TRUE	1.63017	TRUE	Hit in both	FALSE
LIN7C	-0.374203	FALSE	-0.134303	FALSE	No hit	FALSE
ARL14EP	-1.38957	TRUE	-0.0282418	FALSE	Hit only in Transcriptome	FALSE
RCN1	-2.37949	TRUE	-1.47588	TRUE	Hit in both	FALSE
EIF3M	-0.100276	FALSE	0.35629	FALSE	No hit	FALSE
QSER1	0.221608	FALSE	0.190925	FALSE	No hit	FALSE
TCP11L1	-0.676098	FALSE	-0.6963	TRUE	Hit only in Proteome	FALSE
CSTF3	-0.244296	FALSE	0.341739	FALSE	No hit	FALSE
CD59	-0.471862	FALSE	-1.79461	TRUE	Hit only in Proteome	FALSE
FBXO3	-0.367385	FALSE	0.356428	FALSE	No hit	FALSE
CAPRIN1	-0.138411	FALSE	-0.260618	FALSE	No hit	FALSE
NAT10	0.787541	FALSE	0.611027	TRUE	Hit only in Proteome	FALSE
CAT	-0.169734	FALSE	0.12582	FALSE	No hit	FALSE
APIP	0.396229	FALSE	0.769983	TRUE	Hit only in Proteome	FALSE
PDHX	-0.290654	FALSE	-0.0119853	FALSE	No hit	FALSE
CD44	0.415372	FALSE	-0.57021	FALSE	No hit	FALSE
COMMD9	-0.848293	FALSE	-0.651113	TRUE	Hit only in Proteome	FALSE
TRAF6	0.450851	FALSE	0.637742	TRUE	Hit only in Proteome	FALSE
API5	0.329287	FALSE	0.58205	FALSE	No hit	FALSE
TTC17	0.275246	FALSE	0.162925	FALSE	No hit	FALSE
HSD17B12	-0.761815	FALSE	-0.912957	TRUE	Hit only in Proteome	FALSE
ALKBH3	0.00280578	FALSE	-0.586313	TRUE	Hit only in Proteome	FALSE
EXT2	-0.976541	FALSE	-0.560788	FALSE	No hit	FALSE
CD82	-0.22419	FALSE	-0.801897	TRUE	Hit only in Proteome	FALSE
PEX16	-0.00850751	FALSE	-0.265474	FALSE	No hit	FALSE
PHF21A	0.0377296	FALSE	-0.109835	FALSE	No hit	FALSE
DGKZ	0.044168	FALSE	0.186481	FALSE	No hit	FALSE
ATG13	0.0834803	FALSE	0.239584	FALSE	No hit	FALSE
ARHGAP1	-1.57626	TRUE	-1.55191	TRUE	Hit in both	FALSE
CKAP5	0.352301	FALSE	0.22571	FALSE	No hit	FALSE
ARFGAP2	0.157535	FALSE	0.196605	FALSE	No hit	FALSE
PACSIN3	0.856436	FALSE	0.877888	TRUE	Hit only in Proteome	FALSE
DDB2	-0.666617	FALSE	-0.329592	FALSE	No hit	FALSE
ACP2	-0.254862	FALSE	-0.682388	TRUE	Hit only in Proteome	FALSE
MADD	0.0532713	FALSE	0.198334	FALSE	No hit	FALSE
PSMC3	-0.220738	FALSE	-0.034619	FALSE	No hit	FALSE
CELF1	0.108024	FALSE	0.306799	FALSE	No hit	FALSE
NDUFS3	-0.0837153	FALSE	0.0724817	FALSE	No hit	FALSE
KBTBD4	0.364686	FALSE	0.198634	FALSE	No hit	FALSE
MTCH2	-0.602751	FALSE	-0.224087	FALSE	No hit	FALSE
FNBP4	-0.101741	FALSE	0.656243	TRUE	Hit only in Proteome	FALSE
NUP160	0.375051	FALSE	0.206507	FALSE	No hit	FALSE
PTPRJ	0.688701	FALSE	0.0185959	FALSE	No hit	FALSE
TNKS1BP1	-0.892549	FALSE	0.155836	FALSE	No hit	FALSE
SSRP1	1.25095	TRUE	0.788471	TRUE	Hit in both	FALSE
SLC43A3	1.65924	TRUE	1.00057	TRUE	Hit in both	FALSE
CLP1	0.691477	FALSE	0.700545	TRUE	Hit only in Proteome	FALSE
ZDHHC5	0.701096	FALSE	0.537774	FALSE	No hit	FALSE
TMX2	0.631219	FALSE	-0.464468	FALSE	No hit	FALSE
CTNND1	-0.971073	FALSE	-0.776284	TRUE	Hit only in Proteome	FALSE
LPXN	1.96571	TRUE	0.0095503	FALSE	Hit only in Transcriptome	FALSE
FAM111B	1.03315	TRUE	1.0511	TRUE	Hit in both	FALSE
FAM111A	0.73864	FALSE	0.614709	TRUE	Hit only in Proteome	FALSE
OSBP	0.421933	FALSE	0.265961	FALSE	No hit	FALSE
PATL1	1.2305	TRUE	0.294696	FALSE	Hit only in Transcriptome	FALSE
MRPL16	0.385937	FALSE	0.226988	FALSE	No hit	FALSE
CCDC86	1.83407	TRUE	1.0895	TRUE	Hit in both	FALSE
PRPF19	0.830553	FALSE	0.598445	TRUE	Hit only in Proteome	FALSE
TMEM109	-0.359268	FALSE	0.0940345	FALSE	No hit	FALSE
DDB1	-0.0283978	FALSE	0.333845	FALSE	No hit	FALSE
TKFC	0.72238	FALSE	0.332751	FALSE	No hit	FALSE
CPSF7	1.01161	TRUE	0.226452	FALSE	Hit only in Transcriptome	FALSE
FEN1	1.49546	TRUE	1.39382	TRUE	Hit in both	FALSE
FADS2	1.06864	TRUE	0.42545	FALSE	Hit only in Transcriptome	FALSE
FADS1	0.685347	FALSE	0.201401	FALSE	No hit	FALSE
FADS3	-2.41231	TRUE	-1.17635	TRUE	Hit in both	FALSE
FTH1	-1.7543	TRUE	-2.0808	TRUE	Hit in both	FALSE
INCENP	1.0826	TRUE	0.67959	TRUE	Hit in both	FALSE
AHNAK	-0.121498	FALSE	-0.137372	FALSE	No hit	FALSE
TUT1	0.811606	FALSE	1.48439	TRUE	Hit only in Proteome	FALSE
MTA2	0.600532	FALSE	1.13642	TRUE	Hit only in Proteome	FALSE
EML3	-0.309579	FALSE	0.130174	FALSE	No hit	FALSE
B3GAT3	-0.443048	FALSE	-0.272039	FALSE	No hit	FALSE
GANAB	-0.120599	FALSE	-0.380989	FALSE	No hit	FALSE
INTS5	0.412953	FALSE	0.509079	FALSE	No hit	FALSE
C11orf98	1.96952	FALSE	0.561079	FALSE	No hit	FALSE
UBXN1	0.394214	FALSE	0.702802	TRUE	Hit only in Proteome	FALSE
HNRNPUL2	0.876736	FALSE	0.578573	FALSE	No hit	FALSE
TTC9C	0.493106	FALSE	0.831875	TRUE	Hit only in Proteome	FALSE
POLR2G	0.652149	FALSE	0.0372022	FALSE	No hit	FALSE
TAF6L	0.720678	FALSE	0.0341665	FALSE	No hit	FALSE
TMEM223	1.10304	TRUE	0.576225	FALSE	Hit only in Transcriptome	FALSE
NXF1	-0.0126991	FALSE	0.674212	TRUE	Hit only in Proteome	FALSE
STX5	0.175567	FALSE	-0.455222	FALSE	No hit	FALSE
WDR74	1.59235	TRUE	0.446731	FALSE	Hit only in Transcriptome	FALSE
SLC3A2	0.243765	FALSE	-0.197836	FALSE	No hit	FALSE
ATL3	0.462101	FALSE	0.142753	FALSE	No hit	FALSE
RTN3	0.366675	FALSE	0.662315	TRUE	Hit only in Proteome	FALSE
MARK2	0.705036	FALSE	0.353352	FALSE	No hit	FALSE
RCOR2	4.23911	TRUE	-0.0299869	FALSE	Hit only in Transcriptome	FALSE
OTUB1	0.609207	FALSE	0.276579	FALSE	No hit	FALSE
MACROD1	1.0045	TRUE	0.508577	FALSE	Hit only in Transcriptome	FALSE
STIP1	0.673037	FALSE	0.280077	FALSE	No hit	FALSE
FKBP2	-0.678126	FALSE	-0.136121	FALSE	No hit	FALSE
PLCB3	0.25975	FALSE	-0.182009	FALSE	No hit	FALSE
BAD	0.195999	FALSE	0.734108	FALSE	No hit	FALSE
PRDX5	-0.880833	FALSE	-0.405932	FALSE	No hit	FALSE
RPS6KA4	0.0481101	FALSE	0.125781	FALSE	No hit	FALSE
SF1	0.535469	FALSE	0.142754	FALSE	No hit	FALSE
MAP4K2	0.612622	FALSE	-0.445331	FALSE	No hit	FALSE
MEN1	0.669766	FALSE	1.00017	TRUE	Hit only in Proteome	FALSE
EHD1	1.01493	TRUE	0.531843	FALSE	Hit only in Transcriptome	FALSE
ATG2A	0.506274	FALSE	-0.276739	FALSE	No hit	FALSE
PPP2R5B	-0.321004	FALSE	-0.005759	FALSE	No hit	FALSE
SNX15	0.309021	FALSE	0.62942	TRUE	Hit only in Proteome	FALSE
CDCA5	1.76445	TRUE	0.718692	FALSE	Hit only in Transcriptome	FALSE
ZFPL1	0.331342	FALSE	-0.660733	TRUE	Hit only in Proteome	FALSE
VPS51	-0.197467	FALSE	-0.327529	FALSE	No hit	FALSE
FAU	0.374578	FALSE	-0.0204327	FALSE	No hit	FALSE
SYVN1	0.185796	FALSE	-0.163045	FALSE	No hit	FALSE
MRPL49	0.888091	FALSE	0.528081	FALSE	No hit	FALSE
CAPN1	-0.834184	FALSE	-0.889526	TRUE	Hit only in Proteome	FALSE
POLA2	0.510352	FALSE	0.353185	FALSE	No hit	FALSE
DPF2	0.438346	FALSE	0.48249	FALSE	No hit	FALSE
FRMD8	0.0418726	FALSE	-0.779345	TRUE	Hit only in Proteome	FALSE
SCYL1	-0.0619462	FALSE	-0.648311	TRUE	Hit only in Proteome	FALSE
EHBP1L1	-0.54878	FALSE	-0.350634	FALSE	No hit	FALSE
SIPA1	0.76161	FALSE	0.19721	FALSE	No hit	FALSE
RELA	0.96642	FALSE	-0.385195	FALSE	No hit	FALSE
CFL1	0.181692	FALSE	-0.377971	FALSE	No hit	FALSE
MUS81	0.291424	FALSE	1.50484	TRUE	Hit only in Proteome	FALSE
FIBP	0.495596	FALSE	-0.0131777	FALSE	No hit	FALSE
C11orf68	1.37735	TRUE	1.338	TRUE	Hit in both	FALSE
DRAP1	-0.0489231	FALSE	0.819098	TRUE	Hit only in Proteome	FALSE
SART1	1.02773	TRUE	0.59274	TRUE	Hit in both	FALSE
EIF1AD	1.14516	TRUE	0.606095	TRUE	Hit in both	FALSE
SF3B2	0.589494	FALSE	0.73085	TRUE	Hit only in Proteome	FALSE
PACS1	0.0845539	FALSE	-0.607113	TRUE	Hit only in Proteome	FALSE
KLC2	0.614495	FALSE	-0.437836	FALSE	No hit	FALSE
RAB1B	-0.0774158	FALSE	-0.27357	FALSE	No hit	FALSE
YIF1A	-1.16965	TRUE	-0.769397	TRUE	Hit in both	FALSE
CD248	-4.78507	TRUE	-3.66936	TRUE	Hit in both	FALSE
RIN1	-0.772106	FALSE	-0.0359071	FALSE	No hit	FALSE
B4GAT1	0.0216364	FALSE	0.623846	TRUE	Hit only in Proteome	FALSE
MRPL11	0.346235	FALSE	-0.290033	FALSE	No hit	FALSE
DPP3	0.443875	FALSE	1.22327	TRUE	Hit only in Proteome	FALSE
CCS	-1.131	TRUE	-0.816639	TRUE	Hit in both	FALSE
RBM14	0.363146	FALSE	0.727916	TRUE	Hit only in Proteome	TRUE
RBM4B	0.158538	FALSE	0.745831	TRUE	Hit only in Proteome	FALSE
SPTBN2	2.21007	TRUE	-0.176669	FALSE	Hit only in Transcriptome	FALSE
PC	-1.07108	TRUE	-1.47305	TRUE	Hit in both	FALSE
KDM2A	0.287079	FALSE	0.681068	TRUE	Hit only in Proteome	FALSE
SSH3	-1.35108	TRUE	-0.999649	TRUE	Hit in both	FALSE
PPP1CA	0.0144148	FALSE	0.506871	FALSE	No hit	FALSE
CORO1B	-0.475438	FALSE	-0.763416	TRUE	Hit only in Proteome	FALSE
AIP	-0.112728	FALSE	0.0761914	FALSE	No hit	FALSE
GSTP1	-0.565096	FALSE	-0.697805	TRUE	Hit only in Proteome	FALSE
NDUFV1	0.204414	FALSE	-0.57318	FALSE	No hit	FALSE
ALDH3B1	-2.92745	TRUE	-2.24833	TRUE	Hit in both	FALSE
NDUFS8	-0.425663	FALSE	-0.507809	FALSE	No hit	FALSE
TCIRG1	-2.10691	TRUE	-1.72428	TRUE	Hit in both	FALSE
CHKA	0.448195	FALSE	-0.295078	FALSE	No hit	FALSE
PPP6R3	0.361127	FALSE	-0.155074	FALSE	No hit	FALSE
CPT1A	-0.692678	FALSE	-0.630027	TRUE	Hit only in Proteome	FALSE
MRPL21	0.321394	FALSE	0.0827648	FALSE	No hit	FALSE
IGHMBP2	0.749863	FALSE	0.0899972	FALSE	No hit	FALSE
FADD	0.474382	FALSE	0.106865	FALSE	No hit	FALSE
PPFIA1	-0.0646867	FALSE	-0.30124	FALSE	No hit	FALSE
CTTN	-0.736785	FALSE	-0.526729	FALSE	No hit	FALSE
DHCR7	-0.616704	FALSE	-0.711002	TRUE	Hit only in Proteome	FALSE
NADSYN1	-1.24343	TRUE	0.306161	FALSE	Hit only in Transcriptome	FALSE
NUMA1	0.414246	FALSE	0.698168	TRUE	Hit only in Proteome	FALSE
LAMTOR1	-0.385301	FALSE	-0.636721	TRUE	Hit only in Proteome	FALSE
INPPL1	-0.302987	FALSE	-0.229328	FALSE	No hit	FALSE
CLPB	0.407989	FALSE	0.279823	FALSE	No hit	FALSE
ARAP1	-0.24028	FALSE	-0.176099	FALSE	No hit	FALSE
FCHSD2	-0.502236	FALSE	-0.571537	FALSE	No hit	FALSE
ARHGEF17	-2.44595	TRUE	-1.57744	TRUE	Hit in both	FALSE
RAB6A	-0.0827498	FALSE	-0.330955	FALSE	No hit	FALSE
MRPL48	-0.140734	FALSE	0.236003	FALSE	No hit	FALSE
PAAF1	0.704048	FALSE	0.412017	FALSE	No hit	FALSE
PPME1	0.452114	FALSE	0.370082	FALSE	No hit	FALSE
P4HA3	-5.79251	TRUE	-1.35011	TRUE	Hit in both	FALSE
PGM2L1	-0.445732	FALSE	0.00522462	FALSE	No hit	FALSE
POLD3	0.823983	FALSE	0.940383	TRUE	Hit only in Proteome	FALSE
RNF169	0.636161	FALSE	0.67544	TRUE	Hit only in Proteome	FALSE
SPCS2	0.239579	FALSE	-0.271102	FALSE	No hit	FALSE
ARRB1	-0.513431	FALSE	-0.137402	FALSE	No hit	FALSE
RPS3	-0.384079	FALSE	-0.38945	FALSE	No hit	FALSE
SERPINH1	-2.07442	TRUE	-1.27571	TRUE	Hit in both	FALSE
UVRAG	0.136239	FALSE	-0.23992	FALSE	No hit	FALSE
THAP12	0.980622	FALSE	-0.310263	FALSE	No hit	FALSE
EMSY	0.557771	FALSE	0.348676	FALSE	No hit	FALSE
LRRC32	-3.0695	TRUE	-2.64631	TRUE	Hit in both	FALSE
CAPN5	0.196233	FALSE	0.321646	FALSE	No hit	FALSE
PAK1	0.925552	FALSE	1.19765	TRUE	Hit only in Proteome	FALSE
CLNS1A	0.442843	FALSE	0.189726	FALSE	No hit	FALSE
RSF1	0.708395	FALSE	1.18068	TRUE	Hit only in Proteome	FALSE
AAMDC	-1.11049	TRUE	-0.63045	FALSE	Hit only in Transcriptome	FALSE
INTS4	0.575338	FALSE	0.182948	FALSE	No hit	FALSE
NDUFC2	-0.638635	FALSE	-0.0669937	FALSE	No hit	FALSE
ALG8	-0.00274246	FALSE	-0.288501	FALSE	No hit	FALSE
NARS2	0.230287	FALSE	0.154283	FALSE	No hit	FALSE
PRCP	-1.12228	TRUE	-0.927829	TRUE	Hit in both	FALSE
RAB30	-0.0886824	FALSE	-0.384285	FALSE	No hit	FALSE
PCF11	0.0751601	FALSE	-0.119881	FALSE	No hit	FALSE
CCDC90B	-0.288808	FALSE	0.155029	FALSE	No hit	FALSE
TMEM126A	-0.118708	FALSE	0.191065	FALSE	No hit	FALSE
SYTL2	0.12912	FALSE	0.142861	FALSE	No hit	FALSE
PICALM	-0.947571	FALSE	-0.853176	TRUE	Hit only in Proteome	FALSE
EED	0.309712	FALSE	0.818992	TRUE	Hit only in Proteome	FALSE
PRSS23	-1.58812	TRUE	-2.52778	TRUE	Hit in both	FALSE
CTSC	1.03009	TRUE	0.239136	FALSE	Hit only in Transcriptome	FALSE
CHORDC1	-0.400008	FALSE	0.213209	FALSE	No hit	FALSE
C11orf54	-0.271045	FALSE	-0.504073	FALSE	No hit	FALSE
MED17	0.403215	FALSE	0.573983	FALSE	No hit	FALSE
PANX1	-0.330172	FALSE	0.22867	FALSE	No hit	FALSE
AMOTL1	-0.401372	FALSE	-0.480293	FALSE	No hit	FALSE
CWC15	-0.0725104	FALSE	0.798206	TRUE	Hit only in Proteome	FALSE
ENDOD1	-0.84447	FALSE	-0.928535	TRUE	Hit only in Proteome	FALSE
FAM76B	0.845393	FALSE	0.940243	TRUE	Hit only in Proteome	FALSE
MTMR2	-1.02125	TRUE	-0.38221	FALSE	Hit only in Transcriptome	FALSE
MAML2	-0.604153	FALSE	0.15101	FALSE	No hit	FALSE
YAP1	0.212746	FALSE	-0.446664	FALSE	No hit	FALSE
BIRC2	0.289463	FALSE	0.098309	FALSE	No hit	FALSE
MMP1	9.91873	TRUE	4.29746	TRUE	Hit in both	FALSE
DCUN1D5	0.139431	FALSE	0.990207	TRUE	Hit only in Proteome	FALSE
DYNC2H1	-0.323231	FALSE	-0.524417	FALSE	No hit	FALSE
CASP4	-0.439769	FALSE	-0.331345	FALSE	No hit	FALSE
CASP1	-1.40855	TRUE	-1.24863	TRUE	Hit in both	FALSE
AASDHPPT	0.609037	FALSE	0.793971	TRUE	Hit only in Proteome	FALSE
CWF19L2	0.152204	FALSE	0.897032	TRUE	Hit only in Proteome	FALSE
SLC35F2	4.27464	TRUE	1.59925	TRUE	Hit in both	FALSE
CUL5	-0.263868	FALSE	-0.151544	FALSE	No hit	FALSE
ACAT1	-1.64252	TRUE	-1.7643	TRUE	Hit in both	FALSE
NPAT	1.2846	TRUE	1.48013	TRUE	Hit in both	FALSE
ATM	-0.0504605	FALSE	0.328661	FALSE	No hit	FALSE
DDX10	0.851897	FALSE	0.553537	FALSE	No hit	FALSE
RDX	-0.16758	FALSE	-0.0917059	FALSE	No hit	FALSE
PPP2R1B	0.161426	FALSE	0.170151	FALSE	No hit	FALSE
CRYAB	-6.12725	TRUE	-3.95575	TRUE	Hit in both	FALSE
DIXDC1	-2.02028	TRUE	-1.24739	TRUE	Hit in both	FALSE
DLAT	0.443527	FALSE	0.123237	FALSE	No hit	FALSE
IL18	-3.70732	TRUE	-0.513993	FALSE	Hit only in Transcriptome	FALSE
PTS	-0.763562	FALSE	-0.949019	TRUE	Hit only in Proteome	FALSE
NCAM1	4.12418	TRUE	1.34867	TRUE	Hit in both	FALSE
ZW10	0.522233	FALSE	0.264854	FALSE	No hit	FALSE
USP28	0.387889	FALSE	0.628232	TRUE	Hit only in Proteome	FALSE
NNMT	-3.4209	TRUE	-2.95441	TRUE	Hit in both	FALSE
RBM7	0.268549	FALSE	0.753225	TRUE	Hit only in Proteome	FALSE
REXO2	-0.729995	FALSE	-0.49008	FALSE	No hit	FALSE
CADM1	0.30137	FALSE	0.54884	FALSE	No hit	FALSE
BUD13	1.33151	TRUE	0.89144	TRUE	Hit in both	FALSE
ZPR1	0.577469	FALSE	1.01916	TRUE	Hit only in Proteome	FALSE
SIK3	0.821157	FALSE	0.423154	FALSE	No hit	FALSE
PAFAH1B2	0.449612	FALSE	0.144442	FALSE	No hit	FALSE
TAGLN	-7.65715	TRUE	-4.54105	TRUE	Hit in both	TRUE
RNF214	1.03913	TRUE	0.426276	FALSE	Hit only in Transcriptome	FALSE
BACE1	-0.80797	FALSE	-2.16106	TRUE	Hit only in Proteome	FALSE
UBE4A	0.35674	FALSE	0.100822	FALSE	No hit	FALSE
KMT2A	1.34697	TRUE	1.03247	TRUE	Hit in both	FALSE
ARCN1	-0.248387	FALSE	-0.839688	TRUE	Hit only in Proteome	FALSE
PHLDB1	-2.0561	TRUE	-1.56689	TRUE	Hit in both	FALSE
DDX6	-0.0925005	FALSE	0.560541	FALSE	No hit	FALSE
BCL9L	-0.202107	FALSE	0.128183	FALSE	No hit	FALSE
RPS25	-0.0322019	FALSE	-0.00629248	FALSE	No hit	FALSE
TRAPPC4	-0.347038	FALSE	0.0207593	FALSE	No hit	FALSE
SLC37A4	0.623151	FALSE	0.832244	TRUE	Hit only in Proteome	FALSE
HYOU1	-0.255319	FALSE	-0.017079	FALSE	No hit	FALSE
VPS11	0.178421	FALSE	-0.155853	FALSE	No hit	FALSE
HMBS	0.456673	FALSE	0.145056	FALSE	No hit	FALSE
C2CD2L	0.44028	FALSE	0.355462	FALSE	No hit	FALSE
CBL	1.14817	TRUE	0.787222	TRUE	Hit in both	FALSE
MCAM	-0.859975	FALSE	-0.158664	FALSE	No hit	FALSE
THY1	-2.67116	TRUE	-2.87729	TRUE	Hit in both	FALSE
ARHGEF12	0.501265	FALSE	0.0444968	FALSE	No hit	FALSE
TBCEL	-0.606626	FALSE	0.0900486	FALSE	No hit	FALSE
UBASH3B	0.682991	FALSE	0.312653	FALSE	No hit	FALSE
HSPA8	-0.698524	FALSE	-0.289391	FALSE	No hit	FALSE
CLMP	-0.493727	FALSE	-1.14811	TRUE	Hit only in Proteome	FALSE
SIAE	-2.73402	TRUE	-1.0646	TRUE	Hit in both	FALSE
MSANTD2	0.890502	FALSE	0.891927	TRUE	Hit only in Proteome	FALSE
EI24	0.0651108	FALSE	-0.103217	FALSE	No hit	FALSE
STT3A	-0.277462	FALSE	-1.11495	TRUE	Hit only in Proteome	FALSE
CHEK1	0.763642	FALSE	0.815637	TRUE	Hit only in Proteome	FALSE
PUS3	0.0123483	FALSE	0.443447	FALSE	No hit	FALSE
FAM118B	-0.161833	FALSE	0.481033	FALSE	No hit	FALSE
SRPRA	-0.18278	FALSE	-0.873946	TRUE	Hit only in Proteome	FALSE
FOXRED1	1.04078	TRUE	0.576918	FALSE	Hit only in Transcriptome	FALSE
DCPS	0.461582	FALSE	0.258502	FALSE	No hit	FALSE
ETS1	1.97733	TRUE	1.6693	TRUE	Hit in both	FALSE
NFRKB	0.888838	FALSE	0.476305	FALSE	No hit	FALSE
APLP2	-0.328527	FALSE	-1.15067	TRUE	Hit only in Proteome	FALSE
NTM	-2.75574	TRUE	-2.32165	TRUE	Hit in both	FALSE
JAM3	-1.08183	TRUE	-1.37374	TRUE	Hit in both	FALSE
NCAPD3	0.303878	FALSE	0.479288	FALSE	No hit	FALSE
VPS26B	-1.38862	TRUE	-1.39098	TRUE	Hit in both	FALSE
THYN1	-0.266459	FALSE	-0.170512	FALSE	No hit	FALSE
ACAD8	-0.470552	FALSE	-0.29616	FALSE	No hit	FALSE
KDM5A	1.24189	TRUE	0.476385	FALSE	Hit only in Transcriptome	FALSE
CCDC77	1.44531	TRUE	-0.0139957	FALSE	Hit only in Transcriptome	FALSE
WNK1	1.60474	TRUE	0.989388	TRUE	Hit in both	FALSE
ERC1	0.881552	FALSE	0.243357	FALSE	No hit	FALSE
WNT5B	0.00976532	FALSE	0.796559	TRUE	Hit only in Proteome	FALSE
DCP1B	0.471897	FALSE	0.659563	TRUE	Hit only in Proteome	FALSE
FKBP4	1.71023	TRUE	1.19425	TRUE	Hit in both	FALSE
TULP3	0.937897	FALSE	0.448777	FALSE	No hit	FALSE
CRACR2A	0.525631	FALSE	-0.352749	FALSE	No hit	FALSE
TIGAR	-0.738604	FALSE	0.384975	FALSE	No hit	FALSE
RAD51AP1	1.69151	TRUE	1.43122	TRUE	Hit in both	FALSE
NDUFA9	1.01692	TRUE	-0.087355	FALSE	Hit only in Transcriptome	FALSE
CD9	1.88535	TRUE	1.21888	TRUE	Hit in both	FALSE
MRPL51	0.381642	FALSE	0.0405089	FALSE	No hit	FALSE
NCAPD2	1.96473	TRUE	1.37086	TRUE	Hit in both	FALSE
NOP2	0.232521	FALSE	1.20947	TRUE	Hit only in Proteome	FALSE
CHD4	0.0963821	FALSE	1.01817	TRUE	Hit only in Proteome	FALSE
ZNF384	1.69042	TRUE	1.46678	TRUE	Hit in both	FALSE
COPS7A	0.338794	FALSE	0.00215612	FALSE	No hit	FALSE
MLF2	0.115067	FALSE	-0.0280915	FALSE	No hit	FALSE
P3H3	-1.20643	TRUE	-1.16998	TRUE	Hit in both	FALSE
CDCA3	1.20351	TRUE	1.61042	TRUE	Hit in both	FALSE
USP5	0.552487	FALSE	0.59712	TRUE	Hit only in Proteome	FALSE
TPI1	1.05368	TRUE	0.700809	TRUE	Hit in both	FALSE
ENO2	1.91977	TRUE	0.902377	TRUE	Hit in both	FALSE
ATN1	0.918408	FALSE	1.0244	TRUE	Hit only in Proteome	FALSE
PHB2	1.08227	TRUE	0.68605	TRUE	Hit in both	FALSE
EMG1	1.74827	TRUE	1.33789	TRUE	Hit in both	FALSE
LPCAT3	0.716165	FALSE	0.237907	FALSE	No hit	FALSE
PEX5	0.238246	FALSE	0.286983	FALSE	No hit	FALSE
FOXJ2	0.691255	FALSE	0.73639	TRUE	Hit only in Proteome	FALSE
NECAP1	0.949898	FALSE	0.590965	TRUE	Hit only in Proteome	FALSE
M6PR	0.786704	FALSE	0.244585	FALSE	No hit	FALSE
A2M	-5.68529	TRUE	-3.39109	TRUE	Hit in both	FALSE
PZP	0	FALSE	-1.95749	TRUE	Hit only in Proteome	FALSE
YBX3	0.0705589	FALSE	0.280613	FALSE	No hit	FALSE
ETV6	0.589742	FALSE	-0.350795	FALSE	No hit	FALSE
CDKN1B	0.259233	FALSE	-0.150381	FALSE	No hit	FALSE
DDX47	0.114706	FALSE	1.22746	TRUE	Hit only in Proteome	FALSE
HEBP1	-0.00844128	FALSE	0.496948	FALSE	No hit	FALSE
ATF7IP	0.887602	FALSE	-0.191185	FALSE	No hit	FALSE
[truncated: 4,570 more rows]

## Sheet: nrhgct
Gene_name	Transcriptome_LFC	RNAseq_hit	Proteomics_LFC	Prot_hit	Hits	RBPs
[truncated: 5,823 more rows]
