# Supplementary material for: Systematic analysis of RNA-binding proteins identifies targetable therapeutic vulnerabilities in osteosarcoma
Source: Nat Commun. 2024 Apr 1;15:2810. doi: 10.1038/s41467-024-47031-y (PMC10984982; doi:10.1038/s41467-024-47031-y)
Supplement: Supplementary file 8 — Supplementary Data 7 [file 41467_2024_47031_MOESM8_ESM.xlsx]

## Sheet: Content
Supplementary Data 7. Correlation between RNA-binding activity (as defined by protein abundance detected in eRIC) and total protein abundance in the full proteome (FP)
sheet	description
eRIC vs FP (OSRH_2011_5 - OB)	related to Figure 4, first panel
eRIC vs FP (I063_021 - OB)	related to Figure 4, second panel
eRIC vs FP (OSKG - OB)	related to Figure 4, third panel
eRIC vs FP (NRH_OS1 - OB)	related to Figure 4, fourth panel

## Sheet: eRIC vs FP (OSRH_2011_5 - OB)
gene_name	comparison	logFC_eRIC	logFC_FP	hit_eRIC	hit_FP	hit_annotation	Group	Measured RNA-binding activity
AKAP1	OSRH_2011l5_UV - OB_UV	2.78473	1.65281	TRUE	TRUE	hit in both	Group II	1.68484
COL6A3	OSRH_2011l5_UV - OB_UV	-3.06026	-4.1332	TRUE	TRUE	hit in both	Group II	0.740409
MRPL39	OSRH_2011l5_UV - OB_UV	2.86598	1.28056	TRUE	TRUE	hit in both	Group II	2.23806
TAGLN	OSRH_2011l5_UV - OB_UV	-3.71968	-4.09231	TRUE	TRUE	hit in both	Group II	0.908943
RPUSD3	OSRH_2011l5_UV - OB_UV	2.4167	1.00421	TRUE	TRUE	hit in both	Group II	2.40658
IFIT5	OSRH_2011l5_UV - OB_UV	-2.60734	-2.97538	TRUE	TRUE	hit in both	Group II	0.876302
PLEC	OSRH_2011l5_UV - OB_UV	-1.53468	-2.21561	TRUE	TRUE	hit in both	Group II	0.692665
YBX1	OSRH_2011l5_UV - OB_UV	2.29816	1.03497	TRUE	TRUE	hit in both	Group II	2.22051
IGF2BP3	OSRH_2011l5_UV - OB_UV	2.64996	1.62603	TRUE	TRUE	hit in both	Group II	1.62971
MEX3A	OSRH_2011l5_UV - OB_UV	2.51997	1.6174	TRUE	TRUE	hit in both	Group II	1.55803
HDLBP	OSRH_2011l5_UV - OB_UV	-1.48038	-0.829806	TRUE	TRUE	hit in both	Group II	1.78401
PARP1	OSRH_2011l5_UV - OB_UV	2.94601	1.9524	TRUE	TRUE	hit in both	Group II	1.50892
TFAM	OSRH_2011l5_UV - OB_UV	2.06132	2.03903	TRUE	TRUE	hit in both	Group II	1.01093
FAM120C	OSRH_2011l5_UV - OB_UV	-1.48931	-1.33293	TRUE	TRUE	hit in both	Group II	1.11733
HNRNPDL	OSRH_2011l5_UV - OB_UV	-1.51707	0.616699	TRUE	TRUE	hit in both	Group III	-2.45998
U2AF2	OSRH_2011l5_UV - OB_UV	-2.00483	1.14425	TRUE	TRUE	hit in both	Group III	-1.75209
DDX3Y	OSRH_2011l5_UV - OB_UV	-3.79156	-2.89254	TRUE	TRUE	hit in both	Group II	1.31081
CLUH	OSRH_2011l5_UV - OB_UV	1.76453	1.50731	TRUE	TRUE	hit in both	Group II	1.17064
FN1	OSRH_2011l5_UV - OB_UV	-2.91313	-4.2268	TRUE	TRUE	hit in both	Group II	0.689205
MRPL3	OSRH_2011l5_UV - OB_UV	1.83627	0.706129	TRUE	TRUE	hit in both	Group II	2.60048
HNRNPR	OSRH_2011l5_UV - OB_UV	-1.79192	0.768498	TRUE	TRUE	hit in both	Group III	-2.33171
EWSR1	OSRH_2011l5_UV - OB_UV	-2.20249	0.900953	TRUE	TRUE	hit in both	Group III	-2.44462
BICC1	OSRH_2011l5_UV - OB_UV	-2.2779	-2.20738	TRUE	TRUE	hit in both	Group II	1.03195
TRUB2	OSRH_2011l5_UV - OB_UV	2.33737	1.43906	TRUE	TRUE	hit in both	Group II	1.62423
HELZ2	OSRH_2011l5_UV - OB_UV	-1.33421	-2.01638	TRUE	TRUE	hit in both	Group II	0.661685
WBSCR16	OSRH_2011l5_UV - OB_UV	1.9761	0.285858	TRUE	FALSE	hit in eRIC	Group III	6.91287
MCAT	OSRH_2011l5_UV - OB_UV	2.17319	0.642141	TRUE	TRUE	hit in both	Group II	3.38428
HNRNPH2	OSRH_2011l5_UV - OB_UV	-1.95148	-0.253091	TRUE	FALSE	hit in eRIC	Group III	7.7106
AHNAK	OSRH_2011l5_UV - OB_UV	-1.75215	-2.94074	TRUE	TRUE	hit in both	Group II	0.595819
MRPL19	OSRH_2011l5_UV - OB_UV	1.47313	1.0673	TRUE	TRUE	hit in both	Group II	1.38024
RBM14	OSRH_2011l5_UV - OB_UV	-2.26217	0.34156	TRUE	FALSE	hit in eRIC	Group III	-6.62305
CLIC1	OSRH_2011l5_UV - OB_UV	-1.94858	-1.44911	TRUE	TRUE	hit in both	Group II	1.34467
RNH1	OSRH_2011l5_UV - OB_UV	-2.51471	-1.70642	TRUE	TRUE	hit in both	Group II	1.47368
SAMD9	OSRH_2011l5_UV - OB_UV	-1.68576	-1.83483	TRUE	TRUE	hit in both	Group II	0.918757
NAA15	OSRH_2011l5_UV - OB_UV	1.3202	0.895254	TRUE	TRUE	hit in both	Group II	1.47466
MRM3	OSRH_2011l5_UV - OB_UV	2.02321	2.15801	TRUE	TRUE	hit in both	Group II	0.937535
POLRMT	OSRH_2011l5_UV - OB_UV	2.21467	0.741749	TRUE	TRUE	hit in both	Group II	2.98574
OBSL1	OSRH_2011l5_UV - OB_UV	2.30259	2.00146	TRUE	TRUE	hit in both	Group II	1.15046
PUM2	OSRH_2011l5_UV - OB_UV	0.999263	0.693899	TRUE	TRUE	hit in both	Group II	1.44007
GEMIN5	OSRH_2011l5_UV - OB_UV	1.42595	1.5681	TRUE	TRUE	hit in both	Group II	0.909347
YARS2	OSRH_2011l5_UV - OB_UV	2.27407	1.11185	TRUE	TRUE	hit in both	Group II	2.04531
DHX30	OSRH_2011l5_UV - OB_UV	1.4268	0.221783	TRUE	FALSE	hit in eRIC	Group III	6.43329
RBMS2	OSRH_2011l5_UV - OB_UV	-2.83529	-1.39427	TRUE	TRUE	hit in both	Group II	2.03353
PEG10	OSRH_2011l5_UV - OB_UV	2.32614	2.80195	TRUE	TRUE	hit in both	Group II	0.830186
MATR3	OSRH_2011l5_UV - OB_UV	-0.902655	1.19902	TRUE	TRUE	hit in both	Group III	-0.752829
SSBP1	OSRH_2011l5_UV - OB_UV	1.7296	1.04967	TRUE	TRUE	hit in both	Group II	1.64776
HNRNPH3	OSRH_2011l5_UV - OB_UV	-0.971356	1.22906	TRUE	TRUE	hit in both	Group III	-0.790326
RALY	OSRH_2011l5_UV - OB_UV	-1.08501	0.0685709	TRUE	FALSE	hit in eRIC	Group III	-15.8232
CKAP4	OSRH_2011l5_UV - OB_UV	-2.22985	-2.25332	TRUE	TRUE	hit in both	Group II	0.989585
VCL	OSRH_2011l5_UV - OB_UV	-1.3406	-1.69923	TRUE	TRUE	hit in both	Group II	0.788945
ANXA7	OSRH_2011l5_UV - OB_UV	-2.01234	-0.821714	TRUE	TRUE	hit in both	Group II	2.44896
RBMX	OSRH_2011l5_UV - OB_UV	-2.32243	0.229848	TRUE	FALSE	hit in eRIC	Group III	-10.1042
RPS10	OSRH_2011l5_UV - OB_UV	0.903089	0.198656	TRUE	FALSE	hit in eRIC	Group III	4.546
STAT3	OSRH_2011l5_UV - OB_UV	-1.10448	-1.43988	TRUE	TRUE	hit in both	Group II	0.767066
HNRNPM	OSRH_2011l5_UV - OB_UV	-1.01919	1.11993	TRUE	TRUE	hit in both	Group III	-0.910045
NGRN	OSRH_2011l5_UV - OB_UV	2.27594	1.58649	TRUE	TRUE	hit in both	Group II	1.43458
CAPRIN1	OSRH_2011l5_UV - OB_UV	1.39739	0.536697	TRUE	FALSE	hit in eRIC	Group III	2.60369
UBAP2	OSRH_2011l5_UV - OB_UV	1.03112	0.697414	TRUE	TRUE	hit in both	Group II	1.47849
MTERF3	OSRH_2011l5_UV - OB_UV	1.68344	1.31059	TRUE	TRUE	hit in both	Group II	1.28449
YLPM1	OSRH_2011l5_UV - OB_UV	-1.63765	0.324558	TRUE	FALSE	hit in eRIC	Group III	-5.04578
RBM15	OSRH_2011l5_UV - OB_UV	-1.52217	0.034091	TRUE	FALSE	hit in eRIC	Group III	-44.6503
MRM1	OSRH_2011l5_UV - OB_UV	1.48829	0.742426	TRUE	TRUE	hit in both	Group II	2.00463
HABP4	OSRH_2011l5_UV - OB_UV	-1.23946	-0.954882	TRUE	TRUE	hit in both	Group II	1.29803
HNRNPUL1	OSRH_2011l5_UV - OB_UV	-1.65947	0.540044	TRUE	FALSE	hit in eRIC	Group III	-3.07284
COL1A2	OSRH_2011l5_UV - OB_UV	-1.11068	-2.36619	TRUE	TRUE	hit in both	Group II	0.469395
YTHDF2	OSRH_2011l5_UV - OB_UV	0.94072	0.520815	TRUE	FALSE	hit in eRIC	Group III	1.80624
SUPV3L1	OSRH_2011l5_UV - OB_UV	1.23784	1.31259	TRUE	TRUE	hit in both	Group II	0.943053
PPIF	OSRH_2011l5_UV - OB_UV	1.4007	1.47734	TRUE	TRUE	hit in both	Group II	0.948124
SSR1	OSRH_2011l5_UV - OB_UV	-1.165	-0.806491	TRUE	TRUE	hit in both	Group II	1.44453
RBM12B	OSRH_2011l5_UV - OB_UV	-1.1273	0.0440029	TRUE	FALSE	hit in eRIC	Group III	-25.6188
PA2G4	OSRH_2011l5_UV - OB_UV	1.8257	1.54406	TRUE	TRUE	hit in both	Group II	1.18241
HNRNPLL|HNRPLL	OSRH_2011l5_UV - OB_UV	-1.22459	-0.132032	TRUE	FALSE	hit in eRIC	Group III	9.27497
PAIP1	OSRH_2011l5_UV - OB_UV	0.943662	0.149078	TRUE	FALSE	hit in eRIC	Group III	6.32999
CSTB	OSRH_2011l5_UV - OB_UV	-1.20297	-1.07407	TRUE	TRUE	hit in both	Group II	1.12001
EIF4B	OSRH_2011l5_UV - OB_UV	0.934991	1.01415	TRUE	TRUE	hit in both	Group II	0.921945
ZFR	OSRH_2011l5_UV - OB_UV	-1.77118	-0.272613	TRUE	FALSE	hit in eRIC	Group III	6.49704
WDR1	OSRH_2011l5_UV - OB_UV	-1.35978	-1.69828	TRUE	TRUE	hit in both	Group II	0.800683
AATF	OSRH_2011l5_UV - OB_UV	-1.09699	1.32767	TRUE	TRUE	hit in both	Group III	-0.826253
HSPA9	OSRH_2011l5_UV - OB_UV	1.69767	1.72917	TRUE	TRUE	hit in both	Group II	0.981786
SFPQ	OSRH_2011l5_UV - OB_UV	-1.0905	0.845466	TRUE	TRUE	hit in both	Group III	-1.28982
DDX28	OSRH_2011l5_UV - OB_UV	1.84365	1.39296	TRUE	TRUE	hit in both	Group II	1.32355
LARP4B	OSRH_2011l5_UV - OB_UV	1.19309	1.07327	TRUE	TRUE	hit in both	Group II	1.11164
GRSF1	OSRH_2011l5_UV - OB_UV	0.867464	1.7561	TRUE	TRUE	hit in both	Group II	0.493971
CPSF7	OSRH_2011l5_UV - OB_UV	-1.72031	0.767367	TRUE	TRUE	hit in both	Group III	-2.24184
ZC3H4	OSRH_2011l5_UV - OB_UV	-1.86144	0.59436	TRUE	TRUE	hit in both	Group III	-3.13183
ANXA6	OSRH_2011l5_UV - OB_UV	-1.43643	-1.74581	TRUE	TRUE	hit in both	Group II	0.822791
C11orf68	OSRH_2011l5_UV - OB_UV	-1.29794	-1.39805	TRUE	TRUE	hit in both	Group II	0.928391
HNRNPA3	OSRH_2011l5_UV - OB_UV	-1.00081	0.542092	TRUE	FALSE	hit in eRIC	Group III	-1.84621
LOC102724159|PWP2	OSRH_2011l5_UV - OB_UV	-0.954887	0.567074	TRUE	FALSE	hit in eRIC	Group III	-1.68388
LRRC47	OSRH_2011l5_UV - OB_UV	1.75304	1.29009	TRUE	TRUE	hit in both	Group II	1.35885
CTTN	OSRH_2011l5_UV - OB_UV	-1.39736	-1.71751	TRUE	TRUE	hit in both	Group II	0.813596
HNRNPA0	OSRH_2011l5_UV - OB_UV	-1.15712	0.63974	TRUE	TRUE	hit in both	Group III	-1.80873
RBFOX2	OSRH_2011l5_UV - OB_UV	-1.42561	0.634302	TRUE	TRUE	hit in both	Group III	-2.24753
LARP1	OSRH_2011l5_UV - OB_UV	1.54933	0.78121	TRUE	TRUE	hit in both	Group II	1.98325
DAP3	OSRH_2011l5_UV - OB_UV	1.07445	0.800179	TRUE	TRUE	hit in both	Group II	1.34277
HSPD1	OSRH_2011l5_UV - OB_UV	1.67822	1.96271	TRUE	TRUE	hit in both	Group II	0.855055
LRPPRC	OSRH_2011l5_UV - OB_UV	0.903169	1.37353	TRUE	TRUE	hit in both	Group II	0.657552
G3BP1	OSRH_2011l5_UV - OB_UV	0.760085	0.629615	TRUE	TRUE	hit in both	Group II	1.20722
EIF3J	OSRH_2011l5_UV - OB_UV	0.996685	0.985617	TRUE	TRUE	hit in both	Group II	1.01123
FLNC	OSRH_2011l5_UV - OB_UV	-1.12047	-2.39859	TRUE	TRUE	hit in both	Group II	0.467136
CPSF6	OSRH_2011l5_UV - OB_UV	-1.68439	0.880803	TRUE	TRUE	hit in both	Group III	-1.91234
KHDRBS1	OSRH_2011l5_UV - OB_UV	-1.0207	0.243472	TRUE	FALSE	hit in eRIC	Group III	-4.19227
HNRNPK	OSRH_2011l5_UV - OB_UV	-0.660886	1.351	TRUE	TRUE	hit in both	Group III	-0.489182
PARP12	OSRH_2011l5_UV - OB_UV	-1.52384	-1.17853	TRUE	TRUE	hit in both	Group II	1.293
POLR2A	OSRH_2011l5_UV - OB_UV	0.640694	0.902547	TRUE	TRUE	hit in both	Group II	0.709873
YBX3	OSRH_2011l5_UV - OB_UV	1.21876	0.835915	TRUE	TRUE	hit in both	Group II	1.458
PNO1	OSRH_2011l5_UV - OB_UV	1.14015	1.53445	TRUE	TRUE	hit in both	Group II	0.743034
PABPC4	OSRH_2011l5_UV - OB_UV	0.915389	0.965408	TRUE	TRUE	hit in both	Group II	0.948189
RBM19	OSRH_2011l5_UV - OB_UV	-1.1401	1.059	TRUE	TRUE	hit in both	Group III	-1.07658
TFB2M	OSRH_2011l5_UV - OB_UV	1.46488	0.992243	TRUE	TRUE	hit in both	Group II	1.47633
FNDC3A	OSRH_2011l5_UV - OB_UV	-1.60165	-1.72804	TRUE	TRUE	hit in both	Group II	0.92686
NONO	OSRH_2011l5_UV - OB_UV	-1.0305	0.882116	TRUE	TRUE	hit in both	Group III	-1.16821
ZCCHC3	OSRH_2011l5_UV - OB_UV	2.54802	1.94341	TRUE	TRUE	hit in both	Group II	1.31111
MRPL1	OSRH_2011l5_UV - OB_UV	1.44522	1.24489	TRUE	TRUE	hit in both	Group II	1.16092
SF3A1	OSRH_2011l5_UV - OB_UV	-0.638139	0.966348	TRUE	TRUE	hit in both	Group III	-0.660361
MRPL11	OSRH_2011l5_UV - OB_UV	1.27472	1.39245	TRUE	TRUE	hit in both	Group II	0.915446
PUM1	OSRH_2011l5_UV - OB_UV	0.866416	0.597378	TRUE	TRUE	hit in both	Group II	1.45036
MRPL44	OSRH_2011l5_UV - OB_UV	1.16518	1.0401	TRUE	TRUE	hit in both	Group II	1.12026
MRPL23	OSRH_2011l5_UV - OB_UV	0.894007	0.597777	TRUE	TRUE	hit in both	Group II	1.49555
ANKRD17	OSRH_2011l5_UV - OB_UV	1.18518	0.350642	TRUE	FALSE	hit in eRIC	Group III	3.38003
YARS	OSRH_2011l5_UV - OB_UV	1.27651	1.09162	TRUE	TRUE	hit in both	Group II	1.16938
ETF1	OSRH_2011l5_UV - OB_UV	1.10737	0.636479	TRUE	TRUE	hit in both	Group II	1.73984
HNRNPD	OSRH_2011l5_UV - OB_UV	-1.09584	1.23841	TRUE	TRUE	hit in both	Group III	-0.884878
MRPL4	OSRH_2011l5_UV - OB_UV	1.20185	0.80087	TRUE	TRUE	hit in both	Group II	1.50069
ZC3H11A	OSRH_2011l5_UV - OB_UV	1.02753	0.596088	TRUE	TRUE	hit in both	Group II	1.72379
CCAR2	OSRH_2011l5_UV - OB_UV	-0.953219	0.344921	TRUE	FALSE	hit in eRIC	Group III	-2.76359
FASN	OSRH_2011l5_UV - OB_UV	1.62501	0.711072	TRUE	TRUE	hit in both	Group II	2.28529
FASTKD2	OSRH_2011l5_UV - OB_UV	1.39083	0.988595	TRUE	TRUE	hit in both	Group II	1.40688
CELF1	OSRH_2011l5_UV - OB_UV	-0.611536	0.377479	TRUE	FALSE	hit in eRIC	Group III	-1.62005
FUBP1	OSRH_2011l5_UV - OB_UV	-0.758227	1.3251	TRUE	TRUE	hit in both	Group III	-0.572204
PUS7	OSRH_2011l5_UV - OB_UV	1.51979	1.51059	TRUE	TRUE	hit in both	Group II	1.00609
PDCD11	OSRH_2011l5_UV - OB_UV	-0.863926	0.315108	TRUE	FALSE	hit in eRIC	Group III	-2.74168
URB1	OSRH_2011l5_UV - OB_UV	-1.34201	0.244553	TRUE	FALSE	hit in eRIC	Group III	-5.48761
GCN1	OSRH_2011l5_UV - OB_UV	0.66598	-0.153074	TRUE	FALSE	hit in eRIC	Group III	-4.3507
PAN3	OSRH_2011l5_UV - OB_UV	0.660999	0.0817601	TRUE	FALSE	hit in eRIC	Group III	8.08463
DDX42	OSRH_2011l5_UV - OB_UV	-1.02033	0.820512	TRUE	TRUE	hit in both	Group III	-1.24353
CSTF3	OSRH_2011l5_UV - OB_UV	-0.713262	0.80206	TRUE	TRUE	hit in both	Group III	-0.889288
RBM6	OSRH_2011l5_UV - OB_UV	-0.984954	0.25867	TRUE	FALSE	hit in eRIC	Group III	-3.80776
TRIM28	OSRH_2011l5_UV - OB_UV	1.16389	1.02366	TRUE	TRUE	hit in both	Group II	1.13699
ANXA1	OSRH_2011l5_UV - OB_UV	-2.30983	-2.47932	TRUE	TRUE	hit in both	Group II	0.931637
WDR75	OSRH_2011l5_UV - OB_UV	-1.15563	1.18485	TRUE	TRUE	hit in both	Group III	-0.975335
SUGP1	OSRH_2011l5_UV - OB_UV	-0.603096	1.16008	TRUE	TRUE	hit in both	Group III	-0.519875
KHSRP	OSRH_2011l5_UV - OB_UV	-0.976123	0.869347	TRUE	TRUE	hit in both	Group III	-1.12282
YTHDF3	OSRH_2011l5_UV - OB_UV	-1.18538	-0.860392	TRUE	TRUE	hit in both	Group II	1.37772
RANBP2	OSRH_2011l5_UV - OB_UV	1.12479	0.0572426	TRUE	FALSE	hit in eRIC	Group III	19.6495
PURA	OSRH_2011l5_UV - OB_UV	-1.11162	-1.07294	TRUE	TRUE	hit in both	Group II	1.03604
EZR	OSRH_2011l5_UV - OB_UV	0.799681	-0.0243563	TRUE	FALSE	hit in eRIC	Group III	-32.8326
TROVE2	OSRH_2011l5_UV - OB_UV	1.09062	0.766651	TRUE	TRUE	hit in both	Group II	1.42258
KIF1B	OSRH_2011l5_UV - OB_UV	-0.683987	-0.22363	TRUE	FALSE	hit in eRIC	Group III	3.05857
TIAL1	OSRH_2011l5_UV - OB_UV	-0.887473	0.281546	TRUE	FALSE	hit in eRIC	Group III	-3.15214
SUGP2	OSRH_2011l5_UV - OB_UV	-0.837396	0.821986	TRUE	TRUE	hit in both	Group III	-1.01875
MDH2	OSRH_2011l5_UV - OB_UV	1.06167	1.30693	TRUE	TRUE	hit in both	Group II	0.812336
SYNCRIP	OSRH_2011l5_UV - OB_UV	0.583676	0.680493	FALSE	TRUE	hit in FP	Group I	0.857725
RNMT	OSRH_2011l5_UV - OB_UV	-2.01345	0.372191	TRUE	FALSE	hit in eRIC	Group III	-5.40972
TLN1	OSRH_2011l5_UV - OB_UV	-0.795161	-1.39615	TRUE	TRUE	hit in both	Group II	0.56954
NAP1L1	OSRH_2011l5_UV - OB_UV	1.29592	0.839314	TRUE	TRUE	hit in both	Group II	1.54403
PTBP1	OSRH_2011l5_UV - OB_UV	-0.663486	0.325317	TRUE	FALSE	hit in eRIC	Group III	-2.03951
FMR1	OSRH_2011l5_UV - OB_UV	0.873744	0.0824537	TRUE	FALSE	hit in eRIC	Group III	10.5968
COL5A1	OSRH_2011l5_UV - OB_UV	-1.05005	-2.21927	TRUE	TRUE	hit in both	Group II	0.473153
TRUB1	OSRH_2011l5_UV - OB_UV	0.8643	1.08422	TRUE	TRUE	hit in both	Group II	0.797165
ERAL1	OSRH_2011l5_UV - OB_UV	1.27154	1.07384	TRUE	TRUE	hit in both	Group II	1.18411
MRPL13	OSRH_2011l5_UV - OB_UV	0.912509	1.01312	TRUE	TRUE	hit in both	Group II	0.900689
TRMT10C	OSRH_2011l5_UV - OB_UV	1.66883	1.8988	TRUE	TRUE	hit in both	Group II	0.878888
PSPC1	OSRH_2011l5_UV - OB_UV	-0.727063	1.25976	TRUE	TRUE	hit in both	Group III	-0.577144
ADAR	OSRH_2011l5_UV - OB_UV	-0.643139	-0.0584147	TRUE	FALSE	hit in eRIC	Group III	11.0099
MRPL37	OSRH_2011l5_UV - OB_UV	1.33864	0.832099	TRUE	TRUE	hit in both	Group II	1.60875
MRPL43	OSRH_2011l5_UV - OB_UV	0.846454	0.823914	TRUE	TRUE	hit in both	Group II	1.02736
FUS	OSRH_2011l5_UV - OB_UV	-1.65685	1.37735	TRUE	TRUE	hit in both	Group III	-1.20293
MOV10	OSRH_2011l5_UV - OB_UV	0.566868	-0.0273807	FALSE	FALSE	hit in none	Group I	-20.7032
NKRF	OSRH_2011l5_UV - OB_UV	0.861401	0.837093	TRUE	TRUE	hit in both	Group II	1.02904
ILF3	OSRH_2011l5_UV - OB_UV	-0.786705	0.722188	TRUE	TRUE	hit in both	Group III	-1.08933
HNRNPA2B1	OSRH_2011l5_UV - OB_UV	-1.51446	0.507428	TRUE	FALSE	hit in eRIC	Group III	-2.98458
TMEM214	OSRH_2011l5_UV - OB_UV	-0.847361	-1.17481	TRUE	TRUE	hit in both	Group II	0.721273
DDX3X	OSRH_2011l5_UV - OB_UV	0.913463	0.60455	TRUE	TRUE	hit in both	Group II	1.51098
P4HB	OSRH_2011l5_UV - OB_UV	-1.21809	-1.09744	TRUE	TRUE	hit in both	Group II	1.10994
CALU	OSRH_2011l5_UV - OB_UV	-0.971398	-1.21614	TRUE	TRUE	hit in both	Group II	0.798752
FNDC3B	OSRH_2011l5_UV - OB_UV	-0.946555	-2.0255	TRUE	TRUE	hit in both	Group II	0.46732
EIF4E2	OSRH_2011l5_UV - OB_UV	0.755873	0.0123791	TRUE	FALSE	hit in eRIC	Group III	61.0606
ZC3HAV1	OSRH_2011l5_UV - OB_UV	0.758999	-0.376747	TRUE	FALSE	hit in eRIC	Group III	-2.01461
TAF15	OSRH_2011l5_UV - OB_UV	-1.08505	0.876156	TRUE	TRUE	hit in both	Group III	-1.23842
OLA1	OSRH_2011l5_UV - OB_UV	1.01637	1.08606	TRUE	TRUE	hit in both	Group II	0.93583
PNN	OSRH_2011l5_UV - OB_UV	-0.806141	1.43523	TRUE	TRUE	hit in both	Group III	-0.561682
ANXA5	OSRH_2011l5_UV - OB_UV	-1.82794	-1.46023	TRUE	TRUE	hit in both	Group II	1.25182
MRPS27	OSRH_2011l5_UV - OB_UV	0.807056	1.29944	TRUE	TRUE	hit in both	Group II	0.621079
MTPAP	OSRH_2011l5_UV - OB_UV	1.21299	0.71624	TRUE	TRUE	hit in both	Group II	1.69355
BZW2	OSRH_2011l5_UV - OB_UV	-1.21935	-1.91403	TRUE	TRUE	hit in both	Group II	0.63706
SEC61A1	OSRH_2011l5_UV - OB_UV	-1.2504	-2.05062	TRUE	TRUE	hit in both	Group II	0.609769
MRPL38	OSRH_2011l5_UV - OB_UV	1.15153	0.797596	TRUE	TRUE	hit in both	Group II	1.44375
DDX5	OSRH_2011l5_UV - OB_UV	-0.772719	1.38867	TRUE	TRUE	hit in both	Group III	-0.556445
TFB1M	OSRH_2011l5_UV - OB_UV	1.12498	1.06486	TRUE	TRUE	hit in both	Group II	1.05646
PFN1	OSRH_2011l5_UV - OB_UV	-0.772825	-0.450098	TRUE	FALSE	hit in eRIC	Group III	1.71702
MEX3D	OSRH_2011l5_UV - OB_UV	0.894085	0.707193	TRUE	TRUE	hit in both	Group II	1.26427
SLIRP	OSRH_2011l5_UV - OB_UV	0.647697	1.12147	TRUE	TRUE	hit in both	Group II	0.577545
CALD1	OSRH_2011l5_UV - OB_UV	-1.38456	-2.40165	TRUE	TRUE	hit in both	Group II	0.576505
PRRC2C	OSRH_2011l5_UV - OB_UV	-0.651913	-0.600448	TRUE	TRUE	hit in both	Group II	1.08571
DHX9	OSRH_2011l5_UV - OB_UV	-0.563436	0.672729	FALSE	TRUE	hit in FP	Group I	-0.837537
ZC3H7A	OSRH_2011l5_UV - OB_UV	0.578478	-0.106593	FALSE	FALSE	hit in none	Group I	-5.42697
KHDRBS3	OSRH_2011l5_UV - OB_UV	-2.24637	-2.10248	TRUE	TRUE	hit in both	Group II	1.06844
CSDE1	OSRH_2011l5_UV - OB_UV	0.646927	0.00340942	TRUE	FALSE	hit in eRIC	Group III	189.747
GUF1	OSRH_2011l5_UV - OB_UV	0.980427	0.707339	TRUE	TRUE	hit in both	Group II	1.38608
HSP90AB1	OSRH_2011l5_UV - OB_UV	1.50635	1.44286	TRUE	TRUE	hit in both	Group II	1.04401
HNRNPF	OSRH_2011l5_UV - OB_UV	-0.52657	1.25478	FALSE	TRUE	hit in FP	Group I	-0.419651
MRPS35	OSRH_2011l5_UV - OB_UV	0.907228	0.734308	TRUE	TRUE	hit in both	Group II	1.23549
CNOT4	OSRH_2011l5_UV - OB_UV	1.12703	0.249579	TRUE	FALSE	hit in eRIC	Group III	4.51575
FARSB	OSRH_2011l5_UV - OB_UV	1.11545	0.663069	TRUE	TRUE	hit in both	Group II	1.68225
WDR3	OSRH_2011l5_UV - OB_UV	-0.606236	0.726422	TRUE	TRUE	hit in both	Group III	-0.83455
IGF2BP1	OSRH_2011l5_UV - OB_UV	-0.62855	-0.131647	TRUE	FALSE	hit in eRIC	Group III	4.77451
PRKDC	OSRH_2011l5_UV - OB_UV	-0.514886	-0.135733	FALSE	FALSE	hit in none	Group I	3.79338
RPL18A	OSRH_2011l5_UV - OB_UV	0.959154	-0.813164	FALSE	TRUE	hit in FP	Group I	-1.17953
UTP15	OSRH_2011l5_UV - OB_UV	-0.870894	0.624859	FALSE	TRUE	hit in FP	Group I	-1.39374
PCNP	OSRH_2011l5_UV - OB_UV	-0.7638	0.811575	FALSE	TRUE	hit in FP	Group I	-0.941133
HSPA8	OSRH_2011l5_UV - OB_UV	0.475874	0.284193	FALSE	FALSE	hit in none	Group I	1.67448
TARDBP	OSRH_2011l5_UV - OB_UV	-0.773286	0.56695	FALSE	FALSE	hit in none	Group I	-1.36394
MKRN2	OSRH_2011l5_UV - OB_UV	0.783792	0.150087	FALSE	FALSE	hit in none	Group I	5.22225
SF3B1	OSRH_2011l5_UV - OB_UV	-0.488722	0.310686	FALSE	FALSE	hit in none	Group I	-1.57304
PABPC1	OSRH_2011l5_UV - OB_UV	0.407753	0.576068	FALSE	FALSE	hit in none	Group I	0.70782
MRPL28	OSRH_2011l5_UV - OB_UV	1.05338	0.909305	FALSE	TRUE	hit in FP	Group I	1.15845
XRN1	OSRH_2011l5_UV - OB_UV	-0.504244	-1.37776	FALSE	TRUE	hit in FP	Group I	0.36599
MRPL9	OSRH_2011l5_UV - OB_UV	1.22346	1.04067	FALSE	TRUE	hit in FP	Group I	1.17564
TUFM	OSRH_2011l5_UV - OB_UV	1.07209	1.56679	FALSE	TRUE	hit in FP	Group I	0.684256
THUMPD1	OSRH_2011l5_UV - OB_UV	-0.522062	1.40049	FALSE	TRUE	hit in FP	Group I	-0.372772
KPNA1	OSRH_2011l5_UV - OB_UV	-1.227	-0.710061	FALSE	TRUE	hit in FP	Group I	1.72802
ZNFX1	OSRH_2011l5_UV - OB_UV	-0.423173	-1.24	FALSE	TRUE	hit in FP	Group I	0.341268
MRPL2	OSRH_2011l5_UV - OB_UV	0.681719	0.776187	FALSE	TRUE	hit in FP	Group I	0.878293
TUBB	OSRH_2011l5_UV - OB_UV	0.406756	0.210045	FALSE	FALSE	hit in none	Group I	1.93652
GSPT1	OSRH_2011l5_UV - OB_UV	0.663735	0.419692	FALSE	FALSE	hit in none	Group I	1.58148
CNOT2	OSRH_2011l5_UV - OB_UV	0.555879	0.594554	FALSE	TRUE	hit in FP	Group I	0.934951
ANKHD1	OSRH_2011l5_UV - OB_UV	1.01276	0.58256	FALSE	FALSE	hit in none	Group I	1.73846
HARS2	OSRH_2011l5_UV - OB_UV	0.965065	0.640855	FALSE	TRUE	hit in FP	Group I	1.5059
DAZAP1	OSRH_2011l5_UV - OB_UV	-0.721568	0.842726	FALSE	TRUE	hit in FP	Group I	-0.856231
CSTF2T	OSRH_2011l5_UV - OB_UV	-0.573946	0.953641	FALSE	TRUE	hit in FP	Group I	-0.601846
WDR33	OSRH_2011l5_UV - OB_UV	-0.712596	-0.0028202	FALSE	FALSE	hit in none	Group I	252.676
YWHAE	OSRH_2011l5_UV - OB_UV	1.0951	0.455045	FALSE	FALSE	hit in none	Group I	2.40657
SF1	OSRH_2011l5_UV - OB_UV	-0.808908	0.667084	FALSE	TRUE	hit in FP	Group I	-1.2126
API5	OSRH_2011l5_UV - OB_UV	0.463646	1.63616	FALSE	TRUE	hit in FP	Group I	0.283375
PNPT1	OSRH_2011l5_UV - OB_UV	1.25395	1.55533	FALSE	TRUE	hit in FP	Group I	0.80623
EIF4A1	OSRH_2011l5_UV - OB_UV	0.590413	0.71312	FALSE	TRUE	hit in FP	Group I	0.827929
RBM12	OSRH_2011l5_UV - OB_UV	-0.836907	0.961193	FALSE	TRUE	hit in FP	Group I	-0.870696
SBDS	OSRH_2011l5_UV - OB_UV	0.653038	0.210647	FALSE	FALSE	hit in none	Group I	3.10014
USP10	OSRH_2011l5_UV - OB_UV	0.5609	0.367447	FALSE	FALSE	hit in none	Group I	1.52648
NOL11	OSRH_2011l5_UV - OB_UV	-0.765647	1.54544	FALSE	TRUE	hit in FP	Group I	-0.495425
DDX17	OSRH_2011l5_UV - OB_UV	-0.717189	0.848006	FALSE	TRUE	hit in FP	Group I	-0.845736
PTCD3	OSRH_2011l5_UV - OB_UV	0.755259	0.633182	FALSE	TRUE	hit in FP	Group I	1.1928
GFPT1	OSRH_2011l5_UV - OB_UV	0.910111	-0.209102	FALSE	FALSE	hit in none	Group I	-4.35248
SERBP1	OSRH_2011l5_UV - OB_UV	0.671904	1.14937	FALSE	TRUE	hit in FP	Group I	0.584583
PRMT1	OSRH_2011l5_UV - OB_UV	0.695442	1.36309	FALSE	TRUE	hit in FP	Group I	0.510195
NCBP2	OSRH_2011l5_UV - OB_UV	0.620872	1.23288	FALSE	TRUE	hit in FP	Group I	0.503596
PRPF40A	OSRH_2011l5_UV - OB_UV	-0.526573	1.50251	FALSE	TRUE	hit in FP	Group I	-0.350461
MRPS7	OSRH_2011l5_UV - OB_UV	0.836415	0.858469	FALSE	TRUE	hit in FP	Group I	0.974309
XRN2	OSRH_2011l5_UV - OB_UV	-0.534572	0.882006	FALSE	TRUE	hit in FP	Group I	-0.606086
MRPS23	OSRH_2011l5_UV - OB_UV	0.573399	1.06193	FALSE	TRUE	hit in FP	Group I	0.539962
QKI	OSRH_2011l5_UV - OB_UV	-1.41334	1.07553	FALSE	TRUE	hit in FP	Group I	-1.31408
LARP4	OSRH_2011l5_UV - OB_UV	0.677607	0.241096	FALSE	FALSE	hit in none	Group I	2.81053
DHX57	OSRH_2011l5_UV - OB_UV	-0.568458	0.0513918	FALSE	FALSE	hit in none	Group I	-11.0612
TBRG4	OSRH_2011l5_UV - OB_UV	0.503836	0.214773	FALSE	FALSE	hit in none	Group I	2.34589
XPO5	OSRH_2011l5_UV - OB_UV	0.526006	1.26547	FALSE	TRUE	hit in FP	Group I	0.415662
SMAD3	OSRH_2011l5_UV - OB_UV	-0.814551	-1.14439	FALSE	TRUE	hit in FP	Group I	0.711775
HNRNPU	OSRH_2011l5_UV - OB_UV	-0.835256	0.908301	FALSE	TRUE	hit in FP	Group I	-0.919581
CFL1	OSRH_2011l5_UV - OB_UV	-0.712643	-0.632781	FALSE	TRUE	hit in FP	Group I	1.12621
CNOT1	OSRH_2011l5_UV - OB_UV	0.508942	-0.572646	FALSE	FALSE	hit in none	Group I	-0.888755
C15orf52	OSRH_2011l5_UV - OB_UV	0.445783	0.543646	FALSE	FALSE	hit in none	Group I	0.819988
STT3A	OSRH_2011l5_UV - OB_UV	-1.01339	-1.10692	FALSE	TRUE	hit in FP	Group I	0.915499
TNPO3	OSRH_2011l5_UV - OB_UV	0.423838	0.335767	FALSE	FALSE	hit in none	Group I	1.2623
ZC3H7B	OSRH_2011l5_UV - OB_UV	-0.511959	-0.569827	FALSE	FALSE	hit in none	Group I	0.898447
FAM208A	OSRH_2011l5_UV - OB_UV	-0.782674	0.0267807	FALSE	FALSE	hit in none	Group I	-29.2253
HNRNPC	OSRH_2011l5_UV - OB_UV	-0.469623	1.16641	FALSE	TRUE	hit in FP	Group I	-0.402621
RPL7	OSRH_2011l5_UV - OB_UV	0.890489	-1.11272	FALSE	TRUE	hit in FP	Group I	-0.80028
ERI1	OSRH_2011l5_UV - OB_UV	0.446737	0.13936	FALSE	FALSE	hit in none	Group I	3.20564
DHX15	OSRH_2011l5_UV - OB_UV	-1.00258	0.530525	FALSE	FALSE	hit in none	Group I	-1.88978
RPS3	OSRH_2011l5_UV - OB_UV	0.391665	0.507956	FALSE	FALSE	hit in none	Group I	0.771061
SRSF1	OSRH_2011l5_UV - OB_UV	-0.394593	1.24667	FALSE	TRUE	hit in FP	Group I	-0.316517
EIF5A	OSRH_2011l5_UV - OB_UV	1.03777	1.04584	FALSE	TRUE	hit in FP	Group I	0.99228
SNRPB2	OSRH_2011l5_UV - OB_UV	0.562229	0.761214	FALSE	TRUE	hit in FP	Group I	0.738595
HNRNPH1	OSRH_2011l5_UV - OB_UV	-0.329347	1.30256	FALSE	TRUE	hit in FP	Group I	-0.252846
AGO1	OSRH_2011l5_UV - OB_UV	-0.592139	-0.548384	FALSE	FALSE	hit in none	Group I	1.07979
SART3	OSRH_2011l5_UV - OB_UV	0.754081	1.08743	FALSE	TRUE	hit in FP	Group I	0.693455
SKIV2L2	OSRH_2011l5_UV - OB_UV	0.56241	1.4857	FALSE	TRUE	hit in FP	Group I	0.378548
MANF	OSRH_2011l5_UV - OB_UV	-0.393829	-0.513575	FALSE	FALSE	hit in none	Group I	0.766839
NCBP1	OSRH_2011l5_UV - OB_UV	0.619851	1.24909	FALSE	TRUE	hit in FP	Group I	0.496242
EIF3CL|EIF3C	OSRH_2011l5_UV - OB_UV	-0.848656	0.512576	FALSE	FALSE	hit in none	Group I	-1.65567
MRPL45	OSRH_2011l5_UV - OB_UV	0.964504	0.843118	FALSE	TRUE	hit in FP	Group I	1.14397
EIF5	OSRH_2011l5_UV - OB_UV	-0.787518	-0.788995	FALSE	TRUE	hit in FP	Group I	0.998128
YTHDF1	OSRH_2011l5_UV - OB_UV	0.644138	0.323918	FALSE	FALSE	hit in none	Group I	1.98859
PEBP1	OSRH_2011l5_UV - OB_UV	1.18055	1.02596	FALSE	TRUE	hit in FP	Group I	1.15067
VIM	OSRH_2011l5_UV - OB_UV	-0.635221	-1.85566	FALSE	TRUE	hit in FP	Group I	0.342316
LMNA	OSRH_2011l5_UV - OB_UV	-1.28751	-2.19259	FALSE	TRUE	hit in FP	Group I	0.58721
EIF3A	OSRH_2011l5_UV - OB_UV	0.378325	-0.276843	FALSE	FALSE	hit in none	Group I	-1.36657
RBM17	OSRH_2011l5_UV - OB_UV	-0.714126	0.28262	FALSE	FALSE	hit in none	Group I	-2.52681
GTPBP6	OSRH_2011l5_UV - OB_UV	0.641649	0.567019	FALSE	FALSE	hit in none	Group I	1.13162
ATXN2	OSRH_2011l5_UV - OB_UV	0.430356	-0.323193	FALSE	FALSE	hit in none	Group I	-1.33157
SSB	OSRH_2011l5_UV - OB_UV	-0.672847	0.68689	FALSE	TRUE	hit in FP	Group I	-0.979556
NUDT16L1	OSRH_2011l5_UV - OB_UV	-0.437577	0.689328	FALSE	TRUE	hit in FP	Group I	-0.634788
MAGED1	OSRH_2011l5_UV - OB_UV	-0.612206	-0.167339	FALSE	FALSE	hit in none	Group I	3.65848
NCL	OSRH_2011l5_UV - OB_UV	-0.703809	1.79607	FALSE	TRUE	hit in FP	Group I	-0.391861
CIRBP	OSRH_2011l5_UV - OB_UV	-0.419854	0.583511	FALSE	FALSE	hit in none	Group I	-0.719531
XRCC5	OSRH_2011l5_UV - OB_UV	-0.415885	0.500238	FALSE	FALSE	hit in none	Group I	-0.831376
MYH9	OSRH_2011l5_UV - OB_UV	-0.734539	-2.43125	FALSE	TRUE	hit in FP	Group I	0.302124
FAM120A	OSRH_2011l5_UV - OB_UV	0.262021	-0.123271	FALSE	FALSE	hit in none	Group I	-2.12556
IREB2	OSRH_2011l5_UV - OB_UV	0.86511	1.28381	FALSE	TRUE	hit in FP	Group I	0.673861
TSNAX	OSRH_2011l5_UV - OB_UV	0.876822	0.71685	FALSE	TRUE	hit in FP	Group I	1.22316
PTCD2	OSRH_2011l5_UV - OB_UV	0.957815	1.14204	FALSE	TRUE	hit in FP	Group I	0.838684
SRP68	OSRH_2011l5_UV - OB_UV	0.562618	-0.0791911	FALSE	FALSE	hit in none	Group I	-7.10455
SRSF3	OSRH_2011l5_UV - OB_UV	-1.0483	1.24961	FALSE	TRUE	hit in FP	Group I	-0.8389
TRMT2A	OSRH_2011l5_UV - OB_UV	-0.645795	0.428592	FALSE	FALSE	hit in none	Group I	-1.50678
TRIM56	OSRH_2011l5_UV - OB_UV	-0.691771	-0.816875	FALSE	TRUE	hit in FP	Group I	0.84685
EIF3G	OSRH_2011l5_UV - OB_UV	0.443924	0.415982	FALSE	FALSE	hit in none	Group I	1.06717
GDI2	OSRH_2011l5_UV - OB_UV	0.862876	0.0504413	FALSE	FALSE	hit in none	Group I	17.1065
ANXA2	OSRH_2011l5_UV - OB_UV	-0.883696	-1.68508	FALSE	TRUE	hit in FP	Group I	0.524423
POLR2B	OSRH_2011l5_UV - OB_UV	0.380726	0.716847	FALSE	TRUE	hit in FP	Group I	0.531111
HN1L	OSRH_2011l5_UV - OB_UV	0.555107	0.527412	FALSE	FALSE	hit in none	Group I	1.05251
HNRNPA1	OSRH_2011l5_UV - OB_UV	-0.865364	1.07436	FALSE	TRUE	hit in FP	Group I	-0.805468
ATXN2L	OSRH_2011l5_UV - OB_UV	0.416999	0.14823	FALSE	FALSE	hit in none	Group I	2.81319
CSTF2	OSRH_2011l5_UV - OB_UV	-0.656716	0.802725	FALSE	TRUE	hit in FP	Group I	-0.818109
DIS3L2	OSRH_2011l5_UV - OB_UV	0.449826	-0.100558	FALSE	FALSE	hit in none	Group I	-4.47331
PRRC2A	OSRH_2011l5_UV - OB_UV	-0.442921	0.0329384	FALSE	FALSE	hit in none	Group I	-13.447
RPRD2	OSRH_2011l5_UV - OB_UV	0.548029	1.26098	FALSE	TRUE	hit in FP	Group I	0.434606
NUDT21	OSRH_2011l5_UV - OB_UV	-0.697956	1.12121	FALSE	TRUE	hit in FP	Group I	-0.622503
RPS19	OSRH_2011l5_UV - OB_UV	0.526382	0.378192	FALSE	FALSE	hit in none	Group I	1.39184
EIF3D	OSRH_2011l5_UV - OB_UV	0.554175	0.282314	FALSE	FALSE	hit in none	Group I	1.96298
RPS5	OSRH_2011l5_UV - OB_UV	0.432403	0.697842	FALSE	TRUE	hit in FP	Group I	0.619628
NSUN2	OSRH_2011l5_UV - OB_UV	0.627845	1.46065	FALSE	TRUE	hit in FP	Group I	0.429841
RDX	OSRH_2011l5_UV - OB_UV	0.414405	-0.273168	FALSE	FALSE	hit in none	Group I	-1.51703
SF3B4	OSRH_2011l5_UV - OB_UV	-0.470116	0.895209	FALSE	TRUE	hit in FP	Group I	-0.525146
RTCB	OSRH_2011l5_UV - OB_UV	0.545055	0.707985	FALSE	TRUE	hit in FP	Group I	0.769869
TNPO1	OSRH_2011l5_UV - OB_UV	-0.624646	-0.205731	FALSE	FALSE	hit in none	Group I	3.03622
FLNB	OSRH_2011l5_UV - OB_UV	0.403548	-0.556266	FALSE	FALSE	hit in none	Group I	-0.725458
FXR2	OSRH_2011l5_UV - OB_UV	-0.497091	0.119538	FALSE	FALSE	hit in none	Group I	-4.15843
NAA16	OSRH_2011l5_UV - OB_UV	0.54479	0.115996	FALSE	FALSE	hit in none	Group I	4.69664
NPM1	OSRH_2011l5_UV - OB_UV	-0.43359	1.9985	FALSE	TRUE	hit in FP	Group I	-0.216958
CCDC9	OSRH_2011l5_UV - OB_UV	0.628502	0.00277217	FALSE	FALSE	hit in none	Group I	226.718
APOBEC3B	OSRH_2011l5_UV - OB_UV	-0.797548	-0.0679964	FALSE	FALSE	hit in none	Group I	11.7293
TDRD3	OSRH_2011l5_UV - OB_UV	-0.615027	-0.738402	FALSE	TRUE	hit in FP	Group I	0.832916
TSN	OSRH_2011l5_UV - OB_UV	0.910429	0.802437	FALSE	TRUE	hit in FP	Group I	1.13458
IPO5	OSRH_2011l5_UV - OB_UV	0.599544	0.247397	FALSE	FALSE	hit in none	Group I	2.42341
NARS	OSRH_2011l5_UV - OB_UV	0.592554	0.462509	FALSE	FALSE	hit in none	Group I	1.28117
EIF3H	OSRH_2011l5_UV - OB_UV	0.430155	0.450738	FALSE	FALSE	hit in none	Group I	0.954335
MYEF2	OSRH_2011l5_UV - OB_UV	-0.744925	1.07147	FALSE	TRUE	hit in FP	Group I	-0.695236
ENO1	OSRH_2011l5_UV - OB_UV	0.992161	1.26255	FALSE	TRUE	hit in FP	Group I	0.78584
CAPZB	OSRH_2011l5_UV - OB_UV	-0.545377	-0.870214	FALSE	TRUE	hit in FP	Group I	0.626715
TCERG1	OSRH_2011l5_UV - OB_UV	-0.393084	1.34309	FALSE	TRUE	hit in FP	Group I	-0.29267
L1RE1	OSRH_2011l5_UV - OB_UV	-0.434409	-0.26522	FALSE	FALSE	hit in none	Group I	1.63792
SAFB	OSRH_2011l5_UV - OB_UV	-0.551064	1.09327	FALSE	TRUE	hit in FP	Group I	-0.504053
RPS15	OSRH_2011l5_UV - OB_UV	0.561153	0.109701	FALSE	FALSE	hit in none	Group I	5.11529
HELZ	OSRH_2011l5_UV - OB_UV	0.428151	-0.123304	FALSE	FALSE	hit in none	Group I	-3.47232
RPL8	OSRH_2011l5_UV - OB_UV	0.901514	0.200297	FALSE	FALSE	hit in none	Group I	4.50088
TRA2B	OSRH_2011l5_UV - OB_UV	-0.65961	1.08374	FALSE	TRUE	hit in FP	Group I	-0.608642
METTL16	OSRH_2011l5_UV - OB_UV	0.326675	1.14315	FALSE	TRUE	hit in FP	Group I	0.285768
TOP3B	OSRH_2011l5_UV - OB_UV	-0.800864	-0.322882	FALSE	FALSE	hit in none	Group I	2.48036
EIF4G1	OSRH_2011l5_UV - OB_UV	0.457557	0.0764203	FALSE	FALSE	hit in none	Group I	5.98738
SAP18	OSRH_2011l5_UV - OB_UV	-0.315434	0.813408	FALSE	TRUE	hit in FP	Group I	-0.387792
GIGYF2	OSRH_2011l5_UV - OB_UV	0.696052	0.100943	FALSE	FALSE	hit in none	Group I	6.89549
DDX1	OSRH_2011l5_UV - OB_UV	-0.421523	0.457125	FALSE	FALSE	hit in none	Group I	-0.922118
LSM14A	OSRH_2011l5_UV - OB_UV	0.232385	0.410191	FALSE	FALSE	hit in none	Group I	0.56653
MIA3	OSRH_2011l5_UV - OB_UV	-0.760976	-0.360338	FALSE	FALSE	hit in none	Group I	2.11184
MRPS9	OSRH_2011l5_UV - OB_UV	0.802944	0.986339	FALSE	TRUE	hit in FP	Group I	0.814064
SMG1	OSRH_2011l5_UV - OB_UV	0.564997	-0.306812	FALSE	FALSE	hit in none	Group I	-1.84151
FBL	OSRH_2011l5_UV - OB_UV	0.565944	1.17133	FALSE	TRUE	hit in FP	Group I	0.483164
RAN	OSRH_2011l5_UV - OB_UV	0.892853	1.45438	FALSE	TRUE	hit in FP	Group I	0.613905
POLDIP3	OSRH_2011l5_UV - OB_UV	0.42528	0.572196	FALSE	FALSE	hit in none	Group I	0.743242
AKAP8	OSRH_2011l5_UV - OB_UV	-0.571949	1.15187	FALSE	TRUE	hit in FP	Group I	-0.496541
KPNA2	OSRH_2011l5_UV - OB_UV	0.691681	1.27147	FALSE	TRUE	hit in FP	Group I	0.544002
AKAP8L	OSRH_2011l5_UV - OB_UV	-0.394189	1.21988	FALSE	TRUE	hit in FP	Group I	-0.323138
PPIA	OSRH_2011l5_UV - OB_UV	-1.07566	-0.30445	FALSE	FALSE	hit in none	Group I	3.53313
SNRPD1	OSRH_2011l5_UV - OB_UV	-0.300701	1.11683	FALSE	TRUE	hit in FP	Group I	-0.269244
ALDOA	OSRH_2011l5_UV - OB_UV	0.523211	-0.0256702	FALSE	FALSE	hit in none	Group I	-20.382
HUWE1	OSRH_2011l5_UV - OB_UV	0.679165	-0.959921	FALSE	TRUE	hit in FP	Group I	-0.707521
ILF2	OSRH_2011l5_UV - OB_UV	-0.627601	1.32617	FALSE	TRUE	hit in FP	Group I	-0.473244
SRRM1	OSRH_2011l5_UV - OB_UV	-0.401343	-0.0540338	FALSE	FALSE	hit in none	Group I	7.42762
EIF4A3	OSRH_2011l5_UV - OB_UV	0.360918	1.22288	FALSE	TRUE	hit in FP	Group I	0.295137
RBM22	OSRH_2011l5_UV - OB_UV	-0.25781	1.00903	FALSE	TRUE	hit in FP	Group I	-0.255502
EIF4A2	OSRH_2011l5_UV - OB_UV	-0.81909	-0.957944	FALSE	TRUE	hit in FP	Group I	0.85505
RBM3	OSRH_2011l5_UV - OB_UV	-0.496432	0.888245	FALSE	TRUE	hit in FP	Group I	-0.558891
SRSF10	OSRH_2011l5_UV - OB_UV	-0.928196	1.38184	FALSE	TRUE	hit in FP	Group I	-0.67171
PRPF8	OSRH_2011l5_UV - OB_UV	-0.238221	-0.686934	FALSE	TRUE	hit in FP	Group I	0.346789
RAVER1	OSRH_2011l5_UV - OB_UV	-0.247162	1.30197	FALSE	TRUE	hit in FP	Group I	-0.189837
RC3H1	OSRH_2011l5_UV - OB_UV	0.519748	0.285381	FALSE	FALSE	hit in none	Group I	1.82124
ASCC3	OSRH_2011l5_UV - OB_UV	0.254682	-0.92744	FALSE	TRUE	hit in FP	Group I	-0.274608
XPO1	OSRH_2011l5_UV - OB_UV	0.372391	0.585434	FALSE	TRUE	hit in FP	Group I	0.636093
CHTOP	OSRH_2011l5_UV - OB_UV	0.335913	0.59597	FALSE	TRUE	hit in FP	Group I	0.563641
PPP1R10	OSRH_2011l5_UV - OB_UV	0.324708	0.172492	FALSE	FALSE	hit in none	Group I	1.88246
R3HDM1	OSRH_2011l5_UV - OB_UV	0.686788	0.518838	FALSE	FALSE	hit in none	Group I	1.3237
SF3B3	OSRH_2011l5_UV - OB_UV	0.767445	1.30362	FALSE	TRUE	hit in FP	Group I	0.588703
DBR1	OSRH_2011l5_UV - OB_UV	-0.405428	0.497327	FALSE	FALSE	hit in none	Group I	-0.815214
FUBP3	OSRH_2011l5_UV - OB_UV	-0.204926	0.445029	FALSE	FALSE	hit in none	Group I	-0.460477
SF3A3	OSRH_2011l5_UV - OB_UV	-0.529472	1.29874	FALSE	TRUE	hit in FP	Group I	-0.40768
SAMD4B	OSRH_2011l5_UV - OB_UV	-0.511888	-0.567781	FALSE	FALSE	hit in none	Group I	0.901558
SRRM2	OSRH_2011l5_UV - OB_UV	-0.364756	0.181888	FALSE	FALSE	hit in none	Group I	-2.00539
DHX36	OSRH_2011l5_UV - OB_UV	0.262774	-0.260569	FALSE	FALSE	hit in none	Group I	-1.00846
PRKRA	OSRH_2011l5_UV - OB_UV	0.676922	0.240286	FALSE	FALSE	hit in none	Group I	2.81716
HIST1H4A	OSRH_2011l5_UV - OB_UV	0.656413	1.00868	FALSE	TRUE	hit in FP	Group I	0.650765
DDX6	OSRH_2011l5_UV - OB_UV	-0.1706	0.00577769	FALSE	FALSE	hit in none	Group I	-29.5274
MAGOH|MAGOHB	OSRH_2011l5_UV - OB_UV	0.504453	1.20238	FALSE	TRUE	hit in FP	Group I	0.419545
EEF1G	OSRH_2011l5_UV - OB_UV	0.849735	0.862037	FALSE	TRUE	hit in FP	Group I	0.98573
TXLNA	OSRH_2011l5_UV - OB_UV	-0.408289	-0.77182	FALSE	TRUE	hit in FP	Group I	0.528995
AHNAK2	OSRH_2011l5_UV - OB_UV	-0.518213	-1.5361	FALSE	TRUE	hit in FP	Group I	0.337358
YTHDC2	OSRH_2011l5_UV - OB_UV	0.215383	-0.339223	FALSE	FALSE	hit in none	Group I	-0.634931
DUS3L	OSRH_2011l5_UV - OB_UV	0.573975	1.55825	FALSE	TRUE	hit in FP	Group I	0.368347
DRG1	OSRH_2011l5_UV - OB_UV	0.366813	0.499812	FALSE	FALSE	hit in none	Group I	0.733902
PRPF6	OSRH_2011l5_UV - OB_UV	-0.409425	0.849542	FALSE	TRUE	hit in FP	Group I	-0.481936
ACTN4	OSRH_2011l5_UV - OB_UV	-0.42575	-0.931194	FALSE	TRUE	hit in FP	Group I	0.457208
EEF2	OSRH_2011l5_UV - OB_UV	0.429964	0.406477	FALSE	FALSE	hit in none	Group I	1.05778
NXF1	OSRH_2011l5_UV - OB_UV	0.447592	0.914532	FALSE	TRUE	hit in FP	Group I	0.489422
PDIA6	OSRH_2011l5_UV - OB_UV	-0.325761	-0.128836	FALSE	FALSE	hit in none	Group I	2.52849
MAP4	OSRH_2011l5_UV - OB_UV	-0.38793	-0.140564	FALSE	FALSE	hit in none	Group I	2.75982
UPF1	OSRH_2011l5_UV - OB_UV	0.412861	0.313389	FALSE	FALSE	hit in none	Group I	1.31741
FLNA	OSRH_2011l5_UV - OB_UV	0.275379	-1.02412	FALSE	TRUE	hit in FP	Group I	-0.268893
NSUN5	OSRH_2011l5_UV - OB_UV	0.584908	1.96617	FALSE	TRUE	hit in FP	Group I	0.297486
SMG7	OSRH_2011l5_UV - OB_UV	0.341738	-0.359306	FALSE	FALSE	hit in none	Group I	-0.951105
FXR1	OSRH_2011l5_UV - OB_UV	0.194143	0.413977	FALSE	FALSE	hit in none	Group I	0.468969
DSTN	OSRH_2011l5_UV - OB_UV	-0.567489	-0.320666	FALSE	FALSE	hit in none	Group I	1.76972
EDC3	OSRH_2011l5_UV - OB_UV	0.448042	0.480439	FALSE	FALSE	hit in none	Group I	0.932567
LARP1B	OSRH_2011l5_UV - OB_UV	-0.261506	-0.532167	FALSE	FALSE	hit in none	Group I	0.491398
PGK1	OSRH_2011l5_UV - OB_UV	0.906727	0.709279	FALSE	TRUE	hit in FP	Group I	1.27838
ZNF326	OSRH_2011l5_UV - OB_UV	-0.237059	1.26875	FALSE	TRUE	hit in FP	Group I	-0.186845
TRA2A	OSRH_2011l5_UV - OB_UV	-0.356932	1.28297	FALSE	TRUE	hit in FP	Group I	-0.278208
EIF4ENIF1	OSRH_2011l5_UV - OB_UV	0.165211	0.0710104	FALSE	FALSE	hit in none	Group I	2.32658
EIF4G2	OSRH_2011l5_UV - OB_UV	0.15703	0.340118	FALSE	FALSE	hit in none	Group I	0.461692
RRBP1	OSRH_2011l5_UV - OB_UV	-0.476045	-2.97167	FALSE	TRUE	hit in FP	Group I	0.160194
SERPINH1	OSRH_2011l5_UV - OB_UV	-0.457281	-0.55295	FALSE	FALSE	hit in none	Group I	0.826984
RBM5	OSRH_2011l5_UV - OB_UV	-0.242648	0.643952	FALSE	TRUE	hit in FP	Group I	-0.37681
MAPRE1	OSRH_2011l5_UV - OB_UV	-0.4198	-0.129914	FALSE	FALSE	hit in none	Group I	3.23138
MRPS31	OSRH_2011l5_UV - OB_UV	0.392494	0.436972	FALSE	FALSE	hit in none	Group I	0.898212
BIRC6	OSRH_2011l5_UV - OB_UV	-0.420752	-1.19282	FALSE	TRUE	hit in FP	Group I	0.352738
BYSL	OSRH_2011l5_UV - OB_UV	0.333838	1.28681	FALSE	TRUE	hit in FP	Group I	0.259431
CSTF1	OSRH_2011l5_UV - OB_UV	-0.265483	0.948682	FALSE	TRUE	hit in FP	Group I	-0.279844
UBA1	OSRH_2011l5_UV - OB_UV	-0.303263	0.0869648	FALSE	FALSE	hit in none	Group I	-3.48719
STRBP	OSRH_2011l5_UV - OB_UV	-0.299898	1.62401	FALSE	TRUE	hit in FP	Group I	-0.184665
TKT	OSRH_2011l5_UV - OB_UV	-0.440153	0.0681761	FALSE	FALSE	hit in none	Group I	-6.45612
EIF3L	OSRH_2011l5_UV - OB_UV	-0.171283	0.37779	FALSE	FALSE	hit in none	Group I	-0.453381
SUPT5H	OSRH_2011l5_UV - OB_UV	0.266776	1.14008	FALSE	TRUE	hit in FP	Group I	0.233998
ALYREF	OSRH_2011l5_UV - OB_UV	-0.296618	1.34802	FALSE	TRUE	hit in FP	Group I	-0.22004
SRSF7	OSRH_2011l5_UV - OB_UV	-0.391424	1.25206	FALSE	TRUE	hit in FP	Group I	-0.312625
STAU1	OSRH_2011l5_UV - OB_UV	0.3043	0.192103	FALSE	FALSE	hit in none	Group I	1.58404
GSPT2	OSRH_2011l5_UV - OB_UV	-0.259982	-0.283298	FALSE	FALSE	hit in none	Group I	0.9177
PCBP1	OSRH_2011l5_UV - OB_UV	-0.205009	0.290288	FALSE	FALSE	hit in none	Group I	-0.706227
PDIA3	OSRH_2011l5_UV - OB_UV	-0.183256	-0.177205	FALSE	FALSE	hit in none	Group I	1.03414
SRSF4	OSRH_2011l5_UV - OB_UV	-0.443004	1.38205	FALSE	TRUE	hit in FP	Group I	-0.320542
KIAA1429	OSRH_2011l5_UV - OB_UV	-0.371645	0.0331131	FALSE	FALSE	hit in none	Group I	-11.2235
CLTC	OSRH_2011l5_UV - OB_UV	-0.313832	-1.07194	FALSE	TRUE	hit in FP	Group I	0.292771
SNRNP200	OSRH_2011l5_UV - OB_UV	-0.196779	1.00222	FALSE	TRUE	hit in FP	Group I	-0.196343
SPATS2	OSRH_2011l5_UV - OB_UV	0.341359	0.348872	FALSE	FALSE	hit in none	Group I	0.978464
RPL22	OSRH_2011l5_UV - OB_UV	0.417099	0.812222	FALSE	FALSE	hit in none	Group I	0.513529
SND1	OSRH_2011l5_UV - OB_UV	-0.134869	-0.330555	FALSE	FALSE	hit in none	Group I	0.408008
TRNAU1AP	OSRH_2011l5_UV - OB_UV	0.314539	0.761049	FALSE	TRUE	hit in FP	Group I	0.413296
AQR	OSRH_2011l5_UV - OB_UV	0.151187	1.22389	FALSE	TRUE	hit in FP	Group I	0.12353
EIF2S1	OSRH_2011l5_UV - OB_UV	0.199287	0.289956	FALSE	FALSE	hit in none	Group I	0.6873
EIF4G3	OSRH_2011l5_UV - OB_UV	0.162673	-0.448857	FALSE	FALSE	hit in none	Group I	-0.362416
RPS3A	OSRH_2011l5_UV - OB_UV	-0.31375	0.375227	FALSE	FALSE	hit in none	Group I	-0.836159
SNRPA	OSRH_2011l5_UV - OB_UV	-0.296142	1.35699	FALSE	TRUE	hit in FP	Group I	-0.218234
EIF3I	OSRH_2011l5_UV - OB_UV	-0.172431	0.711262	FALSE	TRUE	hit in FP	Group I	-0.242429
XRCC6	OSRH_2011l5_UV - OB_UV	-0.670604	0.354281	FALSE	FALSE	hit in none	Group I	-1.89286
UBR4	OSRH_2011l5_UV - OB_UV	0.378128	-0.808373	FALSE	TRUE	hit in FP	Group I	-0.467764
HSP90AA1	OSRH_2011l5_UV - OB_UV	0.473641	0.195706	FALSE	FALSE	hit in none	Group I	2.42017
RPS2	OSRH_2011l5_UV - OB_UV	0.235285	0.151617	FALSE	FALSE	hit in none	Group I	1.55184
EIF2AK2	OSRH_2011l5_UV - OB_UV	0.183131	-0.02521	FALSE	FALSE	hit in none	Group I	-7.26422
RBM10	OSRH_2011l5_UV - OB_UV	-0.130953	0.748998	FALSE	TRUE	hit in FP	Group I	-0.174837
GFM1	OSRH_2011l5_UV - OB_UV	0.303258	1.26827	FALSE	TRUE	hit in FP	Group I	0.239111
EFTUD2	OSRH_2011l5_UV - OB_UV	-0.129472	0.927827	FALSE	TRUE	hit in FP	Group I	-0.139543
PURB	OSRH_2011l5_UV - OB_UV	-0.606461	-0.555847	FALSE	FALSE	hit in none	Group I	1.09106
LSM14B	OSRH_2011l5_UV - OB_UV	0.187672	0.424211	FALSE	FALSE	hit in none	Group I	0.442403
SRSF9	OSRH_2011l5_UV - OB_UV	-0.167825	1.6279	FALSE	TRUE	hit in FP	Group I	-0.103093
RPN1	OSRH_2011l5_UV - OB_UV	-0.29631	-0.867728	FALSE	TRUE	hit in FP	Group I	0.341478
BZW1	OSRH_2011l5_UV - OB_UV	0.186916	-0.287575	FALSE	FALSE	hit in none	Group I	-0.649972
HSPA5	OSRH_2011l5_UV - OB_UV	-0.347919	-0.568655	FALSE	FALSE	hit in none	Group I	0.611828
HNRNPAB	OSRH_2011l5_UV - OB_UV	-0.221186	2.06745	FALSE	TRUE	hit in FP	Group I	-0.106985
SRSF5	OSRH_2011l5_UV - OB_UV	-0.156054	1.31295	FALSE	TRUE	hit in FP	Group I	-0.118858
RPS12	OSRH_2011l5_UV - OB_UV	0.267298	0.686787	FALSE	FALSE	hit in none	Group I	0.389201
DDX41	OSRH_2011l5_UV - OB_UV	0.126299	1.46088	FALSE	TRUE	hit in FP	Group I	0.0864537
NCBP3	OSRH_2011l5_UV - OB_UV	0.204964	0.631984	FALSE	TRUE	hit in FP	Group I	0.324319
TCOF1	OSRH_2011l5_UV - OB_UV	0.181104	0.406983	FALSE	FALSE	hit in none	Group I	0.444991
GIGYF1	OSRH_2011l5_UV - OB_UV	-0.213178	-0.301826	FALSE	FALSE	hit in none	Group I	0.706294
RPS7	OSRH_2011l5_UV - OB_UV	0.180238	0.329273	FALSE	FALSE	hit in none	Group I	0.54738
PCBP2	OSRH_2011l5_UV - OB_UV	0.0953892	0.821376	FALSE	TRUE	hit in FP	Group I	0.116133
KIAA0430	OSRH_2011l5_UV - OB_UV	0.177123	-0.210987	FALSE	FALSE	hit in none	Group I	-0.839495
PUF60	OSRH_2011l5_UV - OB_UV	-0.405257	1.19427	FALSE	TRUE	hit in FP	Group I	-0.339334
ELAVL1	OSRH_2011l5_UV - OB_UV	-0.191004	0.43291	FALSE	FALSE	hit in none	Group I	-0.44121
TRIM25	OSRH_2011l5_UV - OB_UV	-0.102329	0.0386696	FALSE	FALSE	hit in none	Group I	-2.64624
PLS3	OSRH_2011l5_UV - OB_UV	-0.204518	-0.861166	FALSE	TRUE	hit in FP	Group I	0.23749
CCT7	OSRH_2011l5_UV - OB_UV	0.27166	0.549156	FALSE	FALSE	hit in none	Group I	0.494686
HSP90B1	OSRH_2011l5_UV - OB_UV	-0.203934	-0.359783	FALSE	FALSE	hit in none	Group I	0.566827
DYNC1H1	OSRH_2011l5_UV - OB_UV	-0.179707	-1.69826	FALSE	TRUE	hit in FP	Group I	0.105818
RPS18	OSRH_2011l5_UV - OB_UV	0.128279	0.221636	FALSE	FALSE	hit in none	Group I	0.578782
PELO	OSRH_2011l5_UV - OB_UV	0.212017	-0.0279783	FALSE	FALSE	hit in none	Group I	-7.57789
JUP	OSRH_2011l5_UV - OB_UV	0.36556	-0.624864	FALSE	TRUE	hit in FP	Group I	-0.585023
RPS15A	OSRH_2011l5_UV - OB_UV	0.149471	-0.365515	FALSE	FALSE	hit in none	Group I	-0.408931
PTBP3	OSRH_2011l5_UV - OB_UV	-0.205166	-0.217916	FALSE	FALSE	hit in none	Group I	0.941494
EIF4H	OSRH_2011l5_UV - OB_UV	0.526394	0.365393	FALSE	FALSE	hit in none	Group I	1.44063
CHERP	OSRH_2011l5_UV - OB_UV	0.132194	1.34089	FALSE	TRUE	hit in FP	Group I	0.0985867
DHX29	OSRH_2011l5_UV - OB_UV	-0.101336	-0.799683	FALSE	TRUE	hit in FP	Group I	0.12672
EIF3B	OSRH_2011l5_UV - OB_UV	0.145641	0.346084	FALSE	FALSE	hit in none	Group I	0.420825
SRSF6	OSRH_2011l5_UV - OB_UV	0.185673	1.61634	FALSE	TRUE	hit in FP	Group I	0.114873
PTBP2	OSRH_2011l5_UV - OB_UV	0.186085	1.59276	FALSE	TRUE	hit in FP	Group I	0.116832
SARNP	OSRH_2011l5_UV - OB_UV	0.116731	0.699295	FALSE	TRUE	hit in FP	Group I	0.166926
MSN	OSRH_2011l5_UV - OB_UV	0.131627	-1.22904	FALSE	TRUE	hit in FP	Group I	-0.107097
VCP	OSRH_2011l5_UV - OB_UV	0.187592	-0.158489	FALSE	FALSE	hit in none	Group I	-1.18363
RNF214	OSRH_2011l5_UV - OB_UV	-0.0984296	0.397705	FALSE	FALSE	hit in none	Group I	-0.247494
STRAP	OSRH_2011l5_UV - OB_UV	0.279314	0.739057	FALSE	TRUE	hit in FP	Group I	0.377934
EIF2S2	OSRH_2011l5_UV - OB_UV	0.149633	0.337655	FALSE	FALSE	hit in none	Group I	0.443153
G3BP2	OSRH_2011l5_UV - OB_UV	0.0909404	0.167804	FALSE	FALSE	hit in none	Group I	0.541943
PKM	OSRH_2011l5_UV - OB_UV	0.0985954	-0.505683	FALSE	FALSE	hit in none	Group I	-0.194975
ZNF598	OSRH_2011l5_UV - OB_UV	0.460728	0.680782	FALSE	TRUE	hit in FP	Group I	0.676762
KPNB1	OSRH_2011l5_UV - OB_UV	-0.0659928	-0.0759764	FALSE	FALSE	hit in none	Group I	0.868596
ZFP36L2	OSRH_2011l5_UV - OB_UV	0.0994686	-0.940908	FALSE	TRUE	hit in FP	Group I	-0.105716
HNRNPL	OSRH_2011l5_UV - OB_UV	0.0627465	0.240644	FALSE	FALSE	hit in none	Group I	0.260745
UBAP2L	OSRH_2011l5_UV - OB_UV	0.0575828	0.166373	FALSE	FALSE	hit in none	Group I	0.346105
PPIE	OSRH_2011l5_UV - OB_UV	0.0815597	1.16369	FALSE	TRUE	hit in FP	Group I	0.0700872
RPS11	OSRH_2011l5_UV - OB_UV	0.438055	-0.404167	FALSE	FALSE	hit in none	Group I	-1.08385
EIF3E	OSRH_2011l5_UV - OB_UV	-0.155548	0.298903	FALSE	FALSE	hit in none	Group I	-0.520398
TNRC6B	OSRH_2011l5_UV - OB_UV	0.0649362	0.246235	FALSE	FALSE	hit in none	Group I	0.263717
STAU2	OSRH_2011l5_UV - OB_UV	-0.0815043	-0.791172	FALSE	TRUE	hit in FP	Group I	0.103017
SRRT	OSRH_2011l5_UV - OB_UV	0.0993389	1.25981	FALSE	TRUE	hit in FP	Group I	0.0788522
ZFP36L1	OSRH_2011l5_UV - OB_UV	0.0542187	0.202121	FALSE	FALSE	hit in none	Group I	0.268249
RPSA	OSRH_2011l5_UV - OB_UV	0.373606	0.32468	FALSE	FALSE	hit in none	Group I	1.15069
AGO2	OSRH_2011l5_UV - OB_UV	0.0950648	-0.0874486	FALSE	FALSE	hit in none	Group I	-1.08709
RPS20	OSRH_2011l5_UV - OB_UV	0.0830602	-0.483697	FALSE	FALSE	hit in none	Group I	-0.171719
SH3GL1	OSRH_2011l5_UV - OB_UV	-0.107731	-0.528966	FALSE	FALSE	hit in none	Group I	0.203664
DSP	OSRH_2011l5_UV - OB_UV	-0.182588	-4.15237	FALSE	TRUE	hit in FP	Group I	0.0439721
RACK1	OSRH_2011l5_UV - OB_UV	-0.0511821	0.679935	FALSE	TRUE	hit in FP	Group I	-0.075275
ZC3H14	OSRH_2011l5_UV - OB_UV	0.0827037	0.0190694	FALSE	FALSE	hit in none	Group I	4.33699
RPS4X	OSRH_2011l5_UV - OB_UV	0.157766	0.293026	FALSE	FALSE	hit in none	Group I	0.538404
SRSF2	OSRH_2011l5_UV - OB_UV	-0.0889814	1.73896	FALSE	TRUE	hit in FP	Group I	-0.0511693
PDIA4	OSRH_2011l5_UV - OB_UV	-0.0659619	-0.104989	FALSE	FALSE	hit in none	Group I	0.628276
ZCCHC8	OSRH_2011l5_UV - OB_UV	0.0896358	1.37081	FALSE	TRUE	hit in FP	Group I	0.065389
HEATR6	OSRH_2011l5_UV - OB_UV	0.0600316	0.120439	FALSE	FALSE	hit in none	Group I	0.498439
SUPT6H	OSRH_2011l5_UV - OB_UV	0.0371729	0.532172	FALSE	FALSE	hit in none	Group I	0.0698513
FAM98A	OSRH_2011l5_UV - OB_UV	-0.0806195	-0.375286	FALSE	FALSE	hit in none	Group I	0.214821
MTHFSD	OSRH_2011l5_UV - OB_UV	-0.0418133	-0.147319	FALSE	FALSE	hit in none	Group I	0.283828
IGF2BP2	OSRH_2011l5_UV - OB_UV	0.0894049	-0.0324917	FALSE	FALSE	hit in none	Group I	-2.75162
RPS14	OSRH_2011l5_UV - OB_UV	-0.0492495	-0.0387856	FALSE	FALSE	hit in none	Group I	1.26979
TXN	OSRH_2011l5_UV - OB_UV	-0.0728812	0.51615	FALSE	FALSE	hit in none	Group I	-0.141202
PRDX1	OSRH_2011l5_UV - OB_UV	0.074788	0.484883	FALSE	FALSE	hit in none	Group I	0.154239
C14orf166	OSRH_2011l5_UV - OB_UV	-0.0328322	0.238814	FALSE	FALSE	hit in none	Group I	-0.13748
ALKBH5	OSRH_2011l5_UV - OB_UV	0.0170087	0.911824	FALSE	TRUE	hit in FP	Group I	0.0186535
TIA1	OSRH_2011l5_UV - OB_UV	-0.0234447	1.04081	FALSE	TRUE	hit in FP	Group I	-0.0225253
TRIP6	OSRH_2011l5_UV - OB_UV	0.018285	0.812191	FALSE	TRUE	hit in FP	Group I	0.0225131
SAMD4A	OSRH_2011l5_UV - OB_UV	-0.013852	-0.244067	FALSE	FALSE	hit in none	Group I	0.0567551
PRRC2B	OSRH_2011l5_UV - OB_UV	0.0191017	-0.124286	FALSE	FALSE	hit in none	Group I	-0.153691
ISY1	OSRH_2011l5_UV - OB_UV	0.014851	1.15161	FALSE	TRUE	hit in FP	Group I	0.0128958
PATL1	OSRH_2011l5_UV - OB_UV	-0.0214271	-0.3355	FALSE	FALSE	hit in none	Group I	0.0638663
SARS	OSRH_2011l5_UV - OB_UV	0.0106925	-0.207276	FALSE	FALSE	hit in none	Group I	-0.0515857
KIF1C	OSRH_2011l5_UV - OB_UV	0.0168044	-0.469235	FALSE	FALSE	hit in none	Group I	-0.0358124
FAM98B	OSRH_2011l5_UV - OB_UV	-0.0111223	1.02265	FALSE	TRUE	hit in FP	Group I	-0.010876
GRB2	OSRH_2011l5_UV - OB_UV	0.00816967	0.467532	FALSE	FALSE	hit in none	Group I	0.017474
RPA1	OSRH_2011l5_UV - OB_UV	0.00859606	1.18122	FALSE	TRUE	hit in FP	Group I	0.00727728
RPS9	OSRH_2011l5_UV - OB_UV	-0.00308382	-0.183441	FALSE	FALSE	hit in none	Group I	0.016811

## Sheet: eRIC vs FP (I063_021 - OB)
gene_name	comparison	logFC_eRIC	logFC_FP	hit_eRIC	hit_FP	hit_annotation	Group	Measured RNA-binding activity
IGF2BP1	I063_021_UV - OB_UV	3.6595	3.87589	TRUE	TRUE	hit in both	Group II	0.944171
HDLBP	I063_021_UV - OB_UV	-2.02886	-1.20708	TRUE	TRUE	hit in both	Group II	1.6808
IGF2BP3	I063_021_UV - OB_UV	3.20052	2.44667	TRUE	TRUE	hit in both	Group II	1.30812
PLEC	I063_021_UV - OB_UV	-1.7591	-2.42843	TRUE	TRUE	hit in both	Group II	0.724376
YBX1	I063_021_UV - OB_UV	2.66938	1.20794	TRUE	TRUE	hit in both	Group II	2.20985
COL6A3	I063_021_UV - OB_UV	-2.75853	-3.83327	TRUE	TRUE	hit in both	Group II	0.719628
MEX3A	I063_021_UV - OB_UV	2.88567	2.43128	TRUE	TRUE	hit in both	Group II	1.18689
AKAP1	I063_021_UV - OB_UV	2.14286	1.5878	TRUE	TRUE	hit in both	Group II	1.34958
GEMIN5	I063_021_UV - OB_UV	2.30744	1.90755	TRUE	TRUE	hit in both	Group II	1.20964
TAGLN	I063_021_UV - OB_UV	-3.35747	-3.44449	TRUE	TRUE	hit in both	Group II	0.974737
ANXA6	I063_021_UV - OB_UV	-2.9966	-3.38641	TRUE	TRUE	hit in both	Group II	0.88489
TFAM	I063_021_UV - OB_UV	2.13119	1.34145	TRUE	TRUE	hit in both	Group II	1.58872
CSTB	I063_021_UV - OB_UV	-2.25011	-1.85428	TRUE	TRUE	hit in both	Group II	1.21346
U2AF2	I063_021_UV - OB_UV	-2.02909	0.48554	TRUE	FALSE	hit in eRIC	Group III	-4.17904
RBM14	I063_021_UV - OB_UV	-2.73803	0.981607	TRUE	TRUE	hit in both	Group III	-2.78933
FAM120C	I063_021_UV - OB_UV	-1.40361	-1.24322	TRUE	TRUE	hit in both	Group II	1.12901
HNRNPR	I063_021_UV - OB_UV	-1.82728	0.8514	TRUE	TRUE	hit in both	Group III	-2.14621
RPUSD3	I063_021_UV - OB_UV	1.92334	1.47173	TRUE	TRUE	hit in both	Group II	1.30686
RNH1	I063_021_UV - OB_UV	-2.85421	-2.84619	TRUE	TRUE	hit in both	Group II	1.00282
HNRNPUL1	I063_021_UV - OB_UV	-2.43932	-0.0493907	TRUE	FALSE	hit in eRIC	Group III	49.3883
HNRNPH2	I063_021_UV - OB_UV	-2.02178	-1.19668	TRUE	TRUE	hit in both	Group II	1.68949
EWSR1	I063_021_UV - OB_UV	-2.06409	0.138219	TRUE	FALSE	hit in eRIC	Group III	-14.9334
FN1	I063_021_UV - OB_UV	-2.70796	-3.76055	TRUE	TRUE	hit in both	Group II	0.720097
PFN1	I063_021_UV - OB_UV	-1.96314	-0.958172	TRUE	TRUE	hit in both	Group II	2.04884
COL1A2	I063_021_UV - OB_UV	-1.55794	-2.21437	TRUE	TRUE	hit in both	Group II	0.703557
CIRBP	I063_021_UV - OB_UV	-1.66005	-0.705309	TRUE	TRUE	hit in both	Group II	2.35365
BICC1	I063_021_UV - OB_UV	-2.11628	-1.92713	TRUE	TRUE	hit in both	Group II	1.09815
HNRNPDL	I063_021_UV - OB_UV	-1.27214	0.160118	TRUE	FALSE	hit in eRIC	Group III	-7.945
RPS10	I063_021_UV - OB_UV	1.10748	-0.977176	TRUE	FALSE	hit in eRIC	Group III	-1.13335
CKAP4	I063_021_UV - OB_UV	-2.66699	-2.22649	TRUE	TRUE	hit in both	Group II	1.19785
PUM2	I063_021_UV - OB_UV	1.12891	0.956811	TRUE	TRUE	hit in both	Group II	1.17987
MRPL39	I063_021_UV - OB_UV	1.63473	1.01825	TRUE	TRUE	hit in both	Group II	1.60543
RALY	I063_021_UV - OB_UV	-1.25239	-0.27182	TRUE	FALSE	hit in eRIC	Group III	4.60743
PSPC1	I063_021_UV - OB_UV	-1.54077	0.0216273	TRUE	FALSE	hit in eRIC	Group III	-71.2417
TMEM214	I063_021_UV - OB_UV	-1.837	-1.59986	TRUE	TRUE	hit in both	Group II	1.14822
DHX30	I063_021_UV - OB_UV	1.42869	0.908161	TRUE	TRUE	hit in both	Group II	1.57317
P4HB	I063_021_UV - OB_UV	-2.44765	-2.44062	TRUE	TRUE	hit in both	Group II	1.00288
CLIC1	I063_021_UV - OB_UV	-1.77663	-0.966004	TRUE	TRUE	hit in both	Group II	1.83916
PPP1R10	I063_021_UV - OB_UV	1.68682	1.02117	TRUE	TRUE	hit in both	Group II	1.65186
ANXA7	I063_021_UV - OB_UV	-2.07891	-1.1381	TRUE	TRUE	hit in both	Group II	1.82665
RBM15	I063_021_UV - OB_UV	-1.70579	0.971266	TRUE	TRUE	hit in both	Group III	-1.75626
PDIA3	I063_021_UV - OB_UV	-1.44816	-1.13378	TRUE	TRUE	hit in both	Group II	1.27728
SSR1	I063_021_UV - OB_UV	-1.39638	-0.300913	TRUE	FALSE	hit in eRIC	Group III	4.64048
YBX3	I063_021_UV - OB_UV	1.77869	0.963319	TRUE	TRUE	hit in both	Group II	1.84642
ZC3H4	I063_021_UV - OB_UV	-2.4009	0.619229	TRUE	TRUE	hit in both	Group III	-3.87724
WBSCR16	I063_021_UV - OB_UV	1.51341	0.0723844	TRUE	FALSE	hit in eRIC	Group III	20.9079
TLN1	I063_021_UV - OB_UV	-1.3698	-2.17462	TRUE	TRUE	hit in both	Group II	0.629903
ZC3H11A	I063_021_UV - OB_UV	1.58625	1.0856	TRUE	TRUE	hit in both	Group II	1.46118
ERI1	I063_021_UV - OB_UV	1.26793	1.01153	TRUE	TRUE	hit in both	Group II	1.25347
PUS7	I063_021_UV - OB_UV	2.3413	2.47924	TRUE	TRUE	hit in both	Group II	0.944362
RBMX	I063_021_UV - OB_UV	-2.16258	1.31722	TRUE	TRUE	hit in both	Group III	-1.64178
CAPRIN1	I063_021_UV - OB_UV	1.34278	0.470919	TRUE	FALSE	hit in eRIC	Group III	2.8514
PNO1	I063_021_UV - OB_UV	1.52259	1.27342	TRUE	TRUE	hit in both	Group II	1.19566
SLIRP	I063_021_UV - OB_UV	1.17698	0.701895	TRUE	FALSE	hit in eRIC	Group III	1.67686
CALD1	I063_021_UV - OB_UV	-2.50805	-3.18969	TRUE	TRUE	hit in both	Group II	0.786299
MTERF3	I063_021_UV - OB_UV	1.60643	1.60496	TRUE	TRUE	hit in both	Group II	1.00091
MCAT	I063_021_UV - OB_UV	1.53139	0.988345	TRUE	TRUE	hit in both	Group II	1.54945
CLUH	I063_021_UV - OB_UV	1.13343	1.54243	TRUE	TRUE	hit in both	Group II	0.734832
MRM1	I063_021_UV - OB_UV	1.4647	1.34045	TRUE	TRUE	hit in both	Group II	1.09269
SND1	I063_021_UV - OB_UV	-0.951742	-0.699464	TRUE	TRUE	hit in both	Group II	1.36067
XPO5	I063_021_UV - OB_UV	1.29901	2.41165	TRUE	TRUE	hit in both	Group II	0.538641
PEG10	I063_021_UV - OB_UV	1.91333	2.16314	TRUE	TRUE	hit in both	Group II	0.884516
WDR1	I063_021_UV - OB_UV	-1.45572	-1.73246	TRUE	TRUE	hit in both	Group II	0.840266
PUM1	I063_021_UV - OB_UV	1.16937	0.926117	TRUE	TRUE	hit in both	Group II	1.26266
PURA	I063_021_UV - OB_UV	-1.64662	-1.44915	TRUE	TRUE	hit in both	Group II	1.13627
FLNC	I063_021_UV - OB_UV	1.3345	0.402078	TRUE	FALSE	hit in eRIC	Group III	3.319
LARP4	I063_021_UV - OB_UV	1.63927	1.1123	TRUE	TRUE	hit in both	Group II	1.47377
G3BP1	I063_021_UV - OB_UV	0.873296	0.582673	TRUE	FALSE	hit in eRIC	Group III	1.49878
MRPL3	I063_021_UV - OB_UV	1.10973	0.667346	TRUE	TRUE	hit in both	Group II	1.6629
TFB2M	I063_021_UV - OB_UV	1.80341	1.6646	TRUE	TRUE	hit in both	Group II	1.08339
SAMD9	I063_021_UV - OB_UV	-1.25271	-1.0165	TRUE	TRUE	hit in both	Group II	1.23238
UBAP2	I063_021_UV - OB_UV	0.899263	1.47341	TRUE	TRUE	hit in both	Group II	0.610329
C15orf52	I063_021_UV - OB_UV	-1.07912	-1.68457	TRUE	TRUE	hit in both	Group II	0.640587
TRUB2	I063_021_UV - OB_UV	1.465	1.10709	TRUE	TRUE	hit in both	Group II	1.32328
CFL1	I063_021_UV - OB_UV	-1.64675	-1.35488	TRUE	TRUE	hit in both	Group II	1.21542
DDX6	I063_021_UV - OB_UV	-0.714039	-0.0287466	TRUE	FALSE	hit in eRIC	Group III	24.8391
COL5A1	I063_021_UV - OB_UV	-1.51222	-1.65349	TRUE	TRUE	hit in both	Group II	0.914565
NUDT16L1	I063_021_UV - OB_UV	-1.0986	-0.262515	TRUE	FALSE	hit in eRIC	Group III	4.18489
NAA15	I063_021_UV - OB_UV	0.939397	0.792588	TRUE	TRUE	hit in both	Group II	1.18523
FMR1	I063_021_UV - OB_UV	1.21167	0.535391	TRUE	FALSE	hit in eRIC	Group III	2.26315
GRSF1	I063_021_UV - OB_UV	0.832862	1.56571	TRUE	TRUE	hit in both	Group II	0.531939
DAP3	I063_021_UV - OB_UV	1.08879	0.738365	TRUE	TRUE	hit in both	Group II	1.4746
YTHDF2	I063_021_UV - OB_UV	0.80187	1.11408	TRUE	TRUE	hit in both	Group II	0.719757
HNRNPA3	I063_021_UV - OB_UV	-0.970672	0.247631	TRUE	FALSE	hit in eRIC	Group III	-3.91983
MAGED1	I063_021_UV - OB_UV	-1.4593	-0.989771	TRUE	TRUE	hit in both	Group II	1.47438
TCOF1	I063_021_UV - OB_UV	1.55976	1.8217	TRUE	TRUE	hit in both	Group II	0.856211
CPSF7	I063_021_UV - OB_UV	-1.62743	0.152105	TRUE	FALSE	hit in eRIC	Group III	-10.6994
CALU	I063_021_UV - OB_UV	-1.36439	-1.89411	TRUE	TRUE	hit in both	Group II	0.720332
NCBP3	I063_021_UV - OB_UV	1.66194	0.56245	TRUE	FALSE	hit in eRIC	Group III	2.95483
CPSF6	I063_021_UV - OB_UV	-1.71458	0.564318	TRUE	FALSE	hit in eRIC	Group III	-3.03832
ANXA5	I063_021_UV - OB_UV	-2.52992	-2.31039	TRUE	TRUE	hit in both	Group II	1.09502
VIM	I063_021_UV - OB_UV	-1.42044	-2.61549	TRUE	TRUE	hit in both	Group II	0.54309
EIF4B	I063_021_UV - OB_UV	0.798036	1.02674	TRUE	TRUE	hit in both	Group II	0.777253
SUPV3L1	I063_021_UV - OB_UV	0.987949	1.34203	TRUE	TRUE	hit in both	Group II	0.736163
PABPC1	I063_021_UV - OB_UV	0.648116	0.855996	TRUE	TRUE	hit in both	Group II	0.757149
VCL	I063_021_UV - OB_UV	-0.915621	-1.56255	TRUE	TRUE	hit in both	Group II	0.585977
ANXA1	I063_021_UV - OB_UV	-2.63633	-2.32634	TRUE	TRUE	hit in both	Group II	1.13325
LARP4B	I063_021_UV - OB_UV	1.00667	0.983557	TRUE	TRUE	hit in both	Group II	1.0235
NGRN	I063_021_UV - OB_UV	1.59059	1.36158	TRUE	TRUE	hit in both	Group II	1.16819
ZFR	I063_021_UV - OB_UV	-1.46532	0.82026	TRUE	TRUE	hit in both	Group III	-1.78641
HNRNPM	I063_021_UV - OB_UV	-0.695791	0.608013	TRUE	TRUE	hit in both	Group III	-1.14437
SARS	I063_021_UV - OB_UV	-1.11212	-1.11313	TRUE	TRUE	hit in both	Group II	0.999093
ZC3HAV1	I063_021_UV - OB_UV	0.961626	0.037929	TRUE	FALSE	hit in eRIC	Group III	25.3533
RBM3	I063_021_UV - OB_UV	-1.55851	-0.856382	TRUE	TRUE	hit in both	Group II	1.81988
ANKRD17	I063_021_UV - OB_UV	1.23254	0.338714	TRUE	FALSE	hit in eRIC	Group III	3.63889
FNDC3A	I063_021_UV - OB_UV	-1.54649	-0.847005	TRUE	TRUE	hit in both	Group II	1.82583
CHERP	I063_021_UV - OB_UV	1.29747	1.23417	TRUE	TRUE	hit in both	Group II	1.05129
LARP1	I063_021_UV - OB_UV	1.34924	0.746608	TRUE	TRUE	hit in both	Group II	1.80716
SMAD3	I063_021_UV - OB_UV	-1.50161	-1.91176	TRUE	TRUE	hit in both	Group II	0.785461
PDIA6	I063_021_UV - OB_UV	-1.20098	-0.724038	TRUE	TRUE	hit in both	Group II	1.65873
SFPQ	I063_021_UV - OB_UV	-0.873718	0.788339	TRUE	TRUE	hit in both	Group III	-1.1083
SSBP1	I063_021_UV - OB_UV	1.07204	0.999985	TRUE	TRUE	hit in both	Group II	1.07206
CCDC9	I063_021_UV - OB_UV	1.49951	-0.511611	TRUE	FALSE	hit in eRIC	Group III	-2.93097
PNN	I063_021_UV - OB_UV	-0.979	1.56301	TRUE	TRUE	hit in both	Group III	-0.626354
ERAL1	I063_021_UV - OB_UV	1.45315	1.92491	TRUE	TRUE	hit in both	Group II	0.754916
PPIF	I063_021_UV - OB_UV	1.01924	0.968371	TRUE	TRUE	hit in both	Group II	1.05253
DHX36	I063_021_UV - OB_UV	0.849484	0.845055	TRUE	TRUE	hit in both	Group II	1.00524
HSPD1	I063_021_UV - OB_UV	1.40269	1.55645	TRUE	TRUE	hit in both	Group II	0.901213
PRRC2A	I063_021_UV - OB_UV	0.955184	0.633795	TRUE	TRUE	hit in both	Group II	1.50709
HABP4	I063_021_UV - OB_UV	-0.863806	-0.879425	TRUE	TRUE	hit in both	Group II	0.98224
FASN	I063_021_UV - OB_UV	1.59701	1.30899	TRUE	TRUE	hit in both	Group II	1.22003
MRPL23	I063_021_UV - OB_UV	0.846423	0.739503	TRUE	TRUE	hit in both	Group II	1.14458
TUBB	I063_021_UV - OB_UV	-0.576279	0.00939793	FALSE	FALSE	hit in none	Group I	-61.3198
LRPPRC	I063_021_UV - OB_UV	0.71809	1.30821	TRUE	TRUE	hit in both	Group II	0.54891
MRPS7	I063_021_UV - OB_UV	1.33452	0.912643	TRUE	TRUE	hit in both	Group II	1.46226
POLDIP3	I063_021_UV - OB_UV	1.08793	0.806254	TRUE	TRUE	hit in both	Group II	1.34937
ZCCHC3	I063_021_UV - OB_UV	2.21575	1.28328	TRUE	TRUE	hit in both	Group II	1.72663
SNRPB2	I063_021_UV - OB_UV	0.972911	0.917485	TRUE	TRUE	hit in both	Group II	1.06041
ALKBH5	I063_021_UV - OB_UV	0.670714	0.731208	TRUE	TRUE	hit in both	Group II	0.917268
HNRNPK	I063_021_UV - OB_UV	-0.53372	0.582853	FALSE	FALSE	hit in none	Group I	-0.915703
NKRF	I063_021_UV - OB_UV	0.91452	1.88365	TRUE	TRUE	hit in both	Group II	0.485503
PA2G4	I063_021_UV - OB_UV	1.24368	1.08079	TRUE	TRUE	hit in both	Group II	1.15071
WDR3	I063_021_UV - OB_UV	0.736602	1.8089	TRUE	TRUE	hit in both	Group II	0.407209
SERBP1	I063_021_UV - OB_UV	1.02333	0.977984	TRUE	TRUE	hit in both	Group II	1.04636
SERPINH1	I063_021_UV - OB_UV	-1.76741	-1.81939	TRUE	TRUE	hit in both	Group II	0.971429
YWHAE	I063_021_UV - OB_UV	1.55133	-0.13859	TRUE	FALSE	hit in eRIC	Group III	-11.1937
YARS2	I063_021_UV - OB_UV	1.19341	0.912284	TRUE	TRUE	hit in both	Group II	1.30816
PLS3	I063_021_UV - OB_UV	-1.47775	-1.86002	TRUE	TRUE	hit in both	Group II	0.794482
EIF3G	I063_021_UV - OB_UV	0.830454	0.926992	TRUE	TRUE	hit in both	Group II	0.895859
ETF1	I063_021_UV - OB_UV	0.976618	0.0911256	TRUE	FALSE	hit in eRIC	Group III	10.7173
STAU1	I063_021_UV - OB_UV	1.28262	0.286183	TRUE	FALSE	hit in eRIC	Group III	4.48182
STT3A	I063_021_UV - OB_UV	-1.60661	-0.877487	TRUE	TRUE	hit in both	Group II	1.83092
MRPL2	I063_021_UV - OB_UV	0.889295	0.552697	TRUE	FALSE	hit in eRIC	Group III	1.60901
PDIA4	I063_021_UV - OB_UV	-1.03778	-0.865736	TRUE	TRUE	hit in both	Group II	1.19872
ANXA2	I063_021_UV - OB_UV	-1.61257	-2.33236	TRUE	TRUE	hit in both	Group II	0.691388
SF3A1	I063_021_UV - OB_UV	-0.524313	0.793324	FALSE	TRUE	hit in FP	Group I	-0.660906
POLRMT	I063_021_UV - OB_UV	1.08877	0.733124	TRUE	TRUE	hit in both	Group II	1.4851
CAPZB	I063_021_UV - OB_UV	-1.13871	-1.24642	TRUE	TRUE	hit in both	Group II	0.913587
GFPT1	I063_021_UV - OB_UV	-1.30259	-2.16948	TRUE	TRUE	hit in both	Group II	0.600418
RPS15	I063_021_UV - OB_UV	1.21745	0.21434	TRUE	FALSE	hit in eRIC	Group III	5.68
POLR2A	I063_021_UV - OB_UV	0.478476	0.719457	FALSE	TRUE	hit in FP	Group I	0.665051
RPL7	I063_021_UV - OB_UV	1.38127	-0.0762775	TRUE	FALSE	hit in eRIC	Group III	-18.1085
ILF3	I063_021_UV - OB_UV	-0.767357	0.884031	TRUE	TRUE	hit in both	Group III	-0.86802
OBSL1	I063_021_UV - OB_UV	1.10611	0.740963	TRUE	TRUE	hit in both	Group II	1.4928
RTCB	I063_021_UV - OB_UV	1.02706	0.365004	TRUE	FALSE	hit in eRIC	Group III	2.81383
HNRNPD	I063_021_UV - OB_UV	-0.901128	1.08295	TRUE	TRUE	hit in both	Group III	-0.832108
EIF3A	I063_021_UV - OB_UV	0.608638	0.196381	TRUE	FALSE	hit in eRIC	Group III	3.09927
EIF3D	I063_021_UV - OB_UV	1.00861	0.747187	TRUE	TRUE	hit in both	Group II	1.34988
BZW2	I063_021_UV - OB_UV	1.21313	1.37512	TRUE	TRUE	hit in both	Group II	0.882203
KPNA2	I063_021_UV - OB_UV	1.57148	2.00283	TRUE	TRUE	hit in both	Group II	0.784626
ATXN2L	I063_021_UV - OB_UV	0.717629	0.717185	TRUE	TRUE	hit in both	Group II	1.00062
YLPM1	I063_021_UV - OB_UV	-0.888853	0.361428	TRUE	FALSE	hit in eRIC	Group III	-2.45928
RPL18A	I063_021_UV - OB_UV	1.05116	-0.215935	TRUE	FALSE	hit in eRIC	Group III	-4.86797
CSTF3	I063_021_UV - OB_UV	-0.589083	0.796132	TRUE	TRUE	hit in both	Group III	-0.739932
NAP1L1	I063_021_UV - OB_UV	1.13845	0.839027	TRUE	TRUE	hit in both	Group II	1.35687
RPRD2	I063_021_UV - OB_UV	0.943359	1.36641	TRUE	TRUE	hit in both	Group II	0.690391
FXR2	I063_021_UV - OB_UV	0.899136	0.74157	TRUE	TRUE	hit in both	Group II	1.21248
SEC61A1	I063_021_UV - OB_UV	-1.1967	-1.00947	TRUE	TRUE	hit in both	Group II	1.18547
RBMS2	I063_021_UV - OB_UV	-1.31541	-0.958797	TRUE	FALSE	hit in eRIC	Group III	1.37194
URB1	I063_021_UV - OB_UV	-1.08504	1.2002	TRUE	TRUE	hit in both	Group III	-0.904048
MANF	I063_021_UV - OB_UV	-0.581726	-0.827988	FALSE	TRUE	hit in FP	Group I	0.702578
FAM208A	I063_021_UV - OB_UV	-1.11606	-0.168988	TRUE	FALSE	hit in eRIC	Group III	6.60436
DDX3X	I063_021_UV - OB_UV	0.828698	0.791074	TRUE	TRUE	hit in both	Group II	1.04756
MRPL1	I063_021_UV - OB_UV	1.04124	0.769513	TRUE	TRUE	hit in both	Group II	1.35312
PARP12	I063_021_UV - OB_UV	1.02046	0.649589	TRUE	TRUE	hit in both	Group II	1.57094
PRRC2B	I063_021_UV - OB_UV	1.09542	0.782291	TRUE	TRUE	hit in both	Group II	1.40028
DDX28	I063_021_UV - OB_UV	1.0803	1.18223	TRUE	TRUE	hit in both	Group II	0.913787
FASTKD2	I063_021_UV - OB_UV	1.06081	1.1753	FALSE	TRUE	hit in FP	Group I	0.902582
CLTC	I063_021_UV - OB_UV	-1.15006	-1.37244	FALSE	TRUE	hit in FP	Group I	0.837967
DDX1	I063_021_UV - OB_UV	-0.821568	0.187664	FALSE	FALSE	hit in none	Group I	-4.37787
TARDBP	I063_021_UV - OB_UV	-0.806644	0.278542	FALSE	FALSE	hit in none	Group I	-2.89595
USP10	I063_021_UV - OB_UV	0.674399	1.00206	FALSE	TRUE	hit in FP	Group I	0.673014
PCNP	I063_021_UV - OB_UV	-0.771898	0.167305	FALSE	FALSE	hit in none	Group I	-4.61371
PAN3	I063_021_UV - OB_UV	0.4911	0.302276	FALSE	FALSE	hit in none	Group I	1.62467
TRIM25	I063_021_UV - OB_UV	-0.571493	-0.149351	FALSE	FALSE	hit in none	Group I	3.8265
FLNA	I063_021_UV - OB_UV	-0.723356	-1.91767	FALSE	TRUE	hit in FP	Group I	0.377207
DDX42	I063_021_UV - OB_UV	-0.753254	0.627638	FALSE	TRUE	hit in FP	Group I	-1.20014
UBAP2L	I063_021_UV - OB_UV	0.532344	1.2393	FALSE	TRUE	hit in FP	Group I	0.429553
PTCD3	I063_021_UV - OB_UV	0.897412	0.483566	FALSE	FALSE	hit in none	Group I	1.85582
STAT3	I063_021_UV - OB_UV	-0.492597	0.143518	FALSE	FALSE	hit in none	Group I	-3.43231
MRPL13	I063_021_UV - OB_UV	0.72965	1.22726	FALSE	TRUE	hit in FP	Group I	0.594537
SAMD4B	I063_021_UV - OB_UV	-1.14866	-0.672868	FALSE	TRUE	hit in FP	Group I	1.70711
HSPA9	I063_021_UV - OB_UV	0.918335	0.877281	FALSE	TRUE	hit in FP	Group I	1.0468
TXLNA	I063_021_UV - OB_UV	-0.931404	-0.719596	FALSE	TRUE	hit in FP	Group I	1.29434
HSP90AB1	I063_021_UV - OB_UV	1.38395	1.17274	FALSE	TRUE	hit in FP	Group I	1.18009
KPNA1	I063_021_UV - OB_UV	-1.26301	-0.501694	FALSE	FALSE	hit in none	Group I	2.51749
MAP4	I063_021_UV - OB_UV	-0.955598	-0.731486	FALSE	TRUE	hit in FP	Group I	1.30638
FUS	I063_021_UV - OB_UV	-1.30779	0.788052	FALSE	TRUE	hit in FP	Group I	-1.65952
RBM19	I063_021_UV - OB_UV	0.707192	1.52025	FALSE	TRUE	hit in FP	Group I	0.465183
HNRNPF	I063_021_UV - OB_UV	-0.474686	0.566972	FALSE	FALSE	hit in none	Group I	-0.83723
MTPAP	I063_021_UV - OB_UV	0.999758	1.15431	FALSE	TRUE	hit in FP	Group I	0.866109
FNDC3B	I063_021_UV - OB_UV	-0.764561	-1.8884	FALSE	TRUE	hit in FP	Group I	0.404871
TROVE2	I063_021_UV - OB_UV	0.796079	0.0991817	FALSE	FALSE	hit in none	Group I	8.02647
ZNF326	I063_021_UV - OB_UV	0.642373	1.3817	FALSE	TRUE	hit in FP	Group I	0.464915
PRPF8	I063_021_UV - OB_UV	0.474495	0.82438	FALSE	TRUE	hit in FP	Group I	0.575578
MRPL9	I063_021_UV - OB_UV	1.16623	0.859241	FALSE	TRUE	hit in FP	Group I	1.35728
CHTOP	I063_021_UV - OB_UV	0.675072	1.05035	FALSE	TRUE	hit in FP	Group I	0.642711
EIF3J	I063_021_UV - OB_UV	0.553731	0.50223	FALSE	FALSE	hit in none	Group I	1.10255
SKIV2L2	I063_021_UV - OB_UV	0.68583	1.41999	FALSE	TRUE	hit in FP	Group I	0.482981
DSTN	I063_021_UV - OB_UV	-1.42186	-1.39541	FALSE	TRUE	hit in FP	Group I	1.01896
KHDRBS1	I063_021_UV - OB_UV	-0.577258	0.14456	FALSE	FALSE	hit in none	Group I	-3.9932
MRPL19	I063_021_UV - OB_UV	0.489519	0.858674	FALSE	TRUE	hit in FP	Group I	0.570087
HNRNPA0	I063_021_UV - OB_UV	-0.603099	0.869734	FALSE	TRUE	hit in FP	Group I	-0.693429
GUF1	I063_021_UV - OB_UV	0.810291	0.902093	FALSE	TRUE	hit in FP	Group I	0.898235
ANKHD1	I063_021_UV - OB_UV	0.983246	0.509151	FALSE	FALSE	hit in none	Group I	1.93115
ZC3H14	I063_021_UV - OB_UV	0.83948	0.854828	FALSE	TRUE	hit in FP	Group I	0.982045
C11orf68	I063_021_UV - OB_UV	-0.636336	-0.454005	FALSE	FALSE	hit in none	Group I	1.40161
PRPF40A	I063_021_UV - OB_UV	-0.546216	1.42166	FALSE	TRUE	hit in FP	Group I	-0.384211
HSP90B1	I063_021_UV - OB_UV	-1.00704	-1.02443	FALSE	TRUE	hit in FP	Group I	0.983025
HNRNPC	I063_021_UV - OB_UV	0.527346	1.17532	FALSE	TRUE	hit in FP	Group I	0.448681
BIRC6	I063_021_UV - OB_UV	-1.10294	-0.224083	FALSE	FALSE	hit in none	Group I	4.92201
NXF1	I063_021_UV - OB_UV	0.943877	1.03437	FALSE	TRUE	hit in FP	Group I	0.91251
HNRNPAB	I063_021_UV - OB_UV	-0.867277	1.31417	FALSE	TRUE	hit in FP	Group I	-0.659945
MKRN2	I063_021_UV - OB_UV	0.644772	0.0685086	FALSE	FALSE	hit in none	Group I	9.41155
RACK1	I063_021_UV - OB_UV	-0.486253	0.207406	FALSE	FALSE	hit in none	Group I	-2.34445
HNRNPA2B1	I063_021_UV - OB_UV	-1.01975	0.605726	FALSE	TRUE	hit in FP	Group I	-1.68352
SYNCRIP	I063_021_UV - OB_UV	0.364073	0.572904	FALSE	FALSE	hit in none	Group I	0.635488
ACTN4	I063_021_UV - OB_UV	-0.854139	-1.77704	FALSE	TRUE	hit in FP	Group I	0.480652
GIGYF1	I063_021_UV - OB_UV	-0.871572	-0.182386	FALSE	FALSE	hit in none	Group I	4.77872
MATR3	I063_021_UV - OB_UV	-0.301618	0.672521	FALSE	TRUE	hit in FP	Group I	-0.448489
RRBP1	I063_021_UV - OB_UV	-1.10897	-2.69525	FALSE	TRUE	hit in FP	Group I	0.411454
MEX3D	I063_021_UV - OB_UV	0.614211	0.698421	FALSE	TRUE	hit in FP	Group I	0.879428
MRPL44	I063_021_UV - OB_UV	0.625383	0.696542	FALSE	TRUE	hit in FP	Group I	0.89784
RNF214	I063_021_UV - OB_UV	-0.615142	0.127314	FALSE	FALSE	hit in none	Group I	-4.8317
TNRC6B	I063_021_UV - OB_UV	-0.49544	0.773396	FALSE	TRUE	hit in FP	Group I	-0.640603
SMG7	I063_021_UV - OB_UV	0.68553	0.942217	FALSE	TRUE	hit in FP	Group I	0.727572
CSDE1	I063_021_UV - OB_UV	0.440462	0.183167	FALSE	FALSE	hit in none	Group I	2.40471
NCBP2	I063_021_UV - OB_UV	0.549423	1.06726	FALSE	TRUE	hit in FP	Group I	0.514798
ZFP36L1	I063_021_UV - OB_UV	-0.412053	-0.37034	FALSE	FALSE	hit in none	Group I	1.11263
PTBP1	I063_021_UV - OB_UV	-0.378606	0.0720664	FALSE	FALSE	hit in none	Group I	-5.25356
SRSF5	I063_021_UV - OB_UV	0.527802	0.874372	FALSE	TRUE	hit in FP	Group I	0.603635
HARS2	I063_021_UV - OB_UV	0.768087	0.73598	FALSE	TRUE	hit in FP	Group I	1.04363
PNPT1	I063_021_UV - OB_UV	1.01213	1.51332	FALSE	TRUE	hit in FP	Group I	0.668812
MDH2	I063_021_UV - OB_UV	0.585446	-0.192483	FALSE	FALSE	hit in none	Group I	-3.04155
MRPS35	I063_021_UV - OB_UV	0.597752	0.738056	FALSE	TRUE	hit in FP	Group I	0.809901
XRCC5	I063_021_UV - OB_UV	-0.415598	0.378295	FALSE	FALSE	hit in none	Group I	-1.09861
LMNA	I063_021_UV - OB_UV	-1.21286	-2.40616	FALSE	TRUE	hit in FP	Group I	0.504066
PRMT1	I063_021_UV - OB_UV	-0.565597	0.206084	FALSE	FALSE	hit in none	Group I	-2.74449
NSUN2	I063_021_UV - OB_UV	0.672899	1.32621	FALSE	TRUE	hit in FP	Group I	0.507384
FARSB	I063_021_UV - OB_UV	0.720143	0.651435	FALSE	TRUE	hit in FP	Group I	1.10547
QKI	I063_021_UV - OB_UV	-1.17678	0.421306	FALSE	FALSE	hit in none	Group I	-2.79318
HNRNPA1	I063_021_UV - OB_UV	-0.873682	0.994077	FALSE	TRUE	hit in FP	Group I	-0.878887
RPS5	I063_021_UV - OB_UV	0.449562	0.39757	FALSE	FALSE	hit in none	Group I	1.13077
KIAA1429	I063_021_UV - OB_UV	0.847238	0.3863	FALSE	FALSE	hit in none	Group I	2.19321
TXN	I063_021_UV - OB_UV	-1.20336	-0.55078	FALSE	FALSE	hit in none	Group I	2.18482
SRSF6	I063_021_UV - OB_UV	0.864917	1.27487	FALSE	TRUE	hit in FP	Group I	0.678438
MRM3	I063_021_UV - OB_UV	0.535212	1.60339	FALSE	TRUE	hit in FP	Group I	0.3338
PGK1	I063_021_UV - OB_UV	1.69416	1.19633	FALSE	TRUE	hit in FP	Group I	1.41613
RBM12	I063_021_UV - OB_UV	-0.630194	0.931908	FALSE	TRUE	hit in FP	Group I	-0.67624
RPS3	I063_021_UV - OB_UV	0.33795	0.0483707	FALSE	FALSE	hit in none	Group I	6.98667
LSM14B	I063_021_UV - OB_UV	0.543679	0.725416	FALSE	TRUE	hit in FP	Group I	0.749473
SRSF2	I063_021_UV - OB_UV	0.729898	1.54176	FALSE	TRUE	hit in FP	Group I	0.47342
TRA2A	I063_021_UV - OB_UV	0.667065	1.42117	FALSE	TRUE	hit in FP	Group I	0.469378
LARP1B	I063_021_UV - OB_UV	-0.471982	-0.20763	FALSE	FALSE	hit in none	Group I	2.27319
AGO1	I063_021_UV - OB_UV	-0.504869	-0.0859003	FALSE	FALSE	hit in none	Group I	5.87739
RPS18	I063_021_UV - OB_UV	0.487376	0.35732	FALSE	FALSE	hit in none	Group I	1.36398
MRPS9	I063_021_UV - OB_UV	0.964672	1.08323	FALSE	TRUE	hit in FP	Group I	0.89055
NONO	I063_021_UV - OB_UV	-0.429694	1.47036	FALSE	TRUE	hit in FP	Group I	-0.292238
TRUB1	I063_021_UV - OB_UV	0.437549	0.694432	FALSE	TRUE	hit in FP	Group I	0.630082
CTTN	I063_021_UV - OB_UV	-0.515031	-0.894624	FALSE	TRUE	hit in FP	Group I	0.575695
SRRT	I063_021_UV - OB_UV	0.632646	1.04615	FALSE	TRUE	hit in FP	Group I	0.604736
ZC3H7A	I063_021_UV - OB_UV	0.32693	-0.0195846	FALSE	FALSE	hit in none	Group I	-16.6932
DHX9	I063_021_UV - OB_UV	0.316744	1.38981	FALSE	TRUE	hit in FP	Group I	0.227904
TNPO3	I063_021_UV - OB_UV	0.339645	0.172583	FALSE	FALSE	hit in none	Group I	1.96801
THUMPD1	I063_021_UV - OB_UV	-0.335183	1.02364	FALSE	TRUE	hit in FP	Group I	-0.327442
RANBP2	I063_021_UV - OB_UV	0.520446	0.915881	FALSE	TRUE	hit in FP	Group I	0.568246
MRPL45	I063_021_UV - OB_UV	0.797396	0.70269	FALSE	TRUE	hit in FP	Group I	1.13478
AHNAK2	I063_021_UV - OB_UV	0.751167	-0.340296	FALSE	FALSE	hit in none	Group I	-2.20739
TDRD3	I063_021_UV - OB_UV	-0.623963	-0.552812	FALSE	FALSE	hit in none	Group I	1.12871
EIF4A2	I063_021_UV - OB_UV	-1.02256	-0.579271	FALSE	FALSE	hit in none	Group I	1.76525
ZFP36L2	I063_021_UV - OB_UV	0.522905	-0.450807	FALSE	FALSE	hit in none	Group I	-1.15993
GSPT2	I063_021_UV - OB_UV	-0.520792	-0.593743	FALSE	TRUE	hit in FP	Group I	0.877134
SPATS2	I063_021_UV - OB_UV	0.705707	0.722844	FALSE	TRUE	hit in FP	Group I	0.976293
SAMD4A	I063_021_UV - OB_UV	-0.398313	-0.205565	FALSE	FALSE	hit in none	Group I	1.93765
SRSF7	I063_021_UV - OB_UV	0.771176	0.982157	FALSE	TRUE	hit in FP	Group I	0.785186
SART3	I063_021_UV - OB_UV	0.591662	0.745158	FALSE	TRUE	hit in FP	Group I	0.794009
TIAL1	I063_021_UV - OB_UV	-0.394892	0.150005	FALSE	FALSE	hit in none	Group I	-2.63252
LOC102724159|PWP2	I063_021_UV - OB_UV	0.31836	1.28951	FALSE	TRUE	hit in FP	Group I	0.246884
TBRG4	I063_021_UV - OB_UV	0.363981	1.15126	FALSE	TRUE	hit in FP	Group I	0.316158
RC3H1	I063_021_UV - OB_UV	0.642671	0.591138	FALSE	TRUE	hit in FP	Group I	1.08718
AHNAK	I063_021_UV - OB_UV	-0.370851	-1.82044	FALSE	TRUE	hit in FP	Group I	0.203715
DHX29	I063_021_UV - OB_UV	0.394747	-0.145561	FALSE	FALSE	hit in none	Group I	-2.7119
TRMT10C	I063_021_UV - OB_UV	0.773799	0.644193	FALSE	TRUE	hit in FP	Group I	1.20119
RPS7	I063_021_UV - OB_UV	0.529754	0.399827	FALSE	FALSE	hit in none	Group I	1.32496
WDR33	I063_021_UV - OB_UV	-0.450172	0.672928	FALSE	TRUE	hit in FP	Group I	-0.668975
FXR1	I063_021_UV - OB_UV	0.300205	0.49732	FALSE	FALSE	hit in none	Group I	0.603646
EIF4G1	I063_021_UV - OB_UV	0.473426	0.275802	FALSE	FALSE	hit in none	Group I	1.71655
EIF3L	I063_021_UV - OB_UV	-0.319446	0.517668	FALSE	FALSE	hit in none	Group I	-0.617086
MRPL37	I063_021_UV - OB_UV	0.611737	0.607016	FALSE	TRUE	hit in FP	Group I	1.00778
GTPBP6	I063_021_UV - OB_UV	0.496994	1.35093	FALSE	TRUE	hit in FP	Group I	0.36789
PCBP2	I063_021_UV - OB_UV	0.276385	0.244877	FALSE	FALSE	hit in none	Group I	1.12867
MAGOH|MAGOHB	I063_021_UV - OB_UV	0.651522	0.999348	FALSE	TRUE	hit in FP	Group I	0.651948
NPM1	I063_021_UV - OB_UV	-0.396857	1.63777	FALSE	TRUE	hit in FP	Group I	-0.242315
FAM120A	I063_021_UV - OB_UV	-0.210659	-0.271495	FALSE	FALSE	hit in none	Group I	0.77592
DSP	I063_021_UV - OB_UV	-1.15953	-3.79293	FALSE	TRUE	hit in FP	Group I	0.305709
EIF3CL|EIF3C	I063_021_UV - OB_UV	0.632277	0.428135	FALSE	FALSE	hit in none	Group I	1.47682
DUS3L	I063_021_UV - OB_UV	0.780673	1.79338	FALSE	TRUE	hit in FP	Group I	0.435307
RPL8	I063_021_UV - OB_UV	0.898292	0.165218	FALSE	FALSE	hit in none	Group I	5.437
SRSF1	I063_021_UV - OB_UV	0.286459	0.593779	FALSE	FALSE	hit in none	Group I	0.482434
RPS19	I063_021_UV - OB_UV	0.442431	0.171297	FALSE	FALSE	hit in none	Group I	2.58283
CSTF2T	I063_021_UV - OB_UV	-0.338625	1.17684	FALSE	TRUE	hit in FP	Group I	-0.287742
ADAR	I063_021_UV - OB_UV	-0.276365	0.782667	FALSE	TRUE	hit in FP	Group I	-0.353106
MRPS27	I063_021_UV - OB_UV	0.364152	1.02184	FALSE	TRUE	hit in FP	Group I	0.356368
ALYREF	I063_021_UV - OB_UV	0.522506	1.10658	FALSE	TRUE	hit in FP	Group I	0.472183
MRPL28	I063_021_UV - OB_UV	0.570749	0.999456	FALSE	TRUE	hit in FP	Group I	0.571059
CELF1	I063_021_UV - OB_UV	-0.233561	0.683534	FALSE	TRUE	hit in FP	Group I	-0.341697
G3BP2	I063_021_UV - OB_UV	0.390927	0.500982	FALSE	FALSE	hit in none	Group I	0.780322
KHSRP	I063_021_UV - OB_UV	-0.379839	0.786059	FALSE	TRUE	hit in FP	Group I	-0.483219
LRRC47	I063_021_UV - OB_UV	0.525731	0.318761	FALSE	FALSE	hit in none	Group I	1.64929
DHX15	I063_021_UV - OB_UV	-0.681969	1.20653	FALSE	TRUE	hit in FP	Group I	-0.56523
FBL	I063_021_UV - OB_UV	0.550518	1.06746	FALSE	TRUE	hit in FP	Group I	0.51573
HSPA5	I063_021_UV - OB_UV	-0.817012	-0.936591	FALSE	TRUE	hit in FP	Group I	0.872325
MSN	I063_021_UV - OB_UV	0.50833	-0.0743601	FALSE	FALSE	hit in none	Group I	-6.83606
RPN1	I063_021_UV - OB_UV	-0.675916	-0.686253	FALSE	TRUE	hit in FP	Group I	0.984938
RBFOX2	I063_021_UV - OB_UV	-0.418056	0.788177	FALSE	TRUE	hit in FP	Group I	-0.530409
PRRC2C	I063_021_UV - OB_UV	-0.288928	0.380419	FALSE	FALSE	hit in none	Group I	-0.759498
ILF2	I063_021_UV - OB_UV	-0.620463	1.09241	FALSE	TRUE	hit in FP	Group I	-0.567978
CNOT4	I063_021_UV - OB_UV	0.52553	0.712412	FALSE	FALSE	hit in none	Group I	0.737677
SRRM1	I063_021_UV - OB_UV	0.39654	1.21364	FALSE	TRUE	hit in FP	Group I	0.326736
MYEF2	I063_021_UV - OB_UV	-0.618556	0.518484	FALSE	FALSE	hit in none	Group I	-1.19301
ZCCHC8	I063_021_UV - OB_UV	0.606141	1.44194	FALSE	TRUE	hit in FP	Group I	0.420366
MRPL38	I063_021_UV - OB_UV	0.473898	0.24421	FALSE	FALSE	hit in none	Group I	1.94054
SRRM2	I063_021_UV - OB_UV	-0.395729	0.910298	FALSE	TRUE	hit in FP	Group I	-0.434724
POLR2B	I063_021_UV - OB_UV	0.268726	1.04215	FALSE	TRUE	hit in FP	Group I	0.257857
CSTF1	I063_021_UV - OB_UV	-0.389511	1.08959	FALSE	TRUE	hit in FP	Group I	-0.357486
MRPL43	I063_021_UV - OB_UV	0.321896	0.685966	FALSE	TRUE	hit in FP	Group I	0.469259
HIST1H4A	I063_021_UV - OB_UV	-0.696554	0.887724	FALSE	TRUE	hit in FP	Group I	-0.784651
DDX5	I063_021_UV - OB_UV	0.307644	0.962825	FALSE	TRUE	hit in FP	Group I	0.319522
EFTUD2	I063_021_UV - OB_UV	0.264646	0.864406	FALSE	TRUE	hit in FP	Group I	0.30616
MRPS23	I063_021_UV - OB_UV	0.324357	0.957899	FALSE	TRUE	hit in FP	Group I	0.338613
EIF4G2	I063_021_UV - OB_UV	0.212251	0.51165	FALSE	FALSE	hit in none	Group I	0.414837
L1RE1	I063_021_UV - OB_UV	-0.354526	-0.202258	FALSE	FALSE	hit in none	Group I	1.75284
SMG1	I063_021_UV - OB_UV	0.495065	0.227531	FALSE	FALSE	hit in none	Group I	2.17581
CSTF2	I063_021_UV - OB_UV	-0.458681	0.546051	FALSE	FALSE	hit in none	Group I	-0.839998
HN1L	I063_021_UV - OB_UV	0.380173	0.895322	FALSE	TRUE	hit in FP	Group I	0.424621
UBR4	I063_021_UV - OB_UV	-0.65901	-0.0432927	FALSE	FALSE	hit in none	Group I	15.2222
SRSF9	I063_021_UV - OB_UV	0.342408	1.32559	FALSE	TRUE	hit in FP	Group I	0.258306
KIF1B	I063_021_UV - OB_UV	-0.234413	0.366318	FALSE	FALSE	hit in none	Group I	-0.639917
TOP3B	I063_021_UV - OB_UV	-0.655814	-0.0695237	FALSE	FALSE	hit in none	Group I	9.43295
HEATR6	I063_021_UV - OB_UV	0.40088	0.157354	FALSE	FALSE	hit in none	Group I	2.54763
YARS	I063_021_UV - OB_UV	0.397028	0.532757	FALSE	FALSE	hit in none	Group I	0.745233
NCBP1	I063_021_UV - OB_UV	0.368094	0.64422	FALSE	TRUE	hit in FP	Group I	0.57138
STRBP	I063_021_UV - OB_UV	0.426882	1.31302	FALSE	TRUE	hit in FP	Group I	0.325115
STAU2	I063_021_UV - OB_UV	-0.357685	-0.507281	FALSE	FALSE	hit in none	Group I	0.705103
TRA2B	I063_021_UV - OB_UV	0.515063	0.859868	FALSE	TRUE	hit in FP	Group I	0.599002
TSNAX	I063_021_UV - OB_UV	0.536867	0.522172	FALSE	FALSE	hit in none	Group I	1.02814
EIF3I	I063_021_UV - OB_UV	-0.276762	0.726536	FALSE	TRUE	hit in FP	Group I	-0.380934
RNMT	I063_021_UV - OB_UV	-0.652809	1.03392	FALSE	TRUE	hit in FP	Group I	-0.631392
PPIA	I063_021_UV - OB_UV	-0.883643	-0.203644	FALSE	FALSE	hit in none	Group I	4.33915
EIF4ENIF1	I063_021_UV - OB_UV	-0.197727	0.117136	FALSE	FALSE	hit in none	Group I	-1.68802
AQR	I063_021_UV - OB_UV	0.228762	1.30259	FALSE	TRUE	hit in FP	Group I	0.175621
R3HDM1	I063_021_UV - OB_UV	0.61721	0.784703	FALSE	TRUE	hit in FP	Group I	0.786553
MOV10	I063_021_UV - OB_UV	0.190305	0.200796	FALSE	FALSE	hit in none	Group I	0.947755
GSPT1	I063_021_UV - OB_UV	0.282185	0.288905	FALSE	FALSE	hit in none	Group I	0.97674
PRKDC	I063_021_UV - OB_UV	-0.196077	0.320093	FALSE	FALSE	hit in none	Group I	-0.612561
YTHDF1	I063_021_UV - OB_UV	0.351838	0.745109	FALSE	TRUE	hit in FP	Group I	0.472196
XPO1	I063_021_UV - OB_UV	-0.320968	0.496663	FALSE	FALSE	hit in none	Group I	-0.646249
HNRNPH3	I063_021_UV - OB_UV	0.164462	1.40734	FALSE	TRUE	hit in FP	Group I	0.11686
GIGYF2	I063_021_UV - OB_UV	0.493238	0.207274	FALSE	FALSE	hit in none	Group I	2.37965
GRB2	I063_021_UV - OB_UV	-0.34995	0.121465	FALSE	FALSE	hit in none	Group I	-2.88107
RBM22	I063_021_UV - OB_UV	0.204017	1.28547	FALSE	TRUE	hit in FP	Group I	0.158709
YTHDF3	I063_021_UV - OB_UV	-0.340402	0.31578	FALSE	FALSE	hit in none	Group I	-1.07797
CCAR2	I063_021_UV - OB_UV	-0.261803	0.833789	FALSE	TRUE	hit in FP	Group I	-0.313991
NUDT21	I063_021_UV - OB_UV	-0.411655	0.93752	FALSE	TRUE	hit in FP	Group I	-0.439089
MTHFSD	I063_021_UV - OB_UV	-0.291132	-0.207081	FALSE	FALSE	hit in none	Group I	1.40588
HNRNPLL|HNRPLL	I063_021_UV - OB_UV	-0.243659	0.698713	FALSE	TRUE	hit in FP	Group I	-0.348726
SF1	I063_021_UV - OB_UV	-0.339113	0.491003	FALSE	FALSE	hit in none	Group I	-0.690654
SBDS	I063_021_UV - OB_UV	-0.282453	-0.357074	FALSE	FALSE	hit in none	Group I	0.791019
PTCD2	I063_021_UV - OB_UV	0.517344	0.714542	FALSE	TRUE	hit in FP	Group I	0.724021
AKAP8L	I063_021_UV - OB_UV	0.279209	1.46776	FALSE	TRUE	hit in FP	Group I	0.190228
RPS2	I063_021_UV - OB_UV	0.339739	0.0833975	FALSE	FALSE	hit in none	Group I	4.07373
TSN	I063_021_UV - OB_UV	0.542022	0.598741	FALSE	TRUE	hit in FP	Group I	0.90527
SNRPD1	I063_021_UV - OB_UV	-0.21178	0.89665	FALSE	TRUE	hit in FP	Group I	-0.23619
TKT	I063_021_UV - OB_UV	-0.500179	0.0800243	FALSE	FALSE	hit in none	Group I	-6.25034
RBM10	I063_021_UV - OB_UV	0.189894	0.461912	FALSE	FALSE	hit in none	Group I	0.411104
HUWE1	I063_021_UV - OB_UV	-0.477223	-0.333613	FALSE	FALSE	hit in none	Group I	1.43047
SAFB	I063_021_UV - OB_UV	0.343812	0.868062	FALSE	TRUE	hit in FP	Group I	0.396069
RBM6	I063_021_UV - OB_UV	0.250463	0.56837	FALSE	FALSE	hit in none	Group I	0.44067
DDX3Y	I063_021_UV - OB_UV	0.410737	0.49724	FALSE	FALSE	hit in none	Group I	0.826033
RPS20	I063_021_UV - OB_UV	0.313499	-1.11856	FALSE	TRUE	hit in FP	Group I	-0.28027
DDX41	I063_021_UV - OB_UV	0.207038	1.33151	FALSE	TRUE	hit in FP	Group I	0.155491
SNRPA	I063_021_UV - OB_UV	-0.381208	0.366269	FALSE	FALSE	hit in none	Group I	-1.04079
API5	I063_021_UV - OB_UV	0.175486	0.967788	FALSE	TRUE	hit in FP	Group I	0.181326
EIF4G3	I063_021_UV - OB_UV	0.203269	-0.211882	FALSE	FALSE	hit in none	Group I	-0.959349
HELZ	I063_021_UV - OB_UV	0.255612	0.359841	FALSE	FALSE	hit in none	Group I	0.710347
DAZAP1	I063_021_UV - OB_UV	-0.260215	0.486869	FALSE	FALSE	hit in none	Group I	-0.534467
TRIM56	I063_021_UV - OB_UV	-0.332625	-0.0980492	FALSE	FALSE	hit in none	Group I	3.39243
HSP90AA1	I063_021_UV - OB_UV	0.614792	0.260816	FALSE	FALSE	hit in none	Group I	2.35719
UTP15	I063_021_UV - OB_UV	0.272818	1.84838	FALSE	TRUE	hit in FP	Group I	0.147599
XRN1	I063_021_UV - OB_UV	-0.163673	-0.377265	FALSE	FALSE	hit in none	Group I	0.43384
EIF4A1	I063_021_UV - OB_UV	0.213727	0.493283	FALSE	FALSE	hit in none	Group I	0.433274
SF3A3	I063_021_UV - OB_UV	-0.370585	1.0161	FALSE	TRUE	hit in FP	Group I	-0.364712
EIF4E2	I063_021_UV - OB_UV	0.19951	0.0822406	FALSE	FALSE	hit in none	Group I	2.42593
EEF1G	I063_021_UV - OB_UV	0.601803	0.699423	FALSE	TRUE	hit in FP	Group I	0.860428
AATF	I063_021_UV - OB_UV	-0.183978	1.72232	FALSE	TRUE	hit in FP	Group I	-0.10682
EIF2S1	I063_021_UV - OB_UV	0.22379	0.611228	FALSE	TRUE	hit in FP	Group I	0.366132
SRP68	I063_021_UV - OB_UV	-0.246623	-0.189275	FALSE	FALSE	hit in none	Group I	1.30299
PAIP1	I063_021_UV - OB_UV	-0.14814	-0.267493	FALSE	FALSE	hit in none	Group I	0.553807
EZR	I063_021_UV - OB_UV	0.179351	-0.0726517	FALSE	FALSE	hit in none	Group I	-2.46864
RPS9	I063_021_UV - OB_UV	0.298865	0.837767	FALSE	TRUE	hit in FP	Group I	0.35674
SF3B4	I063_021_UV - OB_UV	0.218626	1.80008	FALSE	TRUE	hit in FP	Group I	0.121454
NARS	I063_021_UV - OB_UV	0.280407	0.609047	FALSE	TRUE	hit in FP	Group I	0.460402
NCL	I063_021_UV - OB_UV	0.277142	1.64933	FALSE	TRUE	hit in FP	Group I	0.168033
CCT7	I063_021_UV - OB_UV	0.435318	0.567589	FALSE	FALSE	hit in none	Group I	0.76696
EIF4A3	I063_021_UV - OB_UV	0.203785	1.46236	FALSE	TRUE	hit in FP	Group I	0.139353
CNOT1	I063_021_UV - OB_UV	0.179152	0.108216	FALSE	FALSE	hit in none	Group I	1.65551
SH3GL1	I063_021_UV - OB_UV	-0.333293	-0.858227	FALSE	TRUE	hit in FP	Group I	0.388351
PRPF6	I063_021_UV - OB_UV	-0.276127	0.596701	FALSE	TRUE	hit in FP	Group I	-0.462756
ASCC3	I063_021_UV - OB_UV	0.149212	-0.0459495	FALSE	FALSE	hit in none	Group I	-3.24731
EEF2	I063_021_UV - OB_UV	-0.293861	0.329839	FALSE	FALSE	hit in none	Group I	-0.890925
DIS3L2	I063_021_UV - OB_UV	-0.185791	-0.36669	FALSE	FALSE	hit in none	Group I	0.506669
MYH9	I063_021_UV - OB_UV	-0.283211	-1.98969	FALSE	TRUE	hit in FP	Group I	0.142339
RPL22	I063_021_UV - OB_UV	0.394062	-0.0849164	FALSE	FALSE	hit in none	Group I	-4.64059
RPA1	I063_021_UV - OB_UV	-0.345459	1.07927	FALSE	TRUE	hit in FP	Group I	-0.320086
SF3B3	I063_021_UV - OB_UV	0.438831	0.810839	FALSE	TRUE	hit in FP	Group I	0.541206
RPS4X	I063_021_UV - OB_UV	0.508331	0.427704	FALSE	FALSE	hit in none	Group I	1.18851
UPF1	I063_021_UV - OB_UV	0.273906	0.263806	FALSE	FALSE	hit in none	Group I	1.03829
TUFM	I063_021_UV - OB_UV	0.286307	0.651026	FALSE	TRUE	hit in FP	Group I	0.439779
PEBP1	I063_021_UV - OB_UV	0.418518	0.318582	FALSE	FALSE	hit in none	Group I	1.31369
NAA16	I063_021_UV - OB_UV	0.229242	0.240223	FALSE	FALSE	hit in none	Group I	0.954286
TRMT2A	I063_021_UV - OB_UV	0.242287	1.02671	FALSE	TRUE	hit in FP	Group I	0.235985
PRKRA	I063_021_UV - OB_UV	-0.397208	-0.657704	FALSE	TRUE	hit in FP	Group I	0.603931
CNOT2	I063_021_UV - OB_UV	0.152942	0.360953	FALSE	FALSE	hit in none	Group I	0.423716
PATL1	I063_021_UV - OB_UV	-0.362063	0.231754	FALSE	FALSE	hit in none	Group I	-1.56227
EIF2S2	I063_021_UV - OB_UV	0.304242	0.496717	FALSE	FALSE	hit in none	Group I	0.612505
SUPT5H	I063_021_UV - OB_UV	0.220919	0.413277	FALSE	FALSE	hit in none	Group I	0.534553
EIF3H	I063_021_UV - OB_UV	0.18044	0.233729	FALSE	FALSE	hit in none	Group I	0.772008
DDX17	I063_021_UV - OB_UV	-0.206161	0.811782	FALSE	TRUE	hit in FP	Group I	-0.253961
TRNAU1AP	I063_021_UV - OB_UV	0.273128	0.51914	FALSE	FALSE	hit in none	Group I	0.526116
MIA3	I063_021_UV - OB_UV	-0.338392	-0.250971	FALSE	FALSE	hit in none	Group I	1.34833
RBM17	I063_021_UV - OB_UV	-0.231399	0.952259	FALSE	TRUE	hit in FP	Group I	-0.243
TNPO1	I063_021_UV - OB_UV	-0.234604	0.335619	FALSE	FALSE	hit in none	Group I	-0.69902
PCBP1	I063_021_UV - OB_UV	0.161346	-0.468557	FALSE	FALSE	hit in none	Group I	-0.344346
PRDX1	I063_021_UV - OB_UV	-0.43444	0.529001	FALSE	FALSE	hit in none	Group I	-0.821245
XRCC6	I063_021_UV - OB_UV	-0.557635	0.726496	FALSE	TRUE	hit in FP	Group I	-0.767568
SRSF4	I063_021_UV - OB_UV	0.328615	1.11617	FALSE	TRUE	hit in FP	Group I	0.294413
UBA1	I063_021_UV - OB_UV	-0.209091	0.171643	FALSE	FALSE	hit in none	Group I	-1.21817
RBM12B	I063_021_UV - OB_UV	0.124745	0.900446	FALSE	TRUE	hit in FP	Group I	0.138536
AGO2	I063_021_UV - OB_UV	-0.221805	0.171169	FALSE	FALSE	hit in none	Group I	-1.29583
EDC3	I063_021_UV - OB_UV	-0.25981	0.691521	FALSE	TRUE	hit in FP	Group I	-0.375708
PURB	I063_021_UV - OB_UV	-0.561765	-0.236205	FALSE	FALSE	hit in none	Group I	2.37829
PTBP2	I063_021_UV - OB_UV	-0.288596	0.56502	FALSE	FALSE	hit in none	Group I	-0.510771
FLNB	I063_021_UV - OB_UV	-0.131539	-1.02676	FALSE	TRUE	hit in FP	Group I	0.128111
SF3B1	I063_021_UV - OB_UV	-0.0977559	0.68859	FALSE	TRUE	hit in FP	Group I	-0.141965
NSUN5	I063_021_UV - OB_UV	0.307592	1.49261	FALSE	TRUE	hit in FP	Group I	0.206076
DBR1	I063_021_UV - OB_UV	-0.172329	0.527681	FALSE	FALSE	hit in none	Group I	-0.326578
TRIP6	I063_021_UV - OB_UV	-0.142926	-0.024292	FALSE	FALSE	hit in none	Group I	5.88368
SARNP	I063_021_UV - OB_UV	0.165947	0.293409	FALSE	FALSE	hit in none	Group I	0.565581
C14orf166	I063_021_UV - OB_UV	-0.158138	-0.217104	FALSE	FALSE	hit in none	Group I	0.728399
VCP	I063_021_UV - OB_UV	-0.258871	-0.541959	FALSE	FALSE	hit in none	Group I	0.477657
IPO5	I063_021_UV - OB_UV	-0.17905	-0.702278	FALSE	FALSE	hit in none	Group I	0.254955
DHX57	I063_021_UV - OB_UV	-0.123765	0.883424	FALSE	TRUE	hit in FP	Group I	-0.140097
MAPRE1	I063_021_UV - OB_UV	-0.217937	-0.0675247	FALSE	FALSE	hit in none	Group I	3.22751
YTHDC2	I063_021_UV - OB_UV	-0.0857158	-0.00806789	FALSE	FALSE	hit in none	Group I	10.6243
PELO	I063_021_UV - OB_UV	-0.213434	-0.143556	FALSE	FALSE	hit in none	Group I	1.48676
RPS3A	I063_021_UV - OB_UV	-0.191926	-0.176851	FALSE	FALSE	hit in none	Group I	1.08524
RPS14	I063_021_UV - OB_UV	0.175568	0.079712	FALSE	FALSE	hit in none	Group I	2.20253
HSPA8	I063_021_UV - OB_UV	0.0747152	0.164054	FALSE	FALSE	hit in none	Group I	0.455429
GFM1	I063_021_UV - OB_UV	0.191903	1.1968	FALSE	TRUE	hit in FP	Group I	0.160346
STRAP	I063_021_UV - OB_UV	-0.324184	0.56893	FALSE	FALSE	hit in none	Group I	-0.569814
HNRNPU	I063_021_UV - OB_UV	-0.151854	0.547489	FALSE	FALSE	hit in none	Group I	-0.277365
AKAP8	I063_021_UV - OB_UV	-0.156606	0.815306	FALSE	TRUE	hit in FP	Group I	-0.192082
TFB1M	I063_021_UV - OB_UV	-0.136711	0.590421	FALSE	TRUE	hit in FP	Group I	-0.231548
RBM5	I063_021_UV - OB_UV	0.100722	0.384897	FALSE	FALSE	hit in none	Group I	0.261686
LSM14A	I063_021_UV - OB_UV	-0.0591351	0.173526	FALSE	FALSE	hit in none	Group I	-0.340785
SUGP1	I063_021_UV - OB_UV	-0.0609445	0.920399	FALSE	TRUE	hit in FP	Group I	-0.0662154
DYNC1H1	I063_021_UV - OB_UV	0.142452	-0.714079	FALSE	TRUE	hit in FP	Group I	-0.19949
EIF3E	I063_021_UV - OB_UV	-0.198681	0.472264	FALSE	FALSE	hit in none	Group I	-0.420699
RPS12	I063_021_UV - OB_UV	-0.162325	-1.23885	FALSE	FALSE	hit in none	Group I	0.131029
PKM	I063_021_UV - OB_UV	-0.100353	-0.777934	FALSE	TRUE	hit in FP	Group I	0.128999
SRSF3	I063_021_UV - OB_UV	-0.187956	1.00945	FALSE	TRUE	hit in FP	Group I	-0.186197
BZW1	I063_021_UV - OB_UV	-0.10348	-0.186186	FALSE	FALSE	hit in none	Group I	0.555785
METTL16	I063_021_UV - OB_UV	0.0702378	1.1455	FALSE	TRUE	hit in FP	Group I	0.0613165
KPNB1	I063_021_UV - OB_UV	-0.0655321	0.0365176	FALSE	FALSE	hit in none	Group I	-1.79453
PUF60	I063_021_UV - OB_UV	-0.254478	0.761102	FALSE	TRUE	hit in FP	Group I	-0.334354
EIF2AK2	I063_021_UV - OB_UV	-0.0850153	-0.0305075	FALSE	FALSE	hit in none	Group I	2.7867
EIF5A	I063_021_UV - OB_UV	0.155132	0.00373095	FALSE	FALSE	hit in none	Group I	41.5796
ZNF598	I063_021_UV - OB_UV	0.422023	1.0553	FALSE	TRUE	hit in FP	Group I	0.399907
KIF1C	I063_021_UV - OB_UV	-0.155945	-0.470109	FALSE	FALSE	hit in none	Group I	0.331722
ZNFX1	I063_021_UV - OB_UV	0.0469861	-0.427601	FALSE	FALSE	hit in none	Group I	-0.109883
PPIE	I063_021_UV - OB_UV	0.0820258	0.757144	FALSE	TRUE	hit in FP	Group I	0.108336
RPS15A	I063_021_UV - OB_UV	-0.096583	-0.0578188	FALSE	FALSE	hit in none	Group I	1.67044
TCERG1	I063_021_UV - OB_UV	-0.069325	1.24525	FALSE	TRUE	hit in FP	Group I	-0.0556715
IGF2BP2	I063_021_UV - OB_UV	0.182248	0.246551	FALSE	FALSE	hit in none	Group I	0.739187
RPS11	I063_021_UV - OB_UV	0.414327	-0.508504	FALSE	FALSE	hit in none	Group I	-0.814795
FAM98B	I063_021_UV - OB_UV	0.116607	0.479188	FALSE	FALSE	hit in none	Group I	0.243342
EIF3B	I063_021_UV - OB_UV	-0.092194	0.724077	FALSE	TRUE	hit in FP	Group I	-0.127326
JUP	I063_021_UV - OB_UV	-0.199598	-0.289401	FALSE	FALSE	hit in none	Group I	0.689694
WDR75	I063_021_UV - OB_UV	0.07178	1.84903	FALSE	TRUE	hit in FP	Group I	0.0388204
TAF15	I063_021_UV - OB_UV	0.0756865	0.693902	FALSE	TRUE	hit in FP	Group I	0.109074
SUGP2	I063_021_UV - OB_UV	-0.0527866	0.923099	FALSE	TRUE	hit in FP	Group I	-0.0571841
GDI2	I063_021_UV - OB_UV	-0.0994081	-0.742954	FALSE	TRUE	hit in FP	Group I	0.133801
ELAVL1	I063_021_UV - OB_UV	-0.0809983	0.438447	FALSE	FALSE	hit in none	Group I	-0.184739
MRPL4	I063_021_UV - OB_UV	-0.062995	0.703895	FALSE	TRUE	hit in FP	Group I	-0.0894949
BYSL	I063_021_UV - OB_UV	-0.0715128	1.25265	FALSE	TRUE	hit in FP	Group I	-0.0570894
XRN2	I063_021_UV - OB_UV	-0.0432683	1.22488	FALSE	TRUE	hit in FP	Group I	-0.0353244
RAVER1	I063_021_UV - OB_UV	0.0342715	0.984606	FALSE	TRUE	hit in FP	Group I	0.0348073
RDX	I063_021_UV - OB_UV	0.0410942	-0.171336	FALSE	FALSE	hit in none	Group I	-0.239846
ISY1	I063_021_UV - OB_UV	0.0557436	1.12048	FALSE	TRUE	hit in FP	Group I	0.04975
IFIT5	I063_021_UV - OB_UV	0.0386039	0.13684	FALSE	FALSE	hit in none	Group I	0.282111
HNRNPH1	I063_021_UV - OB_UV	0.0257781	0.689365	FALSE	TRUE	hit in FP	Group I	0.037394
SSB	I063_021_UV - OB_UV	-0.0538805	0.636095	FALSE	TRUE	hit in FP	Group I	-0.0847052
NOL11	I063_021_UV - OB_UV	0.0503085	2.06578	FALSE	TRUE	hit in FP	Group I	0.0243532
ATXN2	I063_021_UV - OB_UV	-0.0317474	-0.0777553	FALSE	FALSE	hit in none	Group I	0.4083
ZC3H7B	I063_021_UV - OB_UV	0.0337284	0.0569674	FALSE	FALSE	hit in none	Group I	0.592065
EIF4H	I063_021_UV - OB_UV	0.157508	-0.475201	FALSE	FALSE	hit in none	Group I	-0.331455
HELZ2	I063_021_UV - OB_UV	0.0197619	-0.500029	FALSE	FALSE	hit in none	Group I	-0.0395214
ENO1	I063_021_UV - OB_UV	0.0681274	0.168438	FALSE	FALSE	hit in none	Group I	0.404465
PABPC4	I063_021_UV - OB_UV	0.022201	0.481841	FALSE	FALSE	hit in none	Group I	0.0460754
PARP1	I063_021_UV - OB_UV	0.0303862	1.72932	FALSE	TRUE	hit in FP	Group I	0.0175712
KIAA0430	I063_021_UV - OB_UV	0.0338608	-0.00305778	FALSE	FALSE	hit in none	Group I	-11.0736
SNRNP200	I063_021_UV - OB_UV	0.0239344	0.992631	FALSE	TRUE	hit in FP	Group I	0.0241121
MRPS31	I063_021_UV - OB_UV	0.0389497	0.198062	FALSE	FALSE	hit in none	Group I	0.196654
TRIM28	I063_021_UV - OB_UV	-0.024999	0.18488	FALSE	FALSE	hit in none	Group I	-0.135217
FUBP1	I063_021_UV - OB_UV	-0.0145848	0.819126	FALSE	TRUE	hit in FP	Group I	-0.0178053
HNRNPL	I063_021_UV - OB_UV	-0.0142651	-0.207701	FALSE	FALSE	hit in none	Group I	0.0686809
PTBP3	I063_021_UV - OB_UV	-0.0308057	-0.668936	FALSE	FALSE	hit in none	Group I	0.0460517
TIA1	I063_021_UV - OB_UV	0.0174621	0.626494	FALSE	TRUE	hit in FP	Group I	0.0278728
APOBEC3B	I063_021_UV - OB_UV	0.026043	1.01846	FALSE	TRUE	hit in FP	Group I	0.025571
IREB2	I063_021_UV - OB_UV	0.0244986	-0.330851	FALSE	FALSE	hit in none	Group I	-0.0740472
DRG1	I063_021_UV - OB_UV	-0.0176146	0.93887	FALSE	TRUE	hit in FP	Group I	-0.0187615
SRSF10	I063_021_UV - OB_UV	0.0376631	1.05206	FALSE	TRUE	hit in FP	Group I	0.0357993
GCN1	I063_021_UV - OB_UV	-0.0082973	-0.141467	FALSE	FALSE	hit in none	Group I	0.058652
PDCD11	I063_021_UV - OB_UV	0.0102529	1.47561	FALSE	TRUE	hit in FP	Group I	0.00694821
OLA1	I063_021_UV - OB_UV	0.0128868	0.375373	FALSE	FALSE	hit in none	Group I	0.0343306
KHDRBS3	I063_021_UV - OB_UV	0.0279535	-0.371779	FALSE	FALSE	hit in none	Group I	-0.0751884
MRPL11	I063_021_UV - OB_UV	0.00985339	0.210634	FALSE	FALSE	hit in none	Group I	0.0467797
FAM98A	I063_021_UV - OB_UV	0.0139429	-0.184016	FALSE	FALSE	hit in none	Group I	-0.0757698
RPSA	I063_021_UV - OB_UV	-0.0387412	-0.0140938	FALSE	FALSE	hit in none	Group I	2.74881
SUPT6H	I063_021_UV - OB_UV	-0.00487821	0.762743	FALSE	TRUE	hit in FP	Group I	-0.00639561
ALDOA	I063_021_UV - OB_UV	0.008605	-0.355656	FALSE	FALSE	hit in none	Group I	-0.0241947
SAP18	I063_021_UV - OB_UV	0.00167931	1.23435	FALSE	TRUE	hit in FP	Group I	0.00136048
RAN	I063_021_UV - OB_UV	-0.00397582	0.799516	FALSE	TRUE	hit in FP	Group I	-0.00497278
FUBP3	I063_021_UV - OB_UV	-0.000532255	0.276644	FALSE	FALSE	hit in none	Group I	-0.00192397
EIF5	I063_021_UV - OB_UV	0.000672923	-0.193219	FALSE	FALSE	hit in none	Group I	-0.0034827

## Sheet: eRIC vs FP (OSKG - OB)
gene_name	comparison	logFC_eRIC	logFC_FP	hit_eRIC	hit_FP	hit_annotation	Group	Measured RNA-binding activity
IGF2BP3	OSKG_UV - OB_UV	4.06846	3.11794	TRUE	TRUE	hit in both	Group II	1.30486
IGF2BP1	OSKG_UV - OB_UV	3.31943	3.3146	TRUE	TRUE	hit in both	Group II	1.00146
TAGLN	OSKG_UV - OB_UV	-3.60903	-4.54105	TRUE	TRUE	hit in both	Group II	0.794756
C15orf52	OSKG_UV - OB_UV	2.06091	2.1196	TRUE	TRUE	hit in both	Group II	0.972311
HDLBP	OSKG_UV - OB_UV	-1.42514	-1.13459	TRUE	TRUE	hit in both	Group II	1.25609
DDX3Y	OSKG_UV - OB_UV	-3.72274	-2.6386	TRUE	TRUE	hit in both	Group II	1.41088
U2AF2	OSKG_UV - OB_UV	-1.81705	0.37879	TRUE	FALSE	hit in eRIC	Group III	-4.79699
ANXA6	OSKG_UV - OB_UV	-2.38534	-2.48455	TRUE	TRUE	hit in both	Group II	0.960069
PUM2	OSKG_UV - OB_UV	1.19329	0.713702	TRUE	TRUE	hit in both	Group II	1.67197
HNRNPR	OSKG_UV - OB_UV	-1.60784	0.61099	TRUE	TRUE	hit in both	Group III	-2.63154
MEX3A	OSKG_UV - OB_UV	1.80329	0.983835	TRUE	TRUE	hit in both	Group II	1.83292
RNH1	OSKG_UV - OB_UV	-2.52372	-2.57627	TRUE	TRUE	hit in both	Group II	0.979602
LSM14A	OSKG_UV - OB_UV	1.03616	1.09172	TRUE	TRUE	hit in both	Group II	0.949103
YBX1	OSKG_UV - OB_UV	1.45327	0.548371	TRUE	FALSE	hit in eRIC	Group III	2.65016
LARP1B	OSKG_UV - OB_UV	-1.67393	-0.819358	TRUE	TRUE	hit in both	Group II	2.04298
COL1A2	OSKG_UV - OB_UV	-1.26609	-0.933164	TRUE	TRUE	hit in both	Group II	1.35677
NUDT16L1	OSKG_UV - OB_UV	-1.30532	-0.808732	TRUE	TRUE	hit in both	Group II	1.61404
SAMD9	OSKG_UV - OB_UV	1.39937	0.503794	TRUE	FALSE	hit in eRIC	Group III	2.77767
BICC1	OSKG_UV - OB_UV	-1.58914	-1.45815	TRUE	TRUE	hit in both	Group II	1.08984
VCL	OSKG_UV - OB_UV	-1.22064	-1.54173	TRUE	TRUE	hit in both	Group II	0.791733
FN1	OSKG_UV - OB_UV	-1.90461	-2.77984	TRUE	TRUE	hit in both	Group II	0.685152
ZFP36L2	OSKG_UV - OB_UV	1.76724	1.1744	TRUE	TRUE	hit in both	Group II	1.5048
TMEM214	OSKG_UV - OB_UV	-1.41286	-1.21222	TRUE	TRUE	hit in both	Group II	1.16552
CALD1	OSKG_UV - OB_UV	-2.40591	-3.01849	TRUE	TRUE	hit in both	Group II	0.797059
IFIT5	OSKG_UV - OB_UV	-1.27786	-0.751621	TRUE	TRUE	hit in both	Group II	1.70014
PTBP2	OSKG_UV - OB_UV	2.70221	2.26899	TRUE	TRUE	hit in both	Group II	1.19093
RBM15	OSKG_UV - OB_UV	-1.3833	0.672848	TRUE	TRUE	hit in both	Group III	-2.05589
SRRM1	OSKG_UV - OB_UV	1.5077	1.28948	TRUE	TRUE	hit in both	Group II	1.16923
SSR1	OSKG_UV - OB_UV	-1.07093	-0.329478	TRUE	FALSE	hit in eRIC	Group III	3.25038
RBM14	OSKG_UV - OB_UV	-1.48531	0.727916	TRUE	TRUE	hit in both	Group III	-2.0405
ADAR	OSKG_UV - OB_UV	0.914541	1.20248	TRUE	TRUE	hit in both	Group II	0.760548
EWSR1	OSKG_UV - OB_UV	-1.22936	0.0157728	TRUE	FALSE	hit in eRIC	Group III	-77.9417
HNRNPDL	OSKG_UV - OB_UV	-0.7991	-0.0431414	TRUE	FALSE	hit in eRIC	Group III	18.5228
YTHDF2	OSKG_UV - OB_UV	0.802949	0.985247	TRUE	TRUE	hit in both	Group II	0.814972
CSTF2T	OSKG_UV - OB_UV	-1.07244	0.104032	TRUE	FALSE	hit in eRIC	Group III	-10.3087
MYEF2	OSKG_UV - OB_UV	2.08193	1.92241	TRUE	TRUE	hit in both	Group II	1.08298
FMR1	OSKG_UV - OB_UV	1.12357	0.260704	TRUE	FALSE	hit in eRIC	Group III	4.30977
NKRF	OSKG_UV - OB_UV	1.13769	1.3176	TRUE	TRUE	hit in both	Group II	0.863455
TRIM25	OSKG_UV - OB_UV	-0.897798	-0.130672	TRUE	FALSE	hit in eRIC	Group III	6.87062
POLR2A	OSKG_UV - OB_UV	0.649312	0.175899	TRUE	FALSE	hit in eRIC	Group III	3.6914
RBMX	OSKG_UV - OB_UV	-1.6251	0.956109	TRUE	TRUE	hit in both	Group III	-1.69971
STAU2	OSKG_UV - OB_UV	1.2849	1.0086	TRUE	TRUE	hit in both	Group II	1.27395
COL5A1	OSKG_UV - OB_UV	-1.29462	-1.70861	TRUE	TRUE	hit in both	Group II	0.757704
PPP1R10	OSKG_UV - OB_UV	1.10142	0.775433	TRUE	TRUE	hit in both	Group II	1.42039
TUBB	OSKG_UV - OB_UV	0.668087	0.783007	TRUE	TRUE	hit in both	Group II	0.853233
CNOT1	OSKG_UV - OB_UV	0.98371	0.251679	TRUE	FALSE	hit in eRIC	Group III	3.90859
CKAP4	OSKG_UV - OB_UV	-1.45057	-0.968955	TRUE	TRUE	hit in both	Group II	1.49705
FXR1	OSKG_UV - OB_UV	0.786428	0.688154	TRUE	TRUE	hit in both	Group II	1.14281
TBRG4	OSKG_UV - OB_UV	-0.923666	-0.0858641	TRUE	FALSE	hit in eRIC	Group III	10.7573
ZFP36L1	OSKG_UV - OB_UV	0.826768	0.476097	TRUE	FALSE	hit in eRIC	Group III	1.73655
PRKDC	OSKG_UV - OB_UV	0.70744	0.617191	TRUE	TRUE	hit in both	Group II	1.14622
SARS	OSKG_UV - OB_UV	-1.05641	-0.683129	TRUE	TRUE	hit in both	Group II	1.54642
ZC3H4	OSKG_UV - OB_UV	-1.49815	0.729949	TRUE	TRUE	hit in both	Group III	-2.05241
CSTB	OSKG_UV - OB_UV	-0.9104	-0.964321	TRUE	TRUE	hit in both	Group II	0.944085
CALU	OSKG_UV - OB_UV	-1.13702	-0.875284	TRUE	TRUE	hit in both	Group II	1.29902
ANXA7	OSKG_UV - OB_UV	-1.2317	-0.899989	TRUE	TRUE	hit in both	Group II	1.36857
PEG10	OSKG_UV - OB_UV	1.33927	1.15896	TRUE	TRUE	hit in both	Group II	1.15558
PFN1	OSKG_UV - OB_UV	-0.929771	-0.478343	TRUE	FALSE	hit in eRIC	Group III	1.94373
HNRNPF	OSKG_UV - OB_UV	-0.6703	-0.360144	TRUE	FALSE	hit in eRIC	Group III	1.8612
ZNF326	OSKG_UV - OB_UV	0.915472	1.14632	TRUE	TRUE	hit in both	Group II	0.798619
SND1	OSKG_UV - OB_UV	-0.646266	-0.744025	TRUE	TRUE	hit in both	Group II	0.868609
HNRNPL	OSKG_UV - OB_UV	0.737979	-0.212965	TRUE	FALSE	hit in eRIC	Group III	-3.46526
ATXN2L	OSKG_UV - OB_UV	0.835566	0.800876	TRUE	TRUE	hit in both	Group II	1.04331
XRN2	OSKG_UV - OB_UV	0.860175	1.11916	TRUE	TRUE	hit in both	Group II	0.768591
SRP68	OSKG_UV - OB_UV	1.0743	0.15001	TRUE	FALSE	hit in eRIC	Group III	7.16153
PRPF8	OSKG_UV - OB_UV	0.66701	0.505984	TRUE	FALSE	hit in eRIC	Group III	1.31824
LSM14B	OSKG_UV - OB_UV	1.09229	0.886035	TRUE	TRUE	hit in both	Group II	1.23279
CHERP	OSKG_UV - OB_UV	1.14105	0.609313	TRUE	TRUE	hit in both	Group II	1.87268
PDIA3	OSKG_UV - OB_UV	-0.808955	-0.603103	TRUE	TRUE	hit in both	Group II	1.34132
DAP3	OSKG_UV - OB_UV	0.815391	0.408553	TRUE	FALSE	hit in eRIC	Group III	1.9958
CLIC1	OSKG_UV - OB_UV	-0.943433	-0.16005	TRUE	FALSE	hit in eRIC	Group III	5.89462
THUMPD1	OSKG_UV - OB_UV	0.680562	1.00295	TRUE	TRUE	hit in both	Group II	0.678563
PAN3	OSKG_UV - OB_UV	0.606263	0.571426	TRUE	FALSE	hit in eRIC	Group III	1.06096
SRSF1	OSKG_UV - OB_UV	0.647357	0.208149	TRUE	FALSE	hit in eRIC	Group III	3.11007
STRBP	OSKG_UV - OB_UV	1.18954	1.28955	TRUE	TRUE	hit in both	Group II	0.922448
P4HB	OSKG_UV - OB_UV	-1.24551	-0.825809	TRUE	TRUE	hit in both	Group II	1.50823
DDX6	OSKG_UV - OB_UV	0.478169	0.560541	FALSE	FALSE	hit in none	Group I	0.853049
MRPL39	OSKG_UV - OB_UV	0.732925	0.405796	TRUE	FALSE	hit in eRIC	Group III	1.80614
CNOT2	OSKG_UV - OB_UV	0.735309	0.276217	TRUE	FALSE	hit in eRIC	Group III	2.66207
RBM3	OSKG_UV - OB_UV	-1.24375	-0.712044	FALSE	TRUE	hit in FP	Group I	1.74674
ZFR	OSKG_UV - OB_UV	-1.1487	0.511673	FALSE	FALSE	hit in none	Group I	-2.24499
PUM1	OSKG_UV - OB_UV	0.698023	0.378824	FALSE	FALSE	hit in none	Group I	1.8426
C11orf68	OSKG_UV - OB_UV	0.861276	1.338	FALSE	TRUE	hit in FP	Group I	0.643703
PURA	OSKG_UV - OB_UV	-0.978273	-0.590221	FALSE	TRUE	hit in FP	Group I	1.65747
HELZ	OSKG_UV - OB_UV	0.894337	0.384823	FALSE	FALSE	hit in none	Group I	2.32402
SUGP2	OSKG_UV - OB_UV	0.735148	0.922544	FALSE	TRUE	hit in FP	Group I	0.796871
PDIA4	OSKG_UV - OB_UV	-0.962121	-0.779649	FALSE	TRUE	hit in FP	Group I	1.23404
HNRNPH3	OSKG_UV - OB_UV	0.470575	1.2929	FALSE	TRUE	hit in FP	Group I	0.363969
PLEC	OSKG_UV - OB_UV	0.451586	-0.314518	FALSE	FALSE	hit in none	Group I	-1.4358
HNRNPUL1	OSKG_UV - OB_UV	-0.930299	0.666078	FALSE	TRUE	hit in FP	Group I	-1.39668
SERPINH1	OSKG_UV - OB_UV	-1.56161	-1.27571	FALSE	TRUE	hit in FP	Group I	1.22411
MANF	OSKG_UV - OB_UV	-0.59001	-0.884178	FALSE	TRUE	hit in FP	Group I	0.667298
SYNCRIP	OSKG_UV - OB_UV	-0.506475	0.0220486	FALSE	FALSE	hit in none	Group I	-22.9708
ALKBH5	OSKG_UV - OB_UV	0.574756	0.759136	FALSE	TRUE	hit in FP	Group I	0.75712
ZC3H7B	OSKG_UV - OB_UV	0.741397	0.378906	FALSE	FALSE	hit in none	Group I	1.95668
FAM120C	OSKG_UV - OB_UV	0.486	0.296103	FALSE	FALSE	hit in none	Group I	1.64132
HNRNPAB	OSKG_UV - OB_UV	-1.1502	-0.0994014	FALSE	FALSE	hit in none	Group I	11.5713
STT3A	OSKG_UV - OB_UV	-1.4455	-1.11495	FALSE	TRUE	hit in FP	Group I	1.29647
YBX3	OSKG_UV - OB_UV	0.860955	0.280613	FALSE	FALSE	hit in none	Group I	3.06812
NCBP3	OSKG_UV - OB_UV	1.10099	0.462989	FALSE	FALSE	hit in none	Group I	2.37801
WBSCR16	OSKG_UV - OB_UV	0.736114	-0.146058	FALSE	FALSE	hit in none	Group I	-5.03987
ZC3H11A	OSKG_UV - OB_UV	0.80408	0.421492	FALSE	FALSE	hit in none	Group I	1.9077
ANXA5	OSKG_UV - OB_UV	-1.67693	-1.11425	FALSE	TRUE	hit in FP	Group I	1.50499
PNO1	OSKG_UV - OB_UV	0.780566	0.137636	FALSE	FALSE	hit in none	Group I	5.67124
ZCCHC3	OSKG_UV - OB_UV	1.79568	1.19889	FALSE	TRUE	hit in FP	Group I	1.49778
YTHDC2	OSKG_UV - OB_UV	-0.544581	-0.548444	FALSE	FALSE	hit in none	Group I	0.992955
EIF4B	OSKG_UV - OB_UV	0.532903	0.577292	FALSE	FALSE	hit in none	Group I	0.923108
RPRD2	OSKG_UV - OB_UV	0.884855	0.475995	FALSE	FALSE	hit in none	Group I	1.85896
CPSF7	OSKG_UV - OB_UV	-1.00519	0.226452	FALSE	FALSE	hit in none	Group I	-4.43887
PDIA6	OSKG_UV - OB_UV	-0.847338	-0.416193	FALSE	FALSE	hit in none	Group I	2.03593
DHX29	OSKG_UV - OB_UV	0.708961	0.612899	FALSE	TRUE	hit in FP	Group I	1.15673
XPO1	OSKG_UV - OB_UV	0.831206	0.574336	FALSE	FALSE	hit in none	Group I	1.44725
RPUSD3	OSKG_UV - OB_UV	0.603384	0.338043	FALSE	FALSE	hit in none	Group I	1.78494
CPSF6	OSKG_UV - OB_UV	-1.04566	0.386872	FALSE	FALSE	hit in none	Group I	-2.70285
SSB	OSKG_UV - OB_UV	-0.91871	-0.266745	FALSE	FALSE	hit in none	Group I	3.44415
DSTN	OSKG_UV - OB_UV	-1.5216	-1.54149	FALSE	TRUE	hit in FP	Group I	0.987099
DHX57	OSKG_UV - OB_UV	-0.680015	0.117622	FALSE	FALSE	hit in none	Group I	-5.78138
AKAP1	OSKG_UV - OB_UV	0.516403	0.14784	FALSE	FALSE	hit in none	Group I	3.493
EIF4G1	OSKG_UV - OB_UV	0.797323	0.235334	FALSE	FALSE	hit in none	Group I	3.38804
CAPRIN1	OSKG_UV - OB_UV	0.60916	-0.260618	FALSE	FALSE	hit in none	Group I	-2.33736
MSN	OSKG_UV - OB_UV	0.955825	0.760823	FALSE	TRUE	hit in FP	Group I	1.2563
HNRNPA0	OSKG_UV - OB_UV	-0.64045	0.290571	FALSE	FALSE	hit in none	Group I	-2.2041
TCOF1	OSKG_UV - OB_UV	0.868686	0.141906	FALSE	FALSE	hit in none	Group I	6.12155
LOC102724159|PWP2	OSKG_UV - OB_UV	0.514694	0.510089	FALSE	FALSE	hit in none	Group I	1.00903
YARS	OSKG_UV - OB_UV	0.828874	0.84636	FALSE	TRUE	hit in FP	Group I	0.97934
SBDS	OSKG_UV - OB_UV	-0.69999	-0.792986	FALSE	TRUE	hit in FP	Group I	0.882726
STAU1	OSKG_UV - OB_UV	0.943602	0.781162	FALSE	TRUE	hit in FP	Group I	1.20795
DHX36	OSKG_UV - OB_UV	0.554568	0.619293	FALSE	TRUE	hit in FP	Group I	0.895486
UBA1	OSKG_UV - OB_UV	-0.894983	-0.508507	FALSE	FALSE	hit in none	Group I	1.76002
GUF1	OSKG_UV - OB_UV	0.83638	1.02112	FALSE	TRUE	hit in FP	Group I	0.819082
EEF2	OSKG_UV - OB_UV	-0.978719	-0.779675	FALSE	TRUE	hit in FP	Group I	1.25529
RACK1	OSKG_UV - OB_UV	-0.538621	-0.246719	FALSE	FALSE	hit in none	Group I	2.18314
EIF4ENIF1	OSKG_UV - OB_UV	0.432362	0.666865	FALSE	TRUE	hit in FP	Group I	0.64835
SKIV2L2	OSKG_UV - OB_UV	0.674235	0.669462	FALSE	TRUE	hit in FP	Group I	1.00713
TRA2A	OSKG_UV - OB_UV	0.910015	1.09463	FALSE	TRUE	hit in FP	Group I	0.831345
COL6A3	OSKG_UV - OB_UV	-0.562088	-0.961742	FALSE	TRUE	hit in FP	Group I	0.584448
MIA3	OSKG_UV - OB_UV	-1.24219	-0.819374	FALSE	TRUE	hit in FP	Group I	1.51602
NCBP1	OSKG_UV - OB_UV	0.715981	0.897315	FALSE	TRUE	hit in FP	Group I	0.797915
ANKRD17	OSKG_UV - OB_UV	0.705067	0.243393	FALSE	FALSE	hit in none	Group I	2.89682
ZC3HAV1	OSKG_UV - OB_UV	0.545828	-0.157692	FALSE	FALSE	hit in none	Group I	-3.46136
XPO5	OSKG_UV - OB_UV	0.556379	0.686602	FALSE	TRUE	hit in FP	Group I	0.810337
DDX1	OSKG_UV - OB_UV	-0.660747	0.0722669	FALSE	FALSE	hit in none	Group I	-9.14315
AHNAK2	OSKG_UV - OB_UV	1.03812	1.27484	FALSE	TRUE	hit in FP	Group I	0.814308
FLNB	OSKG_UV - OB_UV	-0.548774	-1.62017	FALSE	TRUE	hit in FP	Group I	0.338715
POLDIP3	OSKG_UV - OB_UV	0.691892	0.612996	FALSE	TRUE	hit in FP	Group I	1.12871
SEC61A1	OSKG_UV - OB_UV	-0.904667	-0.685516	FALSE	TRUE	hit in FP	Group I	1.31969
RC3H1	OSKG_UV - OB_UV	0.931282	0.681831	FALSE	TRUE	hit in FP	Group I	1.36585
NAP1L1	OSKG_UV - OB_UV	0.842472	0.804615	FALSE	TRUE	hit in FP	Group I	1.04705
SMG1	OSKG_UV - OB_UV	0.892184	0.66451	FALSE	TRUE	hit in FP	Group I	1.34262
KPNA2	OSKG_UV - OB_UV	1.12018	1.57348	FALSE	TRUE	hit in FP	Group I	0.71191
SRSF6	OSKG_UV - OB_UV	1.07543	0.82128	FALSE	TRUE	hit in FP	Group I	1.30946
RANBP2	OSKG_UV - OB_UV	0.686932	0.402804	FALSE	FALSE	hit in none	Group I	1.70537
HNRNPA3	OSKG_UV - OB_UV	-0.466559	-0.141088	FALSE	FALSE	hit in none	Group I	3.30686
TKT	OSKG_UV - OB_UV	-1.16177	-0.864353	FALSE	TRUE	hit in FP	Group I	1.34409
MAP4	OSKG_UV - OB_UV	-0.801586	-0.253573	FALSE	FALSE	hit in none	Group I	3.16117
SRSF2	OSKG_UV - OB_UV	0.917233	1.00609	FALSE	TRUE	hit in FP	Group I	0.91168
POLR2B	OSKG_UV - OB_UV	0.457975	0.548744	FALSE	FALSE	hit in none	Group I	0.834588
FLNC	OSKG_UV - OB_UV	0.549205	-0.0738539	FALSE	FALSE	hit in none	Group I	-7.43637
FXR2	OSKG_UV - OB_UV	0.636834	0.435258	FALSE	FALSE	hit in none	Group I	1.46312
NGRN	OSKG_UV - OB_UV	0.823698	0.797886	FALSE	FALSE	hit in none	Group I	1.03235
HNRNPH1	OSKG_UV - OB_UV	0.341669	0.328178	FALSE	FALSE	hit in none	Group I	1.04111
EIF4G3	OSKG_UV - OB_UV	0.474578	-0.125805	FALSE	FALSE	hit in none	Group I	-3.77232
HSP90B1	OSKG_UV - OB_UV	-0.91642	-0.783109	FALSE	TRUE	hit in FP	Group I	1.17023
PUS7	OSKG_UV - OB_UV	0.855563	0.494909	FALSE	FALSE	hit in none	Group I	1.72873
RPS18	OSKG_UV - OB_UV	-0.591293	-0.0485639	FALSE	FALSE	hit in none	Group I	12.1756
DHX9	OSKG_UV - OB_UV	0.390471	0.490243	FALSE	FALSE	hit in none	Group I	0.796484
PCNP	OSKG_UV - OB_UV	-0.579995	-0.0570798	FALSE	FALSE	hit in none	Group I	10.1611
TROVE2	OSKG_UV - OB_UV	-0.636937	-0.871137	FALSE	TRUE	hit in FP	Group I	0.731156
SRSF5	OSKG_UV - OB_UV	0.556515	0.337301	FALSE	FALSE	hit in none	Group I	1.64991
CTTN	OSKG_UV - OB_UV	-0.620369	-0.526729	FALSE	FALSE	hit in none	Group I	1.17778
KIAA1429	OSKG_UV - OB_UV	0.971957	0.12485	FALSE	FALSE	hit in none	Group I	7.78501
EIF3D	OSKG_UV - OB_UV	0.652896	0.467844	FALSE	FALSE	hit in none	Group I	1.39554
PRRC2B	OSKG_UV - OB_UV	0.770973	0.25018	FALSE	FALSE	hit in none	Group I	3.08167
STAT3	OSKG_UV - OB_UV	-0.369338	0.0473886	FALSE	FALSE	hit in none	Group I	-7.79381
EIF3J	OSKG_UV - OB_UV	0.453178	0.276483	FALSE	FALSE	hit in none	Group I	1.63908
DSP	OSKG_UV - OB_UV	-1.5506	-3.37296	FALSE	TRUE	hit in FP	Group I	0.459715
TNPO3	OSKG_UV - OB_UV	0.40322	0.114794	FALSE	FALSE	hit in none	Group I	3.51255
RPS3A	OSKG_UV - OB_UV	-0.867248	-0.605976	FALSE	TRUE	hit in FP	Group I	1.43116
EIF3A	OSKG_UV - OB_UV	0.384302	-0.0625092	FALSE	FALSE	hit in none	Group I	-6.14792
KHSRP	OSKG_UV - OB_UV	-0.527823	0.149934	FALSE	FALSE	hit in none	Group I	-3.52036
HNRNPM	OSKG_UV - OB_UV	-0.331982	-0.0271354	FALSE	FALSE	hit in none	Group I	12.2342
DAZAP1	OSKG_UV - OB_UV	-0.571807	-0.086268	FALSE	FALSE	hit in none	Group I	6.62826
SAMD4B	OSKG_UV - OB_UV	-0.833806	-0.243828	FALSE	FALSE	hit in none	Group I	3.41965
ZCCHC8	OSKG_UV - OB_UV	0.890117	0.938897	FALSE	TRUE	hit in FP	Group I	0.948046
SMG7	OSKG_UV - OB_UV	0.658743	0.609724	FALSE	TRUE	hit in FP	Group I	1.0804
PSPC1	OSKG_UV - OB_UV	-0.41802	0.102752	FALSE	FALSE	hit in none	Group I	-4.06822
RBM10	OSKG_UV - OB_UV	0.383749	0.121595	FALSE	FALSE	hit in none	Group I	3.15597
TIA1	OSKG_UV - OB_UV	-0.595295	0.175596	FALSE	FALSE	hit in none	Group I	-3.39013
IREB2	OSKG_UV - OB_UV	-0.849542	-0.802289	FALSE	TRUE	hit in FP	Group I	1.0589
METTL16	OSKG_UV - OB_UV	0.402294	0.78295	FALSE	TRUE	hit in FP	Group I	0.513818
SLIRP	OSKG_UV - OB_UV	-0.383682	-0.389491	FALSE	FALSE	hit in none	Group I	0.985087
QKI	OSKG_UV - OB_UV	-1.1684	-0.306311	FALSE	FALSE	hit in none	Group I	3.81443
API5	OSKG_UV - OB_UV	0.348155	0.58205	FALSE	FALSE	hit in none	Group I	0.598153
PARP12	OSKG_UV - OB_UV	-0.630974	-0.440388	FALSE	FALSE	hit in none	Group I	1.43277
DDX3X	OSKG_UV - OB_UV	0.505786	0.554614	FALSE	FALSE	hit in none	Group I	0.911961
FARSB	OSKG_UV - OB_UV	0.702993	0.783877	FALSE	TRUE	hit in FP	Group I	0.896816
NXF1	OSKG_UV - OB_UV	0.741812	0.674212	FALSE	TRUE	hit in FP	Group I	1.10027
EDC3	OSKG_UV - OB_UV	0.81781	0.274616	FALSE	FALSE	hit in none	Group I	2.97802
PRRC2A	OSKG_UV - OB_UV	0.440052	0.506504	FALSE	FALSE	hit in none	Group I	0.868804
MRPL2	OSKG_UV - OB_UV	0.46651	0.131973	FALSE	FALSE	hit in none	Group I	3.53488
KIF1B	OSKG_UV - OB_UV	-0.334709	-0.271756	FALSE	FALSE	hit in none	Group I	1.23165
TIAL1	OSKG_UV - OB_UV	-0.430995	-0.145938	FALSE	FALSE	hit in none	Group I	2.95329
MRM3	OSKG_UV - OB_UV	0.515922	0.697613	FALSE	TRUE	hit in FP	Group I	0.739554
FLNA	OSKG_UV - OB_UV	-0.448313	-1.26931	FALSE	TRUE	hit in FP	Group I	0.353195
EIF5A	OSKG_UV - OB_UV	-0.850494	-0.622861	FALSE	FALSE	hit in none	Group I	1.36546
RPS10	OSKG_UV - OB_UV	0.244102	-0.911432	FALSE	FALSE	hit in none	Group I	-0.267822
MTERF3	OSKG_UV - OB_UV	0.455264	0.432154	FALSE	FALSE	hit in none	Group I	1.05348
UBAP2L	OSKG_UV - OB_UV	0.307404	0.824395	FALSE	TRUE	hit in FP	Group I	0.372885
SH3GL1	OSKG_UV - OB_UV	-0.702172	-0.960849	FALSE	TRUE	hit in FP	Group I	0.730783
LARP4B	OSKG_UV - OB_UV	0.381411	0.196198	FALSE	FALSE	hit in none	Group I	1.94401
TFB1M	OSKG_UV - OB_UV	-0.564926	0.326599	FALSE	FALSE	hit in none	Group I	-1.72972
MRPL11	OSKG_UV - OB_UV	-0.489477	-0.290033	FALSE	FALSE	hit in none	Group I	1.68766
TRUB2	OSKG_UV - OB_UV	0.441078	0.596554	FALSE	TRUE	hit in FP	Group I	0.739377
ERI1	OSKG_UV - OB_UV	0.332475	0.166015	FALSE	FALSE	hit in none	Group I	2.00268
SMAD3	OSKG_UV - OB_UV	0.57462	0.79728	FALSE	TRUE	hit in FP	Group I	0.720725
R3HDM1	OSKG_UV - OB_UV	-0.843188	-0.120943	FALSE	FALSE	hit in none	Group I	6.97179
SPATS2	OSKG_UV - OB_UV	0.66319	0.935722	FALSE	TRUE	hit in FP	Group I	0.708747
GCN1	OSKG_UV - OB_UV	-0.270114	-0.32318	FALSE	FALSE	hit in none	Group I	0.8358
MRPS23	OSKG_UV - OB_UV	-0.384505	0.336586	FALSE	FALSE	hit in none	Group I	-1.14237
SNRNP200	OSKG_UV - OB_UV	0.372306	0.746378	FALSE	TRUE	hit in FP	Group I	0.498817
CCAR2	OSKG_UV - OB_UV	0.370925	0.372348	FALSE	FALSE	hit in none	Group I	0.996177
PATL1	OSKG_UV - OB_UV	0.782157	0.294696	FALSE	FALSE	hit in none	Group I	2.65411
PARP1	OSKG_UV - OB_UV	-0.435389	0.630585	FALSE	TRUE	hit in FP	Group I	-0.690453
RPS15A	OSKG_UV - OB_UV	-0.498772	-0.397658	FALSE	FALSE	hit in none	Group I	1.25428
CELF1	OSKG_UV - OB_UV	-0.233163	0.306799	FALSE	FALSE	hit in none	Group I	-0.759985
GEMIN5	OSKG_UV - OB_UV	-0.309164	0.111019	FALSE	FALSE	hit in none	Group I	-2.78478
SRSF7	OSKG_UV - OB_UV	0.680027	0.579848	FALSE	FALSE	hit in none	Group I	1.17277
GDI2	OSKG_UV - OB_UV	-0.667368	-1.18894	FALSE	TRUE	hit in FP	Group I	0.561313
MRPS7	OSKG_UV - OB_UV	0.519603	0.596967	FALSE	TRUE	hit in FP	Group I	0.870404
AKAP8L	OSKG_UV - OB_UV	0.398457	0.758515	FALSE	TRUE	hit in FP	Group I	0.525312
ZC3H14	OSKG_UV - OB_UV	0.496995	0.683133	FALSE	TRUE	hit in FP	Group I	0.727524
KPNA1	OSKG_UV - OB_UV	-0.660322	-0.584401	FALSE	FALSE	hit in none	Group I	1.12991
TSNAX	OSKG_UV - OB_UV	-0.646414	-0.312264	FALSE	FALSE	hit in none	Group I	2.07009
SRRT	OSKG_UV - OB_UV	0.509384	0.56581	FALSE	FALSE	hit in none	Group I	0.900274
RRBP1	OSKG_UV - OB_UV	-0.718251	-1.03066	FALSE	TRUE	hit in FP	Group I	0.696884
PNN	OSKG_UV - OB_UV	-0.344734	0.882055	FALSE	TRUE	hit in FP	Group I	-0.390831
MRPL3	OSKG_UV - OB_UV	0.29164	0.178829	FALSE	FALSE	hit in none	Group I	1.63083
FAM98B	OSKG_UV - OB_UV	0.605663	0.762062	FALSE	TRUE	hit in FP	Group I	0.794768
GTPBP6	OSKG_UV - OB_UV	-0.439682	-1.14834	FALSE	TRUE	hit in FP	Group I	0.382885
CAPZB	OSKG_UV - OB_UV	-0.459303	-0.401562	FALSE	FALSE	hit in none	Group I	1.14379
LRPPRC	OSKG_UV - OB_UV	-0.262826	0.107216	FALSE	FALSE	hit in none	Group I	-2.45136
HNRNPC	OSKG_UV - OB_UV	0.299378	0.583466	FALSE	FALSE	hit in none	Group I	0.513103
SART3	OSKG_UV - OB_UV	0.48638	0.611766	FALSE	TRUE	hit in FP	Group I	0.795042
TRIM28	OSKG_UV - OB_UV	-0.41139	-0.267299	FALSE	FALSE	hit in none	Group I	1.53906
MCAT	OSKG_UV - OB_UV	0.357128	0.451811	FALSE	FALSE	hit in none	Group I	0.790437
TRNAU1AP	OSKG_UV - OB_UV	0.549302	0.691684	FALSE	TRUE	hit in FP	Group I	0.794152
RBM19	OSKG_UV - OB_UV	0.348671	0.099881	FALSE	FALSE	hit in none	Group I	3.49086
LARP4	OSKG_UV - OB_UV	0.399329	0.0642082	FALSE	FALSE	hit in none	Group I	6.21929
GFPT1	OSKG_UV - OB_UV	-0.513296	-0.751196	FALSE	TRUE	hit in FP	Group I	0.683305
HNRNPLL|HNRPLL	OSKG_UV - OB_UV	0.306274	0.66066	FALSE	TRUE	hit in FP	Group I	0.463587
FAM120A	OSKG_UV - OB_UV	0.177734	-0.0580997	FALSE	FALSE	hit in none	Group I	-3.05911
YTHDF3	OSKG_UV - OB_UV	0.4154	0.713062	FALSE	TRUE	hit in FP	Group I	0.582558
CCDC9	OSKG_UV - OB_UV	0.48604	-0.0365628	FALSE	FALSE	hit in none	Group I	-13.2933
MRPL19	OSKG_UV - OB_UV	0.252255	0.333252	FALSE	FALSE	hit in none	Group I	0.756951
NPM1	OSKG_UV - OB_UV	-0.327663	0.0385969	FALSE	FALSE	hit in none	Group I	-8.48936
EZR	OSKG_UV - OB_UV	-0.280152	-0.353401	FALSE	FALSE	hit in none	Group I	0.792729
ANXA2	OSKG_UV - OB_UV	0.605088	-0.0336968	FALSE	FALSE	hit in none	Group I	-17.9568
FBL	OSKG_UV - OB_UV	0.49505	0.395141	FALSE	FALSE	hit in none	Group I	1.25284
WDR1	OSKG_UV - OB_UV	0.33888	0.281513	FALSE	FALSE	hit in none	Group I	1.20378
SRSF4	OSKG_UV - OB_UV	0.683309	1.02634	FALSE	TRUE	hit in FP	Group I	0.665772
APOBEC3B	OSKG_UV - OB_UV	0.593339	1.13702	FALSE	TRUE	hit in FP	Group I	0.521835
EIF3CL|EIF3C	OSKG_UV - OB_UV	0.511613	0.0792467	FALSE	FALSE	hit in none	Group I	6.45596
SFPQ	OSKG_UV - OB_UV	-0.267164	0.557388	FALSE	FALSE	hit in none	Group I	-0.479315
DBR1	OSKG_UV - OB_UV	0.399851	0.568945	FALSE	FALSE	hit in none	Group I	0.702793
KPNB1	OSKG_UV - OB_UV	0.250606	0.224881	FALSE	FALSE	hit in none	Group I	1.11439
XRN1	OSKG_UV - OB_UV	0.229427	0.101949	FALSE	FALSE	hit in none	Group I	2.25042
ILF3	OSKG_UV - OB_UV	-0.289405	0.437507	FALSE	FALSE	hit in none	Group I	-0.661486
SUPT5H	OSKG_UV - OB_UV	0.392085	0.619388	FALSE	TRUE	hit in FP	Group I	0.63302
MRPS27	OSKG_UV - OB_UV	-0.303838	0.225336	FALSE	FALSE	hit in none	Group I	-1.34838
MRPL23	OSKG_UV - OB_UV	0.275211	0.13916	FALSE	FALSE	hit in none	Group I	1.97766
FAM208A	OSKG_UV - OB_UV	-0.447573	0.0223318	FALSE	FALSE	hit in none	Group I	-20.042
SRSF9	OSKG_UV - OB_UV	0.328752	0.757727	FALSE	TRUE	hit in FP	Group I	0.433866
EFTUD2	OSKG_UV - OB_UV	0.247757	0.548652	FALSE	FALSE	hit in none	Group I	0.451574
AQR	OSKG_UV - OB_UV	0.239622	0.994489	FALSE	TRUE	hit in FP	Group I	0.24095
PPIF	OSKG_UV - OB_UV	-0.30362	0.0228062	FALSE	FALSE	hit in none	Group I	-13.313
PGK1	OSKG_UV - OB_UV	1.0831	0.705311	FALSE	TRUE	hit in FP	Group I	1.53563
RPS3	OSKG_UV - OB_UV	-0.217149	-0.38945	FALSE	FALSE	hit in none	Group I	0.557579
FUS	OSKG_UV - OB_UV	-0.567406	0.479062	FALSE	FALSE	hit in none	Group I	-1.18441
LMNA	OSKG_UV - OB_UV	0.739575	0.398236	FALSE	FALSE	hit in none	Group I	1.85713
CNOT4	OSKG_UV - OB_UV	0.444567	0.66358	FALSE	FALSE	hit in none	Group I	0.669953
GIGYF1	OSKG_UV - OB_UV	-0.448934	-0.148591	FALSE	FALSE	hit in none	Group I	3.02127
PRDX1	OSKG_UV - OB_UV	-0.779762	-0.360215	FALSE	FALSE	hit in none	Group I	2.16471
RPN1	OSKG_UV - OB_UV	-0.546462	-0.920473	FALSE	TRUE	hit in FP	Group I	0.593675
SUPT6H	OSKG_UV - OB_UV	0.240263	0.142113	FALSE	FALSE	hit in none	Group I	1.69065
TARDBP	OSKG_UV - OB_UV	-0.313354	-0.0122321	FALSE	FALSE	hit in none	Group I	25.6174
KIAA0430	OSKG_UV - OB_UV	0.376285	0.259524	FALSE	FALSE	hit in none	Group I	1.4499
MAPRE1	OSKG_UV - OB_UV	-0.518191	0.036441	FALSE	FALSE	hit in none	Group I	-14.22
RBM12B	OSKG_UV - OB_UV	0.237318	0.35157	FALSE	FALSE	hit in none	Group I	0.675025
RNF214	OSKG_UV - OB_UV	0.318033	0.426276	FALSE	FALSE	hit in none	Group I	0.746073
HIST1H4A	OSKG_UV - OB_UV	-0.605654	1.18979	FALSE	TRUE	hit in FP	Group I	-0.509042
TRUB1	OSKG_UV - OB_UV	-0.27734	-0.00439355	FALSE	FALSE	hit in none	Group I	63.1244
AGO2	OSKG_UV - OB_UV	0.419377	0.642564	FALSE	TRUE	hit in FP	Group I	0.652663
MATR3	OSKG_UV - OB_UV	0.153133	0.114374	FALSE	FALSE	hit in none	Group I	1.33888
PABPC4	OSKG_UV - OB_UV	0.233966	0.201922	FALSE	FALSE	hit in none	Group I	1.1587
HNRNPA2B1	OSKG_UV - OB_UV	-0.496021	0.263978	FALSE	FALSE	hit in none	Group I	-1.87902
ATXN2	OSKG_UV - OB_UV	0.234038	-0.206668	FALSE	FALSE	hit in none	Group I	-1.13244
TXLNA	OSKG_UV - OB_UV	-0.370524	-0.0963471	FALSE	FALSE	hit in none	Group I	3.84572
EIF3G	OSKG_UV - OB_UV	0.254255	0.345223	FALSE	FALSE	hit in none	Group I	0.736496
TSN	OSKG_UV - OB_UV	-0.589554	-0.480873	FALSE	FALSE	hit in none	Group I	1.22601
SF3A1	OSKG_UV - OB_UV	-0.163177	0.602378	FALSE	TRUE	hit in FP	Group I	-0.270888
MYH9	OSKG_UV - OB_UV	-0.397757	-1.49023	FALSE	TRUE	hit in FP	Group I	0.26691
MRPS31	OSKG_UV - OB_UV	-0.449575	0.165362	FALSE	FALSE	hit in none	Group I	-2.71874
TRA2B	OSKG_UV - OB_UV	0.447212	0.449073	FALSE	FALSE	hit in none	Group I	0.995855
EIF3H	OSKG_UV - OB_UV	0.270313	-0.0631963	FALSE	FALSE	hit in none	Group I	-4.27735
CFL1	OSKG_UV - OB_UV	-0.335445	-0.377971	FALSE	FALSE	hit in none	Group I	0.88749
EIF4A3	OSKG_UV - OB_UV	0.273491	1.05392	FALSE	TRUE	hit in FP	Group I	0.2595
PABPC1	OSKG_UV - OB_UV	0.153952	-0.189234	FALSE	FALSE	hit in none	Group I	-0.813555
SUPV3L1	OSKG_UV - OB_UV	-0.230206	-0.0415758	FALSE	FALSE	hit in none	Group I	5.53702
HSPD1	OSKG_UV - OB_UV	0.365091	0.675625	FALSE	TRUE	hit in FP	Group I	0.540376
FASTKD2	OSKG_UV - OB_UV	0.366658	0.773815	FALSE	TRUE	hit in FP	Group I	0.473832
TNPO1	OSKG_UV - OB_UV	-0.366415	-0.359071	FALSE	FALSE	hit in none	Group I	1.02046
DDX42	OSKG_UV - OB_UV	-0.26992	0.469359	FALSE	FALSE	hit in none	Group I	-0.575082
HABP4	OSKG_UV - OB_UV	0.223222	-0.144559	FALSE	FALSE	hit in none	Group I	-1.54415
EIF4E2	OSKG_UV - OB_UV	-0.229015	-0.197306	FALSE	FALSE	hit in none	Group I	1.16071
PTBP1	OSKG_UV - OB_UV	-0.186919	-0.231564	FALSE	FALSE	hit in none	Group I	0.8072
MTHFSD	OSKG_UV - OB_UV	-0.27347	0.372894	FALSE	FALSE	hit in none	Group I	-0.733371
NCBP2	OSKG_UV - OB_UV	0.263739	0.978311	FALSE	TRUE	hit in FP	Group I	0.269586
RPL22	OSKG_UV - OB_UV	-0.520506	-0.606739	FALSE	FALSE	hit in none	Group I	0.857875
DRG1	OSKG_UV - OB_UV	-0.311511	0.392158	FALSE	FALSE	hit in none	Group I	-0.79435
ZC3H7A	OSKG_UV - OB_UV	0.179082	-0.215195	FALSE	FALSE	hit in none	Group I	-0.832185
FASN	OSKG_UV - OB_UV	0.39806	0.456852	FALSE	FALSE	hit in none	Group I	0.871311
MAGED1	OSKG_UV - OB_UV	-0.29333	-0.201941	FALSE	FALSE	hit in none	Group I	1.45255
SARNP	OSKG_UV - OB_UV	0.297525	0.179099	FALSE	FALSE	hit in none	Group I	1.66124
TNRC6B	OSKG_UV - OB_UV	0.219293	0.898614	FALSE	TRUE	hit in FP	Group I	0.244034
ACTN4	OSKG_UV - OB_UV	0.360676	-0.0364773	FALSE	FALSE	hit in none	Group I	-9.88769
BIRC6	OSKG_UV - OB_UV	-0.438092	-0.0484116	FALSE	FALSE	hit in none	Group I	9.04931
HNRNPU	OSKG_UV - OB_UV	-0.354367	-0.142412	FALSE	FALSE	hit in none	Group I	2.48833
CSTF2	OSKG_UV - OB_UV	0.335913	1.12996	FALSE	TRUE	hit in FP	Group I	0.297279
RPS2	OSKG_UV - OB_UV	-0.318201	-0.325246	FALSE	FALSE	hit in none	Group I	0.978339
FAM98A	OSKG_UV - OB_UV	-0.434091	-0.367696	FALSE	FALSE	hit in none	Group I	1.18057
FNDC3B	OSKG_UV - OB_UV	-0.265742	-1.53405	FALSE	TRUE	hit in FP	Group I	0.173229
GSPT1	OSKG_UV - OB_UV	0.234704	-0.133052	FALSE	FALSE	hit in none	Group I	-1.764
FUBP3	OSKG_UV - OB_UV	-0.150968	0.24409	FALSE	FALSE	hit in none	Group I	-0.618492
PRPF40A	OSKG_UV - OB_UV	0.208794	1.01035	FALSE	TRUE	hit in FP	Group I	0.206655
TOP3B	OSKG_UV - OB_UV	-0.474182	-0.316456	FALSE	FALSE	hit in none	Group I	1.49841
XRCC5	OSKG_UV - OB_UV	0.193018	0.570243	FALSE	FALSE	hit in none	Group I	0.338484
PPIA	OSKG_UV - OB_UV	-0.691297	-0.165927	FALSE	FALSE	hit in none	Group I	4.16627
PAIP1	OSKG_UV - OB_UV	0.159295	-0.154212	FALSE	FALSE	hit in none	Group I	-1.03297
HN1L	OSKG_UV - OB_UV	0.265557	0.700416	FALSE	TRUE	hit in FP	Group I	0.379142
HSPA8	OSKG_UV - OB_UV	-0.150012	-0.289391	FALSE	FALSE	hit in none	Group I	0.518371
NSUN2	OSKG_UV - OB_UV	0.311702	0.60607	FALSE	TRUE	hit in FP	Group I	0.5143
UTP15	OSKG_UV - OB_UV	0.26705	0.672125	FALSE	TRUE	hit in FP	Group I	0.397321
RPS7	OSKG_UV - OB_UV	-0.28956	-0.15441	FALSE	FALSE	hit in none	Group I	1.87526
WDR3	OSKG_UV - OB_UV	0.178407	1.03189	FALSE	TRUE	hit in FP	Group I	0.172893
AGO1	OSKG_UV - OB_UV	0.242399	0.206135	FALSE	FALSE	hit in none	Group I	1.17592
PEBP1	OSKG_UV - OB_UV	-0.489061	-0.210686	FALSE	FALSE	hit in none	Group I	2.32127
PELO	OSKG_UV - OB_UV	-0.390502	-0.249089	FALSE	FALSE	hit in none	Group I	1.56772
KIF1C	OSKG_UV - OB_UV	-0.428508	-0.424044	FALSE	FALSE	hit in none	Group I	1.01053
RPS20	OSKG_UV - OB_UV	-0.273797	-1.55803	FALSE	TRUE	hit in FP	Group I	0.175732
GRB2	OSKG_UV - OB_UV	0.270208	0.375418	FALSE	FALSE	hit in none	Group I	0.719754
SAMD4A	OSKG_UV - OB_UV	0.198167	0.207743	FALSE	FALSE	hit in none	Group I	0.953906
MKRN2	OSKG_UV - OB_UV	-0.231884	-0.541312	FALSE	FALSE	hit in none	Group I	0.428374
AKAP8	OSKG_UV - OB_UV	0.33001	0.478032	FALSE	FALSE	hit in none	Group I	0.690351
ASCC3	OSKG_UV - OB_UV	-0.160533	-0.442356	FALSE	FALSE	hit in none	Group I	0.362905
FNDC3A	OSKG_UV - OB_UV	-0.303309	-0.0439887	FALSE	FALSE	hit in none	Group I	6.89515
EIF3I	OSKG_UV - OB_UV	-0.189715	0.0940819	FALSE	FALSE	hit in none	Group I	-2.01649
MRPL1	OSKG_UV - OB_UV	0.27469	0.636839	FALSE	TRUE	hit in FP	Group I	0.431334
EIF2AK2	OSKG_UV - OB_UV	-0.212655	-0.0147324	FALSE	FALSE	hit in none	Group I	14.4345
YARS2	OSKG_UV - OB_UV	0.267004	0.453668	FALSE	FALSE	hit in none	Group I	0.588546
POLRMT	OSKG_UV - OB_UV	0.253888	0.586792	FALSE	TRUE	hit in FP	Group I	0.432671
SF3B1	OSKG_UV - OB_UV	0.138606	0.592943	FALSE	TRUE	hit in FP	Group I	0.23376
ERAL1	OSKG_UV - OB_UV	0.285517	1.09169	FALSE	TRUE	hit in FP	Group I	0.261536
HUWE1	OSKG_UV - OB_UV	0.377241	0.627105	FALSE	TRUE	hit in FP	Group I	0.60156
G3BP2	OSKG_UV - OB_UV	0.205936	0.304701	FALSE	FALSE	hit in none	Group I	0.675861
SF3B4	OSKG_UV - OB_UV	0.206896	1.17653	FALSE	TRUE	hit in FP	Group I	0.175853
RBMS2	OSKG_UV - OB_UV	-0.325601	-0.139261	FALSE	FALSE	hit in none	Group I	2.33807
RBFOX2	OSKG_UV - OB_UV	0.228924	0.949244	FALSE	TRUE	hit in FP	Group I	0.241165
HSP90AB1	OSKG_UV - OB_UV	0.383371	0.312551	FALSE	FALSE	hit in none	Group I	1.22659
MRPL4	OSKG_UV - OB_UV	0.229811	0.228106	FALSE	FALSE	hit in none	Group I	1.00747
TUFM	OSKG_UV - OB_UV	-0.298574	0.258444	FALSE	FALSE	hit in none	Group I	-1.15528
SAFB	OSKG_UV - OB_UV	0.266122	0.104782	FALSE	FALSE	hit in none	Group I	2.53977
CSTF1	OSKG_UV - OB_UV	0.218226	0.892542	FALSE	TRUE	hit in FP	Group I	0.2445
IPO5	OSKG_UV - OB_UV	-0.264886	-0.83968	FALSE	TRUE	hit in FP	Group I	0.315461
RTCB	OSKG_UV - OB_UV	0.229436	0.273612	FALSE	FALSE	hit in none	Group I	0.838545
TDRD3	OSKG_UV - OB_UV	-0.268304	-0.449365	FALSE	FALSE	hit in none	Group I	0.597073
EIF4A1	OSKG_UV - OB_UV	-0.174906	-0.122129	FALSE	FALSE	hit in none	Group I	1.43214
YTHDF1	OSKG_UV - OB_UV	0.228767	0.431196	FALSE	FALSE	hit in none	Group I	0.530541
PLS3	OSKG_UV - OB_UV	0.297098	0.379391	FALSE	FALSE	hit in none	Group I	0.78309
UBR4	OSKG_UV - OB_UV	-0.368485	0.190129	FALSE	FALSE	hit in none	Group I	-1.93808
EIF4G2	OSKG_UV - OB_UV	0.116061	0.196044	FALSE	FALSE	hit in none	Group I	0.592016
USP10	OSKG_UV - OB_UV	0.163282	0.356724	FALSE	FALSE	hit in none	Group I	0.457725
CLTC	OSKG_UV - OB_UV	0.265898	-0.191146	FALSE	FALSE	hit in none	Group I	-1.39107
SF3B3	OSKG_UV - OB_UV	0.409603	0.613289	FALSE	TRUE	hit in FP	Group I	0.667878
TFAM	OSKG_UV - OB_UV	-0.145569	-0.189067	FALSE	FALSE	hit in none	Group I	0.769933
RAN	OSKG_UV - OB_UV	-0.411091	0.285077	FALSE	FALSE	hit in none	Group I	-1.44203
DIS3L2	OSKG_UV - OB_UV	0.163966	0.0543852	FALSE	FALSE	hit in none	Group I	3.0149
JUP	OSKG_UV - OB_UV	-0.544547	-0.572683	FALSE	FALSE	hit in none	Group I	0.950869
PA2G4	OSKG_UV - OB_UV	0.225177	0.0993058	FALSE	FALSE	hit in none	Group I	2.26751
TRIP6	OSKG_UV - OB_UV	-0.171302	-0.327706	FALSE	FALSE	hit in none	Group I	0.52273
RPL18A	OSKG_UV - OB_UV	0.213676	-0.427535	FALSE	FALSE	hit in none	Group I	-0.499786
G3BP1	OSKG_UV - OB_UV	-0.103721	-0.10821	FALSE	FALSE	hit in none	Group I	0.958514
ILF2	OSKG_UV - OB_UV	-0.2866	0.559021	FALSE	FALSE	hit in none	Group I	-0.512682
YLPM1	OSKG_UV - OB_UV	0.176853	0.835872	FALSE	TRUE	hit in FP	Group I	0.211579
MTPAP	OSKG_UV - OB_UV	-0.232926	0.0380185	FALSE	FALSE	hit in none	Group I	-6.12664
HARS2	OSKG_UV - OB_UV	-0.234491	0.158883	FALSE	FALSE	hit in none	Group I	-1.47587
DHX30	OSKG_UV - OB_UV	0.130665	-0.0967754	FALSE	FALSE	hit in none	Group I	-1.35019
L1RE1	OSKG_UV - OB_UV	-0.169565	0.174612	FALSE	FALSE	hit in none	Group I	-0.971094
BYSL	OSKG_UV - OB_UV	-0.226966	0.0859027	FALSE	FALSE	hit in none	Group I	-2.64213
KHDRBS1	OSKG_UV - OB_UV	0.138328	0.160442	FALSE	FALSE	hit in none	Group I	0.862169
GIGYF2	OSKG_UV - OB_UV	0.277082	-0.0970493	FALSE	FALSE	hit in none	Group I	-2.85507
VCP	OSKG_UV - OB_UV	0.311778	0.469857	FALSE	FALSE	hit in none	Group I	0.66356
DDX28	OSKG_UV - OB_UV	0.217041	0.526393	FALSE	FALSE	hit in none	Group I	0.412317
NOL11	OSKG_UV - OB_UV	0.191584	0.92971	FALSE	TRUE	hit in FP	Group I	0.206069
ZNFX1	OSKG_UV - OB_UV	0.0938447	0.216101	FALSE	FALSE	hit in none	Group I	0.434264
YWHAE	OSKG_UV - OB_UV	0.253049	-0.245991	FALSE	FALSE	hit in none	Group I	-1.02869
WDR75	OSKG_UV - OB_UV	0.176486	0.369524	FALSE	FALSE	hit in none	Group I	0.477605
LRRC47	OSKG_UV - OB_UV	0.208771	0.304271	FALSE	FALSE	hit in none	Group I	0.686136
UPF1	OSKG_UV - OB_UV	0.215229	0.379383	FALSE	FALSE	hit in none	Group I	0.567314
AHNAK	OSKG_UV - OB_UV	0.128631	-0.137372	FALSE	FALSE	hit in none	Group I	-0.936365
AATF	OSKG_UV - OB_UV	0.11961	0.668101	FALSE	TRUE	hit in FP	Group I	0.17903
NONO	OSKG_UV - OB_UV	-0.130497	0.829556	FALSE	TRUE	hit in FP	Group I	-0.157309
GSPT2	OSKG_UV - OB_UV	0.167644	-0.0344391	FALSE	FALSE	hit in none	Group I	-4.86782
SAP18	OSKG_UV - OB_UV	0.110839	0.675119	FALSE	TRUE	hit in FP	Group I	0.164177
DDX41	OSKG_UV - OB_UV	0.113351	0.580233	FALSE	FALSE	hit in none	Group I	0.195354
HNRNPD	OSKG_UV - OB_UV	-0.141747	1.10927	FALSE	TRUE	hit in FP	Group I	-0.127784
TXN	OSKG_UV - OB_UV	-0.329839	0.14847	FALSE	FALSE	hit in none	Group I	-2.22158
EIF3E	OSKG_UV - OB_UV	-0.27252	0.113154	FALSE	FALSE	hit in none	Group I	-2.40841
RPS9	OSKG_UV - OB_UV	-0.182671	0.444437	FALSE	FALSE	hit in none	Group I	-0.411016
MRPL43	OSKG_UV - OB_UV	-0.122161	0.145263	FALSE	FALSE	hit in none	Group I	-0.840965
HNRNPA1	OSKG_UV - OB_UV	-0.231061	0.641442	FALSE	TRUE	hit in FP	Group I	-0.360222
FUBP1	OSKG_UV - OB_UV	-0.094466	0.674171	FALSE	TRUE	hit in FP	Group I	-0.140122
MRPL37	OSKG_UV - OB_UV	0.186541	0.157725	FALSE	FALSE	hit in none	Group I	1.1827
MOV10	OSKG_UV - OB_UV	0.0783613	0.0523466	FALSE	FALSE	hit in none	Group I	1.49697
EIF2S2	OSKG_UV - OB_UV	-0.20091	0.215781	FALSE	FALSE	hit in none	Group I	-0.931087
EIF5	OSKG_UV - OB_UV	0.177765	0.0902241	FALSE	FALSE	hit in none	Group I	1.97026
EIF2S1	OSKG_UV - OB_UV	0.119804	0.418062	FALSE	FALSE	hit in none	Group I	0.286569
PNPT1	OSKG_UV - OB_UV	0.226932	0.544372	FALSE	FALSE	hit in none	Group I	0.41687
OLA1	OSKG_UV - OB_UV	-0.137394	0.20004	FALSE	FALSE	hit in none	Group I	-0.686834
TRMT10C	OSKG_UV - OB_UV	-0.213723	0.121389	FALSE	FALSE	hit in none	Group I	-1.76064
DUS3L	OSKG_UV - OB_UV	-0.22371	0.21712	FALSE	FALSE	hit in none	Group I	-1.03035
LARP1	OSKG_UV - OB_UV	0.144913	-0.291028	FALSE	FALSE	hit in none	Group I	-0.497937
PTBP3	OSKG_UV - OB_UV	0.20938	-0.522729	FALSE	FALSE	hit in none	Group I	-0.400552
ETF1	OSKG_UV - OB_UV	0.121904	-0.707767	FALSE	TRUE	hit in FP	Group I	-0.172238
MAGOH|MAGOHB	OSKG_UV - OB_UV	0.182781	0.956461	FALSE	TRUE	hit in FP	Group I	0.191102
TRIM56	OSKG_UV - OB_UV	0.155886	0.186127	FALSE	FALSE	hit in none	Group I	0.837527
SNRPA	OSKG_UV - OB_UV	-0.169326	0.179624	FALSE	FALSE	hit in none	Group I	-0.94267
DYNC1H1	OSKG_UV - OB_UV	0.15907	-0.269043	FALSE	FALSE	hit in none	Group I	-0.591244
PRRC2C	OSKG_UV - OB_UV	-0.0860118	0.412669	FALSE	FALSE	hit in none	Group I	-0.208428
PPIE	OSKG_UV - OB_UV	0.116327	0.773145	FALSE	TRUE	hit in FP	Group I	0.150459
EEF1G	OSKG_UV - OB_UV	0.289362	0.654849	FALSE	TRUE	hit in FP	Group I	0.441876
HNRNPK	OSKG_UV - OB_UV	0.0605901	0.341248	FALSE	FALSE	hit in none	Group I	0.177555
RNMT	OSKG_UV - OB_UV	-0.230409	0.59559	FALSE	TRUE	hit in FP	Group I	-0.386858
NAA15	OSKG_UV - OB_UV	-0.0776039	-0.134028	FALSE	FALSE	hit in none	Group I	0.579012
ISY1	OSKG_UV - OB_UV	0.134694	0.644756	FALSE	TRUE	hit in FP	Group I	0.208907
ENO1	OSKG_UV - OB_UV	0.248867	0.494103	FALSE	FALSE	hit in none	Group I	0.503675
RPS12	OSKG_UV - OB_UV	-0.186725	-1.67905	FALSE	FALSE	hit in none	Group I	0.111209
MRPL9	OSKG_UV - OB_UV	0.183537	0.509889	FALSE	FALSE	hit in none	Group I	0.359954
MRPL13	OSKG_UV - OB_UV	-0.106266	0.564705	FALSE	FALSE	hit in none	Group I	-0.18818
EIF3B	OSKG_UV - OB_UV	0.145872	0.140334	FALSE	FALSE	hit in none	Group I	1.03947
PCBP2	OSKG_UV - OB_UV	0.0712298	0.0125533	FALSE	FALSE	hit in none	Group I	5.67421
MRPL28	OSKG_UV - OB_UV	0.155096	0.420766	FALSE	FALSE	hit in none	Group I	0.368603
BZW2	OSKG_UV - OB_UV	-0.148871	0.0886668	FALSE	FALSE	hit in none	Group I	-1.67899
ALYREF	OSKG_UV - OB_UV	0.13938	1.23631	FALSE	TRUE	hit in FP	Group I	0.112739
NSUN5	OSKG_UV - OB_UV	-0.22022	0.278619	FALSE	FALSE	hit in none	Group I	-0.790398
SSBP1	OSKG_UV - OB_UV	0.102533	0.600292	FALSE	TRUE	hit in FP	Group I	0.170806
HELZ2	OSKG_UV - OB_UV	0.0608166	0.0943522	FALSE	FALSE	hit in none	Group I	0.644571
PRPF6	OSKG_UV - OB_UV	0.134666	-0.0876765	FALSE	FALSE	hit in none	Group I	-1.53594
CLUH	OSKG_UV - OB_UV	-0.0740212	0.14881	FALSE	FALSE	hit in none	Group I	-0.49742
HSPA5	OSKG_UV - OB_UV	-0.2094	-0.261012	FALSE	FALSE	hit in none	Group I	0.802263
RPS4X	OSKG_UV - OB_UV	-0.253499	-0.0292154	FALSE	FALSE	hit in none	Group I	8.67691
RBM22	OSKG_UV - OB_UV	0.0674906	0.420625	FALSE	FALSE	hit in none	Group I	0.160453
UBAP2	OSKG_UV - OB_UV	-0.0588285	0.728565	FALSE	TRUE	hit in FP	Group I	-0.0807457
C14orf166	OSKG_UV - OB_UV	-0.104498	-0.17333	FALSE	FALSE	hit in none	Group I	0.602886
RPS14	OSKG_UV - OB_UV	-0.131916	-0.349736	FALSE	FALSE	hit in none	Group I	0.377186
OBSL1	OSKG_UV - OB_UV	-0.113171	-0.475101	FALSE	FALSE	hit in none	Group I	0.238204
ANXA1	OSKG_UV - OB_UV	0.199363	0.266408	FALSE	FALSE	hit in none	Group I	0.748337
RBM5	OSKG_UV - OB_UV	-0.0840891	0.0548621	FALSE	FALSE	hit in none	Group I	-1.53274
ANKHD1	OSKG_UV - OB_UV	0.126217	-0.0471051	FALSE	FALSE	hit in none	Group I	-2.67948
NUDT21	OSKG_UV - OB_UV	-0.116585	0.776378	FALSE	TRUE	hit in FP	Group I	-0.150165
PRMT1	OSKG_UV - OB_UV	-0.0870806	0.246899	FALSE	FALSE	hit in none	Group I	-0.352698
DDX5	OSKG_UV - OB_UV	0.0688585	0.442501	FALSE	FALSE	hit in none	Group I	0.155612
URB1	OSKG_UV - OB_UV	0.0994766	0.650343	FALSE	TRUE	hit in FP	Group I	0.15296
SF1	OSKG_UV - OB_UV	-0.090261	0.142754	FALSE	FALSE	hit in none	Group I	-0.632283
CIRBP	OSKG_UV - OB_UV	0.0584021	0.243947	FALSE	FALSE	hit in none	Group I	0.239405
GFM1	OSKG_UV - OB_UV	-0.122517	0.903215	FALSE	TRUE	hit in FP	Group I	-0.135645
HNRNPH2	OSKG_UV - OB_UV	0.0660725	0.261151	FALSE	FALSE	hit in none	Group I	0.253005
MRPL38	OSKG_UV - OB_UV	0.0951716	-0.135608	FALSE	FALSE	hit in none	Group I	-0.701813
RPL7	OSKG_UV - OB_UV	0.111795	-0.306593	FALSE	FALSE	hit in none	Group I	-0.364637
PTCD2	OSKG_UV - OB_UV	-0.129083	0.131671	FALSE	FALSE	hit in none	Group I	-0.980347
GRSF1	OSKG_UV - OB_UV	-0.0441952	0.528974	FALSE	FALSE	hit in none	Group I	-0.0835489
RPA1	OSKG_UV - OB_UV	0.11411	1.14115	FALSE	TRUE	hit in FP	Group I	0.0999961
MRPL44	OSKG_UV - OB_UV	0.0697588	0.027726	FALSE	FALSE	hit in none	Group I	2.516
TLN1	OSKG_UV - OB_UV	-0.0513553	-0.353262	FALSE	FALSE	hit in none	Group I	0.145375
HSPA9	OSKG_UV - OB_UV	-0.0747457	-0.123083	FALSE	FALSE	hit in none	Group I	0.607277
VIM	OSKG_UV - OB_UV	-0.0697183	-0.284889	FALSE	FALSE	hit in none	Group I	0.24472
RPL8	OSKG_UV - OB_UV	0.130202	-0.144667	FALSE	FALSE	hit in none	Group I	-0.900016
XRCC6	OSKG_UV - OB_UV	0.201442	0.888712	FALSE	TRUE	hit in FP	Group I	0.226668
SRSF10	OSKG_UV - OB_UV	0.14494	0.722533	FALSE	TRUE	hit in FP	Group I	0.200599
RPS15	OSKG_UV - OB_UV	0.0742265	-0.0835986	FALSE	FALSE	hit in none	Group I	-0.887892
DHX15	OSKG_UV - OB_UV	0.0951781	1.14762	FALSE	TRUE	hit in FP	Group I	0.0829352
TAF15	OSKG_UV - OB_UV	-0.0650582	-0.0568451	FALSE	FALSE	hit in none	Group I	1.14448
IGF2BP2	OSKG_UV - OB_UV	0.128282	-0.0580196	FALSE	FALSE	hit in none	Group I	-2.21101
SNRPB2	OSKG_UV - OB_UV	-0.0522349	0.424946	FALSE	FALSE	hit in none	Group I	-0.122921
DDX17	OSKG_UV - OB_UV	-0.0576576	0.341094	FALSE	FALSE	hit in none	Group I	-0.169037
EIF3L	OSKG_UV - OB_UV	-0.0376521	0.343417	FALSE	FALSE	hit in none	Group I	-0.10964
CSDE1	OSKG_UV - OB_UV	-0.0390684	-0.0690052	FALSE	FALSE	hit in none	Group I	0.566166
STRAP	OSKG_UV - OB_UV	-0.143342	0.41368	FALSE	FALSE	hit in none	Group I	-0.346504
SERBP1	OSKG_UV - OB_UV	0.0511273	0.186897	FALSE	FALSE	hit in none	Group I	0.27356
RBM12	OSKG_UV - OB_UV	0.0596121	0.671608	FALSE	TRUE	hit in FP	Group I	0.0887603
RDX	OSKG_UV - OB_UV	-0.0395854	-0.0917059	FALSE	FALSE	hit in none	Group I	0.431655
EIF4H	OSKG_UV - OB_UV	-0.205837	-1.06664	FALSE	TRUE	hit in FP	Group I	0.192977
RPS11	OSKG_UV - OB_UV	-0.242913	-0.861377	FALSE	FALSE	hit in none	Group I	0.282006
RAVER1	OSKG_UV - OB_UV	0.0302924	0.140889	FALSE	FALSE	hit in none	Group I	0.215009
PUF60	OSKG_UV - OB_UV	0.124694	0.542236	FALSE	FALSE	hit in none	Group I	0.229963
NARS	OSKG_UV - OB_UV	-0.0550544	0.493974	FALSE	FALSE	hit in none	Group I	-0.111452
MRPS9	OSKG_UV - OB_UV	-0.0832705	0.462421	FALSE	FALSE	hit in none	Group I	-0.180075
SRRM2	OSKG_UV - OB_UV	0.0457461	0.213045	FALSE	FALSE	hit in none	Group I	0.214725
MRPS35	OSKG_UV - OB_UV	0.0458556	0.432928	FALSE	FALSE	hit in none	Group I	0.10592
NAA16	OSKG_UV - OB_UV	-0.0449675	-0.228166	FALSE	FALSE	hit in none	Group I	0.197083
SRSF3	OSKG_UV - OB_UV	-0.0717198	0.544048	FALSE	FALSE	hit in none	Group I	-0.131826
RBM17	OSKG_UV - OB_UV	-0.0456563	0.29957	FALSE	FALSE	hit in none	Group I	-0.152406
TRMT2A	OSKG_UV - OB_UV	-0.0427743	0.139962	FALSE	FALSE	hit in none	Group I	-0.305613
HEATR6	OSKG_UV - OB_UV	0.0406256	0.73578	FALSE	TRUE	hit in FP	Group I	0.0552144
WDR33	OSKG_UV - OB_UV	0.0355693	0.604596	FALSE	TRUE	hit in FP	Group I	0.0588315
ALDOA	OSKG_UV - OB_UV	-0.0464092	-0.125257	FALSE	FALSE	hit in none	Group I	0.370511
MRM1	OSKG_UV - OB_UV	0.0298996	0.213314	FALSE	FALSE	hit in none	Group I	0.140167
PRKRA	OSKG_UV - OB_UV	-0.0611359	-0.52063	FALSE	FALSE	hit in none	Group I	0.117427
PTCD3	OSKG_UV - OB_UV	-0.0342076	0.0752384	FALSE	FALSE	hit in none	Group I	-0.454656
BZW1	OSKG_UV - OB_UV	0.0326315	0.28204	FALSE	FALSE	hit in none	Group I	0.115698
SF3A3	OSKG_UV - OB_UV	-0.0448727	0.671223	FALSE	TRUE	hit in FP	Group I	-0.0668522
RPS19	OSKG_UV - OB_UV	-0.0306773	-0.182514	FALSE	FALSE	hit in none	Group I	0.168082
RPSA	OSKG_UV - OB_UV	-0.147909	-0.398319	FALSE	FALSE	hit in none	Group I	0.371333
ELAVL1	OSKG_UV - OB_UV	-0.0382517	0.0432225	FALSE	FALSE	hit in none	Group I	-0.884995
MDH2	OSKG_UV - OB_UV	-0.0282734	-0.461502	FALSE	FALSE	hit in none	Group I	0.0612638
MEX3D	OSKG_UV - OB_UV	0.0259111	-0.000278736	FALSE	FALSE	hit in none	Group I	-92.9595
PKM	OSKG_UV - OB_UV	0.0247033	-0.207369	FALSE	FALSE	hit in none	Group I	-0.119128
PCBP1	OSKG_UV - OB_UV	-0.0211053	-0.608948	FALSE	FALSE	hit in none	Group I	0.0346587
CCT7	OSKG_UV - OB_UV	0.0462808	-0.370182	FALSE	FALSE	hit in none	Group I	-0.125022
MRPL45	OSKG_UV - OB_UV	0.0358148	-0.114302	FALSE	FALSE	hit in none	Group I	-0.313334
RALY	OSKG_UV - OB_UV	0.0113562	0.445193	FALSE	FALSE	hit in none	Group I	0.0255086
SNRPD1	OSKG_UV - OB_UV	-0.0143497	0.366882	FALSE	FALSE	hit in none	Group I	-0.0391126
EIF4A2	OSKG_UV - OB_UV	0.0392772	0.273195	FALSE	FALSE	hit in none	Group I	0.14377
ZNF598	OSKG_UV - OB_UV	0.0828015	0.820616	FALSE	TRUE	hit in FP	Group I	0.100902
CHTOP	OSKG_UV - OB_UV	-0.0156517	0.457173	FALSE	FALSE	hit in none	Group I	-0.0342358
CSTF3	OSKG_UV - OB_UV	0.0111196	0.341739	FALSE	FALSE	hit in none	Group I	0.0325382
PDCD11	OSKG_UV - OB_UV	0.0131113	0.612332	FALSE	TRUE	hit in FP	Group I	0.021412
PURB	OSKG_UV - OB_UV	-0.054844	0.0727872	FALSE	FALSE	hit in none	Group I	-0.753485
NCL	OSKG_UV - OB_UV	0.0187718	0.427562	FALSE	FALSE	hit in none	Group I	0.0439043
HSP90AA1	OSKG_UV - OB_UV	0.0275607	-0.140442	FALSE	FALSE	hit in none	Group I	-0.196243
TFB2M	OSKG_UV - OB_UV	-0.0104493	0.136051	FALSE	FALSE	hit in none	Group I	-0.076804
TCERG1	OSKG_UV - OB_UV	-0.00690444	0.293674	FALSE	FALSE	hit in none	Group I	-0.0235106
RPS5	OSKG_UV - OB_UV	-0.00601232	0.00330799	FALSE	FALSE	hit in none	Group I	-1.81752
KHDRBS3	OSKG_UV - OB_UV	-0.0131533	-0.688262	FALSE	TRUE	hit in FP	Group I	0.0191109
RBM6	OSKG_UV - OB_UV	-0.00250992	0.278673	FALSE	FALSE	hit in none	Group I	-0.0090067
SUGP1	OSKG_UV - OB_UV	-0.000190473	0.708447	FALSE	TRUE	hit in FP	Group I	-0.00026886

## Sheet: eRIC vs FP (NRH_OS1 - OB)
gene_name	comparison	logFC_eRIC	logFC_FP	hit_eRIC	hit_FP	hit_annotation	Group	Measured RNA-binding activity
IGF2BP3	NRH_OS1_UV - OB_UV	2.56825	1.85783	TRUE	TRUE	hit in both	Group II	1.38239
ALKBH5	NRH_OS1_UV - OB_UV	1.78187	2.12923	TRUE	TRUE	hit in both	Group II	0.836861
U2AF2	NRH_OS1_UV - OB_UV	-2.07549	0.209722	TRUE	FALSE	hit in eRIC	Group III	-9.8964
PLEC	NRH_OS1_UV - OB_UV	-1.21643	-1.34137	TRUE	TRUE	hit in both	Group II	0.906852
YBX1	NRH_OS1_UV - OB_UV	1.67985	0.682427	TRUE	TRUE	hit in both	Group II	2.46159
RNH1	NRH_OS1_UV - OB_UV	-2.49554	-2.67275	TRUE	TRUE	hit in both	Group II	0.9337
HNRNPR	NRH_OS1_UV - OB_UV	-1.44944	0.960228	TRUE	TRUE	hit in both	Group III	-1.50948
GEMIN5	NRH_OS1_UV - OB_UV	1.40025	0.657522	TRUE	TRUE	hit in both	Group II	2.12959
LOC102724159|PWP2	NRH_OS1_UV - OB_UV	1.29892	0.144268	TRUE	FALSE	hit in eRIC	Group III	9.00351
HNRNPDL	NRH_OS1_UV - OB_UV	-1.07372	-0.351718	TRUE	FALSE	hit in eRIC	Group III	3.0528
FNDC3A	NRH_OS1_UV - OB_UV	-2.37143	-1.73712	TRUE	TRUE	hit in both	Group II	1.36515
RBM14	NRH_OS1_UV - OB_UV	-1.90839	0.53886	TRUE	FALSE	hit in eRIC	Group III	-3.54153
COL6A3	NRH_OS1_UV - OB_UV	-1.4433	-1.33663	TRUE	TRUE	hit in both	Group II	1.0798
MKRN2	NRH_OS1_UV - OB_UV	1.74532	1.49362	TRUE	TRUE	hit in both	Group II	1.16852
MEX3A	NRH_OS1_UV - OB_UV	1.44753	1.16479	TRUE	TRUE	hit in both	Group II	1.24273
ZC3H4	NRH_OS1_UV - OB_UV	-2.12296	-0.134171	TRUE	FALSE	hit in eRIC	Group III	15.8229
FXR1	NRH_OS1_UV - OB_UV	1.04739	0.654964	TRUE	TRUE	hit in both	Group II	1.59915
BICC1	NRH_OS1_UV - OB_UV	-1.48252	-1.33112	TRUE	TRUE	hit in both	Group II	1.11374
RBM15	NRH_OS1_UV - OB_UV	-1.415	0.6575	TRUE	TRUE	hit in both	Group III	-2.1521
RBM10	NRH_OS1_UV - OB_UV	1.01406	0.519232	TRUE	FALSE	hit in eRIC	Group III	1.953
EIF4G3	NRH_OS1_UV - OB_UV	1.13567	0.417142	TRUE	FALSE	hit in eRIC	Group III	2.72251
FAM120C	NRH_OS1_UV - OB_UV	0.786969	0.54594	TRUE	FALSE	hit in eRIC	Group III	1.44149
HDLBP	NRH_OS1_UV - OB_UV	-0.72149	-0.395332	TRUE	FALSE	hit in eRIC	Group III	1.82502
PAIP1	NRH_OS1_UV - OB_UV	0.890742	0.248926	TRUE	FALSE	hit in eRIC	Group III	3.57833
FN1	NRH_OS1_UV - OB_UV	-1.61653	-0.886588	TRUE	TRUE	hit in both	Group II	1.82331
CSTB	NRH_OS1_UV - OB_UV	-1.11317	-1.03719	TRUE	TRUE	hit in both	Group II	1.07325
IFIT5	NRH_OS1_UV - OB_UV	-1.10976	-1.11034	TRUE	TRUE	hit in both	Group II	0.999477
HNRNPUL1	NRH_OS1_UV - OB_UV	-1.4033	0.446122	TRUE	FALSE	hit in eRIC	Group III	-3.14554
PFN1	NRH_OS1_UV - OB_UV	-1.11017	-0.489127	TRUE	FALSE	hit in eRIC	Group III	2.2697
PPP1R10	NRH_OS1_UV - OB_UV	1.14753	0.454344	TRUE	FALSE	hit in eRIC	Group III	2.52569
AATF	NRH_OS1_UV - OB_UV	0.968453	0.633584	TRUE	TRUE	hit in both	Group II	1.52853
ZNF326	NRH_OS1_UV - OB_UV	1.09406	1.16116	TRUE	TRUE	hit in both	Group II	0.942211
PRKDC	NRH_OS1_UV - OB_UV	0.790783	0.419512	TRUE	FALSE	hit in eRIC	Group III	1.885
SYNCRIP	NRH_OS1_UV - OB_UV	-0.723743	-0.356078	TRUE	FALSE	hit in eRIC	Group III	2.03254
RPRD2	NRH_OS1_UV - OB_UV	1.33972	0.795369	TRUE	TRUE	hit in both	Group II	1.6844
SSR1	NRH_OS1_UV - OB_UV	-0.954081	0.151516	TRUE	FALSE	hit in eRIC	Group III	-6.29692
RBM19	NRH_OS1_UV - OB_UV	1.14164	0.252783	TRUE	FALSE	hit in eRIC	Group III	4.5163
HNRNPH3	NRH_OS1_UV - OB_UV	0.639179	1.3465	TRUE	TRUE	hit in both	Group II	0.474696
VIM	NRH_OS1_UV - OB_UV	-1.3308	-1.79888	TRUE	TRUE	hit in both	Group II	0.739795
LSM14A	NRH_OS1_UV - OB_UV	0.65917	0.559063	TRUE	FALSE	hit in eRIC	Group III	1.17906
FNDC3B	NRH_OS1_UV - OB_UV	1.20524	-0.108423	TRUE	FALSE	hit in eRIC	Group III	-11.1161
COL1A2	NRH_OS1_UV - OB_UV	-0.814195	1.69346	TRUE	TRUE	hit in both	Group III	-0.480788
RBMX	NRH_OS1_UV - OB_UV	-1.48946	0.844866	TRUE	TRUE	hit in both	Group III	-1.76295
PSPC1	NRH_OS1_UV - OB_UV	-0.849175	-0.302768	TRUE	FALSE	hit in eRIC	Group III	2.80471
ANXA2	NRH_OS1_UV - OB_UV	-1.88802	-1.74599	TRUE	TRUE	hit in both	Group II	1.08135
PUM1	NRH_OS1_UV - OB_UV	0.854022	0.605788	TRUE	TRUE	hit in both	Group II	1.40977
SPATS2	NRH_OS1_UV - OB_UV	1.69545	1.20231	TRUE	TRUE	hit in both	Group II	1.41016
HNRNPL	NRH_OS1_UV - OB_UV	0.788857	-0.122134	TRUE	FALSE	hit in eRIC	Group III	-6.45895
ADAR	NRH_OS1_UV - OB_UV	0.740904	0.527069	TRUE	FALSE	hit in eRIC	Group III	1.40571
RAVER1	NRH_OS1_UV - OB_UV	0.752055	0.666917	TRUE	TRUE	hit in both	Group II	1.12766
SMAD3	NRH_OS1_UV - OB_UV	-1.44558	-1.5107	TRUE	TRUE	hit in both	Group II	0.956896
WDR3	NRH_OS1_UV - OB_UV	0.816349	0.49544	TRUE	FALSE	hit in eRIC	Group III	1.64773
ERI1	NRH_OS1_UV - OB_UV	0.827257	0.396229	TRUE	FALSE	hit in eRIC	Group III	2.08783
KIF1B	NRH_OS1_UV - OB_UV	0.722314	0.675507	TRUE	TRUE	hit in both	Group II	1.06929
ANXA7	NRH_OS1_UV - OB_UV	-1.22719	-0.947323	TRUE	TRUE	hit in both	Group II	1.29543
SLIRP	NRH_OS1_UV - OB_UV	-0.785488	-0.872887	TRUE	TRUE	hit in both	Group II	0.899874
XRN1	NRH_OS1_UV - OB_UV	0.701669	0.123543	TRUE	FALSE	hit in eRIC	Group III	5.67956
P4HB	NRH_OS1_UV - OB_UV	-1.37985	-0.593727	TRUE	TRUE	hit in both	Group II	2.32404
RPUSD3	NRH_OS1_UV - OB_UV	0.809307	0.273393	TRUE	FALSE	hit in eRIC	Group III	2.96023
MEX3D	NRH_OS1_UV - OB_UV	1.04922	1.11888	TRUE	TRUE	hit in both	Group II	0.937742
STAU1	NRH_OS1_UV - OB_UV	1.35807	0.583514	TRUE	FALSE	hit in eRIC	Group III	2.3274
PRPF8	NRH_OS1_UV - OB_UV	0.677572	0.383512	TRUE	FALSE	hit in eRIC	Group III	1.76676
HELZ2	NRH_OS1_UV - OB_UV	0.587332	-0.255843	TRUE	FALSE	hit in eRIC	Group III	-2.29568
YARS	NRH_OS1_UV - OB_UV	1.15717	1.31923	TRUE	TRUE	hit in both	Group II	0.877158
TAGLN	NRH_OS1_UV - OB_UV	-1.16325	-0.731298	TRUE	TRUE	hit in both	Group II	1.59067
NCL	NRH_OS1_UV - OB_UV	1.27176	0.623021	TRUE	TRUE	hit in both	Group II	2.04128
CHERP	NRH_OS1_UV - OB_UV	1.11842	0.433935	TRUE	FALSE	hit in eRIC	Group III	2.57739
NKRF	NRH_OS1_UV - OB_UV	0.898309	0.487629	TRUE	FALSE	hit in eRIC	Group III	1.8422
CLIC1	NRH_OS1_UV - OB_UV	-0.927558	-0.334813	TRUE	FALSE	hit in eRIC	Group III	2.77037
TFB1M	NRH_OS1_UV - OB_UV	-1.22837	-0.0672504	TRUE	FALSE	hit in eRIC	Group III	18.2657
UTP15	NRH_OS1_UV - OB_UV	1.0543	0.502585	TRUE	FALSE	hit in eRIC	Group III	2.09776
DHX9	NRH_OS1_UV - OB_UV	0.620934	0.658526	TRUE	TRUE	hit in both	Group II	0.942914
POLR2A	NRH_OS1_UV - OB_UV	0.491943	0.194633	FALSE	FALSE	hit in none	Group I	2.52755
CNOT1	NRH_OS1_UV - OB_UV	0.784617	-0.032852	FALSE	FALSE	hit in none	Group I	-23.8834
TCOF1	NRH_OS1_UV - OB_UV	1.11822	0.993941	FALSE	TRUE	hit in FP	Group I	1.12503
AKAP8L	NRH_OS1_UV - OB_UV	0.926209	1.18996	FALSE	TRUE	hit in FP	Group I	0.778355
CPSF6	NRH_OS1_UV - OB_UV	-1.24436	0.094113	FALSE	FALSE	hit in none	Group I	-13.222
TMEM214	NRH_OS1_UV - OB_UV	-0.836644	-0.879909	FALSE	TRUE	hit in FP	Group I	0.95083
PTBP2	NRH_OS1_UV - OB_UV	1.64858	1.26438	FALSE	TRUE	hit in FP	Group I	1.30387
DDX3Y	NRH_OS1_UV - OB_UV	1.39851	1.35541	FALSE	TRUE	hit in FP	Group I	1.0318
MAGED1	NRH_OS1_UV - OB_UV	1.0088	1.0949	FALSE	TRUE	hit in FP	Group I	0.92136
ZC3HAV1	NRH_OS1_UV - OB_UV	0.746054	-0.135647	FALSE	FALSE	hit in none	Group I	-5.49996
EWSR1	NRH_OS1_UV - OB_UV	-0.811458	0.11328	FALSE	FALSE	hit in none	Group I	-7.16331
YTHDF2	NRH_OS1_UV - OB_UV	0.543439	0.812803	FALSE	TRUE	hit in FP	Group I	0.668598
TROVE2	NRH_OS1_UV - OB_UV	0.956573	-0.118742	FALSE	FALSE	hit in none	Group I	-8.05589
RALY	NRH_OS1_UV - OB_UV	0.534717	0.872678	FALSE	TRUE	hit in FP	Group I	0.61273
KHDRBS3	NRH_OS1_UV - OB_UV	-2.35243	-0.357529	FALSE	FALSE	hit in none	Group I	6.57967
TNPO3	NRH_OS1_UV - OB_UV	0.623832	0.70021	FALSE	TRUE	hit in FP	Group I	0.890921
EIF4G1	NRH_OS1_UV - OB_UV	0.943275	0.153739	FALSE	FALSE	hit in none	Group I	6.13557
PNN	NRH_OS1_UV - OB_UV	-0.762701	0.545124	FALSE	FALSE	hit in none	Group I	-1.39913
ZC3H11A	NRH_OS1_UV - OB_UV	0.814169	0.428255	FALSE	FALSE	hit in none	Group I	1.90113
CPSF7	NRH_OS1_UV - OB_UV	-1.06877	0.0367649	FALSE	FALSE	hit in none	Group I	-29.0703
SND1	NRH_OS1_UV - OB_UV	-0.531791	-0.379108	FALSE	FALSE	hit in none	Group I	1.40274
WDR75	NRH_OS1_UV - OB_UV	0.937382	0.344039	FALSE	FALSE	hit in none	Group I	2.72464
POLRMT	NRH_OS1_UV - OB_UV	0.973336	0.571016	FALSE	FALSE	hit in none	Group I	1.70457
TIAL1	NRH_OS1_UV - OB_UV	-0.730246	-0.304914	FALSE	FALSE	hit in none	Group I	2.39492
ANKRD17	NRH_OS1_UV - OB_UV	0.887706	0.00531037	FALSE	FALSE	hit in none	Group I	167.165
LARP4	NRH_OS1_UV - OB_UV	0.900742	0.421686	FALSE	FALSE	hit in none	Group I	2.13605
WBSCR16	NRH_OS1_UV - OB_UV	0.709356	0.08199	FALSE	FALSE	hit in none	Group I	8.65174
DHX36	NRH_OS1_UV - OB_UV	0.638359	0.492412	FALSE	FALSE	hit in none	Group I	1.29639
SRSF1	NRH_OS1_UV - OB_UV	0.554102	0.0628216	FALSE	FALSE	hit in none	Group I	8.82025
PDIA6	NRH_OS1_UV - OB_UV	-0.855154	0.0498837	FALSE	FALSE	hit in none	Group I	-17.143
PDIA3	NRH_OS1_UV - OB_UV	-0.649294	-0.136047	FALSE	FALSE	hit in none	Group I	4.77258
LRPPRC	NRH_OS1_UV - OB_UV	-0.55395	-0.336657	FALSE	FALSE	hit in none	Group I	1.64544
MANF	NRH_OS1_UV - OB_UV	-0.538625	-0.303116	FALSE	FALSE	hit in none	Group I	1.77696
NUDT16L1	NRH_OS1_UV - OB_UV	-0.61819	-0.320905	FALSE	FALSE	hit in none	Group I	1.92639
CNOT2	NRH_OS1_UV - OB_UV	0.611158	0.048845	FALSE	FALSE	hit in none	Group I	12.5122
SRSF5	NRH_OS1_UV - OB_UV	0.734053	0.408697	FALSE	FALSE	hit in none	Group I	1.79608
PURA	NRH_OS1_UV - OB_UV	-0.828602	-0.235216	FALSE	FALSE	hit in none	Group I	3.52273
NCBP3	NRH_OS1_UV - OB_UV	0.973953	0.367986	FALSE	FALSE	hit in none	Group I	2.64671
PLS3	NRH_OS1_UV - OB_UV	-1.13853	-1.24544	FALSE	TRUE	hit in FP	Group I	0.914158
RTCB	NRH_OS1_UV - OB_UV	0.841	0.216102	FALSE	FALSE	hit in none	Group I	3.89167
UBAP2L	NRH_OS1_UV - OB_UV	-0.50887	0.17073	FALSE	FALSE	hit in none	Group I	-2.98055
MRPS27	NRH_OS1_UV - OB_UV	-0.658248	0.0642713	FALSE	FALSE	hit in none	Group I	-10.2417
XRN2	NRH_OS1_UV - OB_UV	0.622136	0.603359	FALSE	TRUE	hit in FP	Group I	1.03112
HNRNPH1	NRH_OS1_UV - OB_UV	0.417812	0.396312	FALSE	FALSE	hit in none	Group I	1.05425
ANXA5	NRH_OS1_UV - OB_UV	-1.45977	-0.770798	FALSE	TRUE	hit in FP	Group I	1.89384
ANKHD1	NRH_OS1_UV - OB_UV	1.04032	0.395664	FALSE	FALSE	hit in none	Group I	2.6293
TRNAU1AP	NRH_OS1_UV - OB_UV	1.07614	0.8709	FALSE	TRUE	hit in FP	Group I	1.23567
CCDC9	NRH_OS1_UV - OB_UV	0.950594	0.297348	FALSE	FALSE	hit in none	Group I	3.19691
YTHDC2	NRH_OS1_UV - OB_UV	0.473685	-0.186757	FALSE	FALSE	hit in none	Group I	-2.53637
SRSF7	NRH_OS1_UV - OB_UV	1.19619	0.463918	FALSE	FALSE	hit in none	Group I	2.57845
CTTN	NRH_OS1_UV - OB_UV	-0.744363	-0.771569	FALSE	TRUE	hit in FP	Group I	0.964739
SRSF2	NRH_OS1_UV - OB_UV	1.02902	0.906871	FALSE	TRUE	hit in FP	Group I	1.13469
PUM2	NRH_OS1_UV - OB_UV	0.372586	0.257539	FALSE	FALSE	hit in none	Group I	1.44672
MRPL11	NRH_OS1_UV - OB_UV	-0.779834	-0.703748	FALSE	TRUE	hit in FP	Group I	1.10811
FBL	NRH_OS1_UV - OB_UV	0.97093	0.43145	FALSE	FALSE	hit in none	Group I	2.25039
TRIM25	NRH_OS1_UV - OB_UV	-0.502583	-0.585125	FALSE	TRUE	hit in FP	Group I	0.858933
STT3A	NRH_OS1_UV - OB_UV	-1.16259	-0.257946	FALSE	FALSE	hit in none	Group I	4.50712
NOL11	NRH_OS1_UV - OB_UV	0.801539	0.591276	FALSE	TRUE	hit in FP	Group I	1.35561
IGF2BP1	NRH_OS1_UV - OB_UV	0.536437	0.726547	FALSE	TRUE	hit in FP	Group I	0.738338
ZFP36L1	NRH_OS1_UV - OB_UV	0.499333	0.380071	FALSE	FALSE	hit in none	Group I	1.31379
NPM1	NRH_OS1_UV - OB_UV	0.630086	0.393438	FALSE	FALSE	hit in none	Group I	1.60149
IPO5	NRH_OS1_UV - OB_UV	-0.885521	-1.35502	FALSE	TRUE	hit in FP	Group I	0.65351
EIF4B	NRH_OS1_UV - OB_UV	0.444695	0.14379	FALSE	FALSE	hit in none	Group I	3.09268
MRPS23	NRH_OS1_UV - OB_UV	-0.614627	-0.00942206	FALSE	FALSE	hit in none	Group I	65.2327
SAMD9	NRH_OS1_UV - OB_UV	0.574942	-0.0522786	FALSE	FALSE	hit in none	Group I	-10.9977
DDX42	NRH_OS1_UV - OB_UV	-0.647035	-0.187329	FALSE	FALSE	hit in none	Group I	3.454
PRPF40A	NRH_OS1_UV - OB_UV	-0.545459	0.866867	FALSE	TRUE	hit in FP	Group I	-0.62923
STRBP	NRH_OS1_UV - OB_UV	0.825738	0.975673	FALSE	TRUE	hit in FP	Group I	0.846326
TUBB	NRH_OS1_UV - OB_UV	0.365621	0.811023	FALSE	TRUE	hit in FP	Group I	0.450814
GFPT1	NRH_OS1_UV - OB_UV	-0.911582	-0.802434	FALSE	TRUE	hit in FP	Group I	1.13602
FXR2	NRH_OS1_UV - OB_UV	0.675727	0.153989	FALSE	FALSE	hit in none	Group I	4.38815
ZFR	NRH_OS1_UV - OB_UV	-0.802831	0.61323	FALSE	TRUE	hit in FP	Group I	-1.30918
STAT3	NRH_OS1_UV - OB_UV	-0.408953	0.04931	FALSE	FALSE	hit in none	Group I	-8.2935
MRPL39	NRH_OS1_UV - OB_UV	0.499923	-0.0737593	FALSE	FALSE	hit in none	Group I	-6.77776
CKAP4	NRH_OS1_UV - OB_UV	-0.797271	-0.644063	FALSE	TRUE	hit in FP	Group I	1.23788
RACK1	NRH_OS1_UV - OB_UV	-0.489541	-0.293867	FALSE	FALSE	hit in none	Group I	1.66586
C11orf68	NRH_OS1_UV - OB_UV	-0.600386	-0.556789	FALSE	FALSE	hit in none	Group I	1.0783
TUFM	NRH_OS1_UV - OB_UV	-0.898634	-0.342896	FALSE	FALSE	hit in none	Group I	2.62072
CAPRIN1	NRH_OS1_UV - OB_UV	0.517011	-0.597413	FALSE	TRUE	hit in FP	Group I	-0.865416
HNRNPD	NRH_OS1_UV - OB_UV	-0.619862	0.454043	FALSE	FALSE	hit in none	Group I	-1.36521
DBR1	NRH_OS1_UV - OB_UV	0.719956	0.756428	FALSE	TRUE	hit in FP	Group I	0.951784
FUBP3	NRH_OS1_UV - OB_UV	-0.366384	-0.0184679	FALSE	FALSE	hit in none	Group I	19.839
KPNA2	NRH_OS1_UV - OB_UV	1.08919	0.913128	FALSE	TRUE	hit in FP	Group I	1.19281
SAMD4A	NRH_OS1_UV - OB_UV	0.535795	0.344906	FALSE	FALSE	hit in none	Group I	1.55345
POLDIP3	NRH_OS1_UV - OB_UV	0.652878	0.409417	FALSE	FALSE	hit in none	Group I	1.59465
SART3	NRH_OS1_UV - OB_UV	0.798131	0.114442	FALSE	FALSE	hit in none	Group I	6.97408
PNO1	NRH_OS1_UV - OB_UV	0.57633	0.219783	FALSE	FALSE	hit in none	Group I	2.62227
AKAP1	NRH_OS1_UV - OB_UV	0.4216	0.127949	FALSE	FALSE	hit in none	Group I	3.29506
ATXN2L	NRH_OS1_UV - OB_UV	0.492025	0.14058	FALSE	FALSE	hit in none	Group I	3.49996
MATR3	NRH_OS1_UV - OB_UV	0.297891	0.311356	FALSE	FALSE	hit in none	Group I	0.956753
VCL	NRH_OS1_UV - OB_UV	-0.456722	-0.635871	FALSE	TRUE	hit in FP	Group I	0.718262
FMR1	NRH_OS1_UV - OB_UV	0.526375	-0.445321	FALSE	FALSE	hit in none	Group I	-1.18201
LRRC47	NRH_OS1_UV - OB_UV	0.776099	0.728781	FALSE	TRUE	hit in FP	Group I	1.06493
HNRNPF	NRH_OS1_UV - OB_UV	-0.375893	-0.00025866	FALSE	FALSE	hit in none	Group I	1453.23
PAN3	NRH_OS1_UV - OB_UV	0.363448	0.26648	FALSE	FALSE	hit in none	Group I	1.36388
SMG7	NRH_OS1_UV - OB_UV	0.682412	0.888851	FALSE	TRUE	hit in FP	Group I	0.767746
TRA2A	NRH_OS1_UV - OB_UV	0.751125	0.902991	FALSE	TRUE	hit in FP	Group I	0.831819
HNRNPLL|HNRPLL	NRH_OS1_UV - OB_UV	0.4707	0.698163	FALSE	TRUE	hit in FP	Group I	0.674197
HABP4	NRH_OS1_UV - OB_UV	-0.445795	-0.51505	FALSE	FALSE	hit in none	Group I	0.865538
SRSF4	NRH_OS1_UV - OB_UV	1.09465	1.23556	FALSE	TRUE	hit in FP	Group I	0.88596
RANBP2	NRH_OS1_UV - OB_UV	0.603155	0.366542	FALSE	FALSE	hit in none	Group I	1.64553
HNRNPH2	NRH_OS1_UV - OB_UV	-0.48168	-0.308344	FALSE	FALSE	hit in none	Group I	1.56215
SRP68	NRH_OS1_UV - OB_UV	-0.573347	-0.346973	FALSE	FALSE	hit in none	Group I	1.65243
EIF4ENIF1	NRH_OS1_UV - OB_UV	0.33633	0.394633	FALSE	FALSE	hit in none	Group I	0.852261
THUMPD1	NRH_OS1_UV - OB_UV	-0.378099	0.0484459	FALSE	FALSE	hit in none	Group I	-7.80457
ANXA1	NRH_OS1_UV - OB_UV	-1.19411	-1.0929	FALSE	TRUE	hit in FP	Group I	1.09261
WDR1	NRH_OS1_UV - OB_UV	-0.516981	-0.367513	FALSE	FALSE	hit in none	Group I	1.4067
DSP	NRH_OS1_UV - OB_UV	-1.44388	-2.78958	FALSE	TRUE	hit in FP	Group I	0.517599
TRMT10C	NRH_OS1_UV - OB_UV	-0.932907	-0.102012	FALSE	FALSE	hit in none	Group I	9.14508
NXF1	NRH_OS1_UV - OB_UV	0.770428	0.243541	FALSE	FALSE	hit in none	Group I	3.16344
ANXA6	NRH_OS1_UV - OB_UV	-0.555898	-0.389171	FALSE	FALSE	hit in none	Group I	1.42842
TSNAX	NRH_OS1_UV - OB_UV	-0.866194	-0.65848	FALSE	TRUE	hit in FP	Group I	1.31545
CALD1	NRH_OS1_UV - OB_UV	-0.834411	-1.03972	FALSE	TRUE	hit in FP	Group I	0.802532
LARP1B	NRH_OS1_UV - OB_UV	-0.499924	-0.174819	FALSE	FALSE	hit in none	Group I	2.85966
L1RE1	NRH_OS1_UV - OB_UV	-0.52538	0.342608	FALSE	FALSE	hit in none	Group I	-1.53347
PDCD11	NRH_OS1_UV - OB_UV	0.427248	0.213598	FALSE	FALSE	hit in none	Group I	2.00024
TRUB1	NRH_OS1_UV - OB_UV	-0.46902	-0.324204	FALSE	FALSE	hit in none	Group I	1.44668
USP10	NRH_OS1_UV - OB_UV	0.44457	0.56298	FALSE	FALSE	hit in none	Group I	0.789673
SMG1	NRH_OS1_UV - OB_UV	0.729024	0.356795	FALSE	FALSE	hit in none	Group I	2.04326
SRRM2	NRH_OS1_UV - OB_UV	-0.560307	-0.102388	FALSE	FALSE	hit in none	Group I	5.47236
TRIM28	NRH_OS1_UV - OB_UV	-0.578204	-0.231655	FALSE	FALSE	hit in none	Group I	2.49597
BIRC6	NRH_OS1_UV - OB_UV	-0.873864	-0.2111	FALSE	FALSE	hit in none	Group I	4.13958
HNRNPA3	NRH_OS1_UV - OB_UV	-0.382644	0.189818	FALSE	FALSE	hit in none	Group I	-2.01585
PRRC2A	NRH_OS1_UV - OB_UV	0.454231	0.446067	FALSE	FALSE	hit in none	Group I	1.0183
API5	NRH_OS1_UV - OB_UV	-0.347506	0.0373692	FALSE	FALSE	hit in none	Group I	-9.29925
NCBP1	NRH_OS1_UV - OB_UV	0.552404	0.390182	FALSE	FALSE	hit in none	Group I	1.41576
PEG10	NRH_OS1_UV - OB_UV	0.642565	1.21927	FALSE	TRUE	hit in FP	Group I	0.527006
EIF3D	NRH_OS1_UV - OB_UV	0.572094	-0.00104613	FALSE	FALSE	hit in none	Group I	-546.867
SRSF9	NRH_OS1_UV - OB_UV	0.498057	0.796197	FALSE	TRUE	hit in FP	Group I	0.625544
KPNB1	NRH_OS1_UV - OB_UV	0.369028	-0.332758	FALSE	FALSE	hit in none	Group I	-1.109
CCAR2	NRH_OS1_UV - OB_UV	0.44582	0.332304	FALSE	FALSE	hit in none	Group I	1.3416
RRBP1	NRH_OS1_UV - OB_UV	-0.917341	-0.779073	FALSE	TRUE	hit in FP	Group I	1.17748
KIAA1429	NRH_OS1_UV - OB_UV	0.827817	-0.198204	FALSE	FALSE	hit in none	Group I	-4.17659
TCERG1	NRH_OS1_UV - OB_UV	0.444201	0.625755	FALSE	TRUE	hit in FP	Group I	0.709864
FUS	NRH_OS1_UV - OB_UV	-0.873902	0.0540464	FALSE	FALSE	hit in none	Group I	-16.1695
CFL1	NRH_OS1_UV - OB_UV	-0.581843	-0.609521	FALSE	FALSE	hit in none	Group I	0.954592
ALYREF	NRH_OS1_UV - OB_UV	-0.629783	0.38996	FALSE	FALSE	hit in none	Group I	-1.615
RPS18	NRH_OS1_UV - OB_UV	-0.481391	-0.16305	FALSE	FALSE	hit in none	Group I	2.95241
ZFP36L2	NRH_OS1_UV - OB_UV	-0.549215	-0.771444	FALSE	TRUE	hit in FP	Group I	0.711931
CHTOP	NRH_OS1_UV - OB_UV	0.461444	0.8069	FALSE	TRUE	hit in FP	Group I	0.571872
ASCC3	NRH_OS1_UV - OB_UV	0.342611	-0.0750643	FALSE	FALSE	hit in none	Group I	-4.56424
ZC3H14	NRH_OS1_UV - OB_UV	0.604687	0.676054	FALSE	TRUE	hit in FP	Group I	0.894436
DHX30	NRH_OS1_UV - OB_UV	0.370153	-0.105615	FALSE	FALSE	hit in none	Group I	-3.50474
RPS3A	NRH_OS1_UV - OB_UV	-0.719146	-0.647565	FALSE	TRUE	hit in FP	Group I	1.11054
MYEF2	NRH_OS1_UV - OB_UV	-0.772088	0.0094325	FALSE	FALSE	hit in none	Group I	-81.854
CSTF2T	NRH_OS1_UV - OB_UV	-0.386924	1.06505	FALSE	TRUE	hit in FP	Group I	-0.36329
MRPL43	NRH_OS1_UV - OB_UV	-0.419037	-0.250555	FALSE	FALSE	hit in none	Group I	1.67244
HSPD1	NRH_OS1_UV - OB_UV	-0.605911	-0.178291	FALSE	FALSE	hit in none	Group I	3.39843
PRRC2C	NRH_OS1_UV - OB_UV	-0.347478	-0.118628	FALSE	FALSE	hit in none	Group I	2.92915
CNOT4	NRH_OS1_UV - OB_UV	0.642584	0.8052	FALSE	FALSE	hit in none	Group I	0.798043
DDX3X	NRH_OS1_UV - OB_UV	0.456809	0.472932	FALSE	FALSE	hit in none	Group I	0.965908
SF3B4	NRH_OS1_UV - OB_UV	0.448008	1.22521	FALSE	TRUE	hit in FP	Group I	0.365659
DDX6	NRH_OS1_UV - OB_UV	-0.23425	-0.48413	FALSE	FALSE	hit in none	Group I	0.483858
POLR2B	NRH_OS1_UV - OB_UV	0.338642	0.434481	FALSE	FALSE	hit in none	Group I	0.779417
MRPL13	NRH_OS1_UV - OB_UV	-0.434186	0.0559181	FALSE	FALSE	hit in none	Group I	-7.76469
MRM1	NRH_OS1_UV - OB_UV	-0.430224	0.00802541	FALSE	FALSE	hit in none	Group I	-53.6077
TSN	NRH_OS1_UV - OB_UV	-0.897162	-0.548821	FALSE	FALSE	hit in none	Group I	1.63471
DDX1	NRH_OS1_UV - OB_UV	-0.458844	-0.00169267	FALSE	FALSE	hit in none	Group I	271.078
PTBP3	NRH_OS1_UV - OB_UV	0.774144	-0.190354	FALSE	FALSE	hit in none	Group I	-4.06688
SEC61A1	NRH_OS1_UV - OB_UV	-0.616089	-0.390463	FALSE	FALSE	hit in none	Group I	1.57784
SUPV3L1	NRH_OS1_UV - OB_UV	-0.359384	0.0605918	FALSE	FALSE	hit in none	Group I	-5.93123
GSPT2	NRH_OS1_UV - OB_UV	0.497596	0.050913	FALSE	FALSE	hit in none	Group I	9.77346
HNRNPC	NRH_OS1_UV - OB_UV	0.352424	0.590262	FALSE	TRUE	hit in FP	Group I	0.597063
TNRC6B	NRH_OS1_UV - OB_UV	0.366904	0.980861	FALSE	TRUE	hit in FP	Group I	0.374063
CELF1	NRH_OS1_UV - OB_UV	-0.250388	0.245095	FALSE	FALSE	hit in none	Group I	-1.0216
EIF5A	NRH_OS1_UV - OB_UV	-0.772245	-0.922223	FALSE	TRUE	hit in FP	Group I	0.837373
FLNB	NRH_OS1_UV - OB_UV	-0.363632	-0.695605	FALSE	TRUE	hit in FP	Group I	0.522756
ZCCHC3	NRH_OS1_UV - OB_UV	0.942089	0.550032	FALSE	FALSE	hit in none	Group I	1.71279
HNRNPA0	NRH_OS1_UV - OB_UV	-0.375888	0.409963	FALSE	FALSE	hit in none	Group I	-0.916884
SARS	NRH_OS1_UV - OB_UV	-0.409145	-0.337616	FALSE	FALSE	hit in none	Group I	1.21187
RPS15A	NRH_OS1_UV - OB_UV	-0.518335	-0.576523	FALSE	FALSE	hit in none	Group I	0.89907
UBR4	NRH_OS1_UV - OB_UV	-0.79452	0.231194	FALSE	FALSE	hit in none	Group I	-3.4366
SRRT	NRH_OS1_UV - OB_UV	0.540973	0.491532	FALSE	FALSE	hit in none	Group I	1.10059
RPS3	NRH_OS1_UV - OB_UV	-0.278696	-0.445862	FALSE	FALSE	hit in none	Group I	0.625073
TKT	NRH_OS1_UV - OB_UV	-0.761879	-0.328305	FALSE	FALSE	hit in none	Group I	2.32064
PRMT1	NRH_OS1_UV - OB_UV	-0.439509	0.0856423	FALSE	FALSE	hit in none	Group I	-5.13191
BZW1	NRH_OS1_UV - OB_UV	-0.449704	-0.541133	FALSE	FALSE	hit in none	Group I	0.831041
TXN	NRH_OS1_UV - OB_UV	-0.948472	-0.647729	FALSE	TRUE	hit in FP	Group I	1.4643
NSUN2	NRH_OS1_UV - OB_UV	0.510618	0.59261	FALSE	TRUE	hit in FP	Group I	0.861642
IREB2	NRH_OS1_UV - OB_UV	-0.643213	-0.560151	FALSE	FALSE	hit in none	Group I	1.14829
QKI	NRH_OS1_UV - OB_UV	-0.896491	-0.198252	FALSE	FALSE	hit in none	Group I	4.52198
RPS10	NRH_OS1_UV - OB_UV	0.206376	-1.29511	FALSE	FALSE	hit in none	Group I	-0.15935
RBFOX2	NRH_OS1_UV - OB_UV	0.429524	0.902063	FALSE	TRUE	hit in FP	Group I	0.476158
ATXN2	NRH_OS1_UV - OB_UV	0.305379	-0.277392	FALSE	FALSE	hit in none	Group I	-1.1009
EIF3A	NRH_OS1_UV - OB_UV	0.266115	-0.594804	FALSE	TRUE	hit in FP	Group I	-0.4474
MIA3	NRH_OS1_UV - OB_UV	0.729291	-0.206304	FALSE	FALSE	hit in none	Group I	-3.53503
MRM3	NRH_OS1_UV - OB_UV	-0.408987	-0.335605	FALSE	FALSE	hit in none	Group I	1.21865
LMNA	NRH_OS1_UV - OB_UV	-0.88186	-1.25164	FALSE	TRUE	hit in FP	Group I	0.704564
PTCD2	NRH_OS1_UV - OB_UV	-0.689707	-0.347118	FALSE	FALSE	hit in none	Group I	1.98695
EZR	NRH_OS1_UV - OB_UV	0.300396	0.285599	FALSE	FALSE	hit in none	Group I	1.05181
RBM22	NRH_OS1_UV - OB_UV	0.261611	0.721784	FALSE	TRUE	hit in FP	Group I	0.362451
XPO5	NRH_OS1_UV - OB_UV	0.32342	0.432199	FALSE	FALSE	hit in none	Group I	0.748313
CLTC	NRH_OS1_UV - OB_UV	-0.533751	-0.767332	FALSE	TRUE	hit in FP	Group I	0.695594
PCBP2	NRH_OS1_UV - OB_UV	0.2409	-0.113261	FALSE	FALSE	hit in none	Group I	-2.12695
SNRNP200	NRH_OS1_UV - OB_UV	0.331653	0.6204	FALSE	TRUE	hit in FP	Group I	0.53458
MRPL37	NRH_OS1_UV - OB_UV	-0.525368	-0.240471	FALSE	FALSE	hit in none	Group I	2.18475
GDI2	NRH_OS1_UV - OB_UV	-0.618583	-1.24627	FALSE	TRUE	hit in FP	Group I	0.496347
PPIF	NRH_OS1_UV - OB_UV	0.345681	0.557467	FALSE	FALSE	hit in none	Group I	0.620093
STAU2	NRH_OS1_UV - OB_UV	0.393263	-0.0850528	FALSE	FALSE	hit in none	Group I	-4.62375
MTPAP	NRH_OS1_UV - OB_UV	-0.492004	-0.509691	FALSE	FALSE	hit in none	Group I	0.965299
MOV10	NRH_OS1_UV - OB_UV	0.218653	0.0362056	FALSE	FALSE	hit in none	Group I	6.03919
NAP1L1	NRH_OS1_UV - OB_UV	0.475973	0.401989	FALSE	FALSE	hit in none	Group I	1.18405
SAFB	NRH_OS1_UV - OB_UV	0.45931	0.189533	FALSE	FALSE	hit in none	Group I	2.42338
PCBP1	NRH_OS1_UV - OB_UV	-0.321371	-1.17565	FALSE	TRUE	hit in FP	Group I	0.273356
RPL18A	NRH_OS1_UV - OB_UV	0.429748	-0.565634	FALSE	FALSE	hit in none	Group I	-0.759764
HSPA8	NRH_OS1_UV - OB_UV	-0.216202	-0.333853	FALSE	FALSE	hit in none	Group I	0.647598
PKM	NRH_OS1_UV - OB_UV	-0.367056	-0.370378	FALSE	FALSE	hit in none	Group I	0.991031
MAP4	NRH_OS1_UV - OB_UV	-0.447285	0.113742	FALSE	FALSE	hit in none	Group I	-3.93244
SUPT5H	NRH_OS1_UV - OB_UV	0.396545	0.792778	FALSE	TRUE	hit in FP	Group I	0.500197
EIF5	NRH_OS1_UV - OB_UV	0.482415	-0.0122032	FALSE	FALSE	hit in none	Group I	-39.532
ETF1	NRH_OS1_UV - OB_UV	0.343679	-0.459369	FALSE	FALSE	hit in none	Group I	-0.748155
RDX	NRH_OS1_UV - OB_UV	0.290311	0.0268841	FALSE	FALSE	hit in none	Group I	10.7986
TRA2B	NRH_OS1_UV - OB_UV	0.529927	0.415045	FALSE	FALSE	hit in none	Group I	1.27679
FASTKD2	NRH_OS1_UV - OB_UV	-0.435209	0.0737863	FALSE	FALSE	hit in none	Group I	-5.89824
CSTF3	NRH_OS1_UV - OB_UV	-0.225277	0.190069	FALSE	FALSE	hit in none	Group I	-1.18523
TNPO1	NRH_OS1_UV - OB_UV	-0.42988	-0.377563	FALSE	FALSE	hit in none	Group I	1.13856
GIGYF2	NRH_OS1_UV - OB_UV	0.546496	-0.151456	FALSE	FALSE	hit in none	Group I	-3.60827
PCNP	NRH_OS1_UV - OB_UV	-0.321659	0.421788	FALSE	FALSE	hit in none	Group I	-0.762608
RBM5	NRH_OS1_UV - OB_UV	0.314384	0.124698	FALSE	FALSE	hit in none	Group I	2.52116
HNRNPA1	NRH_OS1_UV - OB_UV	-0.54617	0.299958	FALSE	FALSE	hit in none	Group I	-1.82082
EIF3CL|EIF3C	NRH_OS1_UV - OB_UV	0.474766	-0.381498	FALSE	FALSE	hit in none	Group I	-1.24448
COL5A1	NRH_OS1_UV - OB_UV	-0.345138	2.18537	FALSE	TRUE	hit in FP	Group I	-0.157931
EFTUD2	NRH_OS1_UV - OB_UV	0.231705	0.292743	FALSE	FALSE	hit in none	Group I	0.791496
TRIM56	NRH_OS1_UV - OB_UV	0.409745	0.254097	FALSE	FALSE	hit in none	Group I	1.61255
RBM6	NRH_OS1_UV - OB_UV	-0.290085	-0.0316456	FALSE	FALSE	hit in none	Group I	9.16667
EIF3G	NRH_OS1_UV - OB_UV	0.262005	0.0992497	FALSE	FALSE	hit in none	Group I	2.63986
ZNFX1	NRH_OS1_UV - OB_UV	0.175974	-0.438345	FALSE	FALSE	hit in none	Group I	-0.401451
TDRD3	NRH_OS1_UV - OB_UV	0.400087	0.184426	FALSE	FALSE	hit in none	Group I	2.16936
PARP12	NRH_OS1_UV - OB_UV	0.367252	0.145875	FALSE	FALSE	hit in none	Group I	2.51758
RBM17	NRH_OS1_UV - OB_UV	-0.381609	0.10535	FALSE	FALSE	hit in none	Group I	-3.6223
KHSRP	NRH_OS1_UV - OB_UV	-0.28047	0.390573	FALSE	FALSE	hit in none	Group I	-0.7181
MRPS31	NRH_OS1_UV - OB_UV	-0.462138	-0.579735	FALSE	FALSE	hit in none	Group I	0.797154
FAM98B	NRH_OS1_UV - OB_UV	0.467498	0.499057	FALSE	FALSE	hit in none	Group I	0.936762
KIF1C	NRH_OS1_UV - OB_UV	0.548172	0.111908	FALSE	FALSE	hit in none	Group I	4.89844
YWHAE	NRH_OS1_UV - OB_UV	0.464209	-0.488275	FALSE	FALSE	hit in none	Group I	-0.950711
FASN	NRH_OS1_UV - OB_UV	-0.442263	-0.4489	FALSE	FALSE	hit in none	Group I	0.985215
MTHFSD	NRH_OS1_UV - OB_UV	0.288413	-0.0142267	FALSE	FALSE	hit in none	Group I	-20.2726
SFPQ	NRH_OS1_UV - OB_UV	-0.226114	0.522404	FALSE	FALSE	hit in none	Group I	-0.432833
OBSL1	NRH_OS1_UV - OB_UV	0.353441	0.0201024	FALSE	FALSE	hit in none	Group I	17.5821
RNF214	NRH_OS1_UV - OB_UV	-0.296731	-0.0564817	FALSE	FALSE	hit in none	Group I	5.25357
PARP1	NRH_OS1_UV - OB_UV	-0.307326	0.607909	FALSE	TRUE	hit in FP	Group I	-0.505546
PPIA	NRH_OS1_UV - OB_UV	-0.794829	-0.236137	FALSE	FALSE	hit in none	Group I	3.36597
EIF4E2	NRH_OS1_UV - OB_UV	0.236814	-0.189108	FALSE	FALSE	hit in none	Group I	-1.25227
MAGOH|MAGOHB	NRH_OS1_UV - OB_UV	0.428097	0.57985	FALSE	FALSE	hit in none	Group I	0.738289
SSB	NRH_OS1_UV - OB_UV	-0.344272	-0.10827	FALSE	FALSE	hit in none	Group I	3.17976
AGO2	NRH_OS1_UV - OB_UV	-0.383988	-0.10314	FALSE	FALSE	hit in none	Group I	3.723
SRSF6	NRH_OS1_UV - OB_UV	0.4793	0.509401	FALSE	FALSE	hit in none	Group I	0.940909
RPS20	NRH_OS1_UV - OB_UV	-0.336446	-1.54693	FALSE	TRUE	hit in FP	Group I	0.217492
MRPL4	NRH_OS1_UV - OB_UV	-0.307223	0.0955859	FALSE	FALSE	hit in none	Group I	-3.21411
CSDE1	NRH_OS1_UV - OB_UV	0.214	-0.00199258	FALSE	FALSE	hit in none	Group I	-107.398
KHDRBS1	NRH_OS1_UV - OB_UV	0.226094	0.17908	FALSE	FALSE	hit in none	Group I	1.26253
MRPL23	NRH_OS1_UV - OB_UV	-0.221544	-0.256405	FALSE	FALSE	hit in none	Group I	0.86404
FAM208A	NRH_OS1_UV - OB_UV	-0.361837	-0.040836	FALSE	FALSE	hit in none	Group I	8.86073
G3BP2	NRH_OS1_UV - OB_UV	0.262358	0.243858	FALSE	FALSE	hit in none	Group I	1.07586
NAA15	NRH_OS1_UV - OB_UV	0.185662	0.0744915	FALSE	FALSE	hit in none	Group I	2.49239
EIF2AK2	NRH_OS1_UV - OB_UV	0.259753	0.306428	FALSE	FALSE	hit in none	Group I	0.847679
ELAVL1	NRH_OS1_UV - OB_UV	0.359576	0.386585	FALSE	FALSE	hit in none	Group I	0.930136
URB1	NRH_OS1_UV - OB_UV	0.331405	0.109557	FALSE	FALSE	hit in none	Group I	3.02494
TBRG4	NRH_OS1_UV - OB_UV	-0.211723	0.0931396	FALSE	FALSE	hit in none	Group I	-2.27318
MDH2	NRH_OS1_UV - OB_UV	-0.27743	-0.701735	FALSE	TRUE	hit in FP	Group I	0.395349
KIAA0430	NRH_OS1_UV - OB_UV	0.310334	0.373294	FALSE	FALSE	hit in none	Group I	0.83134
XPO1	NRH_OS1_UV - OB_UV	-0.270252	0.0303592	FALSE	FALSE	hit in none	Group I	-8.90179
GCN1	NRH_OS1_UV - OB_UV	-0.160517	-0.592734	FALSE	TRUE	hit in FP	Group I	0.270808
CAPZB	NRH_OS1_UV - OB_UV	-0.311072	-0.401753	FALSE	FALSE	hit in none	Group I	0.774285
ILF3	NRH_OS1_UV - OB_UV	-0.211031	0.394793	FALSE	FALSE	hit in none	Group I	-0.534537
PEBP1	NRH_OS1_UV - OB_UV	-0.520435	-0.186446	FALSE	FALSE	hit in none	Group I	2.79135
GRB2	NRH_OS1_UV - OB_UV	-0.291181	-0.301582	FALSE	FALSE	hit in none	Group I	0.96551
HSP90B1	NRH_OS1_UV - OB_UV	-0.37508	0.228372	FALSE	FALSE	hit in none	Group I	-1.64241
ALDOA	NRH_OS1_UV - OB_UV	-0.331731	-0.209793	FALSE	FALSE	hit in none	Group I	1.58123
SNRPB2	NRH_OS1_UV - OB_UV	0.235923	0.432462	FALSE	FALSE	hit in none	Group I	0.545535
AHNAK	NRH_OS1_UV - OB_UV	-0.203642	-0.481805	FALSE	FALSE	hit in none	Group I	0.422664
ENO1	NRH_OS1_UV - OB_UV	0.532094	0.972105	FALSE	TRUE	hit in FP	Group I	0.547362
RPS19	NRH_OS1_UV - OB_UV	-0.252203	-0.332837	FALSE	FALSE	hit in none	Group I	0.757739
TFAM	NRH_OS1_UV - OB_UV	0.184611	-0.124306	FALSE	FALSE	hit in none	Group I	-1.48514
DAP3	NRH_OS1_UV - OB_UV	0.195252	-0.231718	FALSE	FALSE	hit in none	Group I	-0.842625
OLA1	NRH_OS1_UV - OB_UV	-0.260641	0.283695	FALSE	FALSE	hit in none	Group I	-0.918738
HELZ	NRH_OS1_UV - OB_UV	0.235294	-0.0909334	FALSE	FALSE	hit in none	Group I	-2.58755
SF3B3	NRH_OS1_UV - OB_UV	0.510423	0.30269	FALSE	FALSE	hit in none	Group I	1.68629
RBM12B	NRH_OS1_UV - OB_UV	0.17717	0.304508	FALSE	FALSE	hit in none	Group I	0.581825
EIF4G2	NRH_OS1_UV - OB_UV	0.138839	0.349616	FALSE	FALSE	hit in none	Group I	0.397119
PTCD3	NRH_OS1_UV - OB_UV	-0.269002	-0.361553	FALSE	FALSE	hit in none	Group I	0.744019
SRRM1	NRH_OS1_UV - OB_UV	-0.24286	0.473502	FALSE	FALSE	hit in none	Group I	-0.5129
SUPT6H	NRH_OS1_UV - OB_UV	0.174377	0.238411	FALSE	FALSE	hit in none	Group I	0.731414
CLUH	NRH_OS1_UV - OB_UV	-0.163436	0.0283047	FALSE	FALSE	hit in none	Group I	-5.77415
RPS2	NRH_OS1_UV - OB_UV	-0.278566	-0.419946	FALSE	FALSE	hit in none	Group I	0.663339
MRPL19	NRH_OS1_UV - OB_UV	-0.158842	-0.20375	FALSE	FALSE	hit in none	Group I	0.779591
DSTN	NRH_OS1_UV - OB_UV	-0.452811	-0.295322	FALSE	FALSE	hit in none	Group I	1.53328
DDX17	NRH_OS1_UV - OB_UV	0.243326	0.394113	FALSE	FALSE	hit in none	Group I	0.617401
RC3H1	NRH_OS1_UV - OB_UV	0.319882	0.343084	FALSE	FALSE	hit in none	Group I	0.932372
DHX57	NRH_OS1_UV - OB_UV	-0.201401	0.287038	FALSE	FALSE	hit in none	Group I	-0.701652
EEF2	NRH_OS1_UV - OB_UV	-0.305661	-0.0674398	FALSE	FALSE	hit in none	Group I	4.53235
HNRNPA2B1	NRH_OS1_UV - OB_UV	-0.349687	0.399466	FALSE	FALSE	hit in none	Group I	-0.875386
SUGP2	NRH_OS1_UV - OB_UV	0.178533	0.45649	FALSE	FALSE	hit in none	Group I	0.3911
PRKRA	NRH_OS1_UV - OB_UV	0.429564	0.0673212	FALSE	FALSE	hit in none	Group I	6.38082
SH3GL1	NRH_OS1_UV - OB_UV	-0.332985	-0.427426	FALSE	FALSE	hit in none	Group I	0.779047
AKAP8	NRH_OS1_UV - OB_UV	0.304777	0.506667	FALSE	FALSE	hit in none	Group I	0.601534
FLNC	NRH_OS1_UV - OB_UV	0.184765	-0.125605	FALSE	FALSE	hit in none	Group I	-1.471
YBX3	NRH_OS1_UV - OB_UV	0.210309	-0.0846245	FALSE	FALSE	hit in none	Group I	-2.4852
DIS3L2	NRH_OS1_UV - OB_UV	0.182666	0.00194185	FALSE	FALSE	hit in none	Group I	94.0679
HIST1H4A	NRH_OS1_UV - OB_UV	-0.3984	1.26407	FALSE	TRUE	hit in FP	Group I	-0.315171
EIF4A1	NRH_OS1_UV - OB_UV	0.17767	0.139813	FALSE	FALSE	hit in none	Group I	1.27077
RAN	NRH_OS1_UV - OB_UV	-0.451909	0.205818	FALSE	FALSE	hit in none	Group I	-2.19568
WDR33	NRH_OS1_UV - OB_UV	-0.208052	0.337875	FALSE	FALSE	hit in none	Group I	-0.615767
RPS12	NRH_OS1_UV - OB_UV	-0.335841	-1.71322	FALSE	FALSE	hit in none	Group I	0.196029
JUP	NRH_OS1_UV - OB_UV	-0.594791	0.25769	FALSE	FALSE	hit in none	Group I	-2.30817
TAF15	NRH_OS1_UV - OB_UV	0.235516	-0.0399836	FALSE	FALSE	hit in none	Group I	-5.89031
SARNP	NRH_OS1_UV - OB_UV	0.221113	-0.138525	FALSE	FALSE	hit in none	Group I	-1.5962
UPF1	NRH_OS1_UV - OB_UV	0.267226	0.355883	FALSE	FALSE	hit in none	Group I	0.750881
SF3B1	NRH_OS1_UV - OB_UV	0.123749	0.141082	FALSE	FALSE	hit in none	Group I	0.877138
PGK1	NRH_OS1_UV - OB_UV	0.644213	0.88118	FALSE	TRUE	hit in FP	Group I	0.731079
KPNA1	NRH_OS1_UV - OB_UV	-0.319189	-0.455511	FALSE	FALSE	hit in none	Group I	0.700727
HEATR6	NRH_OS1_UV - OB_UV	-0.221168	-0.0278122	FALSE	FALSE	hit in none	Group I	7.95217
FAM120A	NRH_OS1_UV - OB_UV	-0.0927712	-0.317339	FALSE	FALSE	hit in none	Group I	0.292341
GSPT1	NRH_OS1_UV - OB_UV	-0.173266	-0.533157	FALSE	FALSE	hit in none	Group I	0.324981
ACTN4	NRH_OS1_UV - OB_UV	0.260614	0.204798	FALSE	FALSE	hit in none	Group I	1.27254
SNRPD1	NRH_OS1_UV - OB_UV	0.146926	0.36092	FALSE	FALSE	hit in none	Group I	0.407088
EDC3	NRH_OS1_UV - OB_UV	-0.302074	0.137288	FALSE	FALSE	hit in none	Group I	-2.20029
TRIP6	NRH_OS1_UV - OB_UV	0.180856	0.53526	FALSE	FALSE	hit in none	Group I	0.337884
RPN1	NRH_OS1_UV - OB_UV	-0.321667	-0.186109	FALSE	FALSE	hit in none	Group I	1.72838
AQR	NRH_OS1_UV - OB_UV	0.132857	0.724907	FALSE	TRUE	hit in FP	Group I	0.183275
PRRC2B	NRH_OS1_UV - OB_UV	0.242809	-0.189157	FALSE	FALSE	hit in none	Group I	-1.28363
AHNAK2	NRH_OS1_UV - OB_UV	-0.285781	-0.498484	FALSE	FALSE	hit in none	Group I	0.5733
ZC3H7B	NRH_OS1_UV - OB_UV	0.152439	0.0314252	FALSE	FALSE	hit in none	Group I	4.85084
UBA1	NRH_OS1_UV - OB_UV	-0.21565	0.589702	FALSE	TRUE	hit in FP	Group I	-0.365692
CSTF2	NRH_OS1_UV - OB_UV	-0.218821	0.73873	FALSE	TRUE	hit in FP	Group I	-0.296212
GUF1	NRH_OS1_UV - OB_UV	-0.198583	-0.408005	FALSE	FALSE	hit in none	Group I	0.486716
EIF3E	NRH_OS1_UV - OB_UV	-0.32574	-0.403314	FALSE	FALSE	hit in none	Group I	0.807659
YTHDF1	NRH_OS1_UV - OB_UV	-0.190716	0.148017	FALSE	FALSE	hit in none	Group I	-1.28848
RBMS2	NRH_OS1_UV - OB_UV	-0.253216	-0.248028	FALSE	FALSE	hit in none	Group I	1.02091
MRPL28	NRH_OS1_UV - OB_UV	-0.230434	-0.112534	FALSE	FALSE	hit in none	Group I	2.04769
PNPT1	NRH_OS1_UV - OB_UV	-0.301502	-0.0613102	FALSE	FALSE	hit in none	Group I	4.91765
SRSF3	NRH_OS1_UV - OB_UV	0.321411	0.5062	FALSE	FALSE	hit in none	Group I	0.634949
SERPINH1	NRH_OS1_UV - OB_UV	-0.286601	0.593546	FALSE	TRUE	hit in FP	Group I	-0.482863
CALU	NRH_OS1_UV - OB_UV	-0.167956	0.973243	FALSE	TRUE	hit in FP	Group I	-0.172574
C14orf166	NRH_OS1_UV - OB_UV	-0.174604	-0.282164	FALSE	FALSE	hit in none	Group I	0.618801
NARS	NRH_OS1_UV - OB_UV	0.2035	0.214265	FALSE	FALSE	hit in none	Group I	0.949759
EIF2S1	NRH_OS1_UV - OB_UV	-0.151457	0.368574	FALSE	FALSE	hit in none	Group I	-0.410928
MRPL44	NRH_OS1_UV - OB_UV	-0.164057	-0.493593	FALSE	FALSE	hit in none	Group I	0.332373
DDX5	NRH_OS1_UV - OB_UV	0.135519	0.389618	FALSE	FALSE	hit in none	Group I	0.347826
MRPL38	NRH_OS1_UV - OB_UV	-0.197457	-0.525298	FALSE	FALSE	hit in none	Group I	0.375895
NGRN	NRH_OS1_UV - OB_UV	0.206119	0.795269	FALSE	FALSE	hit in none	Group I	0.259181
EIF3H	NRH_OS1_UV - OB_UV	0.143342	-0.527977	FALSE	FALSE	hit in none	Group I	-0.271493
XRCC5	NRH_OS1_UV - OB_UV	0.116763	-0.0490241	FALSE	FALSE	hit in none	Group I	-2.38174
MRPL3	NRH_OS1_UV - OB_UV	0.113881	-0.138212	FALSE	FALSE	hit in none	Group I	-0.82396
GIGYF1	NRH_OS1_UV - OB_UV	-0.213618	-0.0989282	FALSE	FALSE	hit in none	Group I	2.15932
NSUN5	NRH_OS1_UV - OB_UV	0.302575	0.637845	FALSE	TRUE	hit in FP	Group I	0.47437
ZC3H7A	NRH_OS1_UV - OB_UV	0.098713	-0.176391	FALSE	FALSE	hit in none	Group I	-0.559625
NONO	NRH_OS1_UV - OB_UV	-0.126958	0.794137	FALSE	TRUE	hit in FP	Group I	-0.15987
DDX41	NRH_OS1_UV - OB_UV	0.113464	0.675492	FALSE	TRUE	hit in FP	Group I	0.167972
SRSF10	NRH_OS1_UV - OB_UV	0.358797	0.726159	FALSE	TRUE	hit in FP	Group I	0.494102
SKIV2L2	NRH_OS1_UV - OB_UV	0.137393	0.341122	FALSE	FALSE	hit in none	Group I	0.402769
IGF2BP2	NRH_OS1_UV - OB_UV	-0.332397	-0.325653	FALSE	FALSE	hit in none	Group I	1.02071
DRG1	NRH_OS1_UV - OB_UV	0.161737	0.393814	FALSE	FALSE	hit in none	Group I	0.410695
EIF2S2	NRH_OS1_UV - OB_UV	0.216772	0.309759	FALSE	FALSE	hit in none	Group I	0.699809
SF3A1	NRH_OS1_UV - OB_UV	-0.0767138	0.395182	FALSE	FALSE	hit in none	Group I	-0.194122
TRMT2A	NRH_OS1_UV - OB_UV	-0.166476	0.166287	FALSE	FALSE	hit in none	Group I	-1.00113
GFM1	NRH_OS1_UV - OB_UV	-0.220233	0.762565	FALSE	TRUE	hit in FP	Group I	-0.288806
MRPL2	NRH_OS1_UV - OB_UV	0.125217	-0.532235	FALSE	FALSE	hit in none	Group I	-0.235266
DDX28	NRH_OS1_UV - OB_UV	-0.175314	-0.0870119	FALSE	FALSE	hit in none	Group I	2.01483
HUWE1	NRH_OS1_UV - OB_UV	-0.234967	0.308122	FALSE	FALSE	hit in none	Group I	-0.762578
TLN1	NRH_OS1_UV - OB_UV	-0.106447	-0.404785	FALSE	FALSE	hit in none	Group I	0.262972
FAM98A	NRH_OS1_UV - OB_UV	-0.222752	-0.307421	FALSE	FALSE	hit in none	Group I	0.724581
PABPC4	NRH_OS1_UV - OB_UV	-0.0999344	0.313179	FALSE	FALSE	hit in none	Group I	-0.319097
HSPA5	NRH_OS1_UV - OB_UV	-0.270872	0.180507	FALSE	FALSE	hit in none	Group I	-1.50062
UBAP2	NRH_OS1_UV - OB_UV	0.0779293	0.629402	FALSE	TRUE	hit in FP	Group I	0.123815
MRPS9	NRH_OS1_UV - OB_UV	-0.243727	-0.0202969	FALSE	FALSE	hit in none	Group I	12.0081
MAPRE1	NRH_OS1_UV - OB_UV	0.203481	0.373558	FALSE	FALSE	hit in none	Group I	0.544711
NUDT21	NRH_OS1_UV - OB_UV	-0.169091	0.577011	FALSE	FALSE	hit in none	Group I	-0.293046
HNRNPAB	NRH_OS1_UV - OB_UV	-0.161823	0.998545	FALSE	TRUE	hit in FP	Group I	-0.162058
MRPS35	NRH_OS1_UV - OB_UV	-0.133795	0.0741673	FALSE	FALSE	hit in none	Group I	-1.80397
SAMD4B	NRH_OS1_UV - OB_UV	0.180494	0.142551	FALSE	FALSE	hit in none	Group I	1.26617
HNRNPU	NRH_OS1_UV - OB_UV	-0.159632	-0.203609	FALSE	FALSE	hit in none	Group I	0.784012
LARP4B	NRH_OS1_UV - OB_UV	-0.0998898	-0.167372	FALSE	FALSE	hit in none	Group I	0.596814
ERAL1	NRH_OS1_UV - OB_UV	-0.153629	0.497978	FALSE	FALSE	hit in none	Group I	-0.308505
RBM3	NRH_OS1_UV - OB_UV	0.154385	0.37564	FALSE	FALSE	hit in none	Group I	0.410991
TXLNA	NRH_OS1_UV - OB_UV	0.13916	0.0821584	FALSE	FALSE	hit in none	Group I	1.69381
METTL16	NRH_OS1_UV - OB_UV	-0.0862472	0.25242	FALSE	FALSE	hit in none	Group I	-0.341681
EIF4A2	NRH_OS1_UV - OB_UV	0.241088	0.265968	FALSE	FALSE	hit in none	Group I	0.906454
TARDBP	NRH_OS1_UV - OB_UV	-0.108975	0.174303	FALSE	FALSE	hit in none	Group I	-0.625203
HARS2	NRH_OS1_UV - OB_UV	0.149334	0.529775	FALSE	FALSE	hit in none	Group I	0.281882
FLNA	NRH_OS1_UV - OB_UV	0.0996361	-0.189513	FALSE	FALSE	hit in none	Group I	-0.525749
MTERF3	NRH_OS1_UV - OB_UV	-0.107498	0.229136	FALSE	FALSE	hit in none	Group I	-0.469144
EIF4H	NRH_OS1_UV - OB_UV	0.46532	-0.739422	FALSE	FALSE	hit in none	Group I	-0.629302
R3HDM1	NRH_OS1_UV - OB_UV	-0.20288	0.789972	FALSE	TRUE	hit in FP	Group I	-0.25682
PATL1	NRH_OS1_UV - OB_UV	0.192005	0.197027	FALSE	FALSE	hit in none	Group I	0.974509
SERBP1	NRH_OS1_UV - OB_UV	0.106664	0.0679225	FALSE	FALSE	hit in none	Group I	1.57038
RPL8	NRH_OS1_UV - OB_UV	0.210292	-0.356283	FALSE	FALSE	hit in none	Group I	-0.59024
APOBEC3B	NRH_OS1_UV - OB_UV	0.169048	0.605191	FALSE	TRUE	hit in FP	Group I	0.27933
MCAT	NRH_OS1_UV - OB_UV	0.095678	-0.210851	FALSE	FALSE	hit in none	Group I	-0.45377
YTHDF3	NRH_OS1_UV - OB_UV	-0.10717	0.312919	FALSE	FALSE	hit in none	Group I	-0.342485
PDIA4	NRH_OS1_UV - OB_UV	0.100179	0.831523	FALSE	TRUE	hit in FP	Group I	0.120476
RPL7	NRH_OS1_UV - OB_UV	0.137772	-0.420993	FALSE	FALSE	hit in none	Group I	-0.327254
MSN	NRH_OS1_UV - OB_UV	0.117579	-0.192402	FALSE	FALSE	hit in none	Group I	-0.611113
PUF60	NRH_OS1_UV - OB_UV	0.257941	0.591617	FALSE	TRUE	hit in FP	Group I	0.435994
NCBP2	NRH_OS1_UV - OB_UV	0.0846426	0.552621	FALSE	FALSE	hit in none	Group I	0.153166
RPL22	NRH_OS1_UV - OB_UV	-0.167863	-0.429738	FALSE	FALSE	hit in none	Group I	0.390618
EIF4A3	NRH_OS1_UV - OB_UV	0.083741	0.491337	FALSE	FALSE	hit in none	Group I	0.170435
PTBP1	NRH_OS1_UV - OB_UV	0.057886	-0.067797	FALSE	FALSE	hit in none	Group I	-0.853814
HSP90AA1	NRH_OS1_UV - OB_UV	-0.208987	-0.178512	FALSE	FALSE	hit in none	Group I	1.17071
SUGP1	NRH_OS1_UV - OB_UV	0.0489418	0.39609	FALSE	FALSE	hit in none	Group I	0.123562
TRUB2	NRH_OS1_UV - OB_UV	0.0849459	0.246075	FALSE	FALSE	hit in none	Group I	0.345203
ILF2	NRH_OS1_UV - OB_UV	-0.136644	0.540524	FALSE	FALSE	hit in none	Group I	-0.2528
RNMT	NRH_OS1_UV - OB_UV	0.168427	0.870845	FALSE	TRUE	hit in FP	Group I	0.193407
GRSF1	NRH_OS1_UV - OB_UV	0.0502626	0.837312	FALSE	TRUE	hit in FP	Group I	0.0600285
RPS14	NRH_OS1_UV - OB_UV	-0.107779	-0.468398	FALSE	FALSE	hit in none	Group I	0.230101
LSM14B	NRH_OS1_UV - OB_UV	0.0833689	0.0916406	FALSE	FALSE	hit in none	Group I	0.909738
SSBP1	NRH_OS1_UV - OB_UV	-0.0734738	0.204443	FALSE	FALSE	hit in none	Group I	-0.359385
C15orf52	NRH_OS1_UV - OB_UV	-0.0567444	-0.469238	FALSE	FALSE	hit in none	Group I	0.120929
HNRNPM	NRH_OS1_UV - OB_UV	-0.0433978	0.262727	FALSE	FALSE	hit in none	Group I	-0.165182
BYSL	NRH_OS1_UV - OB_UV	0.0970306	0.102857	FALSE	FALSE	hit in none	Group I	0.943353
LARP1	NRH_OS1_UV - OB_UV	-0.084773	-0.269505	FALSE	FALSE	hit in none	Group I	0.314551
EIF3I	NRH_OS1_UV - OB_UV	-0.0606243	0.0313225	FALSE	FALSE	hit in none	Group I	-1.93549
TOP3B	NRH_OS1_UV - OB_UV	-0.134435	0.133366	FALSE	FALSE	hit in none	Group I	-1.00801
TIA1	NRH_OS1_UV - OB_UV	-0.0776846	0.745019	FALSE	TRUE	hit in FP	Group I	-0.104272
DAZAP1	NRH_OS1_UV - OB_UV	0.0717945	0.0763047	FALSE	FALSE	hit in none	Group I	0.940892
MYH9	NRH_OS1_UV - OB_UV	-0.0928568	-0.455533	FALSE	FALSE	hit in none	Group I	0.203842
ZCCHC8	NRH_OS1_UV - OB_UV	0.104907	0.309036	FALSE	FALSE	hit in none	Group I	0.339465
PELO	NRH_OS1_UV - OB_UV	-0.101962	-0.299207	FALSE	FALSE	hit in none	Group I	0.340773
HSP90AB1	NRH_OS1_UV - OB_UV	-0.109652	-0.0552399	FALSE	FALSE	hit in none	Group I	1.98502
EIF3L	NRH_OS1_UV - OB_UV	-0.0440428	-0.126957	FALSE	FALSE	hit in none	Group I	0.346911
PABPC1	NRH_OS1_UV - OB_UV	-0.0320214	0.12151	FALSE	FALSE	hit in none	Group I	-0.26353
VCP	NRH_OS1_UV - OB_UV	-0.108823	0.0946151	FALSE	FALSE	hit in none	Group I	-1.15016
SAP18	NRH_OS1_UV - OB_UV	-0.0414361	0.497979	FALSE	FALSE	hit in none	Group I	-0.0832085
PRDX1	NRH_OS1_UV - OB_UV	-0.131313	0.17433	FALSE	FALSE	hit in none	Group I	-0.753246
YLPM1	NRH_OS1_UV - OB_UV	-0.0533266	0.422805	FALSE	FALSE	hit in none	Group I	-0.126126
DUS3L	NRH_OS1_UV - OB_UV	0.0942957	0.293087	FALSE	FALSE	hit in none	Group I	0.321732
SF3A3	NRH_OS1_UV - OB_UV	-0.0774659	0.539696	FALSE	FALSE	hit in none	Group I	-0.143536
FUBP1	NRH_OS1_UV - OB_UV	-0.03444	0.491496	FALSE	FALSE	hit in none	Group I	-0.0700717
RPS9	NRH_OS1_UV - OB_UV	-0.0568903	0.343672	FALSE	FALSE	hit in none	Group I	-0.165537
RPS7	NRH_OS1_UV - OB_UV	-0.0515819	-0.223901	FALSE	FALSE	hit in none	Group I	0.230378
MRPS7	NRH_OS1_UV - OB_UV	-0.0535194	0.0818309	FALSE	FALSE	hit in none	Group I	-0.654024
HN1L	NRH_OS1_UV - OB_UV	0.0419543	0.430975	FALSE	FALSE	hit in none	Group I	0.0973473
PA2G4	NRH_OS1_UV - OB_UV	0.0483375	-0.117658	FALSE	FALSE	hit in none	Group I	-0.410832
PPIE	NRH_OS1_UV - OB_UV	0.0388855	1.12212	FALSE	TRUE	hit in FP	Group I	0.0346537
PRPF6	NRH_OS1_UV - OB_UV	-0.0494839	0.0173733	FALSE	FALSE	hit in none	Group I	-2.84827
EEF1G	NRH_OS1_UV - OB_UV	0.0835046	0.23016	FALSE	FALSE	hit in none	Group I	0.362812
MRPL1	NRH_OS1_UV - OB_UV	0.0409543	0.0165341	FALSE	FALSE	hit in none	Group I	2.47697
G3BP1	NRH_OS1_UV - OB_UV	-0.0187863	-0.189555	FALSE	FALSE	hit in none	Group I	0.0991073
MRPL9	NRH_OS1_UV - OB_UV	-0.0520352	-0.100182	FALSE	FALSE	hit in none	Group I	0.519406
TFB2M	NRH_OS1_UV - OB_UV	0.0387825	0.160237	FALSE	FALSE	hit in none	Group I	0.242032
BZW2	NRH_OS1_UV - OB_UV	-0.0424489	0.0275456	FALSE	FALSE	hit in none	Group I	-1.54104
RPA1	NRH_OS1_UV - OB_UV	-0.05036	0.766574	FALSE	TRUE	hit in FP	Group I	-0.0656949
FARSB	NRH_OS1_UV - OB_UV	-0.038651	-0.180805	FALSE	FALSE	hit in none	Group I	0.213772
PURB	NRH_OS1_UV - OB_UV	-0.0973076	0.0627069	FALSE	FALSE	hit in none	Group I	-1.55178
ISY1	NRH_OS1_UV - OB_UV	-0.0333691	0.468942	FALSE	FALSE	hit in none	Group I	-0.0711583
XRCC6	NRH_OS1_UV - OB_UV	0.0880136	0.329275	FALSE	FALSE	hit in none	Group I	0.267295
CSTF1	NRH_OS1_UV - OB_UV	-0.0270289	0.457336	FALSE	FALSE	hit in none	Group I	-0.0591007
RPS15	NRH_OS1_UV - OB_UV	0.0331901	-0.180007	FALSE	FALSE	hit in none	Group I	-0.184383
AGO1	NRH_OS1_UV - OB_UV	-0.0251518	0.0586955	FALSE	FALSE	hit in none	Group I	-0.428513
HSPA9	NRH_OS1_UV - OB_UV	-0.0288097	0.0835023	FALSE	FALSE	hit in none	Group I	-0.345016
RPS11	NRH_OS1_UV - OB_UV	-0.125394	-0.978874	FALSE	FALSE	hit in none	Group I	0.1281
CCT7	NRH_OS1_UV - OB_UV	-0.0456682	-0.410857	FALSE	FALSE	hit in none	Group I	0.111154
PUS7	NRH_OS1_UV - OB_UV	-0.0297469	0.261937	FALSE	FALSE	hit in none	Group I	-0.113565
DYNC1H1	NRH_OS1_UV - OB_UV	-0.0282321	-0.0779997	FALSE	FALSE	hit in none	Group I	0.361951
GTPBP6	NRH_OS1_UV - OB_UV	-0.0220807	-0.53571	FALSE	FALSE	hit in none	Group I	0.0412176
RPSA	NRH_OS1_UV - OB_UV	-0.0996683	-0.598374	FALSE	TRUE	hit in FP	Group I	0.166565
DHX15	NRH_OS1_UV - OB_UV	0.0293236	0.637566	FALSE	TRUE	hit in FP	Group I	0.045993
HNRNPK	NRH_OS1_UV - OB_UV	-0.00829426	0.264067	FALSE	FALSE	hit in none	Group I	-0.0314097
CIRBP	NRH_OS1_UV - OB_UV	0.011074	0.215334	FALSE	FALSE	hit in none	Group I	0.051427
RPS4X	NRH_OS1_UV - OB_UV	-0.0317586	-0.265104	FALSE	FALSE	hit in none	Group I	0.119797
SNRPA	NRH_OS1_UV - OB_UV	0.0167545	0.243023	FALSE	FALSE	hit in none	Group I	0.0689418
YARS2	NRH_OS1_UV - OB_UV	0.0108814	0.455105	FALSE	FALSE	hit in none	Group I	0.0239097
NAA16	NRH_OS1_UV - OB_UV	-0.00959757	-0.213361	FALSE	FALSE	hit in none	Group I	0.0449828
RBM12	NRH_OS1_UV - OB_UV	0.00993591	0.570688	FALSE	FALSE	hit in none	Group I	0.0174104
ZNF598	NRH_OS1_UV - OB_UV	0.033439	0.104634	FALSE	FALSE	hit in none	Group I	0.319582
DHX29	NRH_OS1_UV - OB_UV	0.00520311	0.140306	FALSE	FALSE	hit in none	Group I	0.0370841
STRAP	NRH_OS1_UV - OB_UV	0.014905	0.0218125	FALSE	FALSE	hit in none	Group I	0.683325
SF1	NRH_OS1_UV - OB_UV	-0.0045952	0.0740866	FALSE	FALSE	hit in none	Group I	-0.0620248
SBDS	NRH_OS1_UV - OB_UV	0.00294048	-0.181926	FALSE	FALSE	hit in none	Group I	-0.016163
EIF3B	NRH_OS1_UV - OB_UV	0.0021916	-0.393365	FALSE	FALSE	hit in none	Group I	-0.00557142
RPS5	NRH_OS1_UV - OB_UV	-0.00142799	-0.135089	FALSE	FALSE	hit in none	Group I	0.0105708
MRPL45	NRH_OS1_UV - OB_UV	-0.0020888	-0.470532	FALSE	FALSE	hit in none	Group I	0.00443923
EIF3J	NRH_OS1_UV - OB_UV	-0.000825371	-0.326503	FALSE	FALSE	hit in none	Group I	0.00252791
