# Supplementary material for: Systematic analysis of RNA-binding proteins identifies targetable therapeutic vulnerabilities in osteosarcoma
Source: Nat Commun. 2024 Apr 1;15:2810. doi: 10.1038/s41467-024-47031-y (PMC10984982; doi:10.1038/s41467-024-47031-y)
Supplement: Supplementary file 9 — Supplementary Data 8 [file 41467_2024_47031_MOESM9_ESM.xlsx]

## Sheet: Contents
Supplementary Data 8. Intersection set of genes that are iCLIPseq targets of IGF2BP3 and are downregulated (FC ≤ 1.5) upon depletion of IGF2BP3 in RS4;11 cells (analyzed from datasets in Palanichamy et al.52 )
Related to Supplementary Figure 8.

## Sheet: IGF2BP3 targets_RS4;11
Genes (intersection set of iCLIPseq targets of IGF2BP3 and downregulated genes upon IGF2BP3 depletion
ABL1
ACIN1
ACO1
AFF1
AKAP12
AKNA
ANKRD11
ANKRD40
ARHGEF18
ARL6IP1
ATXN2L
BAZ2A
BCL2
BRD1
BRD2
BRI3BP
CANX
CAPZA1
CASC3
CBX5
CCRN4L
CDCA7L
CDK6
CHAF1A
CHD3
CKAP4
CNDP2
CREBBP
DCAF16
DCP2
DDX17
DEPDC5
DIAPH1
DIP2A
EBF1
EDEM1
EEF2K
EIF4G1
EXOC8
FAM20B
FAM60A
G3BP2
GCN1L1
GIGYF1
GOLGA2
GOLGA3
GRAMD4
HCFC1
HMG20A
HN1L
HNRNPM
HNRNPR
HNRNPUL1
HP1BP3
ICK
IKZF1
IL7R
IPO9
KHSRP
KIAA0355
KIAA0907
KIAA1467
KPNB1
LARP1
LCP1
LEF1
MAGT1
MAPKAPK2
MAT2A
MBNL1
MCM4
MEF2C
MKI67
MLLT6
MMS22L
MSI2
MTPN
MYB
MYC
MYH9
MYO18A
NCAPD2
NCOA6
NONO
NPLOC4
OGT
PAN3
PARP1
PAX5
PDPK1
PELI1
PGAM5
PHACTR4
PHF12
PIK3CD
PIK3R1
PKD1
PLEKHA7
POLR2A
POU2F1
PRKDC
PRRC2B
PRRC2C
PUM1
PUM2
QTRTD1
RCC2
RNF213
RUNDC1
RUNX1
SCMH1
SEPN1
SF3B3
SFPQ
SHROOM3
SLC30A6
SLC35E1
SLC38A1
SLC39A14
SMAD5
SMARCC1
SMC1A
SMYD4
SPTBN1
SRRM1
SRRM2
SRSF1
ST6GAL1
STK17B
STT3B
STX16
SYNRG
TAF15
TCF4
TGOLN2
THRAP3
TMPO
TNKS
TNPO2
TOR1AIP2
TPM3
TRIM44
UBAP2
UBASH3B
UBE2O
UGGT1
VHL
WEE1
YLPM1
ZC3HAV1L
ZEB2
ZFP36L1
ZNF862
ZYG11B
