# Supplementary material for: Systematic analysis of RNA-binding proteins identifies targetable therapeutic vulnerabilities in osteosarcoma
Source: Nat Commun. 2024 Apr 1;15:2810. doi: 10.1038/s41467-024-47031-y (PMC10984982; doi:10.1038/s41467-024-47031-y)
Supplement: Supplementary file 11 — Supplementary Data 10 [file 41467_2024_47031_MOESM11_ESM.xlsx]

## Sheet: Contents
Supplementary Data 10. Complete processed data of whole transcriptome analysis.

## Sheet: Metadata
Column names	Explanation
Gene_Id	Gene IDs
baseMean	Mean of normalised counts of replicates across the all the experimental conditions
Mean_Normalised_counts	Average DESeq2 normalised counts per experimental condition.
log2FoldChange	Log-ratio of gene expression between 2 experimental conditions
lfcSE	Standard error value of log2foldchange
stat	Wald statistic
pvalue	Wald test p-value to dtermine whether there is evidence to reject null hypothesis
padj	p-value adjusted for multiple test correction
weight	IHW(Independent Hypothesis Weighting) estimation of pvalues
Gene_name	Gene names
Biotype	Gene type
RNAseq_hit	abs(Log2FoldChange)>1 & padj < 0.05

## Sheet: OSKG vs OB
Gene_Id	baseMean	OB_mean_Normalised_counts	OSKG_mean_Normalised_counts	Gene_name	Biotype	log2FoldChange	lfcSE	stat	pvalue	padj	weight	significant
ENSG00000278704.1	46.791	0	0	ENSG00000278704	protein_coding	0	2.95996	0	1	0.966036	1.98562	FALSE
ENSG00000277400.1	19.7389	6.37447	56.5777	ENSG00000277400	protein_coding	3.18989	1.05873	3.01295	0.00258719	0.0079814	2.04654	TRUE
ENSG00000277428.1	0.0675296	0	0	Y_RNA	misc_RNA	0	5.39772	0	1	1	0	FALSE
ENSG00000276256.1	773.48	49.1291	502.034	ENSG00000276256	protein_coding	3.31744	0.295465	11.2279	2.97572e-29	1.79689e-27	1.52744	TRUE
ENSG00000277630.4	0.723606	0	0	ENSG00000277630	protein_coding	0	5.39772	0	1	1	0	FALSE
ENSG00000278384.1	97.3522	20.9385	22.118	ENSG00000278384	protein_coding	0.0680348	0.877799	0.0775061	0.938221	0.89761	2.08993	FALSE
ENSG00000273748.1	229.994	206.892	533.032	ENSG00000273748	protein_coding	1.35875	0.265856	5.11084	3.20735e-07	2.13939e-06	2.02784	TRUE
ENSG00000273730.1	0.711253	0	0	5_8S_rRNA	rRNA	0	5.39772	0	1	1	0	FALSE
ENSG00000278457.1	5.19563	0	3.07425	5S_rRNA	rRNA	3.50384	2.26226	1.54882	0.121425	0.219358	1.91328	FALSE
ENSG00000271254.7	1339.78	1046.21	1663.56	ENSG00000271254	protein_coding	0.664764	0.356994	1.86212	0.0625866	0.138093	1.75638	FALSE
ENSG00000275405.1	0.832775	0.643405	0	U1	snRNA	-2.27597	5.3886	-0.422368	0.672756	1	0	FALSE
ENSG00000275987.1	0.929245	0	0	U1	snRNA	0	5.39772	0	1	1	0	FALSE
ENSG00000277475.1	4.63308	0	1.469	ENSG00000277475	protein_coding	2.454	2.6533	0.924886	0.355025	0.397511	2.57908	FALSE
ENSG00000276345.1	6.43529	4.03518	4.10788	ENSG00000276345	protein_coding	0.0724032	1.66192	0.043566	0.96525	0.953277	1.95516	FALSE
ENSG00000277856.1	0.316389	0	0	ENSG00000277856	protein_coding	0	5.39772	0	1	1	0	FALSE
ENSG00000275063.1	2.35545	0	0	ENSG00000275063	protein_coding	0	5.39772	0	1	1	0	FALSE
ENSG00000278673.1	0.296901	0	0	ENSG00000278673	pseudogene	0	5.39772	0	1	1	0	FALSE
ENSG00000274792.1	0.52057	0	0	ENSG00000274792	protein_coding	0	5.39772	0	1	1	0	FALSE
ENSG00000275869.1	0.966973	0	0	ENSG00000275869	protein_coding	0	5.39772	0	1	1	0	FALSE
ENSG00000273554.4	2.35122	0	0	ENSG00000273554	protein_coding	0	4.44767	0	1	1	0	FALSE
ENSG00000276700.1	4.66716	3.21703	0.87075	RNA5-8SN4	rRNA	-1.97862	2.18883	-0.903959	0.366017	0.4067	2.57908	FALSE
ENSG00000275757.1	0.61215	0	0	5_8S_rRNA	rRNA	0	5.39772	0	1	1	0	FALSE
ENSG00000278817.1	18.3623	17.3124	9.33238	ENSG00000278817	protein_coding	-0.909663	1.17903	-0.771537	0.440389	0.570072	1.94664	FALSE
ENSG00000277196.4	3.29457	0	1.469	ENSG00000277196	protein_coding	2.44619	3.10248	0.788463	0.430426	1	0	FALSE
ENSG00000290825.1	0.403797	0	0.87075	DDX11L2	lncRNA	1.66771	5.29322	0.315066	0.752712	1	0	FALSE
ENSG00000227232.5	145.596	102.907	125.278	WASH7P	unprocessed	0.268122	0.353841	0.757747	0.448602	0.605377	1.81526	FALSE
ENSG00000278267.1	7.9667	8.12994	2.17688	MIR6859-1	miRNA	-1.9519	1.7084	-1.14253	0.253233	0.386412	1.91328	FALSE
ENSG00000238009.6	1.03299	1.28681	1.30613	ENSG00000238009	lncRNA	-0.00545211	5.17729	-0.00105308	0.99916	1	0	FALSE
ENSG00000233750.3	0.299977	0	0	CICP27	processed	0	5.39772	0	1	1	0	FALSE
ENSG00000268903.1	1.92795	2.54383	7.86338	ENSG00000268903	processed	1.63865	4.02388	0.407232	0.683837	1	0	FALSE
ENSG00000269981.1	1.133	3.39178	0.734501	ENSG00000269981	processed	-2.18954	4.52052	-0.484356	0.628133	1	0	FALSE
ENSG00000239906.1	0.158767	0	0	ENSG00000239906	lncRNA	0	5.39772	0	1	1	0	FALSE
ENSG00000241860.7	9.6176	3.86043	16.4613	ENSG00000241860	lncRNA	2.0129	1.31435	1.53148	0.125651	0.200618	2.2105	FALSE
ENSG00000279928.2	11.1179	0	10.6651	DDX11L17	unprocessed	5.29151	1.83257	2.88748	0.00388344	0.0120776	1.90326	TRUE
ENSG00000279457.4	190.969	133.522	323.156	WASH9P	unprocessed	1.26838	0.336809	3.76589	0.000165958	0.000689837	2.02784	TRUE
ENSG00000273874.1	1.06052	0.643405	0.36725	MIR6859-2	miRNA	-0.869233	5.30564	-0.163832	0.869864	1	0	FALSE
ENSG00000228463.10	64.5089	19.6219	70.6694	ENSG00000228463	transcribed_processed	1.8421	0.581033	3.17039	0.00152235	0.00514417	1.97103	TRUE
ENSG00000286448.1	0.452202	0	1.60525	ENSG00000286448	lncRNA	2.55773	5.25114	0.487081	0.626201	1	0	FALSE
ENSG00000236679.2	3.0316	5.55632	0	RPL23AP24	processed	-5.25181	2.66387	-1.9715	0.0486666	1	0	FALSE
ENSG00000290385.1	11.1942	1.69589	3.483	ENSG00000290385	lncRNA	1.10584	1.89731	0.582849	0.559995	0.686764	1.88303	FALSE
ENSG00000233653.3	0.05565	0	0	CICP7	processed	0	5.39772	0	1	1	0	FALSE
ENSG00000250575.1	0.522028	0	2.2035	ENSG00000250575	unprocessed	3.01776	5.2376	0.576171	0.564499	1	0	FALSE
ENSG00000230021.10	13.6403	5.76086	10.4608	ENSG00000230021	transcribed_processed	0.853511	1.21135	0.704598	0.481061	0.615043	1.90326	FALSE
ENSG00000225972.1	18.7713	35.7924	4.54325	MTND1P23	unprocessed	-2.95207	0.924213	-3.19415	0.00140245	0.00463184	2.04654	TRUE
ENSG00000225630.1	1079.45	774.664	730.524	MTND2P28	unprocessed	-0.0907428	0.391296	-0.231903	0.816613	0.919322	1.74778	FALSE
ENSG00000237973.1	464.872	996.009	169.673	MTCO1P12	unprocessed	-2.55463	0.348936	-7.32119	2.45779e-13	3.98761e-12	1.75421	TRUE
ENSG00000229344.1	73.245	133.024	16.9765	MTCO2P12	unprocessed	-2.96446	0.652448	-4.54359	5.53036e-06	2.9332e-05	2.08993	TRUE
ENSG00000240409.1	1.22686	1.28681	0.734501	MTATP8P1	unprocessed	-0.836412	2.83108	-0.29544	0.767658	1	0	FALSE
ENSG00000248527.1	5037.18	9196.03	1515.95	MTATP6P1	unprocessed	-2.60488	0.198352	-13.1326	2.14079e-39	2.88256e-37	1.11341	TRUE
ENSG00000198744.5	71.3898	140.217	12.6643	MTCO3P12	unprocessed	-3.45506	0.604655	-5.7141	1.10284e-08	8.29149e-08	2.19604	TRUE
ENSG00000229376.3	2.81481	0	4.9105	CICP3	processed	4.17638	2.55639	1.63371	0.102321	1	0	FALSE
ENSG00000291215.1	141.592	47.1691	132.892	ENSG00000291215	lncRNA	1.48276	0.509844	2.90826	0.00363444	0.0118904	1.81526	TRUE
ENSG00000223181.1	0.23815	0	0	RNU6-1199P	snRNA	0	5.39772	0	1	1	0	FALSE
ENSG00000237491.10	49.0166	52.9598	42.619	LINC01409	lncRNA	-0.32312	0.607943	-0.531497	0.595074	0.645178	2.19604	FALSE
ENSG00000290784.1	4.43336	5.08766	4.74763	ENSG00000290784	lncRNA	-0.0654405	1.79673	-0.0364221	0.970946	0.97032	1.91328	FALSE
ENSG00000177757.2	84.142	190.156	213.256	FAM87B	lncRNA	0.165739	0.518184	0.319846	0.749085	0.806135	1.97103	FALSE
ENSG00000225880.6	57.7555	59.8585	46.1169	LINC00115	lncRNA	-0.375555	0.503921	-0.745267	0.45611	0.575499	1.98562	FALSE
ENSG00000228794.12	1456.8	1206.46	2126.84	LINC01128	lncRNA	0.813442	0.242423	3.35547	0.000792301	0.00334186	1.66315	FALSE
ENSG00000288531.1	0.384563	0	0	ENSG00000288531	lncRNA	0	5.39772	0	1	1	0	FALSE
ENSG00000230368.2	0.210402	0	0.435375	FAM41C	lncRNA	0.647134	5.38405	0.120195	0.904329	1	0	FALSE
ENSG00000234711.1	0.204488	0	0	TUBB8P11	unprocessed	0	5.39772	0	1	1	0	FALSE
ENSG00000272438.1	44.298	6.78355	2.63888	ENSG00000272438	lncRNA	-1.23171	1.06276	-1.15898	0.246466	0.373821	1.94664	FALSE
ENSG00000230699.2	147.129	10.7036	0	ENSG00000230699	lncRNA	-6.26302	1.56117	-4.01175	6.027e-05	0.000266318	2.08993	TRUE
ENSG00000241180.1	2.36911	0	0	ENSG00000241180	lncRNA	0	3.20129	0	1	1	0	FALSE
ENSG00000223764.2	562.269	219.5	1.469	LINC02593	lncRNA	-7.12565	0.785751	-9.06858	1.20578e-19	3.91005e-18	1.52744	TRUE
ENSG00000187634.13	2493.07	794.99	4.08125	SAMD11	protein_coding	-7.63934	0.540371	-14.1372	2.23934e-45	2.48837e-43	1.81711	TRUE
ENSG00000188976.11	20768.1	6631.65	9565.75	NOC2L	protein_coding	0.523993	0.19984	2.62206	0.00873995	0.0307984	1.45813	FALSE
ENSG00000187961.15	1438.69	730.342	627.401	KLHL17	protein_coding	-0.225705	0.213727	-1.05604	0.290949	0.475215	1.66315	FALSE
ENSG00000187583.11	388.168	229.71	362.65	PLEKHN1	protein_coding	0.645423	0.335445	1.92408	0.0543442	0.10905	2.02784	FALSE
ENSG00000187642.10	8.30855	1.69589	3.2105	PERM1	protein_coding	1.0321	1.64891	0.625927	0.531363	0.593912	2.2105	FALSE
ENSG00000272512.1	38.5649	5.08766	3.07425	ENSG00000272512	lncRNA	-0.617477	1.17353	-0.526169	0.598771	0.702192	1.94664	FALSE
ENSG00000188290.11	1100.37	34.6505	32.9758	HES4	protein_coding	-0.0419205	0.487327	-0.0860212	0.93145	0.995781	1.75638	FALSE
ENSG00000187608.10	3745.23	1732.43	1173.71	ISG15	protein_coding	-0.565855	0.434982	-1.30087	0.193303	0.359105	1.60916	FALSE
ENSG00000231702.2	0.532067	0	0	ENSG00000231702	processed	0	5.39772	0	1	1	0	FALSE
ENSG00000224969.1	9.33998	2.33929	11.7669	ENSG00000224969	lncRNA	2.3839	1.28751	1.85156	0.0640895	0.118777	2.15764	FALSE
ENSG00000188157.15	20440.2	3384.01	1133.88	AGRN	protein_coding	-1.58164	0.264109	-5.98857	2.11692e-09	2.56042e-08	1.46836	TRUE
ENSG00000291156.1	131.616	2.57362	2.04063	ENSG00000291156	lncRNA	-0.536989	1.03254	-0.520065	0.603018	0.748738	1.77921	FALSE
ENSG00000273443.1	9.01397	0	0.734501	ENSG00000273443	lncRNA	1.50674	2.08301	0.723349	0.469465	0.561427	2.12215	FALSE
ENSG00000217801.13	10.9868	0	0	ENSG00000217801	transcribed_unprocessed	0	2.27773	0	1	0.974911	1.94664	FALSE
ENSG00000237330.3	16.169	0	0.734501	RNF223	protein_coding	1.49192	2.27656	0.655338	0.51225	0.657252	1.83935	FALSE
ENSG00000131591.18	1758.84	742.712	1146.78	C1orf159	protein_coding	0.619898	0.216554	2.86255	0.00420245	0.0135974	1.8004	FALSE
ENSG00000285812.1	44.9448	12.1651	13.6031	ENSG00000285812	lncRNA	0.152265	0.714508	0.213105	0.831245	0.860628	1.97103	FALSE
ENSG00000272141.1	0.253112	0	0	ENSG00000272141	lncRNA	0	5.39772	0	1	1	0	FALSE
ENSG00000205231.1	0.111646	0.643405	0	TTLL10-AS1	lncRNA	-2.2759	5.38861	-0.422355	0.672766	1	0	FALSE
ENSG00000162571.14	0.14121	0	0	TTLL10	protein_coding	0	5.39772	0	1	1	0	FALSE
ENSG00000186891.14	22.0012	3.86043	0	TNFRSF18	protein_coding	-4.79776	1.88342	-2.54736	0.0108541	0.0295501	1.90326	TRUE
ENSG00000186827.12	20.5366	13.6267	6.28475	TNFRSF4	protein_coding	-1.09643	0.827177	-1.32551	0.185002	0.313575	1.83935	FALSE
ENSG00000078808.20	27859.4	28007.8	12519.7	SDF4	protein_coding	-1.16589	0.179275	-6.50337	7.85424e-11	1.1458e-09	1.4653	TRUE
ENSG00000176022.7	5095.37	3784.21	4175.04	B3GALT6	protein_coding	0.137557	0.208523	0.659673	0.509464	0.692934	1.68951	FALSE
ENSG00000184163.3	59.1268	118.025	10.911	C1QTNF12	protein_coding	-3.46907	0.602778	-5.75514	8.65709e-09	6.59858e-08	2.19604	TRUE
ENSG00000260179.1	12.1594	8.30469	4.81575	ENSG00000260179	lncRNA	-0.777629	1.00558	-0.773311	0.439338	0.582097	1.88303	FALSE
ENSG00000160087.21	8805.97	4068.28	6818.01	UBE2J2	protein_coding	0.74045	0.245881	3.01141	0.00260034	0.0107165	1.4653	FALSE
ENSG00000230415.1	17.6215	16.2599	18.1198	LINC01786	lncRNA	0.128271	0.894827	0.143347	0.886016	0.904074	1.94664	FALSE
ENSG00000162572.21	123.863	71.0605	166.753	SCNN1D	protein_coding	1.21972	0.411095	2.967	0.00300717	0.010273	1.77921	TRUE
ENSG00000131584.19	4015.01	4251.02	2279.05	ACAP3	protein_coding	-0.904284	0.178851	-5.05607	4.2798e-07	3.49393e-06	1.60223	FALSE
ENSG00000169972.12	1949.09	1188.19	1065.33	PUSL1	protein_coding	-0.162352	0.264128	-0.614673	0.53877	0.691586	1.79158	FALSE
ENSG00000127054.22	9834.69	5358.68	6145.79	INTS11	protein_coding	0.193054	0.183598	1.0515	0.293028	0.516096	1.4909	FALSE
ENSG00000240731.1	160.356	85.9482	97.3753	ENSG00000240731	lncRNA	0.157678	0.420709	0.374791	0.707816	0.817694	1.81388	FALSE
ENSG00000224051.7	4120.09	2411.82	3582.43	CPTP	protein_coding	0.566161	0.211586	2.6758	0.00745514	0.0248	1.60916	FALSE
ENSG00000169962.5	39.6905	59.0146	18.801	TAS1R3	protein_coding	-1.66995	0.735805	-2.26955	0.0232348	0.0550033	1.97103	FALSE
ENSG00000107404.21	11946.6	9099.36	8799.98	DVL1	protein_coding	-0.0529899	0.213292	-0.248439	0.803795	1	1.46836	FALSE
ENSG00000162576.17	19810.7	45443.6	14285.3	MXRA8	protein_coding	-1.67393	0.195699	-8.55359	1.19314e-17	3.42654e-16	1.46836	TRUE
ENSG00000175756.14	9617.46	8539.27	9147.99	AURKAIP1	protein_coding	0.0950917	0.348654	0.272739	0.785054	1	1.46948	FALSE
ENSG00000223663.2	0.0762948	0	0	NDUFB4P8	processed	0	5.39772	0	1	1	0	FALSE
ENSG00000221978.13	5743.95	5601.38	5320.81	CCNL2	protein_coding	-0.0789898	0.239897	-0.329266	0.741954	0.858469	1.76727	FALSE
ENSG00000224870.9	1486.48	1040.48	1870.06	MRPL20-AS1	lncRNA	0.84081	0.207439	4.05329	5.05021e-05	0.000278718	1.66644	FALSE
ENSG00000242485.6	4825.59	4441.14	3906.54	MRPL20	protein_coding	-0.189502	0.317852	-0.596195	0.551045	0.954775	1.11341	FALSE
ENSG00000272455.1	483.913	212.334	246.853	MRPL20-DT	lncRNA	0.206404	0.254881	0.809805	0.418052	0.65531	1.5081	FALSE
ENSG00000235098.9	32.804	144.427	20.6373	ANKRD65	protein_coding	-2.81346	0.644467	-4.36556	1.26796e-05	6.71552e-05	1.97103	TRUE
ENSG00000225905.1	0.763083	4.03518	0	ANKRD65-AS1	lncRNA	-4.7774	5.23835	-0.912005	0.361766	1	0	FALSE
ENSG00000205116.4	3.74148	3.39178	2.61225	TMEM88B	protein_coding	-0.365262	2.63793	-0.138466	0.889872	1	1.48015	FALSE
ENSG00000225285.1	7.83563	1.69589	0	LINC01770	lncRNA	-3.45007	2.44134	-1.41318	0.157602	0.247712	2.12215	FALSE
ENSG00000179403.12	442.792	762.967	8.29875	VWA1	protein_coding	-6.55943	0.492095	-13.3296	1.55698e-40	1.44152e-38	1.75421	TRUE
ENSG00000215915.10	29.8201	37.7822	4.10788	ATAD3C	protein_coding	-3.17118	0.886412	-3.57755	0.000346832	0.00116289	2.37594	TRUE
ENSG00000160072.20	5883.89	2514.73	2501.1	ATAD3B	protein_coding	-0.0126921	0.311411	-0.0407568	0.96749	1	1.10611	FALSE
ENSG00000290916.1	1.43736	0	1.16988	ENSG00000290916	lncRNA	2.10338	4.85866	0.432914	0.665078	1	0	FALSE
ENSG00000197785.14	7995.88	4882.95	7321.63	ATAD3A	protein_coding	0.579972	0.274737	2.11101	0.0347718	0.123952	1.11341	FALSE
ENSG00000205090.9	67.9008	147.644	118.966	TMEM240	protein_coding	-0.314651	0.531982	-0.591469	0.554206	0.667639	1.94664	FALSE
ENSG00000160075.12	10735.7	8529.1	9692.8	SSU72	protein_coding	0.180222	0.198178	0.909399	0.36314	0.606621	1.4653	FALSE
ENSG00000215014.5	99.1244	44.4506	76.0067	ENSG00000215014	lncRNA	0.748597	0.522074	1.43389	0.151604	0.276039	1.77921	FALSE
ENSG00000228594.4	535.517	529.745	749.486	FNDC10	protein_coding	0.499852	0.272637	1.8334	0.0667437	0.163146	1.52528	FALSE
ENSG00000286989.1	12.4234	5.9654	14.4888	ENSG00000286989	lncRNA	1.28016	1.02933	1.24369	0.213614	0.35582	1.80022	FALSE
ENSG00000272106.1	239.287	259.703	160.522	ENSG00000272106	lncRNA	-0.697218	0.239964	-2.90551	0.00366654	0.0110397	1.99514	FALSE
ENSG00000197530.13	2515.6	3512.03	2541.99	MIB2	protein_coding	-0.470398	0.200634	-2.34456	0.0190496	0.0497552	1.81711	FALSE
ENSG00000189409.14	5.90352	5.14724	13.0049	MMP23B	protein_coding	1.30854	2.13864	0.611856	0.540633	0.653747	1.95665	FALSE
ENSG00000248333.9	4473.86	3584.25	4622.31	CDK11B	protein_coding	0.362194	0.163486	2.21545	0.0267295	0.074582	1.57379	FALSE
ENSG00000272004.1	3.31078	1.69589	3.714	ENSG00000272004	lncRNA	1.19857	2.07459	0.577741	0.563439	1	0	FALSE
ENSG00000189339.12	4083.94	4467.58	6140.91	SLC35E2B	protein_coding	0.454877	0.300788	1.51228	0.130462	0.270249	1.57379	FALSE
ENSG00000269737.2	47.6191	35.7328	50.6187	ENSG00000269737	transcribed_processed	0.510942	0.760399	0.671939	0.501623	0.573432	2.19604	FALSE
ENSG00000215914.4	2.63872	0.847944	1.10175	MMP23A	unprocessed	0.512222	2.92062	0.175381	0.86078	1	0	FALSE
ENSG00000008128.23	112.401	81.7045	71.6647	CDK11A	protein_coding	-0.199605	0.360798	-0.553232	0.580104	0.719819	1.81526	FALSE
ENSG00000268575.1	76.463	57.3147	96.7919	ENSG00000268575	lncRNA	0.755774	0.474973	1.59119	0.111566	0.183847	2.19604	FALSE
ENSG00000227775.3	287.153	147.29	219.179	ENSG00000227775	transcribed_processed	0.576035	0.438766	1.31285	0.189233	0.296124	2.02784	FALSE
ENSG00000290854.1	132.994	45.9975	200.354	ENSG00000290854	lncRNA	2.13456	0.394964	5.40444	6.50111e-08	4.63871e-07	2.08993	TRUE
ENSG00000008130.15	5312.25	4758.03	4169.45	NADK	protein_coding	-0.194707	0.177226	-1.09864	0.271927	0.497271	1.45813	FALSE
ENSG00000078369.19	37114.2	34069.9	40105.2	GNB1	protein_coding	0.23084	0.158273	1.45849	0.144706	0.308534	1.46948	FALSE
ENSG00000231050.3	28.6133	21.2582	45.723	GNB1-DT	lncRNA	1.1193	0.847013	1.32147	0.186344	0.299077	1.97103	FALSE
ENSG00000169885.10	5.51853	13.2772	0	CALML6	protein_coding	-6.51387	2.1302	-3.05786	0.0022292	0.00607062	2.40512	TRUE
ENSG00000178821.13	85.434	3.39178	0	TMEM52	protein_coding	-4.36492	1.68879	-2.58464	0.00974797	0.0280966	1.81388	TRUE
ENSG00000142609.20	2.70489	0	1.9725	CFAP74	protein_coding	2.85713	2.82646	1.01085	0.312087	1	0	FALSE
ENSG00000233542.2	1.52766	0	0	ENSG00000233542	lncRNA	0	4.56934	0	1	1	0	FALSE
ENSG00000187730.9	4.41641	0	0	GABRD	protein_coding	0	3.07704	0	1	1	0.812572	FALSE
ENSG00000226969.1	1.26718	0	0	PRKCZ-DT	lncRNA	0	5.39772	0	1	1	0	FALSE
ENSG00000067606.17	476.762	2.33929	3.945	PRKCZ	protein_coding	0.849227	0.984322	0.862753	0.388273	0.617665	1.52744	FALSE
ENSG00000271806.1	1.46207	0	0	ENSG00000271806	lncRNA	0	4.65656	0	1	1	0	FALSE
ENSG00000182873.5	93.3805	30.8199	55.8165	PRKCZ-AS1	lncRNA	0.888347	0.514059	1.7281	0.08397	0.152475	2.08993	FALSE
ENSG00000162585.17	4354.34	3493.85	4815.54	FAAP20	protein_coding	0.458771	0.267342	1.71604	0.086154	0.190931	1.61234	FALSE
ENSG00000234396.3	0.111646	0.643405	0	ENSG00000234396	lncRNA	-2.2759	5.38861	-0.422355	0.672766	1	0	FALSE
ENSG00000157933.11	7517.34	9618.63	8578.65	SKI	protein_coding	-0.169292	0.233236	-0.725839	0.467938	0.655022	1.68951	FALSE
ENSG00000287356.1	44.816	60.911	32.6766	ENSG00000287356	lncRNA	-0.899895	0.627626	-1.43381	0.151627	0.253126	1.98562	FALSE
ENSG00000116151.14	530.227	354.012	507.259	MORN1	protein_coding	0.513346	0.268624	1.91102	0.0560021	0.142613	1.5081	FALSE
ENSG00000272161.1	0.355178	0	0	ENSG00000272161	lncRNA	0	5.39772	0	1	1	0	FALSE
ENSG00000269896.2	87.7172	31.084	67.61	ENSG00000269896	transcribed_processed	1.13216	0.545994	2.07358	0.038118	0.0890952	1.81388	FALSE
ENSG00000272420.1	7.4516	6.37447	4.10788	ENSG00000272420	lncRNA	-0.589445	1.40459	-0.419656	0.674736	0.709766	2.15764	FALSE
ENSG00000157916.20	9359.69	11531.3	7806.3	RER1	protein_coding	-0.56734	0.211473	-2.68281	0.0073007	0.0265107	1.45813	FALSE
ENSG00000157911.11	1795.49	1476.84	1777.65	PEX10	protein_coding	0.262647	0.185053	1.4193	0.155811	0.280383	1.79158	FALSE
ENSG00000149527.18	80.6028	161.602	12.842	PLCH2	protein_coding	-3.66815	0.558076	-6.57284	4.93637e-11	5.64969e-10	1.94664	TRUE
ENSG00000224387.1	0.0762948	0	0	ENSG00000224387	lncRNA	0	5.39772	0	1	1	0	FALSE
ENSG00000229393.1	0.454121	0.643405	0	ENSG00000229393	lncRNA	-2.27596	5.3886	-0.422365	0.672759	1	0	FALSE
ENSG00000157881.16	2077.17	2029.16	1734.29	PANK4	protein_coding	-0.231994	0.184476	-1.25759	0.208542	0.370419	1.66644	FALSE
ENSG00000197921.6	0.882239	5.08766	0	HES5	protein_coding	-5.11087	5.23075	-0.977082	0.328529	1	0	FALSE
ENSG00000272449.3	34.8684	0	11.1005	ENSG00000272449	lncRNA	5.34891	1.72968	3.09243	0.00198528	0.00620268	2.08993	TRUE
ENSG00000238164.6	16.3398	33.8324	0	TNFRSF14-AS1	lncRNA	-7.84332	1.74787	-4.48737	7.21094e-06	4.23764e-05	1.83935	TRUE
ENSG00000157873.18	554.993	1961.92	168.59	TNFRSF14	protein_coding	-3.54414	0.430995	-8.22314	1.98236e-16	4.32218e-15	1.75421	TRUE
ENSG00000225931.3	0.44112	2.54383	0	ENSG00000225931	TEC	-4.10641	5.26007	-0.780675	0.434994	1	0	FALSE
ENSG00000228037.1	1.31802	4.26951	0	ENSG00000228037	lncRNA	-4.86672	3.32384	-1.46419	0.143143	1	0	FALSE
ENSG00000289610.2	0.182844	0	0	ENSG00000289610	lncRNA	0	5.39772	0	1	1	0	FALSE
ENSG00000157870.17	2577.05	2404.5	1770.06	PRXL2B	protein_coding	-0.446688	0.229003	-1.95058	0.0511068	0.149171	1.30636	FALSE
ENSG00000142606.16	1.98592	2.54383	0	MMEL1	protein_coding	-4.0954	3.66682	-1.11688	0.264045	1	0	FALSE
ENSG00000237058.1	0.568346	1.69589	0	MMEL1-AS1	lncRNA	-3.51715	5.28938	-0.664946	0.506085	1	0	FALSE
ENSG00000215912.13	17.3572	27.019	3.34675	TTC34	protein_coding	-3.03326	1.1092	-2.73463	0.006245	0.0183328	1.90326	TRUE
ENSG00000233234.1	0.111646	0.643405	0	ENSG00000233234	lncRNA	-2.2759	5.38861	-0.422355	0.672766	1	0	FALSE
ENSG00000287396.1	0.30162	0	0.36725	ENSG00000287396	lncRNA	0.517049	5.392	0.095892	0.923606	1	0	FALSE
ENSG00000284745.1	0.12694	0	0.734501	ENSG00000284745	lncRNA	1.43944	5.30881	0.271143	0.786281	1	0	FALSE
ENSG00000169717.7	0.588159	3.39178	0	ACTRT2	protein_coding	-4.52366	5.24541	-0.862403	0.388466	1	0	FALSE
ENSG00000177133.14	80.8355	318.398	0	PRDM16-DT	lncRNA	-11.0851	1.55094	-7.14736	8.8461e-13	1.20521e-11	1.98562	TRUE
ENSG00000142611.17	275.607	787.021	2.938	PRDM16	protein_coding	-7.98152	0.664849	-12.005	3.34455e-33	2.02002e-31	2.0223	TRUE
ENSG00000226286.1	2.2432	9.41675	0	ENSG00000226286	lncRNA	-6.0108	2.99161	-2.00922	0.0445138	1	0	FALSE
ENSG00000279839.1	0.364501	1.28681	0	ENSG00000279839	TEC	-3.15065	5.31451	-0.592839	0.553289	1	0	FALSE
ENSG00000272235.1	28.7328	79.1309	0	ENSG00000272235	lncRNA	-9.07625	1.67606	-5.41524	6.12081e-08	4.68416e-07	1.94664	TRUE
ENSG00000287828.1	43.751	127.267	3.4415	ENSG00000287828	lncRNA	-5.18966	0.94202	-5.50908	3.60719e-08	2.7984e-07	1.98562	TRUE
ENSG00000286518.1	215.601	1184.31	0	ENSG00000286518	lncRNA	-12.98	1.54804	-8.3848	5.08099e-17	1.02845e-15	1.99514	TRUE
ENSG00000130762.15	87.1988	13.2474	0	ARHGEF16	protein_coding	-6.53338	1.55264	-4.20792	2.57732e-05	0.0001402	1.8103	TRUE
ENSG00000272088.1	1.247	5.73107	0	ENSG00000272088	lncRNA	-5.28427	5.22744	-1.01087	0.312077	1	0	FALSE
ENSG00000162591.17	2858.88	9029.3	18.1049	MEGF6	protein_coding	-8.93983	0.474754	-18.8304	4.25197e-79	1.74818e-76	1.81711	TRUE
ENSG00000238260.3	18.895	26.8443	5.82275	ENSG00000238260	lncRNA	-2.22112	1.02502	-2.16689	0.030243	0.0732437	1.81979	FALSE
ENSG00000158109.15	3819.09	6580.18	3650.13	TPRG1L	protein_coding	-0.85458	0.191492	-4.46275	8.0916e-06	5.33462e-05	1.61234	FALSE
ENSG00000116213.16	1630.44	977.66	1229.07	WRAP73	protein_coding	0.326748	0.192419	1.69811	0.0894877	0.180741	1.8004	FALSE
ENSG00000078900.15	41.504	1.28681	0.36725	TP73	protein_coding	-1.85259	1.88142	-0.984674	0.324784	0.39543	2.37594	FALSE
ENSG00000227589.1	0.14121	0	0	TP73-AS3	lncRNA	0	5.39772	0	1	1	0	FALSE
ENSG00000227372.12	1459.31	1467.37	200.505	TP73-AS1	transcribed_unitary	-2.87697	0.19012	-15.1324	9.89919e-52	1.51025e-49	1.79158	TRUE
ENSG00000162592.10	3.13386	1.28681	0	CCDC27	protein_coding	-3.19669	2.82884	-1.13004	0.25846	1	0	FALSE
ENSG00000235169.11	11.3369	0	0	SMIM1	protein_coding	0	2.29602	0	1	1	1.84171	FALSE
ENSG00000130764.10	5026.86	3438.39	4024.52	LRRC47	protein_coding	0.222467	0.20573	1.08136	0.279539	0.615043	1.10611	FALSE
ENSG00000266075.2	2.54166	0.643405	1.9725	RN7SL574P	misc_RNA	1.45202	2.38614	0.608521	0.542842	1	0	FALSE
ENSG00000272153.1	39.0084	32.7799	20.039	ENSG00000272153	lncRNA	-0.708267	0.631823	-1.12099	0.262292	0.371291	2.08993	FALSE
ENSG00000116198.14	3257.64	3065.08	2385.27	CEP104	protein_coding	-0.365254	0.181637	-2.0109	0.0443365	0.107115	1.68951	FALSE
ENSG00000169598.17	621.627	311.692	292.247	DFFB	protein_coding	-0.0936018	0.27027	-0.346327	0.729097	0.940311	1.5081	FALSE
ENSG00000198912.12	1929.14	1473.89	1845.19	C1orf174	protein_coding	0.319554	0.192595	1.6592	0.0970749	0.204675	1.66644	FALSE
ENSG00000236423.8	58.3737	31.5825	21.3569	LINC01134	lncRNA	-0.56796	0.566476	-1.00262	0.316045	0.445193	1.97103	FALSE
ENSG00000233304.7	15.1338	0	0.734501	LINC01346	lncRNA	1.49213	2.27371	0.656254	0.511661	0.656297	1.84171	FALSE
ENSG00000226374.3	25.1924	0	0	LINC01345	lncRNA	0	5.39772	0	1	0.85945	2.37594	FALSE
ENSG00000284668.2	357.549	0	0.36725	LINC02780	lncRNA	0.549014	2.04395	0.268604	0.788234	0.817131	2.0223	FALSE
ENSG00000284703.1	50.8925	0	0	ENSG00000284703	lncRNA	0	2.152	0	1	0.974911	1.94664	FALSE
ENSG00000235054.4	2.30412	0	0	LINC01777	lncRNA	0	4.84056	0	1	1	0	FALSE
ENSG00000284694.1	0.158767	0	0	ENSG00000284694	lncRNA	0	5.39772	0	1	1	0	FALSE
ENSG00000232596.3	0.317349	0	1.83625	LINC01646	lncRNA	2.75546	5.2448	0.52537	0.599326	1	0	FALSE
ENSG00000196581.11	998.832	403.286	3903.63	AJAP1	protein_coding	3.26995	0.302969	10.793	3.71396e-27	1.74659e-25	1.74575	TRUE
ENSG00000287586.1	8.8458	1.93022	42.3496	ENSG00000287586	lncRNA	4.38962	2.03354	2.15861	0.0308803	0.0714488	1.91328	FALSE
ENSG00000231510.1	0.0632779	0	0	LINC02782	lncRNA	0	5.39772	0	1	1	0	FALSE
ENSG00000284666.1	0.0632779	0	0	ENSG00000284666	lncRNA	0	5.39772	0	1	1	0	FALSE
ENSG00000264101.1	0.214155	0	1.238	MIR4689	miRNA	2.18116	5.2659	0.414204	0.678724	1	0	FALSE
ENSG00000131697.18	1769.8	1107.44	1567.8	NPHP4	protein_coding	0.497113	0.222543	2.23378	0.0254976	0.0641766	1.8004	FALSE
ENSG00000069424.16	1449.18	497.066	1427.97	KCNAB2	protein_coding	1.51764	0.211316	7.18186	6.87687e-13	1.12179e-11	1.66644	TRUE
ENSG00000116254.18	39.4106	10.8783	1.60525	CHD5	protein_coding	-2.77974	0.969257	-2.86791	0.00413191	0.0105345	2.37594	TRUE
ENSG00000285629.1	0.277625	0	1.60525	ENSG00000285629	protein_coding	2.55779	5.25114	0.487092	0.626193	1	0	FALSE
ENSG00000116251.11	9924.96	6171.84	6521.01	RPL22	protein_coding	0.0750514	0.197237	0.380514	0.703564	0.93435	1.46948	FALSE
ENSG00000226944.1	35.3561	2.13475	2.9795	RNF207-AS1	lncRNA	0.38981	1.18057	0.330188	0.741258	0.70893	2.37594	FALSE
ENSG00000158286.13	757.337	175.366	35.0313	RNF207	protein_coding	-2.33823	0.400969	-5.83144	5.49523e-09	6.05768e-08	1.52528	TRUE
ENSG00000116237.16	13458.8	14056.4	12328.2	ICMT	protein_coding	-0.19379	0.158686	-1.22122	0.222002	0.426731	1.4653	FALSE
ENSG00000225077.3	50.0899	1.28681	24.5823	ICMT-DT	lncRNA	4.07777	1.14078	3.57454	0.00035084	0.0012617	2.19604	TRUE
ENSG00000158292.7	1675.19	647.786	2703.72	GPR153	protein_coding	2.05578	0.22358	9.19481	3.75669e-20	1.07915e-18	1.79158	TRUE
ENSG00000097021.20	6588.86	4347.71	5355.37	ACOT7	protein_coding	0.296103	0.291215	1.01678	0.309256	0.475263	1.76727	FALSE
ENSG00000271746.1	9.35081	5.73107	7.79525	ENSG00000271746	lncRNA	0.488316	1.18494	0.412102	0.680264	0.716496	2.14503	FALSE
ENSG00000069812.11	185.467	0	0	HES2	protein_coding	0	2.08046	0	1	1	1.77921	FALSE
ENSG00000187017.18	30.1268	1.69589	0.36725	ESPN	protein_coding	-1.93054	1.88085	-1.02641	0.304696	0.437483	1.94664	FALSE
ENSG00000215788.11	245.654	128.584	591.381	TNFRSF25	protein_coding	2.18894	0.412745	5.30338	1.13678e-07	8.17826e-07	1.99514	TRUE
ENSG00000171680.23	1571.96	880.43	4377.26	PLEKHG5	protein_coding	2.30714	0.288026	8.01018	1.1454e-15	2.43102e-14	1.66694	TRUE
ENSG00000162408.11	2931.47	1520.47	2888.96	NOL9	protein_coding	0.91995	0.234464	3.92363	8.72257e-05	0.000574697	1.30636	FALSE
ENSG00000253022.1	0.840948	0	1.67338	RNU6-731P	snRNA	2.61546	4.91221	0.53244	0.594421	1	0	FALSE
ENSG00000229519.2	8.3315	4.26951	8.82888	ENSG00000229519	processed	1.02617	1.24337	0.825312	0.409194	0.503567	2.15764	FALSE
ENSG00000173662.21	10.9076	24.5646	12.4333	TAS1R1	protein_coding	-0.989634	1.06711	-0.927397	0.35372	0.487871	1.94664	FALSE
ENSG00000204859.13	1073.29	700.358	811.892	ZBTB48	protein_coding	0.209227	0.209144	1.0004	0.317118	0.487813	1.74575	FALSE
ENSG00000162413.17	13259	7596.84	18479.5	KLHL21	protein_coding	1.2785	0.210209	6.08205	1.18659e-09	1.48648e-08	1.4653	TRUE
ENSG00000116273.6	3959.15	3378.61	3574.36	PHF13	protein_coding	0.0765855	0.201629	0.379834	0.704069	0.880782	1.61234	FALSE
ENSG00000041988.16	1124.52	944.245	1186.46	THAP3	protein_coding	0.324466	0.2005	1.61828	0.105602	0.210065	1.75638	FALSE
ENSG00000007923.17	5358.56	2857.57	4394.48	DNAJC11	protein_coding	0.61681	0.185375	3.32736	0.000876743	0.00360255	1.68951	FALSE
ENSG00000228750.7	0.3339	0	0	LINC01672	lncRNA	0	5.39772	0	1	1	0	FALSE
ENSG00000237436.1	23.407	1.69589	10.4075	CAMTA1-DT	lncRNA	2.76651	1.26568	2.18578	0.0288317	0.0665384	1.94664	FALSE
ENSG00000171735.20	2763.26	2006.71	1529.8	CAMTA1	protein_coding	-0.396124	0.242259	-1.63512	0.102023	0.188327	1.94504	FALSE
ENSG00000237365.1	0.445072	0	0	ENSG00000237365	lncRNA	0	5.39772	0	1	1	0	FALSE
ENSG00000207056.1	0.436193	0	0	RNU1-8P	snRNA	0	5.39772	0	1	1	0	FALSE
ENSG00000237402.1	2.82258	0	1.30613	CAMTA1-IT1	lncRNA	2.23231	2.64326	0.844526	0.398375	1	0	FALSE
ENSG00000237728.2	1.20484	0	1.10175	CAMTA1-AS2	lncRNA	2.02114	5.27341	0.38327	0.70152	1	0	FALSE
ENSG00000225126.1	0.220593	0	0	CAMTA1-AS1	lncRNA	0	5.39772	0	1	1	0	FALSE
ENSG00000270171.1	0.379667	0	0	ENSG00000270171	lncRNA	0	5.39772	0	1	1	0	FALSE
ENSG00000270035.1	0.943693	0	0	ENSG00000270035	lncRNA	0	5.39772	0	1	1	0	FALSE
ENSG00000269978.1	1.51141	0	0	ENSG00000269978	lncRNA	0	4.07048	0	1	1	0	FALSE
ENSG00000049245.13	8290.92	11767.7	7996.62	VAMP3	protein_coding	-0.561888	0.155829	-3.6058	0.00031119	0.00162171	1.46836	FALSE
ENSG00000269925.1	31.0192	18.8037	40.0483	ENSG00000269925	lncRNA	1.06821	0.73386	1.4556	0.145504	0.248928	1.94664	FALSE
ENSG00000049246.15	1533.08	1591.81	1700.24	PER3	protein_coding	0.0909805	0.256614	0.354543	0.722932	0.877156	1.66694	FALSE
ENSG00000236266.1	8.75266	7.25221	6.72013	ENSG00000236266	lncRNA	-0.115616	1.38392	-0.0835419	0.933421	0.946229	1.91328	FALSE
ENSG00000049247.14	2.34591	0	2.2035	UTS2	protein_coding	3.02287	3.51142	0.860867	0.389311	1	0	FALSE
ENSG00000049249.10	176.737	9.82583	13.766	TNFRSF9	protein_coding	0.46832	0.738953	0.633761	0.526237	0.6765	1.8103	FALSE
ENSG00000270330.1	0.14121	0	0	ENSG00000270330	processed	0	5.39772	0	1	1	0	FALSE
ENSG00000116288.13	20114.9	19898.5	14943.8	PARK7	protein_coding	-0.417359	0.27419	-1.52215	0.127971	0.280815	1.46836	FALSE
ENSG00000200344.1	1.82636	1.93022	1.16988	Y_RNA	misc_RNA	-0.765521	2.58776	-0.295823	0.767365	1	0	FALSE
ENSG00000284747.1	47.1643	43.2233	52.6977	ENSG00000284747	lncRNA	0.267667	0.698131	0.383405	0.701419	0.719673	2.19604	FALSE
ENSG00000284716.1	4.26076	1.28681	2.91138	ENSG00000284716	lncRNA	1.05406	1.79848	0.586084	0.557819	0.552849	2.57908	FALSE
ENSG00000116285.13	13819.4	5688.3	14012.5	ERRFI1	protein_coding	1.29569	0.206277	6.28132	3.35711e-10	4.51267e-09	1.45813	TRUE
ENSG00000238290.1	19.7588	5.9654	9.38563	ERRFI1-DT	lncRNA	0.679569	1.00193	0.678262	0.497606	0.649145	1.81979	FALSE
ENSG00000232848.1	1.24607	0	0	RPL7AP18	processed	0	5.01323	0	1	1	0	FALSE
ENSG00000229305.1	0.370582	0	0	ENSG00000229305	processed	0	5.39772	0	1	1	0	FALSE
ENSG00000227634.3	2.31413	0	0.734501	LINC01714	lncRNA	1.46037	3.11213	0.46925	0.638891	1	0	FALSE
ENSG00000233645.1	0.126556	0	0	ENSG00000233645	lncRNA	0	5.39772	0	1	1	0	FALSE
ENSG00000162426.16	84.7296	153.107	148.566	SLC45A1	protein_coding	-0.0438159	0.697513	-0.0628173	0.949912	0.875793	2.19604	FALSE
ENSG00000252254.1	0.281665	0	1.16988	Y_RNA	misc_RNA	2.10313	5.26946	0.399118	0.689806	1	0	FALSE
ENSG00000142599.20	7196.4	6150.9	6603.78	RERE	protein_coding	0.0982703	0.296195	0.331775	0.740059	0.970358	1.45813	FALSE
ENSG00000232912.6	1.80967	0	4.9105	RERE-AS1	lncRNA	4.17374	3.2123	1.2993	0.193841	1	0	FALSE
ENSG00000221083.1	0.705734	0	0	ENSG00000221083	snoRNA	0	4.53514	0	1	1	0	FALSE
ENSG00000270282.1	0.771133	0	0	ENSG00000270282	processed	0	5.39772	0	1	1	0	FALSE
ENSG00000234619.1	0.381418	0	0	RPL7P11	processed	0	5.39772	0	1	1	0	FALSE
ENSG00000224315.2	1.21163	0	0	RPL7P7	processed	0	5.39772	0	1	1	0	FALSE
ENSG00000222511.2	0.211354	0	0	Y_RNA	misc_RNA	0	5.39772	0	1	1	0	FALSE
ENSG00000226545.1	0.568743	0	1.16988	ENSG00000226545	unprocessed	2.10355	4.70493	0.447095	0.654806	1	0	FALSE
ENSG00000228423.2	1.85873	0	0	ENSG00000228423	lncRNA	0	3.2253	0	1	1	0	FALSE
ENSG00000229716.2	0.0634698	0	0.36725	RPL23AP19	processed	0.517094	5.392	0.0959003	0.9236	1	0	FALSE
ENSG00000074800.16	228251	90093.8	226332	ENO1	protein_coding	1.32461	0.189645	6.9847	2.85475e-12	4.97998e-11	1.46836	TRUE
ENSG00000274258.1	0.449479	0	0	MIR6728	miRNA	0	5.39772	0	1	1	0	FALSE
ENSG00000230679.1	5.34435	0	9.4005	ENO1-AS1	lncRNA	5.1059	2.16548	2.35785	0.0183809	0.0452941	1.95665	TRUE
ENSG00000201725.1	0.139765	0	0.36725	RNU6-304P	snRNA	0.517075	5.392	0.0958967	0.923603	1	0	FALSE
ENSG00000238249.2	4.19391	0	6.421	HMGN2P17	processed	4.55746	2.40386	1.89589	0.0579748	0.093876	2.59132	FALSE
ENSG00000232208.2	0.309452	0	0.87075	ENSG00000232208	processed	1.66772	5.29322	0.315068	0.75271	1	0	FALSE
ENSG00000131686.15	0.618239	0	0.87075	CA6	protein_coding	1.66765	5.29322	0.315055	0.75272	1	0	FALSE
ENSG00000197241.4	0.253879	0	1.469	SLC2A7	protein_coding	2.43457	5.25556	0.463237	0.643195	1	0	FALSE
ENSG00000142583.18	18.039	44.3314	23.8744	SLC2A5	protein_coding	-0.895844	0.894249	-1.00178	0.316448	0.449758	1.94664	FALSE
ENSG00000180758.12	599.066	355.098	506.089	GPR157	protein_coding	0.501628	0.230533	2.17595	0.029559	0.0841328	1.5081	FALSE
ENSG00000228526.8	485.022	929.645	1421.24	MIR34AHG	lncRNA	0.606364	0.317904	1.90738	0.056471	0.14226	1.52528	FALSE
ENSG00000289914.1	0.277625	0	1.60525	ENSG00000289914	lncRNA	2.55779	5.25114	0.487092	0.626193	1	0	FALSE
ENSG00000234546.5	28.0229	96.473	5.38738	LNCTAM34A	lncRNA	-4.18669	0.902976	-4.63654	3.54283e-06	1.94345e-05	2.08993	TRUE
ENSG00000049239.13	4533.51	9941.81	8013.39	H6PD	protein_coding	-0.315369	0.326696	-0.965329	0.33438	0.518937	1.68951	FALSE
ENSG00000171621.14	1857.93	1516.03	3801.84	SPSB1	protein_coding	1.32139	0.186192	7.0969	1.27582e-12	1.90349e-11	1.79158	TRUE
ENSG00000284652.1	3.33752	6.37447	5.27775	ENSG00000284652	lncRNA	-0.26674	2.84431	-0.0937804	0.925284	1	0	FALSE
ENSG00000284693.2	73.6165	137.323	125.713	LINC02606	lncRNA	-0.13278	0.454588	-0.292088	0.770219	0.814652	1.98562	FALSE
ENSG00000171612.7	2077.26	774.469	787.621	SLC25A33	protein_coding	0.018269	0.254636	0.0717455	0.942804	0.98713	1.8004	FALSE
ENSG00000231181.1	11.0246	7.07746	1.90438	ENSG00000231181	processed	-1.9191	1.43272	-1.33948	0.180414	0.299764	1.90326	FALSE
ENSG00000188807.13	3596.16	1661.34	2441.03	TMEM201	protein_coding	0.549696	0.184014	2.98724	0.00281506	0.0105842	1.60916	FALSE
ENSG00000171608.18	2182.66	701.949	4224.17	PIK3CD	protein_coding	2.58702	0.328442	7.87664	3.36314e-15	6.31871e-14	1.81711	TRUE
ENSG00000231789.4	92.4084	11.1126	55.0703	PIK3CD-AS2	lncRNA	2.26856	0.714685	3.17422	0.00150241	0.00549111	1.8103	TRUE
ENSG00000171603.18	16953.9	16707.5	20075.5	CLSTN1	protein_coding	0.260559	0.219029	1.18961	0.2342	0.443216	1.46948	FALSE
ENSG00000280113.2	0.783464	0	0.87075	ENSG00000280113	TEC	1.66769	5.29322	0.315062	0.752714	1	0	FALSE
ENSG00000178585.15	2226.76	1530.57	3298.42	CTNNBIP1	protein_coding	1.10271	0.202774	5.43813	5.38418e-08	6.04352e-07	1.30636	TRUE
ENSG00000285701.1	2.67383	0.643405	2.40788	ENSG00000285701	lncRNA	1.73446	2.33832	0.741756	0.458235	1	0	FALSE
ENSG00000162441.12	3817.64	2599.43	4850.85	LZIC	protein_coding	0.895744	0.177648	5.04223	4.6013e-07	3.7362e-06	1.60223	FALSE
ENSG00000228150.1	21.5172	9.5915	19.6984	ENSG00000228150	lncRNA	1.03715	0.75625	1.37144	0.170239	0.294243	1.83935	FALSE
ENSG00000173614.14	872.78	1128.41	906.903	NMNAT1	protein_coding	-0.318917	0.210212	-1.51712	0.129235	0.247162	1.74575	FALSE
ENSG00000202415.1	5.46588	5.14724	4.51663	RN7SKP269	misc_RNA	-0.24681	1.52678	-0.161654	0.871578	0.892922	1.95665	FALSE
ENSG00000283611.2	1.94698	0	0	TMEM274P	unitary	0	4.43417	0	1	1	0	FALSE
ENSG00000265521.1	0.13862	0	0.435375	MIR5697	miRNA	0.647151	5.38405	0.120198	0.904326	1	0	FALSE
ENSG00000162444.12	450.884	0	0	RBP7	protein_coding	0	2.52302	0	1	1	1.75421	FALSE
ENSG00000130939.20	7887.72	5232.21	5199.49	UBE4B	protein_coding	-0.0131793	0.268818	-0.0490269	0.960898	1	1.11341	FALSE
ENSG00000224340.1	0.268177	0	0	ENSG00000224340	processed	0	5.39772	0	1	1	0	FALSE
ENSG00000233623.2	1.16309	0	0	PGAM1P11	processed	0	4.4811	0	1	1	0	FALSE
ENSG00000201746.1	0.669144	0	0	RNU6-828P	snRNA	0	5.34024	0	1	1	0	FALSE
ENSG00000054523.20	6859.48	6541.11	5289.68	KIF1B	protein_coding	-0.310808	0.245967	-1.26361	0.206368	0.497428	1.10611	FALSE
ENSG00000264881.1	0.05565	0	0	ENSG00000264881	miRNA	0	5.39772	0	1	1	0	FALSE
ENSG00000199562.1	1.9203	0	0.734501	RNU6-37P	snRNA	1.46766	2.82612	0.519319	0.603538	1	0	FALSE
ENSG00000284735.1	10.6407	9.18242	2.84325	ENSG00000284735	lncRNA	-1.72167	1.14415	-1.50476	0.132385	0.235408	1.90326	FALSE
ENSG00000284642.1	10.497	11.756	4.176	ENSG00000284642	lncRNA	-1.4952	1.0565	-1.41524	0.156998	0.269228	1.90326	FALSE
ENSG00000142657.21	16428.7	13022.3	17213.7	PGD	protein_coding	0.398313	0.175541	2.26906	0.0232649	0.0707643	1.45813	FALSE
ENSG00000271989.1	0.871905	0.643405	1.30613	ENSG00000271989	lncRNA	0.863093	4.2798	0.201667	0.840177	1	0	FALSE
ENSG00000251503.8	3.28853	1.28681	0.734501	CENPS-CORT	protein_coding	-0.848642	2.19198	-0.387158	0.698639	1	0	FALSE
ENSG00000175279.22	201.1	158.262	205.06	CENPS	protein_coding	0.368253	0.396276	0.929285	0.352741	0.480046	1.98757	FALSE
ENSG00000241563.4	14.4054	8.9481	9.904	CORT	protein_coding	0.1419	1.02935	0.137854	0.890355	0.926602	1.88303	FALSE
ENSG00000160049.12	7835.06	3341.54	4220.19	DFFA	protein_coding	0.332574	0.179119	1.85672	0.0633512	0.138739	1.76727	FALSE
ENSG00000142655.13	2236.21	1791.03	2507.81	PEX14	protein_coding	0.480674	0.176962	2.71626	0.00660246	0.0253026	1.39183	FALSE
ENSG00000287727.1	4.46957	3.39178	7.12888	ENSG00000287727	lncRNA	1.10488	2.06048	0.536223	0.591804	0.573424	2.59132	FALSE
ENSG00000243267.3	0.717051	0	1.9725	RN7SL614P	misc_RNA	2.85568	5.03663	0.566982	0.570727	1	0	FALSE
ENSG00000130940.15	296.12	21.0536	13.849	CASZ1	protein_coding	-0.573113	0.501058	-1.14381	0.252704	0.374952	1.98757	FALSE
ENSG00000272078.1	25.2048	1.69589	1.10175	ENSG00000272078	lncRNA	-0.361855	1.46747	-0.246585	0.80523	0.748738	2.37594	FALSE
ENSG00000175262.15	3.1102	0.643405	0	C1orf127	protein_coding	-2.29372	2.8171	-0.814212	0.415524	1	0	FALSE
ENSG00000215785.2	0.548533	0	0	CFL1P6	processed	0	5.39772	0	1	1	0	FALSE
ENSG00000120948.19	14455.3	11458	11375.7	TARDBP	protein_coding	-0.0149582	0.161586	-0.0925708	0.926245	1	1.46948	FALSE
ENSG00000009724.18	76.6256	61.6438	55.1737	MASP2	protein_coding	-0.161894	0.545739	-0.296651	0.766733	0.813174	1.98562	FALSE
ENSG00000116649.10	12010	9594.62	7842.87	SRM	protein_coding	-0.29529	0.233883	-1.26256	0.206749	0.399857	1.4909	FALSE
ENSG00000171824.14	5472.24	3129.41	4531.91	EXOSC10	protein_coding	0.529156	0.200464	2.63966	0.00829897	0.037336	1.10611	FALSE
ENSG00000226849.1	5.16452	5.32199	3.27863	ENSG00000226849	lncRNA	-0.697276	1.35218	-0.515669	0.606085	0.705905	1.95516	FALSE
ENSG00000230337.3	52.2722	16.0256	27.9971	EXOSC10-AS1	lncRNA	0.772773	0.70607	1.09447	0.273748	0.40029	1.97103	FALSE
ENSG00000198793.14	6812.7	3769.21	5501.91	MTOR	protein_coding	0.541339	0.317147	1.7069	0.0878402	0.187044	1.68951	FALSE
ENSG00000225602.5	0.643962	0	0	MTOR-AS1	lncRNA	0	5.39772	0	1	1	0	FALSE
ENSG00000171819.5	0.150685	0	0.87075	ANGPTL7	protein_coding	1.66777	5.29322	0.315076	0.752704	1	0	FALSE
ENSG00000120942.14	2534.28	875.233	2029.72	UBIAD1	protein_coding	1.20828	0.198377	6.09083	1.12329e-09	1.14932e-08	1.81711	TRUE
ENSG00000238199.1	1.98208	1.28681	2.33975	UBE2V2P3	processed	0.802146	2.60255	0.308216	0.757918	1	0	FALSE
ENSG00000284646.1	0.182844	0	0	ENSG00000284646	lncRNA	0	5.39772	0	1	1	0	FALSE
ENSG00000204624.8	8.07885	0	0.734501	DISP3	protein_coding	1.49879	2.17858	0.687965	0.491475	0.572491	2.15764	FALSE
ENSG00000235643.2	1.31449	0	0	LINC01647	lncRNA	0	4.97068	0	1	1	0	FALSE
ENSG00000284708.1	0.0634698	0	0.36725	ENSG00000284708	lncRNA	0.517094	5.392	0.0959003	0.9236	1	0	FALSE
ENSG00000116661.11	99.1009	41.728	16.0525	FBXO2	protein_coding	-1.37172	0.532438	-2.57631	0.00998613	0.0287293	1.8103	TRUE
ENSG00000132879.14	553.104	828.193	133.479	FBXO44	protein_coding	-2.6345	0.238684	-11.0376	2.51668e-28	1.26345e-26	1.75421	TRUE
ENSG00000116670.16	3123.04	1888.51	2643.18	MAD2L2	protein_coding	0.48025	0.299133	1.60547	0.10839	0.229752	1.60916	FALSE
ENSG00000116663.11	88.7058	145.977	11.5359	FBXO6	protein_coding	-3.6623	0.467159	-7.8395	4.52333e-15	8.58795e-14	1.77921	TRUE
ENSG00000162490.7	26.3682	6.84313	1.16988	DRAXIN	protein_coding	-2.57571	1.1937	-2.15776	0.0309462	0.0665282	2.08993	FALSE
ENSG00000177674.16	2140.54	2483.99	2135.04	AGTRAP	protein_coding	-0.222339	0.222738	-0.998205	0.31818	0.451978	1.94504	FALSE
ENSG00000215910.8	0.138812	0	0.802625	C1orf167	protein_coding	1.55743	5.30045	0.293829	0.768889	1	0	FALSE
ENSG00000177553.6	0.462351	0	0	C1orf167-AS1	lncRNA	0	5.39772	0	1	1	0	FALSE
ENSG00000177000.13	1082.9	1383.68	1530.49	MTHFR	protein_coding	0.142124	0.253712	0.560178	0.575358	0.732871	1.75421	FALSE
ENSG00000011021.23	1660.99	1093.88	1993	CLCN6	protein_coding	0.862262	0.342927	2.51442	0.0119229	0.0335125	1.8004	FALSE
ENSG00000175206.11	4.36386	1.49135	2.91138	NPPA	protein_coding	0.961025	1.78842	0.53736	0.591019	0.574673	2.57908	FALSE
ENSG00000120937.9	127.698	0	0	NPPB	protein_coding	0	2.09782	0	1	1	1.77921	FALSE
ENSG00000285646.2	33.0965	8.53902	26.1875	ENSG00000285646	lncRNA	1.58673	0.699206	2.26933	0.023248	0.0463822	2.4074	TRUE
ENSG00000201801.1	0.331893	0	0	RNU5E-4P	snRNA	0	5.39772	0	1	1	0	FALSE
ENSG00000116685.16	7070.45	5487.79	9101.38	KIAA2013	protein_coding	0.72526	0.186461	3.88961	0.000100404	0.00049566	1.76727	FALSE
ENSG00000083444.17	23634	30063.7	19619.2	PLOD1	protein_coding	-0.620131	0.195951	-3.16472	0.00155231	0.00680749	1.46948	FALSE
ENSG00000287384.1	4.0867	5.55632	1.469	ENSG00000287384	lncRNA	-1.90472	2.01521	-0.945172	0.344571	0.387735	2.59132	FALSE
ENSG00000116688.18	13691.4	10503.1	14065.4	MFN2	protein_coding	0.416999	0.186215	2.23934	0.0251339	0.0750271	1.46948	FALSE
ENSG00000270914.1	0.294144	0	0	ENSG00000270914	processed	0	5.39772	0	1	1	0	FALSE
ENSG00000116691.11	2218.85	1465.98	1347.65	MIIP	protein_coding	-0.125482	0.245525	-0.511075	0.609299	0.785813	1.66644	FALSE
ENSG00000202461.1	0.953065	1.49135	0.87075	Y_RNA	misc_RNA	-0.793505	3.66144	-0.216719	0.828427	1	0	FALSE
ENSG00000120949.15	1704.87	17.6619	15.8215	TNFRSF8	protein_coding	-0.130722	0.480841	-0.271861	0.785729	0.880579	1.8004	FALSE
ENSG00000227875.2	0.208739	0	0	RPL23AP89	processed	0	5.39772	0	1	1	0	FALSE
ENSG00000285604.1	0.543852	0	0	ENSG00000285604	lncRNA	0	5.39772	0	1	1	0	FALSE
ENSG00000028137.19	1122.22	1730.37	4055.05	TNFRSF1B	protein_coding	1.22508	0.251782	4.86563	1.1409e-06	7.97315e-06	1.75638	TRUE
ENSG00000263676.1	0.366163	1.28681	0.435375	MIR4632	miRNA	-1.61375	5.30062	-0.304446	0.760788	1	0	FALSE
ENSG00000048707.15	3676.89	3414.38	4463.05	VPS13D	protein_coding	0.382178	0.414334	0.922391	0.356325	0.561838	1.60916	FALSE
ENSG00000239149.1	12.4021	10.499	10.5289	SNORA59A	snoRNA	-0.0342143	1.08693	-0.031478	0.974888	0.962243	1.94664	FALSE
ENSG00000229484.3	0.883851	0	2.63888	LINC02766	lncRNA	3.27655	5.23167	0.626292	0.531123	1	0	FALSE
ENSG00000162496.9	401.507	1080.24	488.932	DHRS3	protein_coding	-1.14665	0.553189	-2.07279	0.0381914	0.082789	1.98757	FALSE
ENSG00000221340.1	0.433002	0	0.435375	RNU6ATAC18P	snRNA	0.647113	5.38405	0.120191	0.904332	1	0	FALSE
ENSG00000276830.1	0.511688	0.847944	1.7415	MIR6730	miRNA	1.07687	5.22558	0.206077	0.836731	1	0	FALSE
ENSG00000288927.2	7.52181	23.8318	8.59788	ENSG00000288927	lncRNA	-1.47403	1.54904	-0.951576	0.341312	0.446188	2.12215	FALSE
ENSG00000272482.2	3.64678	6.57901	2.40788	ENSG00000272482	lncRNA	-1.43791	2.10149	-0.684233	0.493828	1	0.812572	FALSE
ENSG00000188984.12	0.506223	0	0	AADACL3	protein_coding	0	5.39772	0	1	1	0	FALSE
ENSG00000157330.10	0.97226	0	0	CFAP107	protein_coding	0	5.39772	0	1	1	0	FALSE
ENSG00000116726.5	0.548533	0	0	PRAMEF12	protein_coding	0	5.39772	0	1	1	0	FALSE
ENSG00000116721.9	8.02968	0	0	PRAMEF1	protein_coding	0	5.39772	0	1	0.90078	2.2105	FALSE
ENSG00000228338.1	0.0632779	0	0	LINC01784	lncRNA	0	5.39772	0	1	1	0	FALSE
ENSG00000239810.3	0.217978	0	0	PRAMEF11	protein_coding	0	5.39772	0	1	1	0	FALSE
ENSG00000231103.2	0.0675296	0	0	PRAMEF30P	unprocessed	0	5.39772	0	1	1	0	FALSE
ENSG00000179172.10	5.81062	2.13475	1.10175	HNRNPCL1	protein_coding	-0.923043	1.79114	-0.515339	0.606316	0.717245	1.9084	FALSE
ENSG00000120952.4	0.349847	1.28681	0	PRAMEF2	protein_coding	-3.15065	5.31451	-0.592839	0.553289	1	0	FALSE
ENSG00000243073.4	0.12694	0	0.734501	PRAMEF4	protein_coding	1.43944	5.30881	0.271143	0.786281	1	0	FALSE
ENSG00000277058.3	1.70083	1.28681	1.7415	HNRNPCL3	protein_coding	0.393589	3.80384	0.103471	0.917589	1	0	FALSE
ENSG00000275774.3	5.4782	0.643405	0.36725	HNRNPCL2	protein_coding	-0.878564	2.40464	-0.365362	0.714841	0.799064	1.9084	FALSE
ENSG00000280267.6	0.15259	0	0	PRAMEF26	protein_coding	0	5.39772	0	1	1	0	FALSE
ENSG00000179412.11	2.78779	1.49135	0.734501	HNRNPCL4	protein_coding	-0.983556	2.73392	-0.359761	0.719026	1	0	FALSE
ENSG00000204505.5	0.0634698	0	0.36725	PRAMEF9	protein_coding	0.517094	5.392	0.0959003	0.9236	1	0	FALSE
ENSG00000279804.3	0.12694	0	0.734501	PRAMEF18	protein_coding	1.43944	5.30881	0.271143	0.786281	1	0	FALSE
ENSG00000182330.11	0.182844	0	0	PRAMEF8	protein_coding	0	5.39772	0	1	1	0	FALSE
ENSG00000204501.7	0.135059	0	0	PRAMEF15	protein_coding	0	5.39772	0	1	1	0	FALSE
ENSG00000204480.9	0.827322	0	2.17688	PRAMEF19	protein_coding	2.99475	5.23818	0.571716	0.567514	1	0	FALSE
ENSG00000204478.11	1.7175	0	0	PRAMEF20	protein_coding	0	5.25801	0	1	1	0	FALSE
ENSG00000162494.6	8.95063	0	27.2744	LRRC38	protein_coding	6.6454	2.09814	3.16728	0.00153874	0.00487295	2.12215	TRUE
ENSG00000162493.17	601.113	82.5782	11.0473	PDPN	protein_coding	-2.94021	0.494669	-5.94379	2.78508e-09	3.23622e-08	1.5081	TRUE
ENSG00000237445.2	0.28242	0	0	ENSG00000237445	lncRNA	0	5.39772	0	1	1	0	FALSE
ENSG00000116731.23	2714.49	1679.4	2649.69	PRDM2	protein_coding	0.653554	0.289759	2.25551	0.0241016	0.0800283	1.30636	FALSE
ENSG00000289380.1	1.47184	1.69589	2.10875	ENSG00000289380	lncRNA	0.339185	3.20161	0.105942	0.915629	1	0	FALSE
ENSG00000189337.17	1475.95	1699.92	684.124	KAZN	protein_coding	-1.31612	0.255609	-5.14895	2.61943e-07	2.13229e-06	1.66315	TRUE
ENSG00000231606.2	2.23372	0	0	ENSG00000231606	lncRNA	0	4.66522	0	1	1	0	FALSE
ENSG00000234593.3	12.1042	0	0	KAZN-AS1	lncRNA	0	5.39772	0	1	0.996283	1.88303	FALSE
ENSG00000287756.1	0.15259	0	0	ENSG00000287756	lncRNA	0	5.39772	0	1	1	0	FALSE
ENSG00000175147.13	39.8033	0	22.4735	TMEM51-AS1	lncRNA	6.36352	1.56003	4.07911	4.52082e-05	0.000181895	2.37594	TRUE
ENSG00000171729.14	1060.71	254.773	905.98	TMEM51	protein_coding	1.81845	0.363541	5.00206	5.67222e-07	4.16866e-06	1.75421	TRUE
ENSG00000204464.7	0.933598	0	0	TMEM51-AS2	lncRNA	0	4.70894	0	1	1	0	FALSE
ENSG00000215720.4	0.150685	0	0.87075	MFFP1	processed	1.66777	5.29322	0.315076	0.752704	1	0	FALSE
ENSG00000278480.1	3.74005	0	2.2035	ZBTB2P1	processed	3.02905	2.80931	1.07822	0.280936	0.333322	2.57908	FALSE
ENSG00000142621.21	950.722	24.4752	1673.06	FHAD1	protein_coding	6.12261	0.438407	13.9656	2.52871e-44	2.7867e-42	1.74575	TRUE
ENSG00000233485.1	2.22502	0	3.945	FHAD1-AS1	lncRNA	3.85577	3.52771	1.09299	0.274397	1	0	FALSE
ENSG00000236045.1	56.2218	9.38696	168.169	ENSG00000236045	lncRNA	4.14812	0.662007	6.26597	3.70514e-10	3.35865e-09	2.19604	TRUE
ENSG00000228140.2	15.9783	3.39178	40.9339	EFHD2-AS1	lncRNA	3.66996	1.40027	2.62089	0.00876996	0.0254137	1.83935	TRUE
ENSG00000142634.13	12771.4	6468.53	39765.5	EFHD2	protein_coding	2.61565	0.222871	11.7362	8.31478e-32	6.11234e-30	1.4909	TRUE
ENSG00000162438.12	6.11119	1.28681	23.6551	CTRC	protein_coding	4.09287	1.72963	2.36632	0.0179659	0.0452797	1.91328	TRUE
ENSG00000142615.8	0.785701	0	0	CELA2A	protein_coding	0	5.39772	0	1	1	0	FALSE
ENSG00000215704.10	1.75601	0	1.60525	CELA2B	protein_coding	2.55675	3.03053	0.843663	0.398857	1	0	FALSE
ENSG00000132906.18	713.724	753.834	646.433	CASP9	protein_coding	-0.224123	0.222602	-1.00684	0.314014	0.537557	1.5081	FALSE
ENSG00000116138.13	1626.54	1673.09	1866.24	DNAJC16	protein_coding	0.153046	0.221786	0.690061	0.490156	0.682276	1.66315	FALSE
ENSG00000251866.1	0.15259	0	0	SCARNA21B	scaRNA	0	5.39772	0	1	1	0	FALSE
ENSG00000272510.1	1.03391	0.643405	0.435375	ENSG00000272510	lncRNA	-0.760849	4.11147	-0.185055	0.853186	1	0	FALSE
ENSG00000116771.6	332.249	290.211	325.271	AGMAT	protein_coding	0.155735	0.383045	0.406572	0.684322	0.756242	1.98757	FALSE
ENSG00000237301.1	10.1592	11.756	12.4066	ENSG00000237301	lncRNA	0.0549957	1.08745	0.0505729	0.959666	0.973164	1.88303	FALSE
ENSG00000235084.3	18.4914	10.6142	26.4185	CHCHD2P6	processed	1.35588	0.949392	1.42815	0.153247	0.25942	1.94664	FALSE
ENSG00000197312.12	3284.35	1715.67	1639.38	DDI2	protein_coding	-0.0692796	0.269727	-0.256851	0.797294	0.92532	1.68951	FALSE
ENSG00000215695.2	0.356784	0	0	RSC1A1	protein_coding	0	5.39772	0	1	1	0	FALSE
ENSG00000116786.13	7433.85	9476.38	7373.88	PLEKHM2	protein_coding	-0.365953	0.178426	-2.05101	0.0402663	0.111816	1.45813	FALSE
ENSG00000237938.5	23.2621	33.9217	23.0718	ENSG00000237938	lncRNA	-0.563876	0.693655	-0.812905	0.416272	0.528259	2.04654	FALSE
ENSG00000162461.8	24.7565	31.9617	11.4411	SLC25A34	protein_coding	-1.49014	0.854001	-1.7449	0.0810028	0.159614	1.90326	FALSE
ENSG00000224459.2	3.05549	2.54383	0	SLC25A34-AS1	lncRNA	-4.08688	3.16086	-1.29297	0.196023	1	0	FALSE
ENSG00000162460.7	2.30907	4.03518	0.734501	TMEM82	protein_coding	-2.42839	3.27692	-0.74106	0.458657	1	0	FALSE
ENSG00000162458.13	8240.81	11190.5	293.927	FBLIM1	protein_coding	-5.25661	0.250231	-21.007	5.65762e-98	6.90233e-95	1.11341	TRUE
ENSG00000224321.1	23.7806	17.7214	6.72013	RPL12P14	processed	-1.41083	0.885007	-1.59415	0.110903	0.20096	1.94664	FALSE
ENSG00000233954.7	264.198	173.584	133.811	UQCRHL	protein_coding	-0.381696	0.492456	-0.775087	0.438288	0.560045	1.98757	FALSE
ENSG00000178715.8	38.4692	48.1918	3.34675	ENSG00000178715	processed	-3.88594	0.913636	-4.25327	2.10668e-05	0.000108946	1.94664	TRUE
ENSG00000179743.4	262.913	123.812	270.609	SPEN-AS1	lncRNA	1.127	0.315067	3.57702	0.000347529	0.00136572	1.98757	TRUE
ENSG00000065526.13	7174.58	3137.65	5921.65	SPEN	protein_coding	0.912095	0.451251	2.02126	0.0432531	0.101106	1.76727	FALSE
ENSG00000116809.12	2915.94	2183.27	4034.76	ZBTB17	protein_coding	0.882108	0.175044	5.03935	4.67114e-07	3.65901e-06	1.66644	FALSE
ENSG00000234607.2	0.594782	0	3.07425	ENSG00000234607	processed	3.49625	5.2274	0.668831	0.503603	1	0	FALSE
ENSG00000183888.4	2.45296	0	0	SRARP	protein_coding	0	5.39772	0	1	1	0	FALSE
ENSG00000173641.18	5550.04	27592.2	35.1378	HSPB7	protein_coding	-9.6209	0.798567	-12.0477	1.99396e-33	2.18989e-31	1.10611	TRUE
ENSG00000186510.12	12.4296	11.1126	0.435375	CLCNKA	protein_coding	-4.81129	1.71407	-2.80693	0.00500159	0.0150715	1.90326	TRUE
ENSG00000232456.1	3.70138	0	1.9725	FAM131C2P	unprocessed	2.85745	2.65654	1.07563	0.282093	0.334292	2.57908	FALSE
ENSG00000184908.20	14.8112	13.4519	0	CLCNKB	protein_coding	-6.5256	1.93037	-3.3805	0.000723549	0.0027625	1.88303	TRUE
ENSG00000185519.9	74.7535	23.4525	37.6553	FAM131C	protein_coding	0.677958	0.466561	1.4531	0.146197	0.246135	1.98562	FALSE
ENSG00000142627.13	9689.68	2769.63	12383.9	EPHA2	protein_coding	2.15535	0.237054	9.09221	9.70432e-20	3.2917e-18	1.46836	TRUE
ENSG00000227959.2	45.2265	3.86043	51.0125	EPHA2-AS1	lncRNA	3.59995	0.895791	4.01874	5.85094e-05	0.000273514	1.97103	TRUE
ENSG00000224621.1	14.5042	1.69589	20.2551	ENSG00000224621	lncRNA	3.72389	1.37055	2.71708	0.00658597	0.019233	1.90326	TRUE
ENSG00000142632.17	1337.88	493.857	1913.92	ARHGEF19	protein_coding	1.94649	0.243671	7.9882	1.36922e-15	2.74848e-14	1.75421	TRUE
ENSG00000291077.1	26.1579	22.6046	31.0565	ENSG00000291077	lncRNA	0.454523	0.786802	0.577684	0.563477	0.669356	1.97103	FALSE
ENSG00000237276.10	4.5396	0	3.27863	ANO7L1	transcribed_unprocessed	3.57998	2.05211	1.74454	0.0810646	0.124152	2.59132	FALSE
ENSG00000288398.1	347.526	254.496	451.59	ENSG00000288398	lncRNA	0.826191	0.257518	3.20829	0.00133528	0.00454975	1.98757	FALSE
ENSG00000132881.12	271.357	285.606	392.315	CPLANE2	protein_coding	0.458251	0.301173	1.52156	0.12812	0.245367	1.74778	FALSE
ENSG00000233929.1	3.48305	1.28681	1.10175	MT1XP1	processed	-0.271424	2.2454	-0.12088	0.903786	1	0	FALSE
ENSG00000037637.11	2271.2	1597.62	2510.94	FBXO42	protein_coding	0.647264	0.209191	3.09413	0.00197392	0.00881399	1.39183	FALSE
ENSG00000055070.17	13181.6	9864.75	16773.2	SZRD1	protein_coding	0.761272	0.178947	4.25418	2.09819e-05	0.000140916	1.4653	FALSE
ENSG00000226457.1	1.98594	1.28681	0	RPL22P3	processed	-3.17677	3.38945	-0.937253	0.348628	1	0	FALSE
ENSG00000187144.11	1.90801	1.69589	1.90438	SPATA21	protein_coding	0.2242	2.60825	0.085958	0.9315	1	0	FALSE
ENSG00000157191.20	5408.46	6371.14	5791.43	NECAP2	protein_coding	-0.14219	0.179505	-0.792123	0.428289	0.812199	1.11341	FALSE
ENSG00000226029.1	41.4246	47.3737	38.1439	LINC01772	lncRNA	-0.319877	0.58341	-0.54829	0.583493	0.6903	1.94664	FALSE
ENSG00000290842.1	48.5245	56.6455	34.4565	CROCCP3	lncRNA	-0.728875	0.60954	-1.19578	0.231783	0.353187	1.97103	FALSE
ENSG00000080947.16	8.72236	16.0256	4.74763	CROCCP3	transcribed_unprocessed	-1.76527	1.40952	-1.25239	0.210427	0.310111	2.12215	FALSE
ENSG00000206652.1	0.05565	0	0	RNU1-1	snRNA	0	5.39772	0	1	1	0	FALSE
ENSG00000261135.1	1.55815	0	3.07425	ENSG00000261135	lncRNA	3.49787	3.5058	0.997739	0.318406	1	0	FALSE
ENSG00000285853.1	0.748873	0	0	ENSG00000285853	lncRNA	0	5.39772	0	1	1	0	FALSE
ENSG00000233421.5	5.07404	0	9.59001	LINC01783	lncRNA	5.13922	2.33453	2.20139	0.0277082	0.0641766	1.95665	FALSE
ENSG00000277344.1	0.0634698	0	0.36725	RNU1-6P	snRNA	0.517094	5.392	0.0959003	0.9236	1	0	FALSE
ENSG00000225710.1	0.997536	0.643405	0	PDE4DIPP8	unprocessed	-2.27595	5.3886	-0.422365	0.672759	1	0	FALSE
ENSG00000219481.11	2211.18	1439.61	2728.21	NBPF1	protein_coding	0.917951	0.235723	3.89419	9.85285e-05	0.000640073	1.30636	FALSE
ENSG00000271732.1	0.587011	0	1.10175	ENSG00000271732	lncRNA	2.02114	5.27341	0.383271	0.701519	1	0	FALSE
ENSG00000291072.1	585.314	253.269	533.683	CROCCP2	lncRNA	1.07225	0.222095	4.82788	1.37998e-06	1.07995e-05	1.52744	TRUE
ENSG00000215908.12	130.542	79.5102	59.637	CROCCP2	transcribed_unprocessed	-0.4156	0.502713	-0.826713	0.4084	0.575241	1.77921	FALSE
ENSG00000186301.8	18.1845	28.0159	21.97	MST1P2	unprocessed	-0.369832	0.877465	-0.421478	0.673406	0.75835	1.94664	FALSE
ENSG00000282143.1	0.0632779	0	0	ENSG00000282143	lncRNA	0	5.39772	0	1	1	0	FALSE
ENSG00000280114.1	4.4936	0.643405	0	ENSG00000280114	unprocessed	-2.28652	3.30699	-0.69142	0.489302	0.501909	2.59132	FALSE
ENSG00000236698.1	38.9499	22.1955	15.8481	EIF1AXP1	processed	-0.496623	0.740727	-0.670453	0.502569	0.618923	1.97103	FALSE
ENSG00000290849.1	3.02854	0	0	ENSG00000290849	lncRNA	0	4.90276	0	1	1	0	FALSE
ENSG00000268869.7	14.4723	1.28681	1.30613	ESPNP	transcribed_unprocessed	-0.147541	1.85067	-0.0797234	0.936457	0.93745	1.94664	FALSE
ENSG00000279151.1	0.131945	0	0	ENSG00000279151	lncRNA	0	5.39772	0	1	1	0	FALSE
ENSG00000058453.17	2180.45	1850.01	1446.69	CROCC	protein_coding	-0.358624	0.261884	-1.3694	0.170874	0.297772	1.81711	FALSE
ENSG00000227684.3	0.0793834	0	0	CROCCP4	transcribed_unprocessed	0	5.39772	0	1	1	0	FALSE
ENSG00000290851.1	0.724495	0	1.469	ENSG00000290851	lncRNA	2.43447	5.25556	0.463218	0.643208	1	0	FALSE
ENSG00000223643.6	0.228885	0	0	ENSG00000223643	lncRNA	0	5.39772	0	1	1	0	FALSE
ENSG00000230239.1	1.01608	2.57362	0	PDE4DIPP9	unprocessed	-4.1425	5.25863	-0.787753	0.430841	1	0	FALSE
ENSG00000228549.5	23.9881	0	50.4143	ENSG00000228549	lncRNA	7.5314	1.7994	4.1855	2.84539e-05	0.000152533	1.81979	TRUE
ENSG00000238142.4	43.473	31.2885	68.6468	ENSG00000238142	lncRNA	1.13925	0.686164	1.66033	0.0968489	0.180874	1.94664	FALSE
ENSG00000207005.1	0.662093	0	0.435375	RNU1-2	snRNA	0.647075	5.38405	0.120184	0.904338	1	0	FALSE
ENSG00000272426.1	3.08262	4.67859	0	ENSG00000272426	lncRNA	-4.97724	2.25009	-2.21202	0.0269653	1	0	FALSE
ENSG00000290122.1	0.439997	0.643405	0.734501	ENSG00000290122	lncRNA	0.0531938	5.29954	0.0100374	0.991991	1	0	FALSE
ENSG00000117122.14	1767.94	4246.18	2912.58	MFAP2	protein_coding	-0.548123	0.405947	-1.35023	0.176941	0.308203	1.8004	FALSE
ENSG00000226526.1	3.26122	10.7036	8.12101	ENSG00000226526	lncRNA	-0.406481	3.04792	-0.133363	0.893906	1	0	FALSE
ENSG00000159363.19	4043.24	5802.08	2605.42	ATP13A2	protein_coding	-1.15972	0.237828	-4.87628	1.08103e-06	8.20043e-06	1.61234	TRUE
ENSG00000117118.10	6372.82	4475.56	4411.69	SDHB	protein_coding	-0.0252012	0.234362	-0.107531	0.914368	1	1.11341	FALSE
ENSG00000117115.13	343.444	106.742	0	PADI2	protein_coding	-9.51934	1.52904	-6.22571	4.79386e-10	4.63613e-09	2.0223	TRUE
ENSG00000204362.6	28.6062	49.8023	13.849	LINC02783	lncRNA	-1.86502	0.798321	-2.33618	0.0194821	0.0402715	2.37594	TRUE
ENSG00000282843.1	0.1113	0	0	ENSG00000282843	lncRNA	0	5.39772	0	1	1	0	FALSE
ENSG00000142623.11	82.7618	77.5541	15.1285	PADI1	protein_coding	-2.38915	0.628527	-3.80119	0.000144003	0.000618751	1.98562	TRUE
ENSG00000142619.4	24.8724	0.847944	0.435375	PADI3	protein_coding	-0.891237	2.11765	-0.420861	0.673857	0.792948	1.81979	FALSE
ENSG00000266634.1	0.0706049	0	0	MIR3972	miRNA	0	5.39772	0	1	1	0	FALSE
ENSG00000159339.13	3.52185	1.28681	2.2035	PADI4	protein_coding	0.72357	2.49765	0.2897	0.772046	0.83606	1.91328	FALSE
ENSG00000276747.1	0.757355	1.28681	0	PADI6	protein_coding	-3.15067	5.31451	-0.592843	0.553286	1	0	FALSE
ENSG00000179051.14	14786.8	5737.44	8481.87	RCC2	protein_coding	0.559147	0.182886	3.05735	0.002233	0.00937544	1.46836	FALSE
ENSG00000290096.1	4.25362	0.847944	7.49613	ENSG00000290096	lncRNA	3.26561	2.5585	1.27638	0.201822	0.258268	2.57908	FALSE
ENSG00000074964.17	1883.35	4270.95	1030.63	ARHGEF10L	protein_coding	-2.05512	0.187178	-10.9795	4.79447e-28	2.31135e-26	1.79158	TRUE
ENSG00000236648.2	0.12694	0	0.734501	LINC02810	lncRNA	1.43944	5.30881	0.271143	0.786281	1	0	FALSE
ENSG00000117148.8	523.709	9.41675	0.734501	ACTL8	protein_coding	-3.63494	1.52303	-2.38665	0.0170025	0.0466785	1.74778	TRUE
ENSG00000261781.1	0.14121	0	0	LINC01654	lncRNA	0	5.39772	0	1	1	0	FALSE
ENSG00000117154.12	81.2715	0	0	IGSF21	protein_coding	0	5.39772	0	1	0.974911	1.94664	FALSE
ENSG00000280222.1	0.12694	0	0.734501	ENSG00000280222	TEC	1.43944	5.30881	0.271143	0.786281	1	0	FALSE
ENSG00000225387.1	0.12694	0	0.734501	ENSG00000225387	lncRNA	1.43944	5.30881	0.271143	0.786281	1	0	FALSE
ENSG00000179023.9	76.8018	0	0	KLHDC7A	protein_coding	0	2.09236	0	1	0.933847	2.08993	FALSE
ENSG00000009709.12	93.0765	0	0	PAX7	protein_coding	0	5.39772	0	1	0.933847	2.08993	FALSE
ENSG00000179002.6	0.1113	0	0	TAS1R2	protein_coding	0	5.39772	0	1	1	0	FALSE
ENSG00000159423.17	2731.75	4502.12	762.15	ALDH4A1	protein_coding	-2.56657	0.194856	-13.1716	1.27782e-39	1.02253e-37	1.94504	TRUE
ENSG00000221662.1	0.0632779	0	0	MIR1290	miRNA	0	5.39772	0	1	1	0	FALSE
ENSG00000169991.11	2830.25	1562.18	1205.34	IFFO2	protein_coding	-0.378968	0.268194	-1.41304	0.157645	0.265658	1.94504	FALSE
ENSG00000272084.1	33.0873	24.0959	14.773	ENSG00000272084	lncRNA	-0.704235	0.771127	-0.913253	0.361109	0.423498	2.4074	FALSE
ENSG00000127481.15	16010.5	9409.61	15983.3	UBR4	protein_coding	0.760041	0.455466	1.66871	0.0951747	0.220357	1.4909	FALSE
ENSG00000230424.3	25.5641	26.6695	22.5001	EMC1-AS1	lncRNA	-0.252166	0.768681	-0.328051	0.742873	0.703722	2.4074	FALSE
ENSG00000127463.16	11382.7	8644.15	8467.99	EMC1	protein_coding	-0.0342259	0.234885	-0.145713	0.884148	1	1.4653	FALSE
ENSG00000053372.5	9906.23	3845.79	8551.83	MRTO4	protein_coding	1.14842	0.291074	3.94546	7.96485e-05	0.000478516	1.45813	TRUE
ENSG00000286064.1	52.6807	12.3399	43.7772	ENSG00000286064	unprocessed	1.85999	0.621377	2.99333	0.00275947	0.00828714	2.08993	TRUE
ENSG00000211454.16	39.713	7.25221	12.7058	AKR7L	protein_coding	0.798807	0.787155	1.0148	0.3102	0.419929	2.08993	FALSE
ENSG00000162482.5	32.2953	20.8789	10.135	AKR7A3	protein_coding	-1.04679	0.687077	-1.52354	0.127623	0.224853	1.94664	FALSE
ENSG00000270728.1	79.1946	44.8596	24.677	ENSG00000270728	processed	-0.88557	0.471743	-1.87723	0.0604868	0.116282	2.08993	FALSE
ENSG00000053371.13	4450.17	5315.49	3049.96	AKR7A2	protein_coding	-0.8055	0.255718	-3.14995	0.00163298	0.00655688	1.61234	FALSE
ENSG00000200403.1	8.86244	1.69589	25.1954	RNU6-1099P	snRNA	3.99586	1.66524	2.39956	0.0164146	0.0383545	2.12215	TRUE
ENSG00000040487.13	1480.74	1512.95	1731.22	SLC66A1	protein_coding	0.190187	0.241266	0.788287	0.430529	0.593777	1.79158	FALSE
ENSG00000077549.19	25334.1	37251.8	22938	CAPZB	protein_coding	-0.703883	0.164058	-4.29045	1.78308e-05	0.000122111	1.45813	FALSE
ENSG00000240490.3	0.34736	0	0.435375	RN7SL277P	misc_RNA	0.647095	5.38405	0.120187	0.904335	1	0	FALSE
ENSG00000173436.15	852.274	938.629	962.383	MICOS10	protein_coding	0.0314807	0.245473	0.128245	0.897955	0.986189	1.72114	FALSE
ENSG00000201609.1	0.12694	0	0.734501	RNU4-28P	snRNA	1.43944	5.30881	0.271143	0.786281	1	0	FALSE
ENSG00000235185.1	0.587996	0.643405	0	MICOS10-DT	lncRNA	-2.27597	5.3886	-0.422367	0.672757	1	0	FALSE
ENSG00000158747.15	5689.19	14428.5	3904.55	NBL1	protein_coding	-1.88999	0.268789	-7.03151	2.04303e-12	4.74202e-11	1.10611	TRUE
ENSG00000270136.6	0.126556	0	0	MICOS10-NBL1	protein_coding	0	5.39772	0	1	1	0	FALSE
ENSG00000226396.1	27.2443	5.14724	3.80875	ENSG00000226396	processed	-0.50285	1.06743	-0.471087	0.637579	0.732258	1.94664	FALSE
ENSG00000158748.4	5.34753	5.55632	3.34675	HTR6	protein_coding	-0.758044	1.84733	-0.410346	0.681552	0.762987	1.95516	FALSE
ENSG00000162542.14	1497.86	1871.33	1804.26	TMCO4	protein_coding	-0.0574927	0.171029	-0.336158	0.736752	0.888789	1.66644	FALSE
ENSG00000178828.7	0.446582	2.57362	0	RNF186	protein_coding	-4.14245	5.25863	-0.787742	0.430847	1	0	FALSE
ENSG00000169914.6	1236.3	663.428	1301.92	OTUD3	protein_coding	0.968048	0.277796	3.48474	0.000492612	0.00208324	1.75638	FALSE
ENSG00000188257.12	2.50984	2.9827	0	PLA2G2A	protein_coding	-4.3419	2.90851	-1.49282	0.135484	1	0	FALSE
ENSG00000127472.11	149.157	528.597	187.311	PLA2G5	protein_coding	-1.50305	0.365478	-4.11256	3.91298e-05	0.00017918	2.08993	TRUE
ENSG00000117215.15	1.76727	0	0	PLA2G2D	protein_coding	0	5.1878	0	1	1	0	FALSE
ENSG00000158786.5	0.05565	0	0	PLA2G2F	protein_coding	0	5.39772	0	1	1	0	FALSE
ENSG00000227066.2	0.14121	0	0	ENSG00000227066	lncRNA	0	5.39772	0	1	1	0	FALSE
ENSG00000187980.7	0.800698	0	0	PLA2G2C	protein_coding	0	5.39772	0	1	1	0	FALSE
ENSG00000162543.6	1.927	0	0	UBXN10	protein_coding	0	3.9094	0	1	1	0	FALSE
ENSG00000228105.2	0.223291	1.28681	0	LINC01757	lncRNA	-3.15062	5.31451	-0.592833	0.553293	1	0	FALSE
ENSG00000158816.16	0.634568	1.28681	0	VWA5B1	protein_coding	-3.15069	5.3145	-0.592848	0.553283	1	0	FALSE
ENSG00000236963.9	2.52414	5.9654	4.952	LINC01141	lncRNA	-0.272782	3.1045	-0.0878666	0.929983	1	0	FALSE
ENSG00000162545.6	1321.34	778.294	4595.86	CAMK2N1	protein_coding	2.56015	0.318597	8.0357	9.30443e-16	1.90064e-14	1.74575	TRUE
ENSG00000289402.2	3.93927	0	17.563	ENSG00000289402	lncRNA	6.00941	2.69539	2.22951	0.0257797	0.0478041	2.57908	TRUE
ENSG00000090432.7	3867.85	4205.38	4103.92	MUL1	protein_coding	-0.0398267	0.167551	-0.237698	0.812115	0.96612	1.61234	FALSE
ENSG00000215520.3	0.135059	0	0	RPS4XP4	processed	0	5.39772	0	1	1	0	FALSE
ENSG00000183114.8	60.8244	1.69589	68.617	FAM43B	protein_coding	5.51392	1.17632	4.68745	2.76635e-06	1.6282e-05	1.97103	TRUE
ENSG00000158825.6	525.722	203.765	38.0108	CDA	protein_coding	-2.43844	0.46052	-5.29497	1.19034e-07	9.62571e-07	1.75421	TRUE
ENSG00000158828.8	2170.42	2672.26	1671.16	PINK1	protein_coding	-0.681601	0.241018	-2.82801	0.00468388	0.0198396	1.30636	FALSE
ENSG00000117242.7	298.946	329.826	232.299	PINK1-AS	lncRNA	-0.511025	0.261938	-1.95094	0.0510648	0.117208	1.74778	FALSE
ENSG00000244038.11	24381.4	21461.1	22035.5	DDOST	protein_coding	0.0337638	0.148073	0.228021	0.81963	1	1.4653	FALSE
ENSG00000117245.13	98.5567	46.7303	49.5584	KIF17	protein_coding	0.0689129	0.383597	0.179649	0.857428	0.845624	2.08993	FALSE
ENSG00000189410.12	792.007	75.1553	825.594	SH2D5	protein_coding	3.4325	0.271191	12.6571	1.02168e-36	8.08279e-35	1.75421	TRUE
ENSG00000233069.1	1.53823	0	2.04063	ENSG00000233069	lncRNA	2.90069	2.99989	0.966932	0.333578	1	0	FALSE
ENSG00000127483.19	14678.3	12384.7	17816.2	HP1BP3	protein_coding	0.520065	0.187809	2.76911	0.00562096	0.021017	1.4653	FALSE
ENSG00000075151.24	8947.59	9672.14	7864.64	EIF4G3	protein_coding	-0.302939	0.270592	-1.11954	0.262908	0.482885	1.46836	FALSE
ENSG00000233072.1	1.78211	1.28681	0	RPS15AP6	processed	-3.1777	3.35401	-0.947433	0.343418	1	0	FALSE
ENSG00000236073.2	0.571213	0	0.87075	ENSG00000236073	processed	1.66542	4.7555	0.350211	0.726181	1	0	FALSE
ENSG00000235112.1	0.451295	0	0	HSPE1P27	processed	0	5.39772	0	1	1	0	FALSE
ENSG00000287192.1	2.45601	2.33929	1.10175	ENSG00000287192	lncRNA	-1.03501	2.30862	-0.448323	0.65392	1	0	FALSE
ENSG00000117298.16	11247.4	10799.2	8754.39	ECE1	protein_coding	-0.307475	0.21362	-1.43936	0.15005	0.313705	1.4909	FALSE
ENSG00000236936.1	1.19151	0	0	ENSG00000236936	lncRNA	0	4.43769	0	1	1	0	FALSE
ENSG00000231105.2	3.56398	0	10.4608	ECE1-AS1	lncRNA	5.26343	2.50526	2.10095	0.035645	0.0625932	2.59132	FALSE
ENSG00000227001.3	32.3816	55.5036	63.499	NBPF2P	unprocessed	0.186897	0.652209	0.286561	0.774449	0.828503	1.94664	FALSE
ENSG00000187952.9	21.1829	9.41675	28.2133	HS6ST1P1	processed	1.54328	0.98068	1.57368	0.115561	0.211675	1.90326	FALSE
ENSG00000186543.7	0.0675296	0	0	CROCCP5	unprocessed	0	5.39772	0	1	1	0	FALSE
ENSG00000142794.19	845.516	855.067	916.847	NBPF3	protein_coding	0.0976849	0.263263	0.371054	0.710597	0.840453	1.74778	FALSE
ENSG00000162551.14	1369.64	3632.94	789.505	ALPL	protein_coding	-2.20738	0.341966	-6.45497	1.08244e-10	1.3755e-09	1.66315	TRUE
ENSG00000076864.21	114.065	7.89561	4.6795	RAP1GAP	protein_coding	-0.757691	0.746602	-1.01485	0.310176	0.46734	1.81388	FALSE
ENSG00000090686.16	6406.73	5591.61	7527.66	USP48	protein_coding	0.424772	0.171751	2.47318	0.0133916	0.0562622	1.10611	FALSE
ENSG00000187942.12	19.3386	73.6937	9.42713	LDLRAD2	protein_coding	-2.97065	0.976476	-3.04221	0.00234845	0.00805421	1.83935	TRUE
ENSG00000142798.20	24992	55225.7	4401.24	HSPG2	protein_coding	-3.65371	0.694923	-5.25772	1.45849e-07	1.36269e-06	1.4909	TRUE
ENSG00000232037.3	0.294645	0	0.36725	ENSG00000232037	processed	0.517055	5.392	0.095893	0.923606	1	0	FALSE
ENSG00000219073.8	0.462351	0	0	CELA3B	protein_coding	0	5.39772	0	1	1	0	FALSE
ENSG00000285959.1	0.0675296	0	0	ENSG00000285959	lncRNA	0	5.39772	0	1	1	0	FALSE
ENSG00000228397.3	3.30726	4.47405	2.476	LINC01635	lncRNA	-0.862675	1.73417	-0.497457	0.618867	1	0	FALSE
ENSG00000218510.9	96.0472	70.4767	71.5284	LINC00339	lncRNA	0.00312926	0.414407	0.00755118	0.993975	1	1.81388	FALSE
ENSG00000285752.1	22.7606	22.8389	22.7844	CDC42-AS1	lncRNA	-0.00742272	0.845603	-0.00877803	0.992996	0.973671	1.94664	FALSE
ENSG00000070831.18	101.671	74.5417	88.4634	CDC42	protein_coding	0.231052	0.418743	0.551775	0.581102	0.730885	1.77921	FALSE
ENSG00000230068.2	0.747868	0.643405	0	CDC42-IT1	lncRNA	-2.27599	5.3886	-0.422371	0.672754	1	0	FALSE
ENSG00000271428.1	0.694746	0.643405	3.37338	MPHOSPH6P1	processed	2.24437	5.21568	0.430312	0.666969	1	0	FALSE
ENSG00000162552.15	14.5425	3.6261	5.6865	WNT4	protein_coding	0.628369	1.08646	0.578365	0.563018	0.674394	1.94664	FALSE
ENSG00000285873.1	10.0213	4.26951	15.7534	ENSG00000285873	lncRNA	1.86012	1.17773	1.57941	0.114242	0.192067	2.12215	FALSE
ENSG00000234397.3	0.412646	0	1.469	PPIAP34	processed	2.43453	5.25556	0.46323	0.6432	1	0	FALSE
ENSG00000279625.1	0.732058	0	0.36725	ENSG00000279625	TEC	0.516997	5.392	0.0958823	0.923614	1	0	FALSE
ENSG00000184677.18	2613.91	1719.5	2182.46	ZBTB40	protein_coding	0.340155	0.286183	1.18859	0.234599	0.360155	1.94504	FALSE
ENSG00000237200.1	3.84501	1.49135	1.60525	ZBTB40-IT1	lncRNA	0.113303	1.7645	0.0642127	0.948801	1	1.48015	FALSE
ENSG00000070886.12	182.479	0	1.469	EPHA8	protein_coding	2.5343	1.65723	1.52924	0.126206	0.210755	2.08993	FALSE
ENSG00000276835.2	0.462351	0	0	MIR6127	miRNA	0	5.39772	0	1	1	0	FALSE
ENSG00000173369.18	0.420635	1.69589	0	C1QB	protein_coding	-3.51713	5.28938	-0.664943	0.506087	1	0	FALSE
ENSG00000133216.17	5788.78	1029.52	11546.3	EPHB2	protein_coding	3.48515	0.237635	14.666	1.06438e-48	2.26731e-46	1.11341	TRUE
ENSG00000265422.1	0.134075	0	0.36725	MIR4684	miRNA	0.517074	5.392	0.0958965	0.923603	1	0	FALSE
ENSG00000225952.1	0.292842	0	0.36725	ENSG00000225952	lncRNA	0.51705	5.392	0.0958921	0.923606	1	0	FALSE
ENSG00000264014.1	0.0632779	0	0	MIR4253	miRNA	0	5.39772	0	1	1	0	FALSE
ENSG00000215906.9	0.218362	0	0.734501	LACTBL1	protein_coding	1.43943	5.30881	0.271139	0.786284	1	0	FALSE
ENSG00000227868.7	4.58856	2.13475	2.2035	TEX46	protein_coding	0.0555591	1.79184	0.0310067	0.975264	0.803694	2.57908	FALSE
ENSG00000004487.18	16503.3	6917.7	10011	KDM1A	protein_coding	0.528879	0.157065	3.36725	0.000759212	0.00361409	1.45813	FALSE
ENSG00000240553.1	0.285508	0	0	ENSG00000240553	lncRNA	0	5.39772	0	1	1	0	FALSE
ENSG00000266802.1	0.0706049	0	0	ENSG00000266802	miRNA	0	5.39772	0	1	1	0	FALSE
ENSG00000169641.14	7635.97	5932.38	7659.65	LUZP1	protein_coding	0.364383	0.31091	1.17199	0.241202	0.408344	1.68951	FALSE
ENSG00000229010.1	2.34206	0	2.10875	ENSG00000229010	processed	2.94491	3.22469	0.91324	0.361116	1	0	FALSE
ENSG00000206935.1	0.0762948	0	0	RNU6-514P	snRNA	0	5.39772	0	1	1	0	FALSE
ENSG00000252578.1	0.546911	0	0	RNU6-135P	snRNA	0	5.39772	0	1	1	0	FALSE
ENSG00000289014.1	3.24854	3.83064	7.22363	ENSG00000289014	lncRNA	0.923702	1.91434	0.482516	0.629439	1	0	FALSE
ENSG00000179546.5	247.698	3.86043	20.187	HTR1D	protein_coding	2.24697	0.782914	2.87001	0.00410459	0.0119922	2.02784	TRUE
ENSG00000215381.3	1.26977	0	0	ENSG00000215381	processed	0	5.16916	0	1	1	0	FALSE
ENSG00000261326.4	145.554	108.203	83.6563	LINC01355	lncRNA	-0.380248	0.593499	-0.640688	0.521725	0.672923	1.8103	FALSE
ENSG00000284726.1	30.622	5.9654	9.4005	ENSG00000284726	lncRNA	0.656289	0.934006	0.70266	0.482268	0.522875	2.4074	FALSE
ENSG00000125944.21	24714.6	13581.9	19512.9	HNRNPR	protein_coding	0.518147	0.175661	2.9497	0.00318079	0.0125604	1.4909	FALSE
ENSG00000125945.15	1704.22	1765.21	1430.53	ZNF436	protein_coding	-0.306451	0.268862	-1.13981	0.254365	0.405477	1.8004	FALSE
ENSG00000249087.9	92.5054	86.4685	67.5153	ZNF436-AS1	lncRNA	-0.353641	0.40621	-0.870588	0.383979	0.543879	1.81526	FALSE
ENSG00000271420.1	1.96226	0	2.77513	ENSG00000271420	lncRNA	3.34839	2.99202	1.11911	0.263095	1	0	FALSE
ENSG00000204219.11	1546.59	1880.73	1567.96	TCEA3	protein_coding	-0.266018	0.281258	-0.945818	0.344242	0.534194	1.66694	FALSE
ENSG00000232482.2	0.555786	1.28681	0	ENSG00000232482	processed	-3.15068	5.3145	-0.592845	0.553285	1	0	FALSE
ENSG00000088280.20	3514.22	4723.09	3235.78	ASAP3	protein_coding	-0.549319	0.325349	-1.6884	0.091335	0.201062	1.60223	FALSE
ENSG00000007968.7	1237.65	311.086	1238.03	E2F2	protein_coding	1.98493	0.271637	7.30728	2.72605e-13	4.47374e-12	1.72114	TRUE
ENSG00000235052.1	4.29177	0	1.16988	ENSG00000235052	lncRNA	2.1151	2.14815	0.984614	0.324814	0.830892	0.812572	FALSE
ENSG00000117318.9	16374.7	11136.7	3281.18	ID3	protein_coding	-1.76696	0.40914	-4.31872	1.5694e-05	0.000106251	1.4909	TRUE
ENSG00000285802.1	15.0361	10.2349	7.89001	ENSG00000285802	lncRNA	-0.376728	0.945967	-0.398246	0.690449	0.770947	1.94664	FALSE
ENSG00000197880.10	0.913165	0	0	MDS2	lncRNA	0	5.39772	0	1	1	0	FALSE
ENSG00000229239.2	0.213266	0	0	EEF1A1P48	unprocessed	0	5.39772	0	1	1	0	FALSE
ENSG00000142676.14	53921.3	34798.8	33011.9	RPL11	protein_coding	-0.0802724	0.279083	-0.287629	0.77363	0.989865	1.46948	FALSE
ENSG00000236810.8	45.4673	24.0959	44.8374	ELOA-AS1	lncRNA	0.891229	0.59954	1.48652	0.137141	0.225004	2.08993	FALSE
ENSG00000011007.13	8451.55	4726.93	7265.1	ELOA	protein_coding	0.615248	0.168912	3.64242	0.000270089	0.0014064	1.4909	FALSE
ENSG00000057757.10	4292.25	3623.67	3379.22	PITHD1	protein_coding	-0.105315	0.250374	-0.420631	0.674025	0.855704	1.61234	FALSE
ENSG00000289835.1	5.12938	15.118	4.01313	ENSG00000289835	lncRNA	-1.91455	1.38005	-1.38731	0.165348	0.233264	2.40512	FALSE
ENSG00000011009.11	5657.14	3953.6	5058.36	LYPLA2	protein_coding	0.350978	0.188667	1.8603	0.0628431	0.137884	1.76727	FALSE
ENSG00000117308.15	2700.87	2515.5	2091.17	GALE	protein_coding	-0.27147	0.230023	-1.18019	0.237925	0.383247	1.81711	FALSE
ENSG00000117305.15	1818.31	2909.89	1937.14	HMGCL	protein_coding	-0.590589	0.233751	-2.52657	0.0115181	0.0347732	1.66644	FALSE
ENSG00000179163.12	1328.49	2369.12	1034.49	FUCA1	protein_coding	-1.19944	0.189602	-6.3261	2.51442e-10	2.87996e-09	1.75421	TRUE
ENSG00000188822.8	1.26769	0	0.734501	CNR2	protein_coding	1.44044	5.05005	0.285232	0.775466	1	0	FALSE
ENSG00000229106.1	1.78705	0	0.87075	BTBD6P1	processed	1.65995	3.94791	0.420462	0.674148	1	0	FALSE
ENSG00000232557.3	0.190409	0	1.10175	ENSG00000232557	lncRNA	2.02121	5.27341	0.383284	0.701509	1	0	FALSE
ENSG00000230228.2	1.18938	0	0.87075	H3P1	processed	1.66311	4.35273	0.382085	0.702399	1	0	FALSE
ENSG00000189266.13	7741.34	6322.32	4626.88	PNRC2	protein_coding	-0.455102	0.211138	-2.15547	0.0311249	0.113534	1.10611	FALSE
ENSG00000188529.15	11398.6	7904.01	8039.53	SRSF10	protein_coding	0.0199023	0.203676	0.0977152	0.922158	1	1.45813	FALSE
ENSG00000215905.4	2.64695	0	0	RPL36P5	processed	0	3.84894	0	1	1	0	FALSE
ENSG00000225315.2	0.668029	1.93022	0	ENSG00000225315	lncRNA	-3.7303	5.2774	-0.706845	0.479663	1	0	FALSE
ENSG00000142661.19	30.7807	32.8137	12.1341	MYOM3	protein_coding	-1.45185	1.1469	-1.26589	0.205554	0.322378	1.97103	FALSE
ENSG00000230703.1	0.0762948	0	0	MYOM3-AS1	lncRNA	0	5.39772	0	1	1	0	FALSE
ENSG00000142677.4	52.3489	32.2854	3.2105	IL22RA1	protein_coding	-3.35588	0.880538	-3.81116	0.000138314	0.000596689	1.98562	TRUE
ENSG00000185436.12	188.81	1.69589	0	IFNLR1	protein_coding	-3.33516	1.80948	-1.84316	0.0653053	0.143351	1.74778	FALSE
ENSG00000158055.17	22.9727	8.74356	14.773	GRHL3	protein_coding	0.756168	0.850587	0.888995	0.374006	0.532373	1.81979	FALSE
ENSG00000230023.2	0.0632779	0	0	LINC02800	lncRNA	0	5.39772	0	1	1	0	FALSE
ENSG00000232298.2	1.57088	2.57362	2.707	GRHL3-AS1	lncRNA	0.0546887	3.93288	0.0139055	0.988905	1	0	FALSE
ENSG00000001460.18	707.002	652.192	958.809	STPG1	protein_coding	0.55284	0.198857	2.78009	0.00543435	0.0175119	1.74778	FALSE
ENSG00000001461.17	3528.57	4219.89	3942.85	NIPAL3	protein_coding	-0.10207	0.157483	-0.648133	0.516899	0.699643	1.68951	FALSE
ENSG00000288982.1	10.5653	2.9827	16.9233	ENSG00000288982	lncRNA	2.51202	1.2915	1.94504	0.0517701	0.111458	1.88303	FALSE
ENSG00000286061.1	2.68236	0	1.469	RCAN3AS	lncRNA	2.45995	2.43833	1.00887	0.313038	1	0	FALSE
ENSG00000117602.13	845.554	217.793	722.004	RCAN3	protein_coding	1.73437	0.26535	6.53617	6.31134e-11	7.89078e-10	1.74575	TRUE
ENSG00000264443.1	0.182844	0	0	NCMAP-DT	lncRNA	0	5.39772	0	1	1	0	FALSE
ENSG00000184454.7	2.3711	0	1.60525	NCMAP	protein_coding	2.55669	2.97544	0.859264	0.390195	1	0	FALSE
ENSG00000227312.2	0.115588	0	0	ENSG00000227312	processed	0	5.39772	0	1	1	0	FALSE
ENSG00000133226.19	6457.77	3845.23	6185.54	SRRM1	protein_coding	0.680782	0.256636	2.65272	0.00798469	0.0361065	1.10611	FALSE
ENSG00000284699.1	6.06447	18.1603	1.238	ENSG00000284699	lncRNA	-3.90343	1.71154	-2.28065	0.022569	0.0540465	1.95516	FALSE
ENSG00000169504.15	58509.1	120917	25255.5	CLIC4	protein_coding	-2.26398	0.251878	-8.9884	2.50851e-19	8.17137e-18	1.4909	TRUE
ENSG00000238482.1	0.372709	0	0	RNU6-1208P	snRNA	0	5.39772	0	1	1	0	FALSE
ENSG00000020633.19	2986.26	426.645	1278.98	RUNX3	protein_coding	1.5831	0.179539	8.81755	1.16994e-18	2.997e-17	1.81711	TRUE
ENSG00000229162.1	1.437	1.28681	0	RUNX3-AS1	lncRNA	-3.16061	4.2535	-0.743062	0.457444	1	0	FALSE
ENSG00000261025.1	4.13222	1.69589	0	ENSG00000261025	lncRNA	-3.48464	3.05008	-1.14248	0.253256	0.467499	1.48015	FALSE
ENSG00000264371.1	0.0793834	0	0	MIR4425	miRNA	0	5.39772	0	1	1	0	FALSE
ENSG00000285823.1	0.268149	0	0.734501	LINC02793	lncRNA	1.43942	5.30881	0.271137	0.786285	1	0	FALSE
ENSG00000231953.2	0.274355	0	0	ENSG00000231953	lncRNA	0	5.39772	0	1	1	0	FALSE
ENSG00000117614.10	3570.96	3121.98	3802.04	SYF2	protein_coding	0.280399	0.2563	1.09402	0.273944	0.46733	1.60223	FALSE
ENSG00000284602.1	79.0639	37.4883	47.3518	ENSG00000284602	lncRNA	0.349613	0.515873	0.677713	0.497954	0.620352	1.94664	FALSE
ENSG00000284657.1	8.76978	10.1753	6.97776	ENSG00000284657	lncRNA	-0.520229	1.76946	-0.294004	0.768755	0.772759	2.15764	FALSE
ENSG00000117616.18	2150.89	3320.73	1271.62	RSRP1	protein_coding	-1.38851	0.24169	-5.74499	9.19243e-09	7.84054e-08	1.94504	TRUE
ENSG00000272432.1	12.8662	12.3399	9.00663	ENSG00000272432	lncRNA	-0.45869	1.20835	-0.3796	0.704242	0.809215	1.84171	FALSE
ENSG00000261349.1	13.9692	2.33929	54.4274	ENSG00000261349	unprocessed	4.59006	1.27997	3.58608	0.000335688	0.00144415	1.80022	TRUE
ENSG00000187010.21	14.4496	26.5504	29.0308	RHD	protein_coding	0.139098	0.993462	0.140014	0.888649	0.939132	1.84171	FALSE
ENSG00000224183.1	9.16631	10.4394	20.418	SDHDP6	processed	0.968622	1.47088	0.658533	0.510196	0.587332	2.15764	FALSE
ENSG00000259984.1	4.06943	0.643405	13.8608	ENSG00000259984	unprocessed	4.26515	2.34521	1.81866	0.0689629	0.139323	1.91328	FALSE
ENSG00000183726.11	9185.53	14263.8	8832.91	TMEM50A	protein_coding	-0.695645	0.211195	-3.29385	0.000988265	0.00458726	1.45813	FALSE
ENSG00000188672.19	78.4896	84.3933	30.257	RHCE	protein_coding	-1.49306	0.607333	-2.45838	0.0139566	0.0337408	2.08993	TRUE
ENSG00000238084.4	2.64768	3.39178	0	ENSG00000238084	processed	-4.50048	2.77795	-1.62007	0.105217	1	0	FALSE
ENSG00000204178.11	2605.27	1999.47	2619.75	MACO1	protein_coding	0.384776	0.148804	2.5858	0.00971545	0.0279693	1.81711	FALSE
ENSG00000157978.12	2838.21	4292.73	1621.59	LDLRAP1	protein_coding	-1.40898	0.194894	-7.22951	4.84744e-13	1.01237e-11	1.30636	TRUE
ENSG00000225643.1	10.1306	22.2551	5.414	ENSG00000225643	lncRNA	-2.04806	1.1884	-1.72338	0.0848199	0.146698	2.2105	FALSE
ENSG00000117643.15	904.315	4791.41	114.613	MAN1C1	protein_coding	-5.38971	0.792104	-6.80429	1.01547e-11	1.38814e-10	1.75638	TRUE
ENSG00000233478.1	1.44968	4.23972	0.36725	ENSG00000233478	lncRNA	-3.43459	4.16285	-0.825056	0.40934	1	0	FALSE
ENSG00000162430.18	6402.76	12546.4	5067.1	SELENON	protein_coding	-1.31219	0.281701	-4.65809	3.19149e-06	2.46331e-05	1.45813	TRUE
ENSG00000228172.5	17.117	10.4692	10.9376	ENSG00000228172	lncRNA	0.0344184	0.96667	0.0356051	0.971597	0.992639	1.83935	FALSE
ENSG00000117640.18	2539.53	2446.68	2443.33	MTFR1L	protein_coding	-0.00683119	0.176001	-0.0388133	0.969039	1	1.30636	FALSE
ENSG00000127423.11	658.847	215.789	579.922	AUNIP	protein_coding	1.41334	0.341758	4.13552	3.54159e-05	0.00021834	1.52528	TRUE
ENSG00000236528.3	2.73162	0	3.00613	ENSG00000236528	lncRNA	3.47337	2.50021	1.38923	0.164762	1	0	FALSE
ENSG00000182749.6	941.894	1334.66	1031.38	PAQR7	protein_coding	-0.376867	0.219613	-1.71605	0.0861524	0.179055	1.75421	FALSE
ENSG00000117632.23	30634.9	16791.8	38680	STMN1	protein_coding	1.19928	0.273069	4.39187	1.12378e-05	7.90601e-05	1.46948	TRUE
ENSG00000229786.1	2.00488	1.93022	0	SNRPFP2	processed	-3.75291	3.20116	-1.17236	0.241053	1	0	FALSE
ENSG00000223624.1	0.484106	0	0	ENSG00000223624	processed	0	5.39772	0	1	1	0	FALSE
ENSG00000283938.1	0.0632779	0	0	MIR3917	miRNA	0	5.39772	0	1	1	0	FALSE
ENSG00000158006.14	1057.43	1116.81	933.817	PAFAH2	protein_coding	-0.262674	0.210478	-1.24799	0.212036	0.360432	1.75638	FALSE
ENSG00000207237.1	0.0762948	0	0	RNU6-110P	snRNA	0	5.39772	0	1	1	0	FALSE
ENSG00000158008.10	381.912	901.373	11.1953	EXTL1	protein_coding	-6.31497	0.481011	-13.1285	2.26047e-39	1.71008e-37	2.0223	TRUE
ENSG00000158014.15	2.38493	4.03518	0	SLC30A2	protein_coding	-4.77203	3.53724	-1.34908	0.17731	1	0	FALSE
ENSG00000284309.1	0.0632779	0	0	ENSG00000284309	lncRNA	0	5.39772	0	1	1	0	FALSE
ENSG00000158022.7	1.43736	5.08766	0	TRIM63	protein_coding	-5.11002	4.79003	-1.0668	0.28606	1	0	FALSE
ENSG00000175087.10	746.187	385.862	736.409	PDIK1L	protein_coding	0.925182	0.281904	3.2819	0.00103108	0.00405033	1.74778	FALSE
ENSG00000197245.6	18.2031	0	5.959	FAM110D	protein_coding	4.42772	1.75528	2.52252	0.0116518	0.0307661	1.94664	TRUE
ENSG00000282872.2	2.79762	0	0	C1orf232	protein_coding	0	4.34398	0	1	1	0	FALSE
ENSG00000236782.8	23.2941	4.70838	33.0705	ZNF593OS	protein_coding	2.74331	0.959005	2.86059	0.0042286	0.0122062	2.04654	TRUE
ENSG00000142675.18	50.9313	4.67859	49.5733	CNKSR1	protein_coding	3.45685	0.867375	3.98541	6.7363e-05	0.00028171	2.19604	TRUE
ENSG00000188782.9	0.30747	0	0	CATSPER4	protein_coding	0	5.39772	0	1	1	0	FALSE
ENSG00000236155.8	0.582581	0	0.36725	ZPLD2P	transcribed_unitary	0.517003	5.392	0.0958834	0.923613	1	0	FALSE
ENSG00000278572.1	0.685642	1.28681	0	ENSG00000278572	unprocessed	-3.15067	5.31451	-0.592843	0.553286	1	0	FALSE
ENSG00000130695.16	3523.45	916.952	2107.51	CEP85	protein_coding	1.19357	0.236735	5.0418	4.61185e-07	3.74208e-06	1.60223	TRUE
ENSG00000270733.1	5.25904	5.11745	4.2175	ENSG00000270733	processed	-0.294701	1.69449	-0.173918	0.86193	0.900648	1.9084	FALSE
ENSG00000142669.15	16012.8	28551.5	31512.6	SH3BGRL3	protein_coding	0.137935	0.22583	0.610791	0.541338	0.782289	1.4909	FALSE
ENSG00000158062.21	1289.84	1322.1	1088.1	UBXN11	protein_coding	-0.286284	0.219844	-1.30222	0.192843	0.33568	1.75421	FALSE
ENSG00000169442.9	1.12818	0	0.87075	CD52	protein_coding	1.66769	5.29322	0.315062	0.752715	1	0	FALSE
ENSG00000176092.17	28.1436	0.643405	0	CRYBG2	protein_coding	-2.31598	2.15346	-1.07547	0.282166	0.352236	2.4074	FALSE
ENSG00000225854.2	0.0632779	0	0	ENSG00000225854	processed	0	5.39772	0	1	1	0	FALSE
ENSG00000176083.18	0.882239	5.08766	0	ZNF683	protein_coding	-5.11087	5.23075	-0.977082	0.328529	1	0	FALSE
ENSG00000131914.11	3.75938	0	0	LIN28A	protein_coding	0	2.88267	0	1	1	0.812572	FALSE
ENSG00000117682.18	3305.89	4169.02	4288.11	DHDDS	protein_coding	0.0359716	0.191137	0.188198	0.850722	0.996283	1.60223	FALSE
ENSG00000223583.1	4.08713	4.03518	3.6725	ENSG00000223583	processed	-0.0916134	1.79998	-0.0508969	0.959408	1	0.812572	FALSE
ENSG00000225891.2	7.93542	2.57362	5.78125	DHDDS-AS1	lncRNA	1.07889	1.37804	0.782916	0.433676	0.525953	2.14503	FALSE
ENSG00000198830.11	38307.9	24873.7	46817	HMGN2	protein_coding	0.907889	0.253546	3.58076	0.000342594	0.00176682	1.46948	FALSE
ENSG00000117676.14	2606.21	115.158	1861.26	RPS6KA1	protein_coding	4.00704	0.199771	20.0582	1.71092e-89	1.1225e-86	1.66644	TRUE
ENSG00000289452.1	0.50803	0	0	ENSG00000289452	lncRNA	0	5.39772	0	1	1	0	FALSE
ENSG00000229247.2	0.0762948	0	0	ENSG00000229247	processed	0	5.39772	0	1	1	0	FALSE
ENSG00000260063.1	43.24	33.0738	113.484	ENSG00000260063	lncRNA	1.76822	0.631564	2.79975	0.00511428	0.0150695	1.94664	TRUE
ENSG00000117713.21	8403.84	3969.12	10104.9	ARID1A	protein_coding	1.34361	0.295532	4.54642	5.45659e-06	3.9772e-05	1.4909	TRUE
ENSG00000060642.12	869.985	954.549	1120.39	PIGV	protein_coding	0.228684	0.242245	0.944019	0.34516	0.516514	1.75421	FALSE
ENSG00000241188.3	0.189834	0	0	RN7SL165P	misc_RNA	0	5.39772	0	1	1	0	FALSE
ENSG00000287810.1	0.289497	0	1.67338	ENSG00000287810	unprocessed	2.61595	5.24919	0.498354	0.618234	1	0	FALSE
ENSG00000204160.12	2791.16	1977.89	3940.66	ZDHHC18	protein_coding	0.989579	0.169748	5.8297	5.55274e-09	5.19058e-08	1.81711	FALSE
ENSG00000175793.12	882.404	51.1149	4.4485	SFN	protein_coding	-3.52784	0.548759	-6.42876	1.28651e-10	1.53836e-09	1.75421	TRUE
ENSG00000142751.15	3025.99	2146.13	2987.82	GPN2	protein_coding	0.472237	0.190276	2.48185	0.0130702	0.033906	1.94504	FALSE
ENSG00000289554.1	105.407	63.8381	83.7988	ENSG00000289554	lncRNA	0.376579	0.425415	0.885204	0.376047	0.484542	2.08993	FALSE
ENSG00000198746.13	1277.82	976.838	1406.95	GPATCH3	protein_coding	0.523386	0.205742	2.5439	0.0109623	0.031883	1.75421	FALSE
ENSG00000090273.14	17680.2	9735.35	13743.4	NUDC	protein_coding	0.493121	0.267983	1.84012	0.0657503	0.167078	1.45813	FALSE
ENSG00000131910.5	0.621153	0	0	NR0B2	protein_coding	0	4.72449	0	1	1	0	FALSE
ENSG00000175707.10	2.29966	2.57362	0	KDF1	protein_coding	-4.14994	3.9802	-1.04265	0.297112	1	0	FALSE
ENSG00000172746.6	1.49869	5.9654	0	RPL12P13	unprocessed	-5.34504	4.5936	-1.16358	0.244593	1	0	FALSE
ENSG00000225294.1	2.16304	5.9654	0	OSTCP2	processed	-5.34498	4.28724	-1.24672	0.212501	1	0	FALSE
ENSG00000253368.4	910.49	472.241	557.63	TRNP1	protein_coding	0.233495	0.277136	0.842528	0.399492	0.572151	1.75638	FALSE
ENSG00000158246.8	1344.76	1164.48	190.237	TENT5B	protein_coding	-2.61918	0.222036	-11.7962	4.08407e-32	2.61864e-30	1.74778	TRUE
ENSG00000090020.11	3344.21	3866.53	2744.29	SLC9A1	protein_coding	-0.499577	0.251519	-1.98624	0.0470069	0.117642	1.60223	FALSE
ENSG00000214973.3	3.06116	0	1.60525	CHCHD3P3	processed	2.55688	3.18207	0.803527	0.42167	1	0	FALSE
ENSG00000225159.1	46.8351	35.3833	8.1625	NPM1P39	processed	-2.13182	0.669621	-3.18363	0.00145443	0.00469598	2.08993	TRUE
ENSG00000224311.1	0.246314	0	0.36725	WDTC1-DT	lncRNA	0.517055	5.392	0.0958931	0.923605	1	0	FALSE
ENSG00000142784.16	4053.71	5521.45	5457.13	WDTC1	protein_coding	-0.0211155	0.226485	-0.0932313	0.92572	1	1.61234	FALSE
ENSG00000252098.1	0.204488	0	0	Y_RNA	misc_RNA	0	5.39772	0	1	1	0	FALSE
ENSG00000243659.1	0.190409	0	1.10175	ENSG00000243659	processed	2.02121	5.27341	0.383284	0.701509	1	0	FALSE
ENSG00000186501.15	3368.84	3112.09	3928.28	TMEM222	protein_coding	0.331364	0.183072	1.81002	0.0702927	0.162923	1.60916	FALSE
ENSG00000206888.1	2.35847	0.643405	3.714	RNU6-48P	snRNA	2.3595	2.46637	0.956669	0.338734	1	0	FALSE
ENSG00000241547.1	30.6479	10.8783	23.2229	ACTG1P20	processed	1.07673	0.778185	1.38364	0.166468	0.234343	2.4074	FALSE
ENSG00000142765.18	192.796	7.72086	6.55725	SYTL1	protein_coding	-0.406383	0.662213	-0.613675	0.53943	0.645952	1.98757	FALSE
ENSG00000142733.18	2526.52	3562.31	980.903	MAP3K6	protein_coding	-1.86512	0.17832	-10.4594	1.32707e-25	5.08041e-24	1.94504	TRUE
ENSG00000142748.14	9.22516	14.5044	11.142	FCN3	protein_coding	-0.390868	1.27925	-0.305545	0.759951	0.767432	2.15764	FALSE
ENSG00000174950.11	0.135059	0	0	CD164L2	protein_coding	0	5.39772	0	1	1	0	FALSE
ENSG00000181773.7	261.639	94.4574	277.572	GPR3	protein_coding	1.53891	0.453564	3.39293	0.000691491	0.00283351	1.74778	TRUE
ENSG00000158195.11	17034.5	14802.8	18436.8	WASF2	protein_coding	0.312479	0.189627	1.64786	0.099381	0.230644	1.46836	FALSE
ENSG00000241169.1	0.597829	0	0	ENSG00000241169	lncRNA	0	5.39772	0	1	1	0	FALSE
ENSG00000237429.1	0.949798	0	0	ENSG00000237429	lncRNA	0	5.39772	0	1	1	0	FALSE
ENSG00000126705.15	3602.89	4104.67	1690.59	AHDC1	protein_coding	-1.28418	0.261855	-4.90418	9.38199e-07	7.35755e-06	1.57379	TRUE
ENSG00000000938.13	3.84603	10.644	2.61225	FGR	protein_coding	-2.04382	2.09077	-0.977541	0.328301	0.373995	2.59132	FALSE
ENSG00000235912.1	5.02343	4.67859	1.238	ENSG00000235912	processed	-1.91929	1.67689	-1.14455	0.252394	0.378917	1.95665	FALSE
ENSG00000233975.2	11.9088	9.35717	3.4415	LINC02574	lncRNA	-1.40832	1.227	-1.14778	0.251059	0.388438	1.88303	FALSE
ENSG00000126709.16	4304.65	4568.04	935.77	IFI6	protein_coding	-2.29184	0.397148	-5.77075	7.89217e-09	8.14764e-08	1.60223	TRUE
ENSG00000225886.3	6.34724	3.86043	1.469	ENSG00000225886	lncRNA	-1.40757	1.92838	-0.729927	0.465435	0.589969	1.95516	FALSE
ENSG00000287244.1	0.885439	0	0	ENSG00000287244	lncRNA	0	5.39772	0	1	1	0	FALSE
ENSG00000009780.16	753.644	920.818	755.85	FAM76A	protein_coding	-0.288583	0.231198	-1.24821	0.211955	0.40048	1.52528	FALSE
ENSG00000231344.1	6.25719	6.81334	3.34675	ENSG00000231344	processed	-1.03425	1.58715	-0.651639	0.514634	0.548773	2.40512	FALSE
ENSG00000230833.1	0.444752	0	0	RPEP3	processed	0	5.39772	0	1	1	0	FALSE
ENSG00000117758.14	3464.47	6585.75	2715.58	STX12	protein_coding	-1.28267	0.172041	-7.45557	8.94811e-14	1.6475e-12	1.61234	TRUE
ENSG00000269971.1	0.970084	1.69589	0.435375	ENSG00000269971	lncRNA	-1.98558	4.17687	-0.475375	0.63452	1	0	FALSE
ENSG00000270031.1	6.41845	4.50384	3.87688	ENSG00000270031	lncRNA	-0.258416	1.69991	-0.152018	0.879173	0.898575	1.95516	FALSE
ENSG00000223062.1	0.508746	0	0	RNU6-1245P	snRNA	0	5.39772	0	1	1	0	FALSE
ENSG00000286433.1	1.01237	2.57362	0	ENSG00000286433	lncRNA	-4.14553	4.60144	-0.900921	0.36763	1	0	FALSE
ENSG00000117751.18	4517.77	2727.74	4248.32	PPP1R8	protein_coding	0.633982	0.16084	3.94169	8.09084e-05	0.00044559	1.60223	FALSE
ENSG00000252947.1	1.66063	0	2.04063	SCARNA1	scaRNA	2.90059	2.97039	0.976499	0.328817	1	0	FALSE
ENSG00000130775.16	340.01	469.418	211.659	THEMIS2	protein_coding	-1.15188	0.49005	-2.35053	0.0187465	0.0446789	2.02784	TRUE
ENSG00000117748.10	4995.77	2450.62	6442.6	RPA2	protein_coding	1.38954	0.238138	5.83503	5.37808e-09	5.39009e-08	1.68951	TRUE
ENSG00000130768.15	129.864	0.643405	6.39438	SMPDL3B	protein_coding	3.07863	1.55064	1.98539	0.0471008	0.106194	1.81388	FALSE
ENSG00000227050.1	0.899466	0	0	ENSG00000227050	lncRNA	0	5.39772	0	1	1	0	FALSE
ENSG00000158156.9	1153.24	1521.46	1428.77	XKR8	protein_coding	-0.0950381	0.196576	-0.483468	0.628764	0.777313	1.74778	FALSE
ENSG00000158161.16	2915.29	1594.97	3732.01	EYA3	protein_coding	1.22228	0.244205	5.00515	5.58183e-07	4.30715e-06	1.66644	TRUE
ENSG00000238231.2	2.75218	1.93022	0.734501	ENSG00000238231	processed	-1.40685	2.82832	-0.497414	0.618897	1	0	FALSE
ENSG00000240750.3	2.37157	0.643405	0.435375	RN7SL559P	misc_RNA	-0.802571	2.95835	-0.27129	0.786168	1	0	FALSE
ENSG00000228589.3	23.3959	22.6344	28.8945	SPCS2P4	processed	0.335689	0.755326	0.44443	0.656732	0.746622	1.94664	FALSE
ENSG00000214812.3	1.51866	7.66128	0	ENSG00000214812	processed	-5.70546	5.22086	-1.09282	0.274474	1	0	FALSE
ENSG00000169403.12	33.4849	12.3399	55.0437	PTAFR	protein_coding	2.17671	0.776766	2.80228	0.0050743	0.0140673	2.08993	TRUE
ENSG00000126698.11	13958.3	10132.9	12944.4	DNAJC8	protein_coding	0.349023	0.205445	1.69886	0.089345	0.212338	1.4653	FALSE
ENSG00000290123.1	2.45282	0	0.734501	ENSG00000290123	lncRNA	1.46989	2.75436	0.53366	0.593577	1	0	FALSE
ENSG00000130770.18	2764.31	2447.93	2384.17	ATP5IF1	protein_coding	-0.0430427	0.253603	-0.169725	0.865226	1	1.39183	FALSE
ENSG00000270605.1	86.704	15.7912	6.88301	ENSG00000270605	lncRNA	-1.18551	0.677452	-1.74995	0.0801271	0.164259	1.81526	FALSE
ENSG00000271398.1	1.10185	0	0.36725	ENSG00000271398	lncRNA	0.520452	3.97207	0.131028	0.895753	1	0	FALSE
ENSG00000130766.5	2880.77	1284.62	3781.49	SESN2	protein_coding	1.5536	0.19553	7.94557	1.93308e-15	4.0278e-14	1.66644	TRUE
ENSG00000130772.14	1746.4	1757.06	1956.03	MED18	protein_coding	0.15049	0.280486	0.536534	0.59159	0.771183	1.66694	FALSE
ENSG00000204138.13	4880.71	2312.36	3883.29	PHACTR4	protein_coding	0.74331	0.16662	4.4611	8.15402e-06	4.93376e-05	1.76727	FALSE
ENSG00000229820.2	0.789721	0	0.87075	ENSG00000229820	processed	1.6671	5.15103	0.323645	0.746207	1	0	FALSE
ENSG00000221216.1	1.37187	0	1.10175	RNU6ATAC27P	snRNA	2.02475	4.3246	0.468195	0.639645	1	0	FALSE
ENSG00000180198.17	12954.4	4102.62	6202.49	RCC1	protein_coding	0.591928	0.207695	2.84999	0.00437206	0.0166205	1.4909	FALSE
ENSG00000242125.3	3271.8	1699.55	1166.54	SNHG3	lncRNA	-0.54851	0.231929	-2.36499	0.0180306	0.0528328	1.60223	FALSE
ENSG00000200087.1	64.9843	25.6468	20.4744	SNORA73B	snoRNA	-0.367519	0.567439	-0.64768	0.517192	0.627662	1.98562	FALSE
ENSG00000231468.2	8.40097	4.26951	2.84325	PRDX3P2	processed	-0.617493	1.29955	-0.475159	0.634674	0.684515	2.14503	FALSE
ENSG00000279443.1	110.442	55.6784	32.105	ENSG00000279443	TEC	-0.806001	0.45143	-1.78544	0.0741903	0.137725	2.08993	FALSE
ENSG00000180098.9	1789.39	1408.33	1784.18	TRNAU1AP	protein_coding	0.336621	0.25194	1.33612	0.181512	0.314032	1.8004	FALSE
ENSG00000197989.15	1036.2	529.743	392.851	SNHG12	lncRNA	-0.438954	0.315888	-1.38959	0.164654	0.297473	1.75421	FALSE
ENSG00000221539.1	25.2412	16.8735	8.02625	SNORD99	snoRNA	-1.09976	0.744866	-1.47646	0.139821	0.206401	2.37594	FALSE
ENSG00000120656.14	1680.72	1358.2	2126.27	TAF12	protein_coding	0.642237	0.214723	2.99101	0.00278055	0.00950957	1.8004	FALSE
ENSG00000188060.8	241.247	207.788	274.871	RAB42	protein_coding	0.402621	0.609309	0.660784	0.508751	0.676871	1.74778	FALSE
ENSG00000229388.1	19.6042	7.25221	13.6446	TAF12-DT	lncRNA	0.898941	0.846014	1.06256	0.287982	0.441069	1.81979	FALSE
ENSG00000274978.1	0.222045	0	0	RNU11	snRNA	0	5.39772	0	1	1	0	FALSE
ENSG00000162419.13	1833.04	1410.42	1529.05	GMEB1	protein_coding	0.112947	0.168496	0.670322	0.502653	0.660652	1.79158	FALSE
ENSG00000289291.1	21.7116	7.89561	10.911	ENSG00000289291	lncRNA	0.436881	0.936899	0.466306	0.640997	0.734535	1.94664	FALSE
ENSG00000198492.16	8096.49	5283.22	8486.22	YTHDF2	protein_coding	0.678804	0.157551	4.30847	1.64387e-05	0.000145744	1.10611	FALSE
ENSG00000116329.12	15.8302	2.57362	20.8683	OPRD1	protein_coding	2.9069	1.21128	2.39986	0.0164013	0.0412313	1.94664	TRUE
ENSG00000233427.1	0.666812	1.28681	1.10175	ENSG00000233427	lncRNA	-0.239762	5.1882	-0.046213	0.96314	1	0	FALSE
ENSG00000159023.23	2863.86	510.443	1109.84	EPB41	protein_coding	1.11927	0.341582	3.27673	0.00105018	0.00429252	1.66644	TRUE
ENSG00000225616.2	4.85596	5.08766	4.81575	ENSG00000225616	processed	-0.0359598	1.56791	-0.0229349	0.981702	1	1.48015	FALSE
ENSG00000253304.2	948.29	1210.04	1554.18	TMEM200B	protein_coding	0.355748	0.249983	1.42309	0.154711	0.283265	1.75421	FALSE
ENSG00000225750.1	0.537838	0	0.36725	ENSG00000225750	lncRNA	0.516994	5.392	0.0958817	0.923615	1	0	FALSE
ENSG00000116350.18	10329.3	6828.93	10380.6	SRSF4	protein_coding	0.599571	0.135305	4.43126	9.36832e-06	6.6646e-05	1.46948	FALSE
ENSG00000116353.16	1622.51	1320.87	1010.33	MECR	protein_coding	-0.390426	0.193559	-2.01709	0.0436861	0.106992	1.66694	FALSE
ENSG00000237934.1	6.4786	3.86043	3.34675	ENSG00000237934	lncRNA	-0.28494	1.54622	-0.184282	0.853792	0.880575	1.95665	FALSE
ENSG00000060656.20	3508.27	337.224	157.27	PTPRU	protein_coding	-1.10128	0.23961	-4.59613	4.30407e-06	2.96336e-05	1.60916	TRUE
ENSG00000230523.1	3.13193	0	0	LINC01756	lncRNA	0	3.30638	0	1	1	0	FALSE
ENSG00000228176.1	0.743765	0	0	ENSG00000228176	lncRNA	0	5.39772	0	1	1	0	FALSE
ENSG00000231949.1	0.364501	1.28681	0	ENSG00000231949	lncRNA	-3.15065	5.31451	-0.592839	0.553289	1	0	FALSE
ENSG00000162510.6	25.0229	15.0882	3.27863	MATN1	protein_coding	-2.19454	0.962781	-2.27937	0.022645	0.0458752	2.37594	TRUE
ENSG00000186056.11	30.3428	30.2956	10.5023	MATN1-AS1	lncRNA	-1.54527	0.645602	-2.39353	0.016687	0.0352392	2.37594	TRUE
ENSG00000287510.1	0.14121	0	0	ENSG00000287510	lncRNA	0	5.39772	0	1	1	0	FALSE
ENSG00000162511.8	1620.48	99.5669	40.5103	LAPTM5	protein_coding	-1.28222	0.437113	-2.93338	0.00335292	0.01193	1.66644	TRUE
ENSG00000223382.6	22.8446	1.28681	5.959	LINC01778	lncRNA	2.05301	1.47091	1.39574	0.162792	0.261491	2.04654	FALSE
ENSG00000235143.1	0.15259	0	0	ENSG00000235143	lncRNA	0	5.39772	0	1	1	0	FALSE
ENSG00000162512.16	7575.4	9039.53	4098.01	SDC3	protein_coding	-1.14573	0.257344	-4.45212	8.50255e-06	7.89834e-05	1.11341	TRUE
ENSG00000134644.16	7200.51	5437.52	6209.63	PUM1	protein_coding	0.187145	0.252189	0.742083	0.458037	0.625628	1.76727	FALSE
ENSG00000237329.2	0.131945	0	0	ENSG00000237329	processed	0	5.39772	0	1	1	0	FALSE
ENSG00000232768.1	0.398893	0	0	ENSG00000232768	processed	0	5.39772	0	1	1	0	FALSE
ENSG00000215900.4	0.639657	0	0	SELENOWP1	processed	0	5.39772	0	1	1	0	FALSE
ENSG00000084628.10	38.4292	16.6094	34.7588	NKAIN1	protein_coding	1.07048	0.776636	1.37835	0.168095	0.236133	2.4074	FALSE
ENSG00000060688.13	6518.97	2556.11	6024.69	SNRNP40	protein_coding	1.23227	0.224608	5.48632	4.10401e-08	4.22243e-07	1.45813	TRUE
ENSG00000229447.2	8.80068	0	1.90438	ENSG00000229447	processed	2.83178	1.92662	1.46982	0.14161	0.220968	2.2105	FALSE
ENSG00000121766.16	2758.47	1723.85	3369.58	ZCCHC17	protein_coding	0.962558	0.250357	3.84474	0.000120679	0.000572391	1.81711	FALSE
ENSG00000229044.1	0.424951	0	0.87075	ENSG00000229044	lncRNA	1.66771	5.29322	0.315066	0.752712	1	0	FALSE
ENSG00000121769.8	313.083	435.351	332.364	FABP3	protein_coding	-0.392308	0.420229	-0.933558	0.350532	0.477795	1.98757	FALSE
ENSG00000168528.12	3401.82	8183.17	1579.05	SERINC2	protein_coding	-2.37837	0.277906	-8.55818	1.14661e-17	2.88905e-16	1.68951	TRUE
ENSG00000215899.3	0.135059	0	0	EEF1A1P46	processed	0	5.39772	0	1	1	0	FALSE
ENSG00000260386.6	0.539578	0	0	LDC1P	transcribed_unitary	0	5.39772	0	1	1	0	FALSE
ENSG00000284543.1	3.08886	7.22242	0	LINC01226	lncRNA	-5.60997	2.57177	-2.18137	0.029156	1	0	FALSE
ENSG00000229167.2	1.24475	2.13475	0	ENSG00000229167	lncRNA	-3.86813	3.77727	-1.02405	0.30581	1	0	FALSE
ENSG00000142910.16	1126.37	5618.54	8.29875	TINAGL1	protein_coding	-9.4516	0.41185	-22.9491	1.5028e-116	1.82639e-113	1.75638	TRUE
ENSG00000121764.12	4.93739	6.6088	6.55725	HCRTR1	protein_coding	-0.0193889	1.46102	-0.0132708	0.989412	0.810728	2.57908	FALSE
ENSG00000162517.13	4783.47	4639.8	4652.97	PEF1	protein_coding	-0.000337682	0.195938	-0.00172341	0.998625	1	1.45813	FALSE
ENSG00000235790.7	15.434	25.6766	16.8136	PEF1-AS1	lncRNA	-0.626653	1.01688	-0.616248	0.537731	0.688869	1.80022	FALSE
ENSG00000264078.1	2.29954	1.93022	3.37338	ENSG00000264078	lncRNA	0.765881	2.61828	0.292513	0.769894	1	0	FALSE
ENSG00000084636.18	9428.95	31741.4	3987.76	COL16A1	protein_coding	-2.99702	0.305483	-9.81075	1.01211e-22	4.22357e-21	1.46948	TRUE
ENSG00000121753.13	1132.18	1421.55	1087.73	ADGRB2	protein_coding	-0.39113	0.260861	-1.49938	0.133775	0.253638	1.74778	FALSE
ENSG00000266580.1	0.398406	1.93022	0.36725	MIR4254	miRNA	-2.32347	5.27155	-0.440756	0.65939	1	0	FALSE
ENSG00000254545.1	17.5433	33.747	17.0595	ENSG00000254545	lncRNA	-0.998162	0.914969	-1.09092	0.275306	0.422781	1.83935	FALSE
ENSG00000134668.13	5266.33	11410	5066.71	SPOCD1	protein_coding	-1.17562	0.210513	-5.58455	2.34303e-08	2.07145e-07	1.76727	TRUE
ENSG00000203620.2	1.35014	0	3.6725	ENSG00000203620	lncRNA	3.75459	4.21422	0.890932	0.372965	1	0	FALSE
ENSG00000269967.1	2.41362	3.39178	1.30613	ENSG00000269967	lncRNA	-1.37585	2.87978	-0.477762	0.63282	1	0	FALSE
ENSG00000184007.22	16569.5	21236.4	18064.1	PTP4A2	protein_coding	-0.237782	0.202445	-1.17455	0.240176	0.451978	1.46836	FALSE
ENSG00000228634.1	2.9951	6.16994	1.7415	ENSG00000228634	lncRNA	-1.83975	2.58763	-0.710977	0.477098	1	0	FALSE
ENSG00000121774.18	21078.6	13280.7	19197	KHDRBS1	protein_coding	0.52704	0.154274	3.41625	0.000634894	0.00308634	1.45813	FALSE
ENSG00000203325.3	3.08762	3.42157	3.483	ENSG00000203325	lncRNA	-0.0210272	1.84948	-0.0113692	0.990929	1	0	FALSE
ENSG00000121775.18	1822.6	1175.41	2214.64	TMEM39B	protein_coding	0.909034	0.176141	5.16084	2.45845e-07	2.00853e-06	1.66315	FALSE
ENSG00000266203.1	0.182844	0	0	MIR5585	miRNA	0	5.39772	0	1	1	0	FALSE
ENSG00000276493.1	0.150685	0	0.87075	Metazoa_SRP	misc_RNA	1.66777	5.29322	0.315076	0.752704	1	0	FALSE
ENSG00000025800.14	7930.16	6760.22	7371.47	KPNA6	protein_coding	0.120215	0.154019	0.780523	0.435083	0.818406	1.11341	FALSE
ENSG00000084652.16	9564.82	10345.5	11447.7	TXLNA	protein_coding	0.141865	0.211452	0.670909	0.502279	0.745872	1.4909	FALSE
ENSG00000160050.16	537.303	721.511	417.845	CCDC28B	protein_coding	-0.790847	0.329519	-2.4	0.016395	0.0512803	1.5081	FALSE
ENSG00000224066.1	2.88761	0.643405	5.98563	ENSG00000224066	lncRNA	3.0522	2.4177	1.26244	0.206792	1	0	FALSE
ENSG00000160051.12	321.725	138.58	561.915	IQCC	protein_coding	2.01611	0.24217	8.32518	8.42004e-17	1.67903e-15	1.98757	TRUE
ENSG00000222046.3	6.43159	0.643405	7.89001	DCDC2B	protein_coding	3.44248	1.97305	1.74475	0.0810276	0.156242	1.95665	FALSE
ENSG00000160055.20	354.443	515.64	446.704	TMEM234	protein_coding	-0.212993	0.273502	-0.77876	0.436121	0.60949	1.74778	FALSE
ENSG00000084623.12	23583.2	15467.9	17482.9	EIF3I	protein_coding	0.172386	0.236295	0.729535	0.465675	0.719673	1.45813	FALSE
ENSG00000291132.1	29.4594	72.7564	28.391	ENSG00000291132	lncRNA	-1.36573	0.592118	-2.30652	0.0210818	0.0481856	2.08993	TRUE
ENSG00000290045.1	6.53075	16.1407	6.6935	ENSG00000290045	lncRNA	-1.26851	1.38963	-0.91284	0.361327	0.503	1.9084	FALSE
ENSG00000183615.6	137.235	587.29	68.5638	FAM167B	protein_coding	-3.10307	0.51065	-6.07671	1.22671e-09	1.25271e-08	1.81388	TRUE
ENSG00000182866.18	29.7911	0	0	LCK	protein_coding	0	2.16134	0	1	0.933847	2.08993	FALSE
ENSG00000116478.12	10327.3	4475.48	7528.38	HDAC1	protein_coding	0.746042	0.153495	4.86036	1.17175e-06	9.64041e-06	1.46836	FALSE
ENSG00000175130.7	14059.9	1679.26	7197.6	MARCKSL1	protein_coding	2.09625	0.221119	9.48018	2.53854e-21	9.5638e-20	1.4653	TRUE
ENSG00000233775.1	2.32289	2.9827	2.61225	ENSG00000233775	lncRNA	-0.202949	2.57711	-0.0787506	0.937231	1	0	FALSE
ENSG00000162526.7	4.31094	4.23972	3.2105	TSSK3	protein_coding	-0.364873	1.87022	-0.195096	0.845318	1	1.48015	FALSE
ENSG00000225828.2	117.491	127.881	48.4418	FAM229A	protein_coding	-1.40854	0.386377	-3.64549	0.000266879	0.00117274	1.8103	TRUE
ENSG00000160058.19	5268.17	5844.18	6208.8	BSDC1	protein_coding	0.0829608	0.167054	0.49661	0.619464	1	1.10611	FALSE
ENSG00000229259.1	0.0914222	0	0	LRRC37A12P	unprocessed	0	5.39772	0	1	1	0	FALSE
ENSG00000254553.1	0.663728	0	1.10175	ENSG00000254553	protein_coding	2.02113	5.27341	0.383269	0.701521	1	0	FALSE
ENSG00000273274.2	43.2593	16.2003	92.6277	ZBTB8B	protein_coding	2.51496	0.585005	4.29905	1.71535e-05	8.8473e-05	1.98562	TRUE
ENSG00000160062.15	905.226	848.739	646.119	ZBTB8A	protein_coding	-0.398162	0.25695	-1.54957	0.121245	0.235137	1.74575	FALSE
ENSG00000176261.16	1602.21	1384.69	1261.42	ZBTB8OS	protein_coding	-0.138821	0.29917	-0.46402	0.642634	0.813477	1.66315	FALSE
ENSG00000200591.1	0.230995	0	0	Y_RNA	misc_RNA	0	5.39772	0	1	1	0	FALSE
ENSG00000162521.19	13330	5418.88	11850.1	RBBP4	protein_coding	1.12449	0.161123	6.97909	2.97109e-12	5.20739e-11	1.45813	TRUE
ENSG00000162520.15	1883.63	5376.38	369.53	SYNC	protein_coding	-3.86717	0.33391	-11.5815	5.11465e-31	3.18366e-29	1.66315	TRUE
ENSG00000224409.1	4.51779	0	1.238	ENSG00000224409	lncRNA	2.16619	2.3102	0.937662	0.348418	0.585524	1.48015	FALSE
ENSG00000162522.11	3636.18	2186.22	1309.14	KIAA1522	protein_coding	-0.744493	0.258753	-2.87723	0.00401178	0.013793	1.68951	FALSE
ENSG00000134684.13	19139.3	8243.7	19350.4	YARS1	protein_coding	1.22666	0.175832	6.97632	3.03014e-12	5.27588e-11	1.4653	TRUE
ENSG00000116497.18	2028.93	2034.55	2245.84	S100PBP	protein_coding	0.138331	0.180587	0.766006	0.443673	0.637287	1.66644	FALSE
ENSG00000160097.20	124.51	37.5478	26.146	FNDC5	protein_coding	-0.529304	0.611949	-0.864947	0.387068	0.555058	1.77921	FALSE
ENSG00000121905.10	4.06579	5.14724	6.88301	HPCA	protein_coding	0.387719	1.89925	0.204143	0.838242	0.882734	1.91328	FALSE
ENSG00000121900.19	1138.66	690.209	1477.95	TMEM54	protein_coding	1.09455	0.286262	3.82359	0.000131521	0.000635969	1.75638	TRUE
ENSG00000287691.1	2.73686	3.18724	4.952	ENSG00000287691	lncRNA	0.659844	1.7822	0.370242	0.711202	1	0	FALSE
ENSG00000116514.17	1343.46	949.626	2287.57	RNF19B	protein_coding	1.26308	0.157231	8.03327	9.49124e-16	1.92793e-14	1.75421	TRUE
ENSG00000278966.2	5.26345	3.86043	12.1756	ENSG00000278966	TEC	1.60078	1.63702	0.977858	0.328144	0.394853	2.40512	FALSE
ENSG00000217644.5	3.25563	0	2.10875	ENSG00000217644	processed	2.942	2.81736	1.04424	0.296373	1	0	FALSE
ENSG00000239670.1	3.6831	0.643405	0	ENSG00000239670	unprocessed	-2.30092	2.51857	-0.913582	0.360936	0.501562	1.91328	FALSE
ENSG00000004455.18	17566.6	7064.32	11361.9	AK2	protein_coding	0.681201	0.201924	3.37355	0.000742057	0.00347468	1.4909	FALSE
ENSG00000276645.1	0.584206	0	0.36725	Metazoa_SRP	misc_RNA	0.518093	4.78077	0.10837	0.913702	1	0	FALSE
ENSG00000142920.17	287.236	360.72	269.587	AZIN2	protein_coding	-0.421178	0.462956	-0.909758	0.36295	0.483596	2.0223	FALSE
ENSG00000278997.1	15.1689	11.4621	29.7238	ENSG00000278997	TEC	1.40889	1.015	1.38807	0.165117	0.279836	1.90326	FALSE
ENSG00000116525.14	643.259	821.775	779.803	TRIM62	protein_coding	-0.0804962	0.255595	-0.314937	0.75281	0.952068	1.52744	FALSE
ENSG00000279179.1	22.1889	14.0953	30.0378	ENSG00000279179	TEC	1.06631	0.762003	1.39935	0.161709	0.26019	2.04654	FALSE
ENSG00000284721.1	0.492628	0	0.734501	ENSG00000284721	lncRNA	1.4394	5.30881	0.271134	0.786288	1	0	FALSE
ENSG00000160094.15	2301.71	1968.5	2675	ZNF362	protein_coding	0.437715	0.215864	2.02773	0.0425875	0.121779	1.39183	FALSE
ENSG00000270115.1	5.02988	7.63149	4.10788	ENSG00000270115	lncRNA	-0.874321	2.24965	-0.388648	0.697537	0.772991	1.95665	FALSE
ENSG00000184389.9	3.84411	6.16994	0	A3GALT2	protein_coding	-5.38893	2.92122	-1.84475	0.0650735	0.133106	1.91328	FALSE
ENSG00000225313.5	146.065	152.535	160.291	ENSG00000225313	lncRNA	0.0611082	0.459463	0.132999	0.894194	0.952256	1.81388	FALSE
ENSG00000134686.21	11345.4	8801.08	19020.7	PHC2	protein_coding	1.10758	0.164712	6.72434	1.76394e-11	2.77289e-10	1.46836	TRUE
ENSG00000284154.1	3.40735	4.50384	5.34588	MIR3605	miRNA	0.210572	1.81449	0.11605	0.907613	1	0	FALSE
ENSG00000222112.1	17.212	15.9958	29.2884	RN7SKP16	misc_RNA	0.867049	0.978053	0.886505	0.375345	0.533816	1.81979	FALSE
ENSG00000233246.1	5.8871	0	3.4415	PHC2-AS1	lncRNA	3.67208	1.97286	1.8613	0.0627022	0.12934	1.9084	FALSE
ENSG00000234512.1	0.871912	0	0	TLR12P	unitary	0	5.39772	0	1	1	0	FALSE
ENSG00000121903.15	699.96	674.972	759.484	ZSCAN20	protein_coding	0.166726	0.305878	0.545072	0.585704	0.743126	1.74778	FALSE
ENSG00000235907.2	2.15932	3.21703	4.77425	ENSG00000235907	processed	0.547724	2.90359	0.188637	0.850377	1	0	FALSE
ENSG00000121904.19	1892.65	29.0684	10520.7	CSMD2	protein_coding	8.46221	0.454825	18.6054	2.90399e-77	1.12973e-74	1.8004	TRUE
ENSG00000176256.11	0.223291	1.28681	0	HMGB4	protein_coding	-3.15062	5.31451	-0.592833	0.553293	1	0	FALSE
ENSG00000142698.15	70.5753	0	383.347	C1orf94	protein_coding	10.4579	1.56218	6.69442	2.16532e-11	2.40513e-10	2.08993	TRUE
ENSG00000287703.1	0.253879	0	1.469	ENSG00000287703	lncRNA	2.43457	5.25556	0.463237	0.643195	1	0	FALSE
ENSG00000163866.9	3327.75	2806.46	3758.38	SMIM12	protein_coding	0.417057	0.23701	1.75966	0.0784651	0.17863	1.60223	FALSE
ENSG00000189280.3	3.28962	4.26951	2.938	GJB5	protein_coding	-0.537521	2.40843	-0.223183	0.823393	1	0	FALSE
ENSG00000189433.7	2.01058	2.33929	0.87075	GJB4	protein_coding	-1.44749	2.3975	-0.603749	0.54601	1	0	FALSE
ENSG00000188910.8	44.7621	4.70838	1.469	GJB3	protein_coding	-1.67261	1.17437	-1.42427	0.154369	0.26082	1.94664	FALSE
ENSG00000187513.9	1.35533	3.39178	0	GJA4	protein_coding	-4.52269	4.90085	-0.922838	0.356092	1	0	FALSE
ENSG00000116544.12	10.7512	1.69589	14.1481	DLGAP3	protein_coding	3.19152	1.44271	2.21218	0.0269544	0.0658887	1.84171	FALSE
ENSG00000284773.1	16.6771	15.7912	13.4254	ENSG00000284773	protein_coding	-0.234562	1.22567	-0.191374	0.848233	0.912306	1.83935	FALSE
ENSG00000241014.2	3.8079	6.6088	3.37338	GPR199P	transcribed_unitary	-0.957408	1.61888	-0.591402	0.554251	1	0.812572	FALSE
ENSG00000243749.2	2.87408	5.32199	3.14238	TMEM35B	protein_coding	-0.748493	1.63255	-0.45848	0.646608	1	0	FALSE
ENSG00000163867.17	698.681	819.47	658.422	ZMYM6	protein_coding	-0.320373	0.224952	-1.42418	0.154393	0.314564	1.52744	FALSE
ENSG00000197056.11	1103.97	872.092	1166.55	ZMYM1	protein_coding	0.413876	0.312716	1.32349	0.185672	0.325751	1.75638	FALSE
ENSG00000228348.1	0.599669	0.643405	0	EFCAB14P1	processed	-2.27596	5.3886	-0.422366	0.672758	1	0	FALSE
ENSG00000284640.1	0.291198	0	0	ENSG00000284640	lncRNA	0	5.39772	0	1	1	0	FALSE
ENSG00000116560.12	29497	17813.3	19208.2	SFPQ	protein_coding	0.104249	0.174595	0.59709	0.550447	0.799392	1.46836	FALSE
ENSG00000201868.1	0.454467	1.28681	0	Y_RNA	misc_RNA	-3.15065	5.31451	-0.59284	0.553288	1	0	FALSE
ENSG00000146463.12	5326.04	4534.6	4343.47	ZMYM4	protein_coding	-0.066451	0.243006	-0.273454	0.784504	1	1.45813	FALSE
ENSG00000229994.1	168.376	98.429	92.6042	RPL5P4	processed	-0.0916555	0.391594	-0.234057	0.81494	0.817249	2.08993	FALSE
ENSG00000227409.1	0.779652	0	1.469	ZMYM4-AS1	lncRNA	2.43447	5.25556	0.463217	0.643209	1	0	FALSE
ENSG00000142687.19	4582.28	4311.45	4839.91	KIAA0319L	protein_coding	0.162331	0.199861	0.812218	0.416666	0.625352	1.60916	FALSE
ENSG00000236274.1	0.446582	2.57362	0	ENSG00000236274	processed	-4.14245	5.25863	-0.787742	0.430847	1	0	FALSE
ENSG00000020129.16	4757.9	4938.81	3988.98	NCDN	protein_coding	-0.312812	0.189258	-1.65284	0.0983644	0.229996	1.45813	FALSE
ENSG00000239636.3	6.4663	12.5444	1.9725	TFAP2E-AS1	lncRNA	-2.65893	1.63138	-1.62987	0.103129	0.192235	1.91328	FALSE
ENSG00000116819.9	30.1736	22.9839	18.3656	TFAP2E	protein_coding	-0.317937	0.735588	-0.432222	0.66558	0.660006	2.37594	FALSE
ENSG00000126067.12	12458.5	7118.23	11565.1	PSMB2	protein_coding	0.69559	0.225236	3.08828	0.00201319	0.00856089	1.46836	FALSE
ENSG00000142686.8	3114.13	4353.53	2879.77	C1orf216	protein_coding	-0.600331	0.195692	-3.06774	0.00215682	0.00839079	1.60916	FALSE
ENSG00000092853.14	5186.91	2387.6	5570.8	CLSPN	protein_coding	1.21698	0.275785	4.41281	1.0204e-05	9.40043e-05	1.10611	TRUE
ENSG00000232335.1	0.379367	0	0	ENSG00000232335	lncRNA	0	5.39772	0	1	1	0	FALSE
ENSG00000134698.11	963.19	1305.16	934.457	AGO4	protein_coding	-0.486336	0.268666	-1.81019	0.0702666	0.152089	1.75421	FALSE
ENSG00000092847.14	4287.4	2699.05	4193.53	AGO1	protein_coding	0.631471	0.28006	2.25477	0.024148	0.0674784	1.60223	FALSE
ENSG00000286899.1	0.82444	0	2.61225	ENSG00000286899	lncRNA	3.25839	5.23205	0.622775	0.533432	1	0	FALSE
ENSG00000126070.20	2081.58	1293.95	1874.42	AGO3	protein_coding	0.530766	0.234801	2.26049	0.0237906	0.0647104	1.66315	FALSE
ENSG00000271554.1	2.60076	0	1.83625	ENSG00000271554	lncRNA	2.76536	3.0637	0.90262	0.366728	1	0	FALSE
ENSG00000232862.5	1.51514	0	0	ENSG00000232862	transcribed_processed	0	3.59356	0	1	1	0	FALSE
ENSG00000092850.12	10.7401	2.13475	14.7198	TEKT2	protein_coding	2.75244	1.28847	2.13621	0.0326626	0.0759391	1.88303	FALSE
ENSG00000116863.11	3528.72	2676.22	3626.75	ADPRS	protein_coding	0.434079	0.206204	2.10509	0.0352833	0.0921069	1.61234	FALSE
ENSG00000171812.13	1077.04	1558.45	213.658	COL8A2	protein_coding	-2.87093	0.380378	-7.54758	4.43437e-14	7.73469e-13	1.75421	TRUE
ENSG00000054116.12	5111.4	5758.27	4502.75	TRAPPC3	protein_coding	-0.35897	0.219832	-1.63293	0.102485	0.211522	1.68951	FALSE
ENSG00000116871.16	21336.5	24109.2	25815	MAP7D1	protein_coding	0.0942667	0.189869	0.496482	0.619555	0.861979	1.4653	FALSE
ENSG00000264592.2	0.223335	0.847944	0	RN7SL131P	misc_RNA	-2.48479	5.37654	-0.462155	0.64397	1	0	FALSE
ENSG00000054118.15	16172.9	12065.6	18074.3	THRAP3	protein_coding	0.578573	0.174334	3.31877	0.000904149	0.00415156	1.4909	FALSE
ENSG00000231849.1	0.05565	0	0	UBE2V2P4	processed	0	5.39772	0	1	1	0	FALSE
ENSG00000214193.11	503.63	223.101	513.177	SH3D21	protein_coding	1.1892	0.359385	3.309	0.000936294	0.00419522	1.52528	TRUE
ENSG00000286379.1	9.78845	16.669	7.06075	ENSG00000286379	lncRNA	-1.26175	1.24218	-1.01575	0.309746	0.409856	2.15764	FALSE
ENSG00000196182.11	3859.83	2192.85	3025.09	STK40	protein_coding	0.460562	0.201167	2.28945	0.022053	0.0598884	1.68951	FALSE
ENSG00000181817.6	2407.43	2014.33	2392.39	LSM10	protein_coding	0.243517	0.291906	0.83423	0.404151	0.563432	1.81711	FALSE
ENSG00000116885.18	311.707	422.648	254.56	OSCP1	protein_coding	-0.738327	0.360794	-2.0464	0.0407173	0.0860705	2.0223	FALSE
ENSG00000201448.1	1.36377	0	2.476	SNORA63C	snoRNA	3.17963	3.17974	0.999966	0.317327	1	0	FALSE
ENSG00000116898.12	5722.1	3602.96	4028.67	MRPS15	protein_coding	0.156878	0.237206	0.661359	0.508382	0.672099	1.76727	FALSE
ENSG00000119535.19	0.215868	0	0	CSF3R	protein_coding	0	5.39772	0	1	1	0	FALSE
ENSG00000284705.1	0.223291	1.28681	0	ENSG00000284705	lncRNA	-3.15062	5.31451	-0.592833	0.553293	1	0	FALSE
ENSG00000284720.1	0.380819	0	2.2035	ENSG00000284720	lncRNA	3.01779	5.2376	0.576178	0.564495	1	0	FALSE
ENSG00000163873.10	1.28243	0	0	GRIK3	protein_coding	0	5.39772	0	1	1	0	FALSE
ENSG00000223944.3	0.317534	0	0	ENSG00000223944	lncRNA	0	5.39772	0	1	1	0	FALSE
ENSG00000264698.1	0.14704	0.847944	0	MIR4255	miRNA	-2.48476	5.37654	-0.462149	0.643975	1	0	FALSE
ENSG00000233621.3	201.336	261.834	326.624	ZC3H12A-DT	lncRNA	0.31737	0.343136	0.924909	0.355013	0.475416	2.02784	FALSE
ENSG00000163874.11	534.432	568.558	492.398	ZC3H12A	protein_coding	-0.211409	0.258775	-0.816961	0.413951	0.650665	1.5081	FALSE
ENSG00000163875.16	4030.41	3376.86	5127.34	MEAF6	protein_coding	0.597875	0.171164	3.493	0.000477632	0.00224124	1.57379	FALSE
ENSG00000263675.1	6.47737	6.57901	7.659	MIR5581	miRNA	0.251329	1.38454	0.181525	0.855955	0.895431	1.91328	FALSE
ENSG00000163877.11	1893.11	1563.78	2184.75	SNIP1	protein_coding	0.477055	0.156475	3.04876	0.00229785	0.0086001	1.66694	FALSE
ENSG00000232273.1	1.83978	0	3.6725	FTH1P1	processed	3.75706	3.34382	1.12358	0.26119	1	0	FALSE
ENSG00000237749.4	6.13282	7.66128	3.34675	ENSG00000237749	processed	-1.20213	1.40038	-0.858437	0.390651	0.522091	1.95516	FALSE
ENSG00000163879.11	299.078	1071.38	35.5731	DNALI1	protein_coding	-4.91219	0.333645	-14.7228	4.59941e-49	5.69952e-47	1.98757	TRUE
ENSG00000134697.13	8397	5408.58	8134.74	GNL2	protein_coding	0.58434	0.178945	3.26547	0.00109284	0.00498687	1.46836	FALSE
ENSG00000284748.1	0.305179	0	0	ENSG00000284748	lncRNA	0	5.39772	0	1	1	0	FALSE
ENSG00000169218.14	2.57016	9.35717	0.435375	RSPO1	protein_coding	-4.48817	3.14578	-1.42673	0.153659	1	0	FALSE
ENSG00000116922.15	2162.91	1120.72	1973.91	C1orf109	protein_coding	0.812198	0.165739	4.90047	9.56079e-07	6.54239e-06	1.81711	FALSE
ENSG00000134690.11	6013.98	2164.09	7368.22	CDCA8	protein_coding	1.76188	0.291229	6.04979	1.45035e-09	1.57192e-08	1.68951	TRUE
ENSG00000183317.17	1.74418	0	1.7415	EPHA10	protein_coding	2.66549	3.52102	0.757022	0.449036	1	0	FALSE
ENSG00000185090.15	109.133	30.9093	194.342	MANEAL	protein_coding	2.65161	0.441852	6.00114	1.95943e-09	1.95168e-08	1.8103	TRUE
ENSG00000196449.4	1950.09	773.659	1192.19	YRDC	protein_coding	0.616947	0.266195	2.31765	0.0204683	0.0533183	1.8004	FALSE
ENSG00000197982.14	3162.38	4312.49	2739.21	C1orf122	protein_coding	-0.658966	0.312821	-2.10653	0.0351583	0.0937737	1.57379	FALSE
ENSG00000188786.10	1860.46	1466.89	1654.32	MTF1	protein_coding	0.169372	0.267672	0.632761	0.52689	0.715059	1.66694	FALSE
ENSG00000235673.1	0.361457	0.847944	0	ENSG00000235673	processed	-2.48486	5.37653	-0.462168	0.643961	1	0	FALSE
ENSG00000204084.13	1218.7	1094.16	1669.19	INPP5B	protein_coding	0.605624	0.265924	2.27743	0.0227604	0.0595967	1.75421	FALSE
ENSG00000252448.1	0.201597	0	0.435375	SNORA63	snoRNA	0.64713	5.38405	0.120194	0.90433	1	0	FALSE
ENSG00000222282.1	0.892314	0.847944	3.57775	RNU6-584P	snRNA	2.1192	5.20186	0.407393	0.683719	1	0	FALSE
ENSG00000183431.12	14422.8	6417.06	13945.2	SF3A3	protein_coding	1.11536	0.177992	6.26632	3.69669e-10	4.89863e-09	1.46948	TRUE
ENSG00000212541.1	7.8921	12.1353	6.421	RNU6-510P	snRNA	-0.913393	1.06794	-0.855284	0.392394	0.480046	2.2105	FALSE
ENSG00000183386.10	2262.88	3086.34	2385.85	FHL3	protein_coding	-0.375694	0.187634	-2.00227	0.0452558	0.110337	1.66644	FALSE
ENSG00000183520.12	4428.31	2756.66	3825.56	UTP11	protein_coding	0.467937	0.213355	2.19323	0.0282906	0.0736987	1.68951	FALSE
ENSG00000185668.8	14.394	1.69589	0	POU3F1	protein_coding	-3.38931	2.00289	-1.69221	0.0906053	0.171396	1.94664	FALSE
ENSG00000224592.5	7.88166	3.83064	0	MIR3659HG	lncRNA	-4.688	2.12041	-2.21089	0.0270435	0.0640775	1.91328	FALSE
ENSG00000287987.1	0.0706049	0	0	ENSG00000287987	lncRNA	0	5.39772	0	1	1	0	FALSE
ENSG00000237290.2	0.223291	1.28681	0	LINC01343	lncRNA	-3.15062	5.31451	-0.592833	0.553293	1	0	FALSE
ENSG00000238063.3	0.380819	0	2.2035	LINC01685	lncRNA	3.01779	5.2376	0.576178	0.564495	1	0	FALSE
ENSG00000215895.4	8.02737	19.0083	5.27775	HSPA5P1	processed	-1.84445	1.26623	-1.45665	0.145214	0.229614	2.15764	FALSE
ENSG00000284632.1	0.202851	0	0	ENSG00000284632	lncRNA	0	5.39772	0	1	1	0	FALSE
ENSG00000116954.8	2119.94	3789.74	2001.84	RRAGC	protein_coding	-0.924677	0.268283	-3.44664	0.000567596	0.00308169	1.30636	FALSE
ENSG00000228436.4	47.5579	116.556	42.4444	RRAGC-DT	lncRNA	-1.45723	0.596113	-2.44455	0.0145032	0.0367018	1.97103	TRUE
ENSG00000214114.9	1693.5	673.341	1398.81	MYCBP	protein_coding	1.04737	0.370823	2.82443	0.00473641	0.0151524	1.79158	TRUE
ENSG00000274944.4	0.325104	0.643405	0.36725	ENSG00000274944	protein_coding	-0.86915	5.38287	-0.161466	0.871727	1	0	FALSE
ENSG00000131233.10	1.29401	3.83064	0.36725	GJA9	protein_coding	-3.2921	3.7184	-0.885354	0.375965	1	0	FALSE
ENSG00000158315.11	199.129	335.804	232.572	RHBDL2	protein_coding	-0.53899	0.38345	-1.40563	0.159833	0.263102	1.99514	FALSE
ENSG00000199963.1	0.13862	0	0.435375	RNU6-605P	snRNA	0.647151	5.38405	0.120198	0.904326	1	0	FALSE
ENSG00000235549.1	0.0632779	0	0	EIF1P2	processed	0	5.39772	0	1	1	0	FALSE
ENSG00000174574.16	7073.96	5239.89	5810.02	AKIRIN1	protein_coding	0.144071	0.200211	0.719599	0.471772	0.63832	1.76727	FALSE
ENSG00000168653.11	10348.7	6866.69	7044.54	NDUFS5	protein_coding	0.0326531	0.326051	0.100147	0.920227	1	1.46836	FALSE
ENSG00000127603.32	25477.6	22043.9	31756.9	MACF1	protein_coding	0.522363	0.43772	1.19337	0.232724	0.436722	1.4909	FALSE
ENSG00000222378.1	0.0632779	0	0	RNA5SP44	rRNA	0	5.39772	0	1	1	0	FALSE
ENSG00000226438.1	0.0793834	0	0	ENSG00000226438	lncRNA	0	5.39772	0	1	1	0	FALSE
ENSG00000217897.2	0.820466	0	0.734501	HSPE1P8	processed	1.43939	5.30881	0.271132	0.786289	1	0	FALSE
ENSG00000183682.8	47.0593	41.7876	17.6993	BMP8A	protein_coding	-1.25109	0.734128	-1.70419	0.0883457	0.158847	2.08993	FALSE
ENSG00000237624.1	44.2357	29.0088	47.737	OXCT2P1	unprocessed	0.70684	0.581787	1.21495	0.224387	0.329669	2.08993	FALSE
ENSG00000291129.1	47.1167	76.0926	13.4136	PPIEL	lncRNA	-2.52503	0.650223	-3.88334	0.000103033	0.000459818	1.97103	TRUE
ENSG00000243970.6	2.1152	10.0304	0	PPIEL	transcribed_unprocessed	-6.09628	4.035	-1.51085	0.130827	1	0	FALSE
ENSG00000090621.15	17294.5	15248.9	16026.3	PABPC4	protein_coding	0.0674726	0.149631	0.450927	0.652042	0.890667	1.46948	FALSE
ENSG00000228060.3	12.2325	3.42157	4.6795	PABPC4-AS1	lncRNA	0.402808	1.13869	0.353747	0.723528	0.820989	1.84171	FALSE
ENSG00000163909.8	158.088	193.585	18.5551	HEYL	protein_coding	-3.38474	0.638637	-5.29995	1.15833e-07	9.2528e-07	1.77921	TRUE
ENSG00000225903.1	1.22228	1.69589	0	ENSG00000225903	lncRNA	-3.51718	5.28938	-0.664951	0.506082	1	0	FALSE
ENSG00000116981.4	8.3623	2.9827	0	NT5C1A	protein_coding	-4.33872	2.32964	-1.8624	0.0625462	0.116447	2.15764	FALSE
ENSG00000116983.13	4.04858	0	0.734501	HPCAL4	protein_coding	1.46266	3.01274	0.48549	0.627329	0.732755	1.91328	FALSE
ENSG00000084072.17	4491.65	2767.37	4258.7	PPIE	protein_coding	0.617579	0.232927	2.65138	0.00801628	0.0263956	1.60916	FALSE
ENSG00000225333.6	0.871017	0	0	ENSG00000225333	processed	0	5.07525	0	1	1	0	FALSE
ENSG00000116985.12	184.183	191.089	70.3585	BMP8B	protein_coding	-1.4416	0.641095	-2.24864	0.0245352	0.0627305	1.77921	FALSE
ENSG00000198754.5	67.7819	14.8837	259.683	OXCT2	protein_coding	4.16348	0.614801	6.77207	1.26954e-11	1.38814e-10	2.19604	TRUE
ENSG00000285905.1	0.840358	0.847944	0	BMP8B-AS1	lncRNA	-2.48494	5.37653	-0.462183	0.64395	1	0	FALSE
ENSG00000261798.1	3.80192	0	0.87075	ENSG00000261798	lncRNA	1.65577	3.56934	0.463886	0.64273	0.609079	2.57908	FALSE
ENSG00000284719.3	11.6064	9.12284	1.60525	ENSG00000284719	lncRNA	-2.47941	1.42016	-1.74586	0.0808346	0.163546	1.84171	FALSE
ENSG00000284678.1	0.467522	0	0	LINC02811	lncRNA	0	5.39772	0	1	1	0	FALSE
ENSG00000043514.17	2057.18	1228.92	1117.98	TRIT1	protein_coding	-0.141343	0.146513	-0.964715	0.334688	0.523633	1.66644	FALSE
ENSG00000116990.11	206.27	54.9198	49.2444	MYCL	protein_coding	-0.180218	0.429596	-0.419505	0.674847	0.741147	2.0223	FALSE
ENSG00000236546.1	4.37155	5.14724	2.61225	MYCL-AS1	lncRNA	-1.01739	2.37001	-0.429277	0.667721	0.625326	2.57908	FALSE
ENSG00000207356.1	0.223291	1.28681	0	Y_RNA	misc_RNA	-3.15062	5.31451	-0.592833	0.553293	1	0	FALSE
ENSG00000168389.18	524.723	404.849	323.064	MFSD2A	protein_coding	-0.335674	0.316993	-1.05893	0.28963	0.455088	1.75421	FALSE
ENSG00000228477.1	13.9682	14.0358	4.35375	ENSG00000228477	processed	-1.70936	1.20076	-1.42356	0.154573	0.268292	1.88303	FALSE
ENSG00000131236.18	33612.2	49965.1	33548.8	CAP1	protein_coding	-0.579107	0.157571	-3.67521	0.000237651	0.00125908	1.4909	FALSE
ENSG00000131238.18	10734.9	6354.43	5186.91	PPT1	protein_coding	-0.296816	0.178334	-1.66438	0.0960363	0.224402	1.46948	FALSE
ENSG00000226745.2	2.12829	0	9.19613	OAZ1P1	processed	5.07625	3.61492	1.40425	0.160245	1	0	FALSE
ENSG00000117000.9	2002.34	1165.16	2199.18	RLF	protein_coding	0.912424	0.329745	2.76706	0.00565649	0.0177375	1.79158	FALSE
ENSG00000207508.1	0.472387	0	1.30613	RNU6-1237P	snRNA	2.25549	5.26267	0.428582	0.668227	1	0	FALSE
ENSG00000188800.6	0.801027	0.643405	1.53713	TMCO2	protein_coding	1.11113	5.24389	0.211891	0.832192	1	0	FALSE
ENSG00000259943.2	335.054	178.97	282.998	ZMPSTE24-DT	lncRNA	0.649769	0.369994	1.75616	0.0790614	0.167442	1.74778	FALSE
ENSG00000084073.10	6114.36	7619.79	5079.96	ZMPSTE24	protein_coding	-0.589401	0.200491	-2.93979	0.00328439	0.0111418	1.76727	FALSE
ENSG00000231296.1	0.522328	0	1.10175	ENSG00000231296	processed	2.02113	5.27341	0.383269	0.70152	1	0	FALSE
ENSG00000049089.15	925.453	87.5805	545.729	COL9A2	protein_coding	2.64183	0.298203	8.85918	8.06018e-19	2.16123e-17	1.75421	TRUE
ENSG00000227311.3	0.621118	0	0	ENSG00000227311	processed	0	5.39772	0	1	1	0	FALSE
ENSG00000084070.12	5681.01	4033.97	17082	SMAP2	protein_coding	2.07741	0.253617	8.19113	2.58778e-16	8.70306e-15	1.10611	TRUE
ENSG00000213172.3	0.197544	0	0.734501	ENSG00000213172	processed	1.43943	5.30881	0.27114	0.786283	1	0	FALSE
ENSG00000284677.1	1.56567	0.643405	1.83625	ENSG00000284677	lncRNA	1.3685	3.67225	0.37266	0.709402	1	0	FALSE
ENSG00000187801.15	363.773	210.723	262.71	ZFP69B	protein_coding	0.313303	0.408968	0.766082	0.443628	0.564851	1.98757	FALSE
ENSG00000260920.2	329.107	216.931	294.622	ENSG00000260920	lncRNA	0.431846	0.446519	0.96714	0.333474	0.460839	1.98757	FALSE
ENSG00000279667.1	13.2969	9.5915	17.3171	ENSG00000279667	TEC	0.853857	0.950543	0.898283	0.369035	0.51127	1.90326	FALSE
ENSG00000187815.10	342.072	331.961	383.181	ZFP69	protein_coding	0.20392	0.26781	0.761436	0.446396	0.565899	1.99514	FALSE
ENSG00000238287.1	26.2561	43.5986	29.7919	EXO5-DT	lncRNA	-0.542575	0.762687	-0.711399	0.476837	0.573033	2.08993	FALSE
ENSG00000164002.12	478.102	432.589	655.552	EXO5	protein_coding	0.59334	0.241037	2.46161	0.0138316	0.0390987	1.74778	FALSE
ENSG00000238186.1	33.1456	34.7697	62.196	ENSG00000238186	lncRNA	0.831716	0.657659	1.26466	0.205993	0.279682	2.37594	FALSE
ENSG00000117010.17	251.935	195.14	252.827	ZNF684	protein_coding	0.364323	0.394034	0.924599	0.355175	0.481067	1.99514	FALSE
ENSG00000286838.1	0.437912	0	0	ENSG00000286838	lncRNA	0	5.39772	0	1	1	0	FALSE
ENSG00000236505.1	0.24306	0	0.435375	ENSG00000236505	unprocessed	0.647128	5.38405	0.120194	0.90433	1	0	FALSE
ENSG00000117016.10	408.976	19.183	12.842	RIMS3	protein_coding	-0.581992	0.566761	-1.02687	0.30448	0.473509	1.74778	FALSE
ENSG00000287743.1	0.56368	0	0	ENSG00000287743	lncRNA	0	5.39772	0	1	1	0	FALSE
ENSG00000237899.1	6.95022	4.67859	5.414	ENSG00000237899	lncRNA	0.246707	1.31234	0.187991	0.850884	0.893675	1.9084	FALSE
ENSG00000272145.2	72.3116	19.8562	27.384	NFYC-AS1	lncRNA	0.438787	0.520931	0.842312	0.399613	0.488383	2.19604	FALSE
ENSG00000066136.21	2748.01	1923.24	3114.39	NFYC	protein_coding	0.690275	0.170542	4.04754	5.17598e-05	0.000284957	1.66644	FALSE
ENSG00000207962.1	0.158767	0	0	MIR30C1	miRNA	0	5.39772	0	1	1	0	FALSE
ENSG00000117013.17	127.342	22.1955	2.04063	KCNQ4	protein_coding	-3.49074	0.807	-4.32557	1.52136e-05	8.76707e-05	1.77921	TRUE
ENSG00000264582.2	0.0753425	0	0.435375	RN7SL326P	misc_RNA	0.647172	5.38405	0.120202	0.904323	1	0	FALSE
ENSG00000179862.7	344.291	373.612	1103.05	CITED4	protein_coding	1.55559	0.443579	3.5069	0.000453363	0.00173096	1.98757	TRUE
ENSG00000229528.1	0.379667	0	0	ENSG00000229528	lncRNA	0	5.39772	0	1	1	0	FALSE
ENSG00000286668.1	0.05565	0	0	ENSG00000286668	lncRNA	0	5.39772	0	1	1	0	FALSE
ENSG00000171793.17	10184.5	6466.61	8265.06	CTPS1	protein_coding	0.349337	0.197988	1.76444	0.0776582	0.18934	1.46948	FALSE
ENSG00000281207.1	60.2331	30.7643	20.5425	SLFNL1-AS1	lncRNA	-0.614192	0.609988	-1.00689	0.313987	0.447153	1.94664	FALSE
ENSG00000171790.16	55.3961	38.2508	14.2429	SLFNL1	protein_coding	-1.44309	0.624169	-2.31201	0.020777	0.050511	1.94664	FALSE
ENSG00000010803.17	2424.92	2592.1	1845.66	SCMH1	protein_coding	-0.494054	0.189612	-2.6056	0.00917123	0.0333606	1.39183	FALSE
ENSG00000287400.1	1.78928	2.13475	0	ENSG00000287400	lncRNA	-3.87237	2.83807	-1.36444	0.17243	1	0	FALSE
ENSG00000235358.2	1.50626	0.643405	3.34675	SCMH1-DT	lncRNA	2.22514	3.84525	0.578673	0.56281	1	0	FALSE
ENSG00000213987.4	0.05565	0	0	RPL36AP9	processed	0	5.39772	0	1	1	0	FALSE
ENSG00000291157.1	0.174923	0.643405	0	ENSG00000291157	lncRNA	-2.27592	5.38861	-0.422357	0.672764	1	0	FALSE
ENSG00000204060.8	149.598	16.4346	33.0055	FOXO6	protein_coding	0.979585	0.688421	1.42294	0.154752	0.280394	1.77921	FALSE
ENSG00000229901.1	3.3829	0.847944	5.20963	FOXO6-AS1	lncRNA	2.7645	2.34151	1.18065	0.237742	1	0	FALSE
ENSG00000127129.10	54.5893	1.69589	0	EDN2	protein_coding	-3.35407	1.86623	-1.79724	0.0722971	0.129553	2.19604	FALSE
ENSG00000127124.16	1839.31	725.727	2216.69	HIVEP3	protein_coding	1.60495	0.321953	4.98504	6.19474e-07	4.40673e-06	1.8004	TRUE
ENSG00000230881.1	0.202851	0	0	ENSG00000230881	lncRNA	0	5.39772	0	1	1	0	FALSE
ENSG00000230638.4	5.62326	1.28681	6.1485	ENSG00000230638	processed	2.15701	1.80782	1.19316	0.232808	0.304729	2.40512	FALSE
ENSG00000287587.1	2.45669	0	1.469	ENSG00000287587	lncRNA	2.4465	3.0788	0.794627	0.426831	1	0	FALSE
ENSG00000227538.1	0.135059	0	0	HNRNPFP1	processed	0	5.39772	0	1	1	0	FALSE
ENSG00000197273.4	0.409359	0	0.734501	GUCA2A	protein_coding	1.4394	5.30881	0.271135	0.786287	1	0	FALSE
ENSG00000198815.9	3996.96	2319.64	5197.43	FOXJ3	protein_coding	1.15949	0.178172	6.50771	7.63043e-11	1.01794e-09	1.61234	TRUE
ENSG00000227527.2	8.2571	9.18242	8.62451	ENSG00000227527	lncRNA	-0.105072	1.06679	-0.098493	0.921541	0.871566	2.14503	FALSE
ENSG00000177181.15	204.989	6.43405	618.59	RIMKLA	protein_coding	6.46833	0.720035	8.98335	2.62635e-19	6.34153e-18	2.0223	TRUE
ENSG00000066185.13	13.8811	55.7935	12.5163	ZMYND12	protein_coding	-2.16463	1.15586	-1.87274	0.0611042	0.130375	1.84171	FALSE
ENSG00000127125.9	1799.8	2693.2	2681.67	PPCS	protein_coding	-0.0103897	0.221899	-0.0468219	0.962655	1	1.8004	FALSE
ENSG00000186409.19	84.4183	89.2208	214.147	CCDC30	protein_coding	1.25316	0.44809	2.79667	0.0051632	0.0150293	1.97103	TRUE
ENSG00000236876.3	1.31855	3.39178	0	TMSB4XP1	processed	-4.52284	4.94589	-0.914464	0.360473	1	0	FALSE
ENSG00000200254.1	0.376712	0	2.17688	RNU6-536P	snRNA	2.99484	5.23818	0.571732	0.567503	1	0	FALSE
ENSG00000236180.2	0.253879	0	1.469	ENSG00000236180	processed	2.43457	5.25556	0.463237	0.643195	1	0	FALSE
ENSG00000171960.12	1627.02	903.889	1623.69	PPIH	protein_coding	0.8405	0.275967	3.04566	0.00232174	0.00868757	1.66315	FALSE
ENSG00000285728.3	115.277	66.088	91.5079	ENSG00000285728	lncRNA	0.469924	0.444742	1.05662	0.290685	0.45155	1.77921	FALSE
ENSG00000234917.2	3.48967	3.83064	0.435375	ENSG00000234917	lncRNA	-3.22066	2.19104	-1.46993	0.141582	1	0	FALSE
ENSG00000065978.19	120675	68761.8	111348	YBX1	protein_coding	0.691098	0.214976	3.21477	0.00130547	0.00584285	1.46836	FALSE
ENSG00000164007.11	0.864578	0	0	CLDN19	protein_coding	0	4.85995	0	1	1	0	FALSE
ENSG00000117385.16	10642.8	16024.7	4883.55	P3H1	protein_coding	-1.71875	0.187044	-9.18899	3.96545e-20	1.37721e-18	1.46836	TRUE
ENSG00000164008.17	230.025	153.055	205.499	C1orf50	protein_coding	0.421645	0.315335	1.33713	0.181179	0.290808	1.98757	FALSE
ENSG00000274386.6	23.7062	17.9558	13.6713	TMEM269	protein_coding	-0.414762	0.783941	-0.529073	0.596755	0.73278	1.81979	FALSE
ENSG00000177868.12	620.763	606.493	605.141	SVBP	protein_coding	-0.00825017	0.301629	-0.027352	0.978179	1	1.52744	FALSE
ENSG00000164010.15	493.496	731.967	444.986	ERMAP	protein_coding	-0.72106	0.232298	-3.10404	0.001909	0.00798962	1.5081	FALSE
ENSG00000228192.10	346.303	34.0965	63.8843	ZNF691-DT	lncRNA	0.906397	0.349816	2.59107	0.00956777	0.0251754	2.02784	FALSE
ENSG00000164011.18	584.248	341.557	595.326	ZNF691	protein_coding	0.793713	0.224131	3.54129	0.000398182	0.00172339	1.75421	FALSE
ENSG00000233708.1	3.57062	0	2.2035	ENSG00000233708	processed	3.02317	3.461	0.873496	0.382393	0.419585	2.57908	FALSE
ENSG00000237090.1	0.383765	0	0	MKRN8P	processed	0	5.39772	0	1	1	0	FALSE
ENSG00000225099.1	1.17285	1.69589	1.469	ATP6V1E1P1	processed	-0.187548	4.538	-0.0413283	0.967034	1	0	FALSE
ENSG00000288955.1	4.70893	5.08766	0.87075	ENSG00000288955	lncRNA	-2.56207	2.64388	-0.969057	0.332517	0.378796	2.57908	FALSE
ENSG00000117394.24	11134.2	2739.47	11741.1	SLC2A1	protein_coding	2.09427	0.321787	6.50825	7.60304e-11	1.1118e-09	1.4653	TRUE
ENSG00000284138.1	1.18988	0	1.469	ATP6V0CP4	processed	2.44025	3.74784	0.651109	0.514976	1	0	FALSE
ENSG00000227533.7	31.7597	22.8091	39.8854	SLC2A1-DT	lncRNA	0.804383	0.78358	1.02655	0.304633	0.373693	2.4074	FALSE
ENSG00000283973.2	2.03302	0.643405	4.10788	ENSG00000283973	lncRNA	2.52155	3.00598	0.838845	0.401556	1	0	FALSE
ENSG00000186973.11	3.65856	0	0.734501	FAM183A	protein_coding	1.46931	2.77215	0.530028	0.596093	0.835144	1.48015	FALSE
ENSG00000117395.13	10311.6	5281.52	7257.64	EBNA1BP2	protein_coding	0.454014	0.294717	1.54051	0.123436	0.273103	1.46836	FALSE
ENSG00000243710.8	26.3677	12.604	33.1269	CFAP57	protein_coding	1.36576	0.835788	1.6341	0.102238	0.188462	1.94664	FALSE
ENSG00000179178.11	3.1003	3.39178	2.2035	TMEM125	protein_coding	-0.600961	3.25228	-0.184781	0.853401	1	0	FALSE
ENSG00000253313.6	0.852293	0	0	C1orf210	protein_coding	0	5.39772	0	1	1	0	FALSE
ENSG00000066056.14	27.9218	9.35717	41.1383	TIE1	protein_coding	2.16032	0.94704	2.28113	0.0225407	0.0535972	1.97103	FALSE
ENSG00000117400.18	18.8691	7.22242	17.1543	MPL	protein_coding	1.29525	0.970315	1.33488	0.181917	0.285122	2.04654	FALSE
ENSG00000287113.1	0.966473	0	0	ENSG00000287113	lncRNA	0	5.39772	0	1	1	0	FALSE
ENSG00000234694.2	15.928	1.93022	12.9634	CDC20-DT	lncRNA	2.627	1.24686	2.10688	0.0351278	0.0785112	1.94664	FALSE
ENSG00000117399.14	13457.1	5606.4	11534.3	CDC20	protein_coding	1.03601	0.295493	3.50603	0.00045485	0.00225151	1.4909	TRUE
ENSG00000066322.15	7360	8623.84	8085.58	ELOVL1	protein_coding	-0.097611	0.182387	-0.535187	0.59252	0.997991	1.11341	FALSE
ENSG00000288772.2	44.5192	17.5169	62.8773	ENSG00000288772	lncRNA	1.81307	0.607503	2.98446	0.00284076	0.00814525	2.19604	TRUE
ENSG00000159479.17	2614.45	2923.56	2726.66	MED8	protein_coding	-0.105279	0.166942	-0.630631	0.528282	0.716391	1.66644	FALSE
ENSG00000229431.1	20.8532	29.5927	21.739	MED8-AS1	lncRNA	-0.440852	0.705233	-0.625116	0.531895	0.626796	2.04654	FALSE
ENSG00000198198.17	2113.17	1926.6	2685.22	SZT2	protein_coding	0.474779	0.416944	1.13871	0.254823	0.403167	1.81711	FALSE
ENSG00000229348.1	1.49514	0	0	HYI-AS1	lncRNA	0	4.21951	0	1	1	0	FALSE
ENSG00000142949.17	10965.1	3040.3	6137.23	PTPRF	protein_coding	1.00892	0.309298	3.26198	0.00110638	0.00503279	1.46948	TRUE
ENSG00000066135.13	1590.77	1297.02	1816.42	KDM4A	protein_coding	0.481649	0.235635	2.04405	0.040949	0.101387	1.66694	FALSE
ENSG00000236200.7	107.238	41.1144	99.4841	KDM4A-AS1	lncRNA	1.28415	0.365724	3.51125	0.000445999	0.00185132	1.81526	TRUE
ENSG00000126091.21	116.679	100.623	120.962	ST3GAL3	protein_coding	0.262879	0.431665	0.608989	0.542532	0.689047	1.81526	FALSE
ENSG00000229444.1	2.69968	0	1.469	ST3GAL3-AS1	lncRNA	2.44388	3.30257	0.739994	0.459304	1	0	FALSE
ENSG00000283414.1	0.0706049	0	0	U6	snRNA	0	5.39772	0	1	1	0	FALSE
ENSG00000233674.2	1.90802	0	1.7415	ENSG00000233674	processed	2.66918	4.2293	0.631116	0.527965	1	0	FALSE
ENSG00000224751.2	0.182844	0	0	SHMT1P1	processed	0	5.39772	0	1	1	0	FALSE
ENSG00000117407.17	82.0086	11.5813	21.6975	ARTN	protein_coding	0.834921	0.797703	1.04666	0.295258	0.405477	2.08993	FALSE
ENSG00000237950.3	38.1516	7.25221	24.363	LINC02918	lncRNA	1.74405	0.738152	2.36272	0.0181412	0.0449914	1.94664	TRUE
ENSG00000288573.3	21.6608	4.26951	7.08738	ENSG00000288573	lncRNA	0.708494	0.993027	0.713469	0.475556	0.624674	1.83935	FALSE
ENSG00000117408.11	2764.95	4064.34	2642.67	IPO13	protein_coding	-0.625214	0.186612	-3.35034	0.000807112	0.00421921	1.30636	FALSE
ENSG00000285649.1	8.40121	1.28681	4.721	ENSG00000285649	lncRNA	1.72833	1.60003	1.08019	0.280059	0.380708	2.15764	FALSE
ENSG00000132768.14	3561.47	1309.22	1904.93	DPH2	protein_coding	0.535955	0.199772	2.68283	0.0073002	0.0243035	1.61234	FALSE
ENSG00000117410.14	6595.45	5097.73	6435.89	ATP6V0B	protein_coding	0.332	0.26031	1.2754	0.202168	0.487674	1.11341	FALSE
ENSG00000117411.18	8616.46	11719.6	7030.35	B4GALT2	protein_coding	-0.741691	0.184163	-4.02736	5.64055e-05	0.000346076	1.4653	FALSE
ENSG00000159214.13	263.624	340.3	281.476	CCDC24	protein_coding	-0.280377	0.32749	-0.856139	0.391921	0.511076	2.0223	FALSE
ENSG00000196517.13	1204.07	399.243	510.457	SLC6A9	protein_coding	0.353177	0.287736	1.22743	0.21966	0.371998	1.74575	FALSE
ENSG00000230615.8	189.203	254.765	105.662	ENSG00000230615	lncRNA	-1.27782	0.41367	-3.08897	0.00200851	0.00733355	1.74778	TRUE
ENSG00000227163.2	2.11012	5.79065	1.469	ENSG00000227163	processed	-1.98237	3.57922	-0.553855	0.579678	1	0	FALSE
ENSG00000171872.5	64.1146	75.0957	8.35201	KLF17	protein_coding	-3.15092	0.70314	-4.48121	7.42217e-06	4.0561e-05	1.98562	TRUE
ENSG00000233514.1	3.84428	0	4.6795	ENSG00000233514	processed	4.10595	2.09121	1.96343	0.0495959	0.106029	1.91328	FALSE
ENSG00000283039.1	0.126556	0	0	KLF18	protein_coding	0	5.39772	0	1	1	0	FALSE
ENSG00000226804.4	0.676741	0	0	ENSG00000226804	processed	0	5.39772	0	1	1	0	FALSE
ENSG00000238037.1	0.182844	0	0	OOSP1P1	processed	0	5.39772	0	1	1	0	FALSE
ENSG00000227994.1	0.111646	0.643405	0	ENSG00000227994	processed	-2.2759	5.38861	-0.422355	0.672766	1	0	FALSE
ENSG00000271329.1	1.03676	0	0	ENSG00000271329	processed	0	5.29173	0	1	1	0	FALSE
ENSG00000178028.14	2577.42	2869.59	2965.58	DMAP1	protein_coding	0.042717	0.215771	0.197974	0.843065	0.969143	1.66644	FALSE
ENSG00000117419.16	4742.99	4054.8	4086.34	ERI3	protein_coding	0.00704624	0.21021	0.03352	0.97326	1	1.10611	FALSE
ENSG00000233602.1	6.97593	2.57362	5.414	ERI3-IT1	lncRNA	1.01689	1.91301	0.531563	0.595029	0.696891	1.95665	FALSE
ENSG00000187147.18	3242.03	2644.38	4119.85	RNF220	protein_coding	0.635184	0.169496	3.74747	0.000178625	0.000908374	1.61234	FALSE
ENSG00000126106.14	350.185	351.349	465.674	TMEM53	protein_coding	0.401716	0.223877	1.79436	0.0727561	0.141054	1.98757	FALSE
ENSG00000198520.12	23.264	40.6755	32.798	ARMH1	protein_coding	-0.310178	0.885366	-0.350339	0.726084	0.796885	1.94664	FALSE
ENSG00000199377.1	0.223291	1.28681	0	RNU5F-1	snRNA	-3.15062	5.31451	-0.592833	0.553293	1	0	FALSE
ENSG00000200169.1	0.142853	0	0.36725	RNU5D-1	snRNA	0.517072	5.392	0.0958963	0.923603	1	0	FALSE
ENSG00000142945.13	7500.35	3568.61	11181.3	KIF2C	protein_coding	1.64256	0.286343	5.73635	9.67392e-09	9.38084e-08	1.68951	TRUE
ENSG00000225721.5	10.5826	11.2874	8.76076	ENSG00000225721	lncRNA	-0.358947	0.990481	-0.362396	0.717056	0.80699	1.88303	FALSE
ENSG00000142937.12	64105.6	47253.2	42397.7	RPS8	protein_coding	-0.16074	0.252766	-0.635926	0.524825	0.774262	1.46836	FALSE
ENSG00000200913.1	16.0871	9.35717	8.55638	SNORD46	snoRNA	-0.0932889	0.939985	-0.0992451	0.920944	0.898918	2.04654	FALSE
ENSG00000202031.1	0.231176	0	0	SNORD38A	snoRNA	0	5.39772	0	1	1	0	FALSE
ENSG00000234093.3	6.06421	9.76625	0	RPS15AP11	processed	-6.03832	2.11021	-2.86149	0.00421661	0.0129256	1.91328	TRUE
ENSG00000142959.5	21.0389	14.9731	14.228	BEST4	protein_coding	-0.0851832	1.29457	-0.0658003	0.947537	0.914349	2.04654	FALSE
ENSG00000173846.13	944.429	1363.28	1023	PLK3	protein_coding	-0.41976	0.24574	-1.70815	0.0876091	0.184069	1.72114	FALSE
ENSG00000188396.4	14.4355	13.9206	23.1665	DYNLT4	protein_coding	0.707357	1.13572	0.622825	0.5334	0.68516	1.80022	FALSE
ENSG00000290041.1	2.65775	1.28681	1.83625	ENSG00000290041	lncRNA	0.4661	2.62511	0.177554	0.859073	1	0	FALSE
ENSG00000222009.9	241.085	554.504	190.915	BTBD19	protein_coding	-1.54351	0.456694	-3.37973	0.00072556	0.00295846	1.74778	TRUE
ENSG00000117425.14	227.692	78.4577	28.2015	PTCH2	protein_coding	-1.49163	0.413526	-3.6071	0.000309638	0.00123402	1.98757	TRUE
ENSG00000226499.1	3.92852	3.83064	2.2035	ENSG00000226499	processed	-0.761085	1.85864	-0.409484	0.682185	0.634427	2.57908	FALSE
ENSG00000070785.17	2989.09	3162.25	2708.91	EIF2B3	protein_coding	-0.227829	0.268283	-0.849211	0.395764	0.555411	1.81711	FALSE
ENSG00000253039.1	0.15259	0	0	RNA5SP47	rRNA	0	5.39772	0	1	1	0	FALSE
ENSG00000232369.1	0.83892	0.643405	1.30613	PPIAP35	processed	0.857835	3.78332	0.226741	0.820625	1	0	FALSE
ENSG00000268949.1	3.97975	2.33929	6.62538	MRPS17P1	processed	1.52478	1.81182	0.841575	0.400026	0.539033	1.91328	FALSE
ENSG00000126107.15	3684.64	4686.47	4081.52	HECTD3	protein_coding	-0.203377	0.192482	-1.0566	0.290694	0.487425	1.60223	FALSE
ENSG00000126088.14	6839.46	8166.51	6599.4	UROD	protein_coding	-0.311521	0.247016	-1.26114	0.207258	0.49895	1.10611	FALSE
ENSG00000162415.7	233.497	71.8787	1000.09	ZSWIM5	protein_coding	3.79148	0.412808	9.18461	4.13035e-20	1.05066e-18	2.02784	TRUE
ENSG00000234315.1	0.150685	0	0.87075	OSTCP5	processed	1.66777	5.29322	0.315076	0.752704	1	0	FALSE
ENSG00000281912.1	16.5206	15.4119	21.3036	LINC01144	lncRNA	0.439553	1.06123	0.414194	0.678732	0.796885	1.81979	FALSE
ENSG00000186603.7	2346.14	77.7289	110.25	HPDL	protein_coding	0.48068	0.372511	1.29038	0.196919	0.405868	1.39183	FALSE
ENSG00000132781.20	61.418	37.4029	30.4168	MUTYH	protein_coding	-0.317485	0.560695	-0.566235	0.571234	0.67211	1.98562	FALSE
ENSG00000132773.12	1658.82	890.334	1326.6	TOE1	protein_coding	0.569443	0.283189	2.01082	0.0443442	0.108604	1.66315	FALSE
ENSG00000070759.17	296.439	167.964	281.464	TESK2	protein_coding	0.748728	0.326071	2.29621	0.0216638	0.0512382	1.99514	FALSE
ENSG00000236872.1	0.548533	0	0	PPIAP36	processed	0	5.39772	0	1	1	0	FALSE
ENSG00000280670.3	149.676	83.8095	154.214	CCDC163	protein_coding	0.872489	0.356496	2.4474	0.0143889	0.0391663	1.81388	FALSE
ENSG00000132763.15	1482.62	653.688	760.939	MMACHC	protein_coding	0.21477	0.171969	1.24889	0.211705	0.37471	1.66694	FALSE
ENSG00000117450.15	20998.5	12818.6	11793.2	PRDX1	protein_coding	-0.124695	0.237026	-0.526081	0.598832	0.846253	1.45813	FALSE
ENSG00000117448.14	4840.54	7433.28	3101.34	AKR1A1	protein_coding	-1.26523	0.254977	-4.96213	6.9726e-07	5.01438e-06	1.76727	TRUE
ENSG00000281133.1	2.73748	0	7.89001	ENSG00000281133	pseudogene	4.85576	2.73774	1.77364	0.0761224	1	0	FALSE
ENSG00000280836.1	4.74744	2.9827	6.85638	ENSG00000280836	pseudogene	1.2053	1.46564	0.82237	0.410866	0.441698	2.59132	FALSE
ENSG00000289407.1	29.061	18.1305	49.3955	ENSG00000289407	lncRNA	1.43586	0.636241	2.25678	0.0240218	0.0538384	2.08993	FALSE
ENSG00000132780.17	16249.2	6728.52	14208.5	NASP	protein_coding	1.07362	0.158483	6.7744	1.24927e-11	1.99986e-10	1.4653	TRUE
ENSG00000281112.1	0.18259	0	0.734501	ENSG00000281112	pseudogene	1.43943	5.30881	0.27114	0.786283	1	0	FALSE
ENSG00000281825.1	0.211815	0	0	ENSG00000281825	pseudogene	0	5.39772	0	1	1	0	FALSE
ENSG00000159588.15	22.1716	13.9206	13.304	CCDC17	protein_coding	-0.105564	0.868241	-0.121584	0.903229	0.887639	2.04654	FALSE
ENSG00000159592.11	5390.1	4275.52	5205.24	GPBP1L1	protein_coding	0.279251	0.159265	1.75337	0.079538	0.166814	1.76727	FALSE
ENSG00000225447.1	10.3547	6.40426	5.645	RPS15AP10	processed	-0.182779	1.32508	-0.137938	0.89029	0.920107	1.90326	FALSE
ENSG00000234329.1	21.7945	18.629	9.42713	RPL7AP16	processed	-1.00996	0.939832	-1.07462	0.282547	0.412968	1.94664	FALSE
ENSG00000159596.7	1862.14	1280.54	1191.04	TMEM69	protein_coding	-0.110692	0.166332	-0.66549	0.505737	0.663957	1.79158	FALSE
ENSG00000197429.11	933.442	1578.39	899.985	IPP	protein_coding	-0.814141	0.210214	-3.87292	0.00010754	0.000534207	1.74778	FALSE
ENSG00000230896.1	77.8907	130.744	71.9904	ENSG00000230896	lncRNA	-0.866722	0.369267	-2.34715	0.0189179	0.0438509	2.08993	FALSE
ENSG00000236111.5	1.16545	2.13475	0	RPL6P1	processed	-3.86651	4.5904	-0.842304	0.399618	1	0	FALSE
ENSG00000086015.23	6057.12	5919.64	7858.43	MAST2	protein_coding	0.404449	0.218357	1.85223	0.0639921	0.139793	1.76727	FALSE
ENSG00000232467.2	0.573997	0.643405	0	TMA16P2	processed	-2.27594	5.3886	-0.422362	0.672761	1	0	FALSE
ENSG00000117461.15	1898.86	833.77	700.348	PIK3R3	protein_coding	-0.257628	0.185271	-1.39055	0.164362	0.292119	1.79158	FALSE
ENSG00000226957.1	0.293826	0	0	ENSG00000226957	lncRNA	0	5.39772	0	1	1	0	FALSE
ENSG00000233114.2	0.14121	0	0	ENSG00000233114	processed	0	5.39772	0	1	1	0	FALSE
ENSG00000227857.2	3.38976	1.28681	4.51663	ENSG00000227857	lncRNA	1.71726	2.04571	0.839441	0.401222	1	0	FALSE
ENSG00000117472.10	84.0834	42.5203	157.344	TSPAN1	protein_coding	1.8677	0.564572	3.30816	0.00093911	0.00317156	2.08993	TRUE
ENSG00000085998.15	5485.77	6947.34	5717.52	POMGNT1	protein_coding	-0.285727	0.183812	-1.55445	0.120077	0.268935	1.45813	FALSE
ENSG00000171357.6	58.4394	134.136	131.912	LURAP1	protein_coding	-0.0280095	0.482223	-0.0580842	0.953682	0.936805	1.98562	FALSE
ENSG00000085999.13	1220.47	562.527	1456.37	RAD54L	protein_coding	1.36364	0.265758	5.13113	2.88015e-07	2.21413e-06	1.75421	TRUE
ENSG00000132128.18	5841.81	8006.75	6760.2	LRRC41	protein_coding	-0.248815	0.169545	-1.46754	0.142229	0.376177	1.11341	FALSE
ENSG00000173660.12	12611.8	6845.44	8283.04	UQCRH	protein_coding	0.270755	0.295022	0.917745	0.358753	0.60021	1.46948	FALSE
ENSG00000117481.11	1866.93	1055.5	1986.69	NSUN4	protein_coding	0.909267	0.153578	5.92055	3.20859e-09	3.14453e-08	1.79158	FALSE
ENSG00000225779.1	0.736155	0	0.36725	ENSG00000225779	processed	0.517345	5.16162	0.100229	0.920163	1	0	FALSE
ENSG00000117480.16	442.211	47.1096	17.249	FAAH	protein_coding	-1.43624	0.387691	-3.70459	0.000211734	0.000983951	1.74778	TRUE
ENSG00000232022.10	0.0632779	0	0	FAAHP1	transcribed_unprocessed	0	5.39772	0	1	1	0	FALSE
ENSG00000291138.1	7.14239	19.6219	2.9795	ENSG00000291138	lncRNA	-2.74586	1.48576	-1.84813	0.0645842	0.119483	2.15764	FALSE
ENSG00000224863.3	0.778403	2.33929	0	LINC01398	lncRNA	-3.99058	5.26494	-0.757953	0.448479	1	0	FALSE
ENSG00000197587.11	88.6205	2.57362	0	DMBX1	protein_coding	-4.16754	2.87965	-1.44724	0.14783	0.266575	1.81526	FALSE
ENSG00000282881.3	0.182844	0	0	TMEM275	protein_coding	0	5.39772	0	1	1	0	FALSE
ENSG00000269956.2	7.66121	12.1055	6.25813	MKNK1-AS1	lncRNA	-0.94749	1.48681	-0.637264	0.523953	0.604975	2.12215	FALSE
ENSG00000162456.10	0.111646	0.643405	0	KNCN	protein_coding	-2.2759	5.38861	-0.422355	0.672766	1	0	FALSE
ENSG00000079277.22	1205.16	1086.91	851.381	MKNK1	protein_coding	-0.355451	0.166916	-2.12952	0.0332113	0.0816549	1.75638	FALSE
ENSG00000142961.16	686.483	1220.03	591.058	MOB3C	protein_coding	-1.05028	0.245876	-4.2716	1.94073e-05	0.000111268	1.75421	TRUE
ENSG00000123472.13	3387.57	2876.54	2888.46	ATPAF1	protein_coding	0.00130914	0.169543	0.00772154	0.993839	1	1.60916	FALSE
ENSG00000233647.2	0.202851	0	0	NENFP1	processed	0	5.39772	0	1	1	0	FALSE
ENSG00000186118.9	2.61876	5.79065	0.435375	TEX38	protein_coding	-3.82277	2.9059	-1.31552	0.188335	1	0	FALSE
ENSG00000159658.15	4930.07	5937.17	6725.56	EFCAB14	protein_coding	0.175397	0.221163	0.793066	0.427739	0.811425	1.11341	FALSE
ENSG00000236476.2	0.50867	0	0.36725	ENSG00000236476	processed	0.517032	5.392	0.0958888	0.923609	1	0	FALSE
ENSG00000142973.15	0.435956	0	0	CYP4B1	protein_coding	0	5.39772	0	1	1	0	FALSE
ENSG00000261593.1	0.0914222	0	0	CYP4A27P	unprocessed	0	5.39772	0	1	1	0	FALSE
ENSG00000186377.8	11.1695	8.07036	1.469	CYP4X1	protein_coding	-2.42059	2.08209	-1.16258	0.245001	0.387873	1.84171	FALSE
ENSG00000186160.5	1.08447	0	2.33975	CYP4Z1	protein_coding	3.10265	4.39801	0.705468	0.480519	1	0	FALSE
ENSG00000225506.2	7.7957	1.93022	6.05375	CYP4A22-AS1	lncRNA	1.54798	1.56695	0.987894	0.323205	0.415311	2.2105	FALSE
ENSG00000225514.1	0.462351	0	0	MTND1P34	transcribed_processed	0	5.39772	0	1	1	0	FALSE
ENSG00000224805.2	2.2994	5.08766	2.04063	LINC00853	lncRNA	-1.31181	3.12493	-0.419788	0.67464	1	0	FALSE
ENSG00000162366.8	1.1681	0	1.469	PDZK1IP1	protein_coding	2.4345	5.25556	0.463223	0.643204	1	0	FALSE
ENSG00000162367.12	5.24243	3.86043	0	TAL1	protein_coding	-4.74151	2.91038	-1.62918	0.103276	0.189303	1.95516	FALSE
ENSG00000226252.1	0.0675296	0	0	ENSG00000226252	lncRNA	0	5.39772	0	1	1	0	FALSE
ENSG00000123473.17	3168.63	1499.44	3127.11	STIL	protein_coding	1.05425	0.299307	3.5223	0.000427814	0.00202381	1.57379	TRUE
ENSG00000162368.15	9986.17	13823.6	10415.1	CMPK1	protein_coding	-0.413045	0.240989	-1.71396	0.0865367	0.204066	1.4909	FALSE
ENSG00000225762.1	3.88706	7.07746	1.238	LINC01389	lncRNA	-2.55348	2.15228	-1.18641	0.235461	0.365798	1.91328	FALSE
ENSG00000186790.6	5.70325	2.57362	4.407	FOXE3	protein_coding	0.730915	1.9759	0.369915	0.711446	0.783001	1.95665	FALSE
ENSG00000237424.1	177.621	122.904	250.795	FOXD2-AS1	lncRNA	1.03265	0.325979	3.16785	0.00153573	0.00558677	1.81526	TRUE
ENSG00000186564.6	27.5953	60.063	6.01226	FOXD2	protein_coding	-3.2971	0.901736	-3.6564	0.000255787	0.00104645	1.97103	TRUE
ENSG00000227947.2	0.253112	0	0	LINC01738	lncRNA	0	5.39772	0	1	1	0	FALSE
ENSG00000269113.4	38.4815	46.3212	0	TRABD2B	protein_coding	-8.30524	1.81303	-4.58085	4.63089e-06	2.2175e-05	2.37594	TRUE
ENSG00000225028.1	1.52236	0	0.36725	ENSG00000225028	lncRNA	0.518455	4.61902	0.112243	0.91063	1	0	FALSE
ENSG00000226133.6	0.797288	1.93022	0	LINC02794	lncRNA	-3.73028	5.2774	-0.706842	0.479665	1	0	FALSE
ENSG00000237180.1	0.0706049	0	0	CYP46A4P	processed	0	5.39772	0	1	1	0	FALSE
ENSG00000290466.1	0.197544	0	0.734501	ENSG00000290466	lncRNA	1.43943	5.30881	0.27114	0.786283	1	0	FALSE
ENSG00000279096.2	0.446582	2.57362	0	ENSG00000279096	TEC	-4.14245	5.25863	-0.787742	0.430847	1	0	FALSE
ENSG00000242267.7	0.0706049	0	0	SKINT1L	transcribed_unprocessed	0	5.39772	0	1	1	0	FALSE
ENSG00000223720.2	0.0793834	0	0	ENSG00000223720	lncRNA	0	5.39772	0	1	1	0	FALSE
ENSG00000117834.13	8.23261	9.38696	23.5189	SLC5A9	protein_coding	1.31989	1.52487	0.865575	0.386723	0.483125	2.15764	FALSE
ENSG00000272491.1	0.6332	0	0.734501	ENSG00000272491	lncRNA	1.43934	5.30881	0.271124	0.786296	1	0	FALSE
ENSG00000279214.1	0.507374	0	2.2035	ENSG00000279214	TEC	3.01776	5.2376	0.576172	0.564499	1	0	FALSE
ENSG00000132122.12	263.551	423.811	485.931	SPATA6	protein_coding	0.193712	0.298787	0.648328	0.516773	0.684106	1.74778	FALSE
ENSG00000224986.2	0.14121	0	0	PPP1R8P1	processed	0	5.39772	0	1	1	0	FALSE
ENSG00000235105.1	3.79311	9.76625	1.7415	ENSG00000235105	processed	-2.5048	2.0922	-1.19721	0.231226	0.667454	0.812572	FALSE
ENSG00000186094.18	5.35852	0	12.2704	AGBL4	protein_coding	5.49283	2.18425	2.51474	0.0119119	0.0317898	1.91328	TRUE
ENSG00000162373.13	134.646	16.1407	207.35	BEND5	protein_coding	3.73636	0.617499	6.0508	1.44129e-09	1.46385e-08	1.8103	TRUE
ENSG00000286597.1	0.345301	0	1.469	ENSG00000286597	lncRNA	2.43455	5.25556	0.463233	0.643198	1	0	FALSE
ENSG00000229846.2	0.0706049	0	0	ENSG00000229846	lncRNA	0	5.39772	0	1	1	0	FALSE
ENSG00000230114.1	0.276269	0	0	AGBL4-AS1	lncRNA	0	5.39772	0	1	1	0	FALSE
ENSG00000215887.5	0.190409	0	1.10175	ZNF859P	unprocessed	2.02121	5.27341	0.383284	0.701509	1	0	FALSE
ENSG00000162374.18	1.45828	0	5.78125	ELAVL4	protein_coding	4.40707	4.44172	0.992199	0.321101	1	0	FALSE
ENSG00000284696.2	0.111646	0.643405	0	LINC02808	lncRNA	-2.2759	5.38861	-0.422355	0.672766	1	0	FALSE
ENSG00000284645.1	0.555249	0	3.2105	ENSG00000284645	lncRNA	3.55797	5.22631	0.68078	0.496011	1	0	FALSE
ENSG00000234080.3	0.182844	0	0	ENSG00000234080	processed	0	5.39772	0	1	1	0	FALSE
ENSG00000225671.2	0.261615	0	0	FCF1P6	processed	0	5.39772	0	1	1	0	FALSE
ENSG00000142700.12	81.2312	7.48654	13.5233	DMRTA2	protein_coding	0.78718	0.888861	0.885605	0.37583	0.502873	1.98562	FALSE
ENSG00000284700.2	1.46257	0	0	ENSG00000284700	lncRNA	0	5.39772	0	1	1	0	FALSE
ENSG00000185104.21	5267.7	3333.9	6491.24	FAF1	protein_coding	0.956582	0.169889	5.63064	1.79542e-08	2.50986e-07	1.10611	FALSE
ENSG00000225767.1	2.4947	0.643405	0.802625	FAF1-AS1	lncRNA	0.148323	2.52704	0.0586946	0.953195	1	0	FALSE
ENSG00000230585.2	2.54378	4.26951	1.7415	PHB1P12	processed	-1.32301	2.39931	-0.551414	0.58135	1	0	FALSE
ENSG00000123080.12	5007.99	4758.92	7526.29	CDKN2C	protein_coding	0.65671	0.278326	2.3595	0.0182996	0.0579609	1.45813	FALSE
ENSG00000290102.1	0.0632779	0	0	ENSG00000290102	lncRNA	0	5.39772	0	1	1	0	FALSE
ENSG00000265538.1	1.23725	0	6.78825	MIR4421	miRNA	4.63829	5.21318	0.889724	0.373614	1	0	FALSE
ENSG00000275816.1	1.33633	0	7.35988	MIR6500	miRNA	4.75489	5.21226	0.912249	0.361637	1	0	FALSE
ENSG00000204006.11	0.744891	0	2.84325	C1orf185	protein_coding	3.38238	5.22953	0.646784	0.517772	1	0	FALSE
ENSG00000200262.1	0.126556	0	0	Y_RNA	misc_RNA	0	5.39772	0	1	1	0	FALSE
ENSG00000213478.2	2.26718	5.08766	1.60525	CFL1P2	processed	-1.65534	3.01065	-0.549828	0.582437	1	0	FALSE
ENSG00000203356.2	1.44315	0.643405	0	LINC01562	lncRNA	-2.28431	3.53585	-0.646042	0.518252	1	0	FALSE
ENSG00000123091.5	9313.09	14521	8438.63	RNF11	protein_coding	-0.787719	0.21437	-3.67457	0.000238249	0.00127892	1.46836	FALSE
ENSG00000233406.5	12.0969	10.0304	7.06075	ENSG00000233406	processed	-0.527902	1.16657	-0.452524	0.650892	0.753093	1.90326	FALSE
ENSG00000236434.2	1.83065	0	2.476	ENSG00000236434	lncRNA	3.17959	3.16885	1.00339	0.315673	1	0	FALSE
ENSG00000085831.16	76.7679	38.8942	38.1439	TTC39A	protein_coding	-0.0442119	0.659274	-0.0670615	0.946533	0.901492	2.08993	FALSE
ENSG00000261664.5	0.655366	0	0	TTC39A-AS1	lncRNA	0	5.39772	0	1	1	0	FALSE
ENSG00000085832.18	3577.02	4758.5	3037.69	EPS15	protein_coding	-0.651663	0.199536	-3.2659	0.00109117	0.00458812	1.60916	FALSE
ENSG00000232027.2	3.6172	2.9827	2.33975	ENSG00000232027	processed	-0.337126	1.68756	-0.199771	0.84166	0.73048	2.57908	FALSE
ENSG00000238140.1	0.645608	0.643405	0.36725	ENSG00000238140	lncRNA	-0.869203	5.38287	-0.161476	0.871719	1	0	FALSE
ENSG00000227070.2	1.29088	0.847944	0.87075	EPS15-AS1	lncRNA	0.0904985	4.10392	0.0220517	0.982407	1	0	FALSE
ENSG00000227742.2	3.52928	0.643405	1.30613	CALR4P	transcribed_unitary	0.830552	2.64427	0.314095	0.753449	0.82246	1.91328	FALSE
ENSG00000117859.19	7654.21	3554.15	2364.85	OSBPL9	protein_coding	-0.592243	0.185211	-3.19766	0.00138547	0.00620271	1.45813	FALSE
ENSG00000078618.23	13463.4	12226	12821	NRDC	protein_coding	0.0641788	0.137658	0.466218	0.64106	0.880503	1.46948	FALSE
ENSG00000266993.3	13.691	5.32199	2.707	ENSG00000266993	lncRNA	-0.931103	1.0985	-0.847615	0.396653	0.529009	1.94664	FALSE
ENSG00000272175.1	0.790137	0	0	ENSG00000272175	lncRNA	0	5.39772	0	1	1	0	FALSE
ENSG00000230604.2	0.591801	0.643405	0.36725	TSEN15P2	processed	-0.869186	5.38287	-0.161473	0.871721	1	0	FALSE
ENSG00000169213.7	5285.89	7775.28	7343.38	RAB3B	protein_coding	-0.0872209	0.268623	-0.324697	0.745411	0.973671	1.45813	FALSE
ENSG00000200839.1	0.3241	0	0.734501	RNA5SP48	rRNA	1.4394	5.30881	0.271134	0.786288	1	0	FALSE
ENSG00000229032.1	0.135059	0	0	ENSG00000229032	processed	0	5.39772	0	1	1	0	FALSE
ENSG00000117862.13	532.843	498.766	539.364	TXNDC12	protein_coding	0.105593	0.217412	0.485682	0.627193	0.776082	1.74778	FALSE
ENSG00000198841.4	425.871	344.216	616.336	KTI12	protein_coding	0.83442	0.24985	3.33968	0.000838759	0.0033644	1.74778	FALSE
ENSG00000223390.1	2.26964	5.35178	1.10175	ENSG00000223390	lncRNA	-2.27512	2.93538	-0.775068	0.4383	1	0	FALSE
ENSG00000228369.2	1.21832	0.643405	0.36725	TXNDC12-AS1	lncRNA	-0.871313	3.79801	-0.229413	0.818548	1	0	FALSE
ENSG00000134717.18	4065.27	3098.02	4732.1	BTF3L4	protein_coding	0.606597	0.16314	3.71827	0.000200591	0.000966594	1.68951	FALSE
ENSG00000157077.16	2233.82	2072.04	2396.5	ZFYVE9	protein_coding	0.206253	0.250494	0.823385	0.410289	0.56935	1.81711	FALSE
ENSG00000241745.3	0.298705	0	0	RN7SL788P	misc_RNA	0	5.39772	0	1	1	0	FALSE
ENSG00000228407.2	18.6325	10.2945	9.46863	ENSG00000228407	processed	-0.174708	1.12878	-0.154776	0.876998	0.899561	1.94664	FALSE
ENSG00000224255.2	1.8817	1.28681	0	PDCL3P6	processed	-3.16332	4.06132	-0.778889	0.436045	1	0	FALSE
ENSG00000236004.2	0.1113	0	0	ENSG00000236004	processed	0	5.39772	0	1	1	0	FALSE
ENSG00000237663.2	0.220119	0	0	DNAJC19P7	processed	0	5.39772	0	1	1	0	FALSE
ENSG00000213735.2	2.07388	10.1753	0	ANAPC10P1	processed	-6.11286	4.88138	-1.25228	0.210468	1	0	FALSE
ENSG00000154222.15	2860.26	3716.35	3922.5	CC2D1B	protein_coding	0.0734725	0.153886	0.477448	0.633043	0.941772	1.30636	FALSE
ENSG00000272100.1	2.46177	0.847944	0.36725	ENSG00000272100	lncRNA	-0.96881	2.69452	-0.359549	0.719185	1	0	FALSE
ENSG00000287078.1	17.7088	21.7566	21.6176	ENSG00000287078	lncRNA	-0.0207196	0.939949	-0.0220433	0.982413	1	1.81979	FALSE
ENSG00000224680.4	36.4102	12.8085	27.9971	PLA2G12AP1	processed	1.10285	0.692	1.59372	0.111	0.171937	2.37594	FALSE
ENSG00000085840.13	2238.44	561.21	2394.49	ORC1	protein_coding	2.08523	0.290236	7.1846	6.74038e-13	9.50096e-12	1.94504	TRUE
ENSG00000134748.13	5010.94	2423.15	4247.72	PRPF38A	protein_coding	0.805731	0.152783	5.2737	1.33697e-07	1.64961e-06	1.11341	FALSE
ENSG00000134744.14	2832.07	2062	3226.44	TUT4	protein_coding	0.641658	0.319787	2.00652	0.0448008	0.109336	1.66644	FALSE
ENSG00000272371.1	0.624606	0	0.435375	ENSG00000272371	lncRNA	0.647054	5.38405	0.12018	0.904341	1	0	FALSE
ENSG00000236290.1	0.126556	0	0	EEF1GP7	processed	0	5.39772	0	1	1	0	FALSE
ENSG00000116157.6	778.477	1303	757.495	GPX7	protein_coding	-0.78818	0.224987	-3.50323	0.000459661	0.00224981	1.5081	FALSE
ENSG00000182183.15	3.66651	0	0.734501	SHISAL2A	protein_coding	1.45905	3.1757	0.459442	0.645917	0.880575	1.48015	FALSE
ENSG00000162377.6	3924	2295.23	3176.34	COA7	protein_coding	0.464948	0.175058	2.65597	0.00790805	0.0265869	1.57379	FALSE
ENSG00000233664.1	1.11344	1.28681	0	NDUFS5P3	processed	-3.15071	5.3145	-0.592852	0.55328	1	0	FALSE
ENSG00000162378.13	2911.03	4274.49	3372.29	ZYG11B	protein_coding	-0.346346	0.24717	-1.40125	0.16114	0.284548	1.81711	FALSE
ENSG00000228929.1	46.6266	26.4352	13.5233	RPS13P2	processed	-0.982334	0.917886	-1.07021	0.284523	0.409382	1.98562	FALSE
ENSG00000206627.1	1.14983	0.643405	2.2035	RNU6-969P	snRNA	1.63102	4.58218	0.355949	0.721878	1	0	FALSE
ENSG00000203995.10	438.045	18.3648	33.1919	ZYG11A	protein_coding	0.826128	0.433387	1.90621	0.0566226	0.142581	1.52528	FALSE
ENSG00000242391.2	0.798742	0	0	ENSG00000242391	lncRNA	0	5.39772	0	1	1	0	FALSE
ENSG00000121310.17	1067.61	2123.82	555.988	ECHDC2	protein_coding	-1.93805	0.256666	-7.55089	4.32288e-14	7.54636e-13	1.75638	TRUE
ENSG00000230953.2	7.6434	11.7858	6.44763	ENSG00000230953	processed	-0.88472	1.64763	-0.536965	0.591292	0.704501	1.91328	FALSE
ENSG00000116171.19	5321.19	11406.4	4498.92	SCP2	protein_coding	-1.34636	0.233076	-5.7765	7.62726e-09	1.11508e-07	1.10611	TRUE
ENSG00000264834.1	0.588103	0	0.435375	ENSG00000264834	miRNA	0.647092	5.38405	0.120187	0.904335	1	0	FALSE
ENSG00000265815.1	0.14704	0.847944	0	ENSG00000265815	miRNA	-2.48476	5.37654	-0.462149	0.643975	1	0	FALSE
ENSG00000236360.2	0.126556	0	0	RRAS2P1	processed	0	5.39772	0	1	1	0	FALSE
ENSG00000226147.1	0.170806	0	0	TUBBP10	processed	0	5.39772	0	1	1	0	FALSE
ENSG00000174348.14	1242.26	6917.14	2.476	PODN	protein_coding	-11.4794	0.954917	-12.0214	2.74398e-33	1.92811e-31	1.74778	TRUE
ENSG00000232993.1	0.29408	1.69589	0	ENSG00000232993	lncRNA	-3.51711	5.28938	-0.664938	0.50609	1	0	FALSE
ENSG00000162383.13	80.5682	292.259	3.6725	SLC1A7	protein_coding	-6.30107	1.70141	-3.70344	0.000212696	0.000841549	2.08993	TRUE
ENSG00000235563.1	1.42793	1.69589	0	ENSG00000235563	lncRNA	-3.51429	4.82345	-0.728585	0.466256	1	0	FALSE
ENSG00000277397.1	0.588159	3.39178	0	ENSG00000277397	unprocessed	-4.52366	5.24541	-0.862403	0.388466	1	0	FALSE
ENSG00000157184.7	667.179	738.738	405.954	CPT2	protein_coding	-0.866175	0.255382	-3.39169	0.000694638	0.00324436	1.5081	FALSE
ENSG00000236723.2	5.93293	6.37447	1.53713	ENSG00000236723	lncRNA	-2.00689	1.53883	-1.30416	0.192179	0.31378	1.9084	FALSE
ENSG00000162384.14	2448.47	3595.22	2486.27	CZIB	protein_coding	-0.536163	0.222629	-2.40832	0.0160259	0.0568967	1.30636	FALSE
ENSG00000259818.1	3.44825	0.643405	7.428	CZIB-DT	lncRNA	3.36133	2.4117	1.39376	0.163391	1	0	FALSE
ENSG00000162385.11	2330.48	1301.51	2247.28	MAGOH	protein_coding	0.783182	0.269501	2.90605	0.00366029	0.0159628	1.30636	FALSE
ENSG00000226754.3	29.9992	43.4537	46.3213	MAGOH-DT	lncRNA	0.0903484	0.870848	0.103748	0.91737	0.88401	2.08993	FALSE
ENSG00000157193.18	1954.28	420.108	1161.46	LRP8	protein_coding	1.4573	0.229334	6.35449	2.09118e-10	2.36448e-09	1.8004	TRUE
ENSG00000228838.1	2.32304	0	0.435375	ENSG00000228838	lncRNA	0.61907	3.64206	0.169978	0.865028	1	0	FALSE
ENSG00000232762.1	7.77139	0.643405	4.47513	ENSG00000232762	lncRNA	2.63979	2.25665	1.16978	0.242089	0.342617	2.14503	FALSE
ENSG00000225675.2	1.82707	0	0.435375	LRP8-DT	lncRNA	0.608818	3.27673	0.1858	0.852601	1	0	FALSE
ENSG00000236253.7	0.211354	0	0	SLC25A3P1	transcribed_processed	0	5.39772	0	1	1	0	FALSE
ENSG00000174332.6	662.812	319.034	385.935	GLIS1	protein_coding	0.273051	0.243144	1.123	0.261436	0.471673	1.5081	FALSE
ENSG00000058804.12	7079.09	2597.49	5951.06	NDC1	protein_coding	1.19066	0.213394	5.57963	2.41026e-08	3.29164e-07	1.11341	TRUE
ENSG00000201003.1	1.52091	0	0	ENSG00000201003	snoRNA	0	3.56919	0	1	1	0	FALSE
ENSG00000058799.15	1004.63	1641.35	490.158	YIPF1	protein_coding	-1.74848	0.180901	-9.6654	4.22984e-22	1.43285e-20	1.74575	TRUE
ENSG00000211452.12	7.14778	5.32199	3.4415	DIO1	protein_coding	-0.61268	1.70745	-0.358827	0.719725	0.743697	2.14503	FALSE
ENSG00000081870.12	1729.1	1323.49	1688.16	HSPB11	protein_coding	0.346452	0.271766	1.27482	0.202374	0.362069	1.66644	FALSE
ENSG00000116212.15	3116.66	3264.59	2747.36	LRRC42	protein_coding	-0.253886	0.210378	-1.20681	0.227505	0.406837	1.60223	FALSE
ENSG00000219102.3	11.476	6.84313	10.366	HNRNPA3P12	processed	0.560382	1.06862	0.524399	0.600001	0.718649	1.88303	FALSE
ENSG00000203985.11	0.238201	0.643405	0	LDLRAD1	protein_coding	-2.27593	5.3886	-0.422359	0.672763	1	0	FALSE
ENSG00000116209.12	9962.04	15900.2	10472.8	TMEM59	protein_coding	-0.606677	0.168056	-3.60997	0.000306231	0.00159887	1.46836	FALSE
ENSG00000280378.1	5.78568	1.69589	3.64588	ENSG00000280378	TEC	1.21642	1.60756	0.756689	0.449236	0.584436	1.91328	FALSE
ENSG00000116205.14	1128.63	993.395	1222.32	TCEANC2	protein_coding	0.295493	0.159211	1.85598	0.0634567	0.139715	1.75421	FALSE
ENSG00000225183.1	0.332239	0.643405	0	ENSG00000225183	processed	-2.27593	5.3886	-0.42236	0.672762	1	0	FALSE
ENSG00000256407.2	0.135059	0	0	ENSG00000256407	protein_coding	0	5.39772	0	1	1	0	FALSE
ENSG00000280425.2	2.00666	0	0	ENSG00000280425	lncRNA	0	3.39754	0	1	1	0	FALSE
ENSG00000215883.11	763.836	584.392	992.566	CYB5RL	protein_coding	0.763182	0.324385	2.3527	0.0186374	0.05047	1.74778	FALSE
ENSG00000116221.15	9436.84	7272.66	6795	MRPL37	protein_coding	-0.102554	0.215878	-0.475058	0.634746	0.875343	1.46836	FALSE
ENSG00000157216.16	4635.09	2673.11	5764.49	SSBP3	protein_coding	1.10383	0.171516	6.43576	1.22856e-10	1.59385e-09	1.61234	TRUE
ENSG00000198711.5	44.2322	15.966	38.1173	SSBP3-AS1	lncRNA	1.27091	0.693726	1.832	0.066951	0.132142	1.98562	FALSE
ENSG00000225632.2	0.1113	0	0	ENSG00000225632	lncRNA	0	5.39772	0	1	1	0	FALSE
ENSG00000232245.1	0.0675296	0	0	ENSG00000232245	lncRNA	0	5.39772	0	1	1	0	FALSE
ENSG00000235741.1	0.111646	0.643405	0	LINC02784	lncRNA	-2.2759	5.38861	-0.422355	0.672766	1	0	FALSE
ENSG00000227453.1	1.5615	0	1.10175	HNRNPA1P63	processed	2.02356	4.57979	0.441845	0.658602	1	0	FALSE
ENSG00000162390.18	186.065	321.871	209.595	ACOT11	protein_coding	-0.623355	0.320867	-1.94272	0.0520498	0.106931	1.98757	FALSE
ENSG00000162391.12	7.46353	10.6738	6.99263	FAM151A	protein_coding	-0.630201	1.19481	-0.527448	0.597883	0.657561	2.14503	FALSE
ENSG00000184313.20	0.189834	0	0	MROH7	protein_coding	0	5.39772	0	1	1	0	FALSE
ENSG00000243725.7	114.018	56.5263	135.031	TTC4	protein_coding	1.24567	0.334546	3.72347	0.000196502	0.000905733	1.77921	TRUE
ENSG00000162396.6	504.772	312.574	619.906	PARS2	protein_coding	0.982766	0.248015	3.96252	7.41621e-05	0.000377734	1.75421	FALSE
ENSG00000006555.11	2.28537	0	0	TTC22	protein_coding	0	5.39772	0	1	1	0	FALSE
ENSG00000237453.1	0.115588	0	0	ENSG00000237453	lncRNA	0	5.39772	0	1	1	0	FALSE
ENSG00000162398.12	0.603086	1.93022	0.734501	LEXM	protein_coding	-1.40113	5.18642	-0.270154	0.787042	1	0	FALSE
ENSG00000116133.13	19403.7	12059.7	14223.3	DHCR24	protein_coding	0.233871	0.248002	0.943019	0.345671	0.585259	1.46948	FALSE
ENSG00000287724.1	1.13697	0	0	ENSG00000287724	lncRNA	0	5.23228	0	1	1	0	FALSE
ENSG00000242396.2	2.63927	0.643405	0.36725	ENSG00000242396	lncRNA	-0.876812	2.58004	-0.339844	0.733974	1	0	FALSE
ENSG00000233203.6	9.89874	4.26951	2.84325	DHCR24-DT	lncRNA	-0.621144	1.21745	-0.510203	0.609909	0.718787	1.91328	FALSE
ENSG00000284601.1	0.408054	0.847944	1.10175	ENSG00000284601	lncRNA	0.426065	5.25172	0.0811287	0.93534	1	0	FALSE
ENSG00000143001.5	2.09724	4.67859	0.435375	TMEM61	protein_coding	-3.48346	3.23809	-1.07578	0.282027	1	0	FALSE
ENSG00000162399.9	1.21149	2.9827	1.469	BSND	protein_coding	-1.01769	4.25579	-0.239132	0.811004	1	0	FALSE
ENSG00000169174.11	214.109	133.217	17.5215	PCSK9	protein_coding	-2.9285	1.43992	-2.0338	0.0419719	0.0882594	2.0223	FALSE
ENSG00000162402.15	6268.48	4721.24	5631.86	USP24	protein_coding	0.249998	0.283288	0.882487	0.377513	0.752235	1.10611	FALSE
ENSG00000231090.2	1.09089	5.55632	0.734501	MIR4422HG	lncRNA	-2.91593	5.1363	-0.567711	0.570231	1	0	FALSE
ENSG00000231095.1	1.06481	1.28681	0.734501	GYG1P3	processed	-0.823644	4.56371	-0.180477	0.856778	1	0	FALSE
ENSG00000234810.4	34.5944	154.926	42.4444	ENSG00000234810	lncRNA	-1.87301	0.687536	-2.72424	0.00644501	0.0155235	2.37594	TRUE
ENSG00000233079.3	6.94679	35.3833	4.6795	LINC01755	lncRNA	-2.92014	1.9722	-1.48065	0.1387	0.243781	1.9084	FALSE
ENSG00000235612.1	0.461876	1.93022	0.734501	ENSG00000235612	lncRNA	-1.4011	5.18642	-0.270148	0.787047	1	0	FALSE
ENSG00000260971.4	2.59813	8.10015	2.91138	ENSG00000260971	lncRNA	-1.48644	2.21212	-0.671954	0.501613	1	0	FALSE
ENSG00000284686.1	2.82069	6.81334	4.65288	ENSG00000284686	protein_coding	-0.555755	2.15919	-0.257391	0.796877	1	0	FALSE
ENSG00000223956.5	0.74723	1.28681	1.9725	LINC01767	lncRNA	0.594742	5.15616	0.115346	0.908171	1	0	FALSE
ENSG00000162407.9	8978.62	38786.2	10183.1	PLPP3	protein_coding	-1.93372	0.214895	-8.99844	2.28944e-19	7.58045e-18	1.46836	TRUE
ENSG00000236776.1	0.865873	0	3.6725	RPL21P23	processed	3.75328	5.22316	0.718583	0.472398	1	0	FALSE
ENSG00000225475.1	0.525629	0	0	ENSG00000225475	processed	0	5.39772	0	1	1	0	FALSE
ENSG00000162409.12	425.567	293.131	822.506	PRKAA2	protein_coding	1.48294	0.394126	3.7626	0.000168158	0.000800297	1.74778	TRUE
ENSG00000187889.13	2.14541	0	0	FYB2	protein_coding	0	3.34428	0	1	1	0	FALSE
ENSG00000229913.1	0.299977	0	0	ENSG00000229913	lncRNA	0	5.39772	0	1	1	0	FALSE
ENSG00000157131.12	0.231176	0	0	C8A	protein_coding	0	5.39772	0	1	1	0	FALSE
ENSG00000021852.14	0.190217	0	0.734501	C8B	protein_coding	1.43943	5.30881	0.27114	0.786283	1	0	FALSE
ENSG00000236341.1	0.0914222	0	0	ENSG00000236341	lncRNA	0	5.39772	0	1	1	0	FALSE
ENSG00000173406.16	334.891	0	28.8115	DAB1	protein_coding	6.73333	1.50067	4.4869	7.22677e-06	3.88026e-05	2.02784	TRUE
ENSG00000227935.1	0.994464	0	0	ENSG00000227935	lncRNA	0	5.36759	0	1	1	0	FALSE
ENSG00000226759.8	1.68669	5.08766	2.2035	DAB1-AS1	lncRNA	-1.20344	5.06536	-0.237583	0.812204	1	0	FALSE
ENSG00000223416.3	1.65608	1.28681	2.2035	RPS26P15	processed	0.746823	3.80827	0.196105	0.844528	1	0	FALSE
ENSG00000230546.1	0.0706049	0	0	ENSG00000230546	unprocessed	0	5.39772	0	1	1	0	FALSE
ENSG00000162600.12	490.404	583.024	143.868	OMA1	protein_coding	-2.01691	0.295519	-6.82498	8.7938e-12	1.38494e-10	1.52744	TRUE
ENSG00000286918.1	7.59067	8.9183	4.47513	ENSG00000286918	lncRNA	-0.952667	1.35811	-0.701466	0.483012	0.568371	2.14503	FALSE
ENSG00000270209.1	0.349847	1.28681	0	ENSG00000270209	processed	-3.15065	5.31451	-0.592839	0.553289	1	0	FALSE
ENSG00000184292.7	50.2368	74.627	5.82275	TACSTD2	protein_coding	-3.70049	0.973729	-3.80032	0.000144507	0.000592747	2.08993	TRUE
ENSG00000185839.3	16.195	6.37447	9.30575	ENSG00000185839	processed	0.562765	1.35838	0.414291	0.678661	0.773056	1.90326	FALSE
ENSG00000162601.12	2237.93	1704.02	2526.87	MYSM1	protein_coding	0.563515	0.342654	1.64456	0.10006	0.241781	1.39183	FALSE
ENSG00000283445.1	11.8524	8.53902	41.1234	ENSG00000283445	lncRNA	2.25251	1.06956	2.10601	0.0352036	0.0786428	1.94664	FALSE
ENSG00000177606.8	10985.2	9820.21	27889.4	JUN	protein_coding	1.5014	0.237245	6.32848	2.47585e-10	3.35668e-09	1.46948	TRUE
ENSG00000290013.1	0.867117	0	3.34675	ENSG00000290013	lncRNA	3.61681	4.65317	0.77728	0.436993	1	0	FALSE
ENSG00000234807.8	34.3621	23.9212	90.1932	LINC01135	lncRNA	1.89397	0.639019	2.96387	0.00303797	0.00796947	2.4074	TRUE
ENSG00000272226.1	6.78825	1.69589	25.0028	ENSG00000272226	lncRNA	3.97297	1.80917	2.19602	0.0280905	0.066193	1.9084	FALSE
ENSG00000232453.7	42.2257	39.2437	108.858	LINC02777	lncRNA	1.46492	0.583179	2.51196	0.0120063	0.0315321	1.94664	TRUE
ENSG00000237352.6	109.51	52.9896	412.593	LINC01358	lncRNA	2.94497	0.575488	5.11734	3.0987e-07	2.33881e-06	1.77921	TRUE
ENSG00000228121.1	1.45706	1.28681	0.87075	PHB1P3	processed	-0.632347	3.268	-0.193497	0.84657	1	0	FALSE
ENSG00000241042.1	0.201898	0	0.435375	ENSG00000241042	lncRNA	0.647139	5.38405	0.120196	0.904328	1	0	FALSE
ENSG00000235215.2	1.37592	0	5.48213	ENSG00000235215	lncRNA	4.33015	4.73232	0.915015	0.360184	1	0	FALSE
ENSG00000224609.8	38.6139	9.5915	107.51	FGGY-DT	lncRNA	3.48718	0.779984	4.47083	7.79169e-06	4.31926e-05	1.94664	TRUE
ENSG00000270457.1	3.20047	1.28681	12.4066	ENSG00000270457	lncRNA	3.19103	2.22303	1.43544	0.151162	1	0	FALSE
ENSG00000172456.18	325.136	582.969	200.055	FGGY	protein_coding	-1.54494	0.298418	-5.1771	2.25364e-07	1.53418e-06	2.02784	TRUE
ENSG00000226883.1	0.714715	3.39178	0	ENSG00000226883	lncRNA	-4.52369	5.24541	-0.862409	0.388463	1	0	FALSE
ENSG00000134709.13	4.34324	2.57362	0.87075	HOOK1	protein_coding	-1.633	2.68968	-0.607135	0.543761	0.788567	1.48015	FALSE
ENSG00000134716.11	31.0414	3.86043	49.0815	CYP2J2	protein_coding	3.55669	0.981461	3.62387	0.000290226	0.00111219	2.08993	TRUE
ENSG00000162598.13	1.00091	0	1.60525	C1orf87	protein_coding	2.55744	4.14695	0.616702	0.537431	1	0	FALSE
ENSG00000238242.2	0.794519	1.28681	3.30525	LINC02778	lncRNA	1.34063	5.13957	0.260844	0.794213	1	0	FALSE
ENSG00000226476.7	39.1887	4.67859	2.61225	LINC01748	lncRNA	-0.847791	2.33456	-0.363148	0.716494	0.687193	2.4074	FALSE
ENSG00000231252.4	0.226027	0	1.30613	ENSG00000231252	lncRNA	2.25554	5.26267	0.428592	0.66822	1	0	FALSE
ENSG00000162599.18	612.8	1198.72	778.86	NFIA	protein_coding	-0.626594	0.201437	-3.11062	0.00186694	0.00685186	1.75421	FALSE
ENSG00000237928.6	5.29834	1.69589	25.1805	NFIA-AS2	lncRNA	3.95103	2.28376	1.73005	0.0836206	0.162976	1.91328	FALSE
ENSG00000237853.6	0.0706049	0	0	NFIA-AS1	lncRNA	0	5.39772	0	1	1	0	FALSE
ENSG00000284808.1	0.432119	0	0.734501	ENSG00000284808	lncRNA	1.4394	5.30881	0.271135	0.786287	1	0	FALSE
ENSG00000223920.2	0.05565	0	0	ENSG00000223920	processed	0	5.39772	0	1	1	0	FALSE
ENSG00000162604.12	1233.69	1615.9	1049.89	TM2D1	protein_coding	-0.626818	0.247755	-2.52999	0.0114066	0.0330854	1.74778	FALSE
ENSG00000271200.1	8.20643	13.2176	2.33975	PATJ-DT	lncRNA	-2.49427	1.61282	-1.54653	0.121976	0.200678	2.14503	FALSE
ENSG00000132849.22	1398.88	564.024	266.972	PATJ	protein_coding	-1.08168	0.264976	-4.08217	4.46164e-05	0.000231959	1.8004	TRUE
ENSG00000212360.1	0.115588	0	0	RNU6-1177P	snRNA	0	5.39772	0	1	1	0	FALSE
ENSG00000236646.1	0.74441	0	0	LAMTOR5P1	processed	0	5.39772	0	1	1	0	FALSE
ENSG00000242860.3	0.231176	0	0	RN7SL180P	misc_RNA	0	5.39772	0	1	1	0	FALSE
ENSG00000234204.1	0.0634698	0	0.36725	PIGPP2	processed	0.517094	5.392	0.0959003	0.9236	1	0	FALSE
ENSG00000240563.2	18.0653	82.1096	0	L1TD1	protein_coding	-9.1263	1.81752	-5.0213	5.13219e-07	3.64437e-06	1.83935	TRUE
ENSG00000132854.19	12.1544	2.57362	0	KANK4	protein_coding	-4.23383	1.91226	-2.21404	0.0268259	0.0639355	1.90326	FALSE
ENSG00000162607.13	9299.63	4923.17	8906.1	USP1	protein_coding	0.850341	0.260145	3.26872	0.00108034	0.00496591	1.45813	FALSE
ENSG00000116641.18	4862.4	5481.02	5410.28	DOCK7	protein_coding	-0.0230553	0.280625	-0.0821567	0.934522	0.993451	1.76727	FALSE
ENSG00000132855.5	2.94916	2.9827	0	ANGPTL3	protein_coding	-4.34021	2.53594	-1.71148	0.0869918	1	0	FALSE
ENSG00000278967.1	0.846116	0	0	ENSG00000278967	TEC	0	5.39772	0	1	1	0	FALSE
ENSG00000213703.2	2.9414	0.643405	0	ENSG00000213703	processed	-2.27809	4.6389	-0.491084	0.623367	1	0	FALSE
ENSG00000235545.1	12.3761	17.1078	10.1765	DOCK7-DT	lncRNA	-0.774971	1.22421	-0.633036	0.52671	0.679406	1.80022	FALSE
ENSG00000125703.15	876.57	973.543	844.906	ATG4C	protein_coding	-0.208447	0.275351	-0.757023	0.449036	0.628287	1.72114	FALSE
ENSG00000234318.1	1.12691	0	4.54325	ENSG00000234318	lncRNA	4.05954	5.07695	0.799602	0.423942	1	0	FALSE
ENSG00000286455.1	0.380051	0	0.734501	ENSG00000286455	lncRNA	1.4394	5.30881	0.271135	0.786287	1	0	FALSE
ENSG00000224209.8	1.31329	2.54383	0.87075	LINC00466	lncRNA	-1.54881	4.37128	-0.354316	0.723102	1	0	FALSE
ENSG00000230798.7	21.5789	3.39178	73.2284	FOXD3-AS1	lncRNA	4.53938	1.15716	3.92287	8.75016e-05	0.000408415	1.90326	TRUE
ENSG00000187140.6	11.1235	0	43.8985	FOXD3	protein_coding	7.33164	1.85551	3.95128	7.77339e-05	0.000385215	1.80022	TRUE
ENSG00000236674.1	0.14121	0	0	ENSG00000236674	processed	0	5.39772	0	1	1	0	FALSE
ENSG00000088035.18	832.568	965.886	539.651	ALG6	protein_coding	-0.844099	0.218183	-3.86876	0.000109389	0.000540879	1.75421	FALSE
ENSG00000142856.17	1452.88	772.982	1653.28	ITGB3BP	protein_coding	1.09057	0.254711	4.28161	1.85545e-05	0.000112052	1.66315	TRUE
ENSG00000286429.1	0.972672	0	0	ENSG00000286429	lncRNA	0	5.39772	0	1	1	0	FALSE
ENSG00000203965.13	422.936	442.641	443.403	EFCAB7	protein_coding	-0.000228122	0.381142	-0.000598523	0.999522	1	1.5081	FALSE
ENSG00000264271.2	0.34973	1.69589	0	RN7SL488P	misc_RNA	-3.51712	5.28938	-0.664941	0.506088	1	0	FALSE
ENSG00000251720.1	2.16174	2.57362	0	RNU7-123P	snRNA	-4.15175	3.79622	-1.09366	0.274106	1	0	FALSE
ENSG00000116652.6	16.5199	30.5856	13.8608	DLEU2L	lncRNA	-1.13074	1.24152	-0.91077	0.362417	0.496756	1.94664	FALSE
ENSG00000079739.17	5299.97	9829.37	6670.95	PGM1	protein_coding	-0.563708	0.193917	-2.90695	0.0036497	0.0184285	1.10611	FALSE
ENSG00000244256.3	5.83118	1.69589	2.77513	RN7SL130P	misc_RNA	0.801492	1.89078	0.423894	0.671643	0.658352	2.40512	FALSE
ENSG00000185483.13	1453.49	3814.42	1130.74	ROR1	protein_coding	-1.75907	0.241681	-7.2785	3.37552e-13	5.27523e-12	1.79158	TRUE
ENSG00000177452.7	0.15259	0	0	ENSG00000177452	processed	0	5.39772	0	1	1	0	FALSE
ENSG00000228056.3	4.08408	5.93561	2.476	CFL1P3	processed	-1.25024	2.23948	-0.558271	0.576659	0.816874	1.48015	FALSE
ENSG00000207190.1	0.381474	0	0	RNU6-809P	snRNA	0	5.39772	0	1	1	0	FALSE
ENSG00000223949.8	10.5448	43.1598	1.16988	ROR1-AS1	lncRNA	-5.18601	1.3548	-3.82788	0.000129253	0.000583515	1.90326	TRUE
ENSG00000284928.1	0.689068	0	0	ENSG00000284928	lncRNA	0	5.39772	0	1	1	0	FALSE
ENSG00000177414.14	2.25552	12.6338	0.36725	UBE2U	protein_coding	-5.02262	4.52586	-1.10976	0.267101	1	0	FALSE
ENSG00000158966.16	1024.69	680.498	2234.07	CACHD1	protein_coding	1.71167	0.256597	6.67066	2.54659e-11	3.33402e-10	1.74778	TRUE
ENSG00000162437.15	1549.04	667.805	922.909	RAVER2	protein_coding	0.464721	0.213446	2.17723	0.0294635	0.0726076	1.79158	FALSE
ENSG00000162434.14	9998.06	15650.6	11813.9	JAK1	protein_coding	-0.410022	0.241774	-1.69589	0.0899074	0.210524	1.4909	FALSE
ENSG00000226891.9	3.38805	3.39178	2.9795	LINC01359	lncRNA	-0.16443	2.21246	-0.0743197	0.940756	1	0	FALSE
ENSG00000272506.1	0.397058	0	0.734501	ENSG00000272506	lncRNA	1.4394	5.30881	0.271134	0.786288	1	0	FALSE
ENSG00000212257.1	0.12694	0	0.734501	RNU6-1176P	snRNA	1.43944	5.30881	0.271143	0.786281	1	0	FALSE
ENSG00000265996.1	2.16092	7.22242	0.734501	MIR3671	miRNA	-3.26186	2.73585	-1.19227	0.233157	1	0	FALSE
ENSG00000199135.1	0.29408	1.69589	0	MIR101-1	miRNA	-3.51711	5.28938	-0.664938	0.50609	1	0	FALSE
ENSG00000288804.1	2.39918	0	3.34675	ENSG00000288804	lncRNA	3.61572	3.7313	0.969023	0.332534	1	0	FALSE
ENSG00000235804.2	0.223291	1.28681	0	ENSG00000235804	processed	-3.15062	5.31451	-0.592833	0.553293	1	0	FALSE
ENSG00000234496.2	0.1113	0	0	MRPS21P1	processed	0	5.39772	0	1	1	0	FALSE
ENSG00000162433.15	3839.1	1722.12	3562.87	AK4	protein_coding	1.04358	0.229096	4.55519	5.23382e-06	3.56472e-05	1.60916	TRUE
ENSG00000116675.16	591.996	671.717	506.93	DNAJC6	protein_coding	-0.408131	0.321917	-1.26782	0.204863	0.390521	1.52528	FALSE
ENSG00000290094.1	1.54661	0	1.469	ENSG00000290094	lncRNA	2.44063	3.68959	0.66149	0.508298	1	0	FALSE
ENSG00000213625.9	5712.28	10761.9	5025.83	LEPROT	protein_coding	-1.10277	0.208586	-5.2869	1.24406e-07	1.55128e-06	1.10611	TRUE
ENSG00000116678.20	2272.67	9068.11	912.947	LEPR	protein_coding	-3.31608	0.425104	-7.80063	6.15983e-15	1.12978e-13	1.81711	TRUE
ENSG00000237852.1	2.5442	4.67859	1.30613	ENSG00000237852	lncRNA	-1.85971	2.39942	-0.775066	0.4383	1	0	FALSE
ENSG00000224570.1	0.493161	0	0.87075	ENSG00000224570	processed	1.66769	5.29322	0.315062	0.752714	1	0	FALSE
ENSG00000184588.18	350.894	558.591	275.502	PDE4B	protein_coding	-1.02399	0.269658	-3.79736	0.000146244	0.00062455	1.99514	TRUE
ENSG00000118473.23	458.903	1999.36	58.0318	SGIP1	protein_coding	-5.10432	0.297275	-17.1704	4.42579e-66	1.20755e-63	1.74778	TRUE
ENSG00000264720.3	0.238585	0.643405	0.734501	MIR3117	miRNA	0.0532399	5.29954	0.0100461	0.991984	1	0	FALSE
ENSG00000248458.2	4.97587	7.42696	0	ENSG00000248458	lncRNA	-5.65245	3.04199	-1.85815	0.0631483	0.127395	1.95665	FALSE
ENSG00000152760.10	123.866	648.679	3.07425	DYNLT5	protein_coding	-7.69139	0.7198	-10.6855	1.19059e-26	5.16704e-25	1.81526	TRUE
ENSG00000172410.5	0.3339	0	0	INSL5	protein_coding	0	5.39772	0	1	1	0	FALSE
ENSG00000152763.17	144.384	313.247	87.5214	DNAI4	protein_coding	-1.84044	0.472023	-3.89906	9.65668e-05	0.000475647	1.77921	TRUE
ENSG00000198160.15	3202.12	4067.58	2975.86	MIER1	protein_coding	-0.455096	0.279944	-1.62567	0.10402	0.226288	1.57379	FALSE
ENSG00000289394.1	3.05715	2.13475	5.04675	ENSG00000289394	lncRNA	1.22766	2.04361	0.600732	0.548019	1	0	FALSE
ENSG00000116704.8	2052.81	2167.74	1273.55	SLC35D1	protein_coding	-0.772022	0.236222	-3.2682	0.00108232	0.00413688	1.79158	FALSE
ENSG00000203963.12	0.14121	0	0	C1orf141	protein_coding	0	5.39772	0	1	1	0	FALSE
ENSG00000275678.1	0.645948	1.28681	0	ENSG00000275678	lncRNA	-3.15071	5.3145	-0.592851	0.553281	1	0	FALSE
ENSG00000162594.17	19.3842	1.69589	0.87075	IL23R	protein_coding	-0.957761	4.35019	-0.220165	0.825743	0.902506	1.81979	FALSE
ENSG00000228523.1	0.460547	0	0	DNAJB6P4	processed	0	5.39772	0	1	1	0	FALSE
ENSG00000081985.14	145.128	22.6344	18.3093	IL12RB2	protein_coding	-0.311093	0.58303	-0.53358	0.593632	0.73187	1.81388	FALSE
ENSG00000142864.15	63956.5	32076.4	40634.5	SERBP1	protein_coding	0.336788	0.161345	2.08738	0.0368539	0.103875	1.45813	FALSE
ENSG00000223263.1	6.3294	0.847944	3.87688	RNU6-387P	snRNA	2.36133	1.99711	1.18237	0.237059	0.308724	2.40512	FALSE
ENSG00000235200.5	0.223291	1.28681	0	LINC01702	lncRNA	-3.15062	5.31451	-0.592833	0.553293	1	0	FALSE
ENSG00000116717.13	4830.79	4117.27	4523.49	GADD45A	protein_coding	0.131153	0.247051	0.530876	0.595505	1	1.10611	FALSE
ENSG00000172380.6	15710.9	26429.2	15389.5	GNG12	protein_coding	-0.784667	0.194799	-4.02809	5.62325e-05	0.000344711	1.46836	FALSE
ENSG00000232284.9	58.9976	43.0148	49.2859	GNG12-AS1	lncRNA	0.203291	0.525451	0.386889	0.698838	0.776324	1.94664	FALSE
ENSG00000162595.8	123.474	120.067	247.816	DIRAS3	protein_coding	1.04652	0.509119	2.05556	0.0398254	0.0821898	2.08993	FALSE
ENSG00000228431.1	0.689379	0	0.36725	ARL5AP3	processed	0.517005	5.392	0.0958838	0.923613	1	0	FALSE
ENSG00000116729.14	8019.63	7356.72	10074.7	WLS	protein_coding	0.449229	0.15215	2.95253	0.00315181	0.0107642	1.76727	FALSE
ENSG00000234383.1	15.2311	13.2176	14.2695	CTBP2P8	processed	0.112994	0.987758	0.114395	0.908925	0.939275	1.88303	FALSE
ENSG00000221203.1	0.381474	0	0	MIR1262	miRNA	0	5.39772	0	1	1	0	FALSE
ENSG00000229133.1	10.3297	0	7.01925	RPS7P4	processed	4.6932	1.74743	2.68578	0.00723601	0.0219089	1.80022	TRUE
ENSG00000237622.1	0.14121	0	0	ELOCP18	processed	0	5.39772	0	1	1	0	FALSE
ENSG00000116745.7	31.0688	0	0.734501	RPE65	protein_coding	1.50928	2.05602	0.73408	0.4629	0.561919	2.08993	FALSE
ENSG00000024526.17	4464.79	2556.58	4907.24	DEPDC1	protein_coding	0.935325	0.376635	2.48337	0.0130145	0.0405657	1.57379	FALSE
ENSG00000233589.1	14.2058	7.282	8.14763	ENSG00000233589	lncRNA	0.136012	1.30578	0.104161	0.917041	0.924295	1.94664	FALSE
ENSG00000234264.1	26.4694	20.5294	26.608	DEPDC1-AS1	lncRNA	0.34831	0.750645	0.464015	0.642637	0.63832	2.4074	FALSE
ENSG00000285041.1	7.19082	3.86043	16.8136	ENSG00000285041	lncRNA	2.07014	1.66028	1.24686	0.212448	0.338308	1.91328	FALSE
ENSG00000285407.1	12.696	0	0	ENSG00000285407	lncRNA	0	2.77983	0	1	0.996283	1.88303	FALSE
ENSG00000223883.2	0.770076	0	1.469	LINC01707	lncRNA	2.43491	5.06537	0.480697	0.630732	1	0	FALSE
ENSG00000235446.2	0.0914222	0	0	LINC02791	lncRNA	0	5.39772	0	1	1	0	FALSE
ENSG00000229639.1	0.198337	0	0	LINC01758	lncRNA	0	5.39772	0	1	1	0	FALSE
ENSG00000287453.1	5.8671	0	0	ENSG00000287453	lncRNA	0	3.78216	0	1	0.973671	1.95665	FALSE
ENSG00000033122.21	76.6368	31.642	31.3823	LRRC7	protein_coding	-0.0310357	0.654106	-0.0474476	0.962156	0.946229	1.97103	FALSE
ENSG00000237919.5	2.96765	0	1.10175	LRRC7-AS1	lncRNA	2.02951	3.64598	0.556643	0.577771	1	0	FALSE
ENSG00000066557.6	2045.64	1621.55	1699	LRRC40	protein_coding	0.062348	0.283036	0.220283	0.825651	0.955324	1.66694	FALSE
ENSG00000116754.14	11308.7	9183.33	8463.52	SRSF11	protein_coding	-0.12239	0.205699	-0.594999	0.551844	0.792759	1.4909	FALSE
ENSG00000228988.1	0.214155	0	1.238	ENSG00000228988	lncRNA	2.18116	5.2659	0.414204	0.678724	1	0	FALSE
ENSG00000118454.13	2346.27	3009.77	2352.76	ANKRD13C	protein_coding	-0.360174	0.216273	-1.66536	0.0958401	0.20258	1.66644	FALSE
ENSG00000197568.15	231.225	268.852	267.093	HHLA3	lncRNA	-0.0091976	0.274891	-0.0334591	0.973308	0.946229	1.99514	FALSE
ENSG00000226088.1	6.00741	0.643405	1.16988	HHLA3-AS1	lncRNA	0.701109	2.13797	0.327932	0.742963	0.815077	1.91328	FALSE
ENSG00000116761.12	593.98	182.503	93.9221	CTH	protein_coding	-0.965983	0.329626	-2.93054	0.00338374	0.0115132	1.75421	FALSE
ENSG00000271992.1	13.3946	7.86582	1.238	ENSG00000271992	lncRNA	-2.6693	1.29659	-2.0587	0.0395227	0.0866107	1.94664	FALSE
ENSG00000233020.1	0.15259	0	0	CHORDC1P5	processed	0	5.39772	0	1	1	0	FALSE
ENSG00000229051.2	15.936	88.488	1.60525	LINC01788	lncRNA	-5.79398	1.29376	-4.47841	7.52014e-06	4.1788e-05	1.94664	TRUE
ENSG00000226208.1	0.223291	1.28681	0	ENSG00000226208	lncRNA	-3.15062	5.31451	-0.592833	0.553293	1	0	FALSE
ENSG00000050628.21	16.5676	43.9819	15.4809	PTGER3	protein_coding	-1.51326	1.07378	-1.40928	0.158751	0.256372	2.04654	FALSE
ENSG00000235782.1	0.446582	2.57362	0	ENSG00000235782	lncRNA	-4.14245	5.25863	-0.787742	0.430847	1	0	FALSE
ENSG00000235079.1	1.56364	1.69589	0.36725	ZRANB2-AS1	lncRNA	-2.091	3.71279	-0.563188	0.573307	1	0	FALSE
ENSG00000132485.14	6435	4731.14	3547	ZRANB2	protein_coding	-0.420198	0.237822	-1.76686	0.0772522	0.234926	1.11341	FALSE
ENSG00000207721.1	19.8835	13.4519	13.7926	MIR186	miRNA	0.0330316	1.00062	0.0330113	0.973666	1	1.81979	FALSE
ENSG00000229956.11	22.0369	28.3058	20.8949	ZRANB2-DT	lncRNA	-0.436263	1.15661	-0.377191	0.706032	0.781676	1.94664	FALSE
ENSG00000226324.1	0.12694	0	0.734501	ENSG00000226324	processed	1.43944	5.30881	0.271143	0.786281	1	0	FALSE
ENSG00000172260.15	2842.04	6178.14	3489.09	NEGR1	protein_coding	-0.828828	0.219419	-3.77738	0.000158487	0.000792118	1.66644	FALSE
ENSG00000271618.1	0.0632779	0	0	ENSG00000271618	processed	0	5.39772	0	1	1	0	FALSE
ENSG00000233994.2	3.66531	6.37447	1.469	GDI2P2	processed	-2.06897	1.8758	-1.10298	0.270035	0.73881	0.812572	FALSE
ENSG00000286863.2	15.7663	11.2576	33.2866	ENSG00000286863	lncRNA	1.59498	1.00333	1.58968	0.111906	0.194271	2.04654	FALSE
ENSG00000227207.2	0.309637	0	0.87075	RPL31P12	processed	1.66771	5.29322	0.315066	0.752712	1	0	FALSE
ENSG00000225087.2	9.17705	3.6261	0	ENSG00000225087	lncRNA	-4.63234	2.03096	-2.28086	0.0225565	0.0496475	2.15764	TRUE
ENSG00000285808.1	0.432408	0	0	LINC02797	lncRNA	0	5.39772	0	1	1	0	FALSE
ENSG00000233973.7	1.74706	5.08766	0	LINC01360	lncRNA	-5.11083	5.17602	-0.987406	0.323444	1	0	FALSE
ENSG00000223479.3	0.0706049	0	0	LINC02238	lncRNA	0	5.39772	0	1	1	0	FALSE
ENSG00000162620.16	117.658	64.7416	34.4565	LRRIQ3	protein_coding	-0.893563	0.435678	-2.05097	0.0402695	0.0829786	2.08993	FALSE
ENSG00000259030.8	14.6368	20.7339	14.2014	FPGT-TNNI3K	protein_coding	-0.55659	1.0109	-0.550586	0.581917	0.704501	1.88303	FALSE
ENSG00000254685.8	750.629	1033.45	641.948	FPGT	protein_coding	-0.690189	0.30893	-2.23413	0.0254746	0.065697	1.74778	FALSE
ENSG00000116783.15	0.48529	1.28681	0.734501	TNNI3K	protein_coding	-0.821516	5.22417	-0.157253	0.875046	1	0	FALSE
ENSG00000237324.3	0.495397	0	0.734501	ENSG00000237324	lncRNA	1.43938	5.30881	0.271131	0.78629	1	0	FALSE
ENSG00000233894.1	0.118928	0	0	ENSG00000233894	lncRNA	0	5.39772	0	1	1	0	FALSE
ENSG00000162621.7	1.3034	0	2.938	LRRC53	protein_coding	3.43317	4.36672	0.786213	0.431743	1	0	FALSE
ENSG00000178965.14	22.8546	1.28681	105.084	ERICH3	protein_coding	6.20455	1.33237	4.65677	3.21203e-06	1.89556e-05	1.94664	TRUE
ENSG00000272864.1	4.69583	6.84313	1.90438	ENSG00000272864	lncRNA	-1.84842	1.78074	-1.038	0.299268	0.525953	1.48015	FALSE
ENSG00000116791.14	3737.94	3177.07	2995.79	CRYZ	protein_coding	-0.0888596	0.216479	-0.410476	0.681457	0.861795	1.61234	FALSE
ENSG00000162623.16	2913.07	2050.13	1860.38	TYW3	protein_coding	-0.144167	0.244088	-0.590636	0.554764	0.739739	1.66644	FALSE
ENSG00000261213.1	0.28242	0	0	ENSG00000261213	lncRNA	0	5.39772	0	1	1	0	FALSE
ENSG00000224127.1	0.262228	0	0	ENSG00000224127	lncRNA	0	5.39772	0	1	1	0	FALSE
ENSG00000162624.16	38.6248	1.28681	0.87075	LHX8	protein_coding	-0.593312	5.20833	-0.113916	0.909304	0.912585	1.97103	FALSE
ENSG00000224149.1	1.10356	0	0	ENSG00000224149	lncRNA	0	5.1928	0	1	1	0	FALSE
ENSG00000137968.17	87.3229	2.9827	153.067	SLC44A5	protein_coding	5.69774	0.932782	6.10832	1.00683e-09	1.05562e-08	1.77921	TRUE
ENSG00000213579.3	0.373842	0	0	ENSG00000213579	processed	0	5.39772	0	1	1	0	FALSE
ENSG00000230863.3	4.53417	0	0.87075	ENSG00000230863	transcribed_processed	1.6182	2.32045	0.697364	0.485575	1	0.812572	FALSE
ENSG00000117054.15	4523.84	2390.91	4249	ACADM	protein_coding	0.824961	0.211044	3.90896	9.2696e-05	0.00051267	1.57379	FALSE
ENSG00000137955.16	4032.19	3236.43	1634.35	RABGGTB	protein_coding	-0.990246	0.274056	-3.6133	0.000302321	0.0014598	1.60223	FALSE
ENSG00000057468.7	10.1997	1.28681	5.84938	MSH4	protein_coding	2.05428	1.46918	1.39824	0.16204	0.282917	1.84171	FALSE
ENSG00000225605.3	0.277625	0	1.60525	ENSG00000225605	lncRNA	2.55779	5.25114	0.487092	0.626193	1	0	FALSE
ENSG00000184005.11	147.717	1.28681	581.749	ST6GALNAC3	protein_coding	8.64267	1.09957	7.86002	3.84071e-15	7.19597e-14	1.81388	TRUE
ENSG00000272855.1	0.126556	0	0	ENSG00000272855	lncRNA	0	5.39772	0	1	1	0	FALSE
ENSG00000226415.1	113.107	50.7059	119.023	TPI1P1	processed	1.2304	0.547595	2.24692	0.024645	0.0620489	1.8103	FALSE
ENSG00000117069.15	322.735	331.858	241.113	ST6GALNAC5	protein_coding	-0.468761	0.467831	-1.00199	0.316349	0.437303	2.0223	FALSE
ENSG00000276081.1	0.220593	0	0	MIR7156	miRNA	0	5.39772	0	1	1	0	FALSE
ENSG00000288543.1	1.61065	0	0.36725	ENSG00000288543	lncRNA	0.519761	4.15684	0.125037	0.900494	1	0	FALSE
ENSG00000230498.3	7.38797	4.03518	2.476	ENSG00000230498	lncRNA	-0.675274	1.46123	-0.462127	0.64399	0.690962	2.14503	FALSE
ENSG00000142892.15	3637.56	5018.06	3628.54	PIGK	protein_coding	-0.471984	0.223693	-2.10996	0.0348616	0.0911984	1.61234	FALSE
ENSG00000226084.5	79.1386	90.2395	46.1968	ENSG00000226084	processed	-0.959326	0.527687	-1.81798	0.0690666	0.135512	1.98562	FALSE
ENSG00000228187.1	0.738578	0	0	ENSG00000228187	processed	0	5.39772	0	1	1	0	FALSE
ENSG00000289212.1	15.1713	9.38696	11.835	ENSG00000289212	lncRNA	0.326746	1.09512	0.298366	0.765424	0.840378	1.88303	FALSE
ENSG00000287870.1	9.95976	0	27.9674	ENSG00000287870	lncRNA	6.68231	2.00066	3.34006	0.0008376	0.00280053	2.14503	TRUE
ENSG00000154027.19	2133.34	5043.46	3697.68	AK5	protein_coding	-0.452114	0.743359	-0.608204	0.543052	0.729749	1.66644	FALSE
ENSG00000233099.1	0.226027	0	1.30613	ENSG00000233099	lncRNA	2.25554	5.26267	0.428592	0.66822	1	0	FALSE
ENSG00000287647.1	8.08645	8.53902	5.82275	ENSG00000287647	lncRNA	-0.567105	1.73754	-0.326384	0.744134	0.815924	1.91328	FALSE
ENSG00000036549.13	4496.36	3185.7	4578.64	ZZZ3	protein_coding	0.519006	0.245083	2.11767	0.0342026	0.0864497	1.68951	FALSE
ENSG00000251785.1	0.0762948	0	0	RNA5SP20	rRNA	0	5.39772	0	1	1	0	FALSE
ENSG00000077254.14	4151.81	3765.39	5051.43	USP33	protein_coding	0.419757	0.20814	2.01671	0.043726	0.110382	1.60916	FALSE
ENSG00000180488.16	1903.52	1904.4	2057.37	MIGA1	protein_coding	0.106328	0.265538	0.400425	0.688843	0.849948	1.66694	FALSE
ENSG00000219201.4	30.5841	103.725	20.649	ENSG00000219201	processed	-2.32663	0.723424	-3.21613	0.00129932	0.00424179	2.08993	TRUE
ENSG00000235613.2	4.29801	0	5.55025	NSRP1P1	processed	4.3481	2.88173	1.50885	0.131338	0.232989	1.91328	FALSE
ENSG00000235927.4	69.4817	55.1243	81.7433	NEXN-AS1	lncRNA	0.550955	0.511749	1.07661	0.281654	0.411977	1.94664	FALSE
ENSG00000162614.19	4265.04	5435.53	2472.87	NEXN	protein_coding	-1.1409	0.300682	-3.79439	0.000148008	0.000733871	1.68951	TRUE
ENSG00000162613.18	11302.7	5651.15	9496.66	FUBP1	protein_coding	0.743966	0.182388	4.07904	4.52219e-05	0.000278904	1.4909	FALSE
ENSG00000162616.9	2723.14	5996.4	4255.32	DNAJB4	protein_coding	-0.49982	0.399914	-1.24982	0.211366	0.427572	1.39183	FALSE
ENSG00000137960.6	21.9311	85.2154	28.1036	GIPC2	protein_coding	-1.60441	1.04035	-1.54219	0.123028	0.228544	1.83935	FALSE
ENSG00000273338.1	3.25004	2.77816	3.07425	ENSG00000273338	lncRNA	0.130114	2.09852	0.0620027	0.950561	1	0	FALSE
ENSG00000285928.1	23.4992	41.2335	37.9662	ENSG00000285928	lncRNA	-0.127735	0.909669	-0.140419	0.888329	0.946229	1.81979	FALSE
ENSG00000213560.4	2.9045	8.53902	2.707	ENSG00000213560	processed	-1.66034	2.52544	-0.657446	0.510894	1	0	FALSE
ENSG00000237413.5	4.14051	1.69589	0.734501	MGC27382	lncRNA	-1.11265	2.56911	-0.433086	0.664952	1	0.812572	FALSE
ENSG00000122420.10	685.324	1951.57	712.149	PTGFR	protein_coding	-1.45778	0.498129	-2.92651	0.00342792	0.0132825	1.5081	TRUE
ENSG00000137959.17	336.504	1057.51	237.811	IFI44L	protein_coding	-2.15475	0.431579	-4.99271	5.95377e-07	4.37156e-06	1.74778	TRUE
ENSG00000137965.11	1261.13	1365.81	3468.09	IFI44	protein_coding	1.33971	0.305706	4.38236	1.17399e-05	6.99738e-05	1.74778	TRUE
ENSG00000238015.2	0.286569	1.28681	0	ENSG00000238015	processed	-3.15063	5.31451	-0.592836	0.553291	1	0	FALSE
ENSG00000235400.1	0.603278	0	0.87075	ENSG00000235400	processed	1.66767	5.29322	0.315058	0.752718	1	0	FALSE
ENSG00000162618.15	1997.3	3934.29	6306.4	ADGRL4	protein_coding	0.676091	0.253888	2.66295	0.00774588	0.0233532	1.79158	FALSE
ENSG00000230787.1	5.48117	0	8.02625	PSAT1P3	processed	4.87882	1.913	2.55035	0.0107616	0.0292328	1.91328	TRUE
ENSG00000232676.1	1.42702	1.69589	0	ADH5P2	processed	-3.51188	4.52287	-0.776471	0.437471	1	0	FALSE
ENSG00000285409.1	0.380819	0	2.2035	ENSG00000285409	lncRNA	3.01779	5.2376	0.576178	0.564495	1	0	FALSE
ENSG00000260322.1	0.15259	0	0	ENSG00000260322	lncRNA	0	5.39772	0	1	1	0	FALSE
ENSG00000225598.1	0.231176	0	0	ENSG00000225598	lncRNA	0	5.39772	0	1	1	0	FALSE
ENSG00000229752.1	3.26892	1.69589	0	RPL7P10	processed	-3.4927	3.30853	-1.05566	0.291122	1	0	FALSE
ENSG00000235089.1	2.9186	1.69589	3.07425	ENSG00000235089	processed	0.92919	2.22774	0.417099	0.676606	1	0	FALSE
ENSG00000117114.21	5223.55	11570.7	1756.49	ADGRL2	protein_coding	-2.72433	0.300865	-9.05497	1.366e-19	3.83698e-18	1.76727	TRUE
ENSG00000224494.1	0.1113	0	0	HNRNPA3P14	processed	0	5.39772	0	1	1	0	FALSE
ENSG00000227288.3	0.485276	1.28681	0.87075	ARID3BP1	processed	-0.593202	5.20834	-0.113895	0.909321	1	0	FALSE
ENSG00000215875.4	3.04944	0	0	ST13P20	processed	0	3.88501	0	1	1	0	FALSE
ENSG00000233290.4	1.3225	5.14724	0	ENSG00000233290	lncRNA	-5.13885	4.87784	-1.05351	0.292108	1	0	FALSE
ENSG00000230817.6	0.134075	0	0.36725	LINC01362	lncRNA	0.517074	5.392	0.0958965	0.923603	1	0	FALSE
ENSG00000236268.6	2.8325	3.39178	0.87075	LINC01361	lncRNA	-1.96815	3.2369	-0.608038	0.543163	1	0	FALSE
ENSG00000233008.8	3.21979	15.9362	0	LINC01725	lncRNA	-6.76105	3.53916	-1.91035	0.0560876	1	0	FALSE
ENSG00000137941.17	1111.92	1274.68	1459.85	TTLL7	protein_coding	0.191357	0.285047	0.671316	0.502019	0.671513	1.74778	FALSE
ENSG00000233061.1	1.70877	3.39178	0	TTLL7-IT1	lncRNA	-4.52148	4.58917	-0.98525	0.324501	1	0	FALSE
ENSG00000229486.2	0.4137	1.28681	1.10175	ENSG00000229486	processed	-0.239719	5.1882	-0.0462047	0.963147	1	0	FALSE
ENSG00000285201.1	0.158767	0	0	ENSG00000285201	lncRNA	0	5.39772	0	1	1	0	FALSE
ENSG00000271576.2	95.0965	41.583	38.4697	PRKACB-DT	lncRNA	-0.110271	0.459578	-0.239939	0.810378	0.894288	1.81526	FALSE
ENSG00000142875.20	2412.59	2894.74	3449.21	PRKACB	protein_coding	0.248546	0.260808	0.952985	0.340598	0.475469	1.94504	FALSE
ENSG00000213540.3	1.98311	0	0	TXN2P1	processed	0	3.97209	0	1	1	0	FALSE
ENSG00000226970.2	1.62959	4.67859	1.10175	NEDD8P1	processed	-2.06915	3.28374	-0.630121	0.528615	1	0	FALSE
ENSG00000199959.1	0.23824	0	0.734501	ENSG00000199959	snoRNA	1.43941	5.30881	0.271136	0.786286	1	0	FALSE
ENSG00000203943.9	31.4251	7.25221	47.9798	SAMD13	protein_coding	2.71512	0.766399	3.5427	0.000396049	0.00130952	2.37594	TRUE
ENSG00000249237.5	0.905234	1.69589	2.476	ENSG00000249237	transcribed_unitary	0.554928	5.1219	0.108344	0.913723	1	0	FALSE
ENSG00000240520.7	3.42672	2.57362	7.428	UOX	transcribed_unitary	1.48161	2.26611	0.653811	0.513233	1	0	FALSE
ENSG00000137976.8	0.504228	0	0.435375	DNASE2B	protein_coding	0.647082	5.38405	0.120185	0.904337	1	0	FALSE
ENSG00000285361.1	3.01568	4.26951	0	ENSG00000285361	lncRNA	-4.86947	2.59615	-1.87565	0.0607033	1	0	FALSE
ENSG00000117133.11	3975.95	2157.16	4037.38	RPF1	protein_coding	0.89931	0.210395	4.27439	1.9166e-05	0.000118887	1.61234	FALSE
ENSG00000174021.12	1525.3	1287.89	1953.62	GNG5	protein_coding	0.595262	0.226237	2.63114	0.00850989	0.0269338	1.66644	FALSE
ENSG00000285851.1	7.06878	9.82583	10.7599	ENSG00000285851	lncRNA	0.121795	1.52739	0.0797405	0.936444	0.947234	1.91328	FALSE
ENSG00000122432.19	22.6146	49.2443	31.4238	SPATA1	protein_coding	-0.649262	0.670735	-0.967986	0.333051	0.467498	1.94664	FALSE
ENSG00000117151.13	502.993	1174.14	685.192	CTBS	protein_coding	-0.782174	0.265369	-2.94749	0.0032036	0.0110154	1.74778	FALSE
ENSG00000284882.2	8.85507	20.3546	16.4613	ENSG00000284882	lncRNA	-0.326954	1.33991	-0.244011	0.807222	0.785179	2.2105	FALSE
ENSG00000285374.1	0.223291	1.28681	0	ENSG00000285374	lncRNA	-3.15062	5.31451	-0.592833	0.553293	1	0	FALSE
ENSG00000289881.1	22.9246	4.67859	96.8452	ENSG00000289881	lncRNA	4.40814	1.08079	4.07861	4.53063e-05	0.00020927	2.04654	TRUE
ENSG00000180869.4	1.54933	0	0.734501	LINC01555	lncRNA	1.44486	4.3044	0.33567	0.73712	1	0	FALSE
ENSG00000117155.17	2511.36	1610.39	4870.75	SSX2IP	protein_coding	1.59129	0.294332	5.40644	6.42892e-08	5.66995e-07	1.66644	TRUE
ENSG00000285325.1	0.457769	0	0	ENSG00000285325	lncRNA	0	5.39772	0	1	1	0	FALSE
ENSG00000171517.6	951.661	2.57362	714.253	LPAR3	protein_coding	7.93558	0.762201	10.4114	2.19963e-25	9.24388e-24	1.74575	TRUE
ENSG00000153898.13	284.741	27.8968	67.2013	MCOLN2	protein_coding	1.29294	0.376559	3.43357	0.000595696	0.00221587	1.98757	TRUE
ENSG00000162643.13	65.0215	203.701	88.7211	DNAI3	protein_coding	-1.20023	0.472271	-2.5414	0.0110409	0.0294221	1.94664	TRUE
ENSG00000055732.13	211.163	166.324	197.887	MCOLN3	protein_coding	0.255774	0.433146	0.590502	0.554854	0.656672	1.99514	FALSE
ENSG00000266110.1	0.190409	0	1.10175	MIR4423	miRNA	2.02121	5.27341	0.383284	0.701509	1	0	FALSE
ENSG00000280099.1	48.6594	28.1311	14.311	ENSG00000280099	TEC	-0.974485	0.673355	-1.44721	0.147839	0.229658	2.19604	FALSE
ENSG00000097096.10	540.352	247.56	199.821	SYDE2	protein_coding	-0.30914	0.441726	-0.699845	0.484024	0.716178	1.52744	FALSE
ENSG00000162642.14	1767.42	1614.05	1292.34	C1orf52	protein_coding	-0.326355	0.259744	-1.25645	0.208953	0.370915	1.66694	FALSE
ENSG00000223254.1	1.42409	0	3.945	Y_RNA	misc_RNA	3.85594	3.19576	1.20658	0.227594	1	0	FALSE
ENSG00000142867.14	1986.96	2385.83	3222.55	BCL10	protein_coding	0.428449	0.250976	1.70714	0.0877969	0.188904	1.66644	FALSE
ENSG00000223653.6	45.9095	58.256	45.5304	BCL10-AS1	lncRNA	-0.368598	0.936974	-0.393392	0.69403	0.767292	1.97103	FALSE
ENSG00000153904.21	8443.87	14891.5	5921.98	DDAH1	protein_coding	-1.33509	0.298051	-4.47939	7.48567e-06	5.44547e-05	1.45813	TRUE
ENSG00000199459.1	0.0762948	0	0	Y_RNA	misc_RNA	0	5.39772	0	1	1	0	FALSE
ENSG00000273264.1	7.50961	10.0602	16.2005	ENSG00000273264	lncRNA	0.668688	1.47013	0.454848	0.649219	0.749173	1.91328	FALSE
ENSG00000282057.1	254.532	284.86	199.895	ENSG00000282057	lncRNA	-0.518372	0.473124	-1.09564	0.273238	0.395964	1.99514	FALSE
ENSG00000272691.1	6.45549	9.21221	9.99876	ENSG00000272691	lncRNA	0.0842557	1.32521	0.063579	0.949305	0.956486	1.91328	FALSE
ENSG00000142871.18	35599.7	44408.5	23697.3	CCN1	protein_coding	-0.910863	0.310664	-2.93199	0.00336799	0.0134174	1.4653	FALSE
ENSG00000230285.1	1.78428	0.847944	0.734501	ENSG00000230285	lncRNA	-0.0947543	3.45438	-0.0274302	0.978117	1	0	FALSE
ENSG00000117174.11	3389.12	2563.22	3256.65	ZNHIT6	protein_coding	0.34137	0.167207	2.04159	0.0411917	0.104983	1.60916	FALSE
ENSG00000171502.15	265.471	114.28	89.2277	COL24A1	protein_coding	-0.3632	0.327196	-1.11004	0.266983	0.390538	1.98757	FALSE
ENSG00000201620.1	0.30747	0	0	RNA5SP51	rRNA	0	5.39772	0	1	1	0	FALSE
ENSG00000285210.1	16.0256	15.7316	21.0844	LINC02795	lncRNA	0.440393	1.03092	0.427183	0.669246	0.766728	1.90326	FALSE
ENSG00000122417.16	1792.55	2314.29	1671.49	ODF2L	protein_coding	-0.47432	0.250075	-1.89671	0.0578661	0.135329	1.66644	FALSE
ENSG00000278281.1	0.466248	0	0.36725	MIR7856	miRNA	0.517002	5.392	0.0958832	0.923613	1	0	FALSE
ENSG00000137975.8	41.259	183.581	24.8399	CLCA2	protein_coding	-2.88553	0.605741	-4.76364	1.90129e-06	9.66354e-06	2.37594	TRUE
ENSG00000016490.16	1.65641	7.07746	2.476	CLCA1	protein_coding	-1.52407	5.05269	-0.301635	0.762931	1	0	FALSE
ENSG00000016602.9	0.36381	0	0	CLCA4	protein_coding	0	5.39772	0	1	1	0	FALSE
ENSG00000236915.3	62.5242	88.8078	75.5564	CLCA4-AS1	lncRNA	-0.234109	0.538227	-0.434964	0.663588	0.745511	1.97103	FALSE
ENSG00000291014.1	0.769666	0	3.2105	CLCA3P	lncRNA	3.55791	5.22631	0.680769	0.496018	1	0	FALSE
ENSG00000097033.15	7792.65	12674.1	8133.03	SH3GLB1	protein_coding	-0.644555	0.167535	-3.84729	0.000119432	0.000581002	1.76727	FALSE
ENSG00000230721.1	1.31296	1.28681	0.734501	ENSG00000230721	processed	-0.823913	4.4996	-0.183108	0.854713	1	0	FALSE
ENSG00000284846.1	0.12694	0	0.734501	ENSG00000284846	lncRNA	1.43944	5.30881	0.271143	0.786281	1	0	FALSE
ENSG00000183291.18	11917.1	11733.2	12196.2	SELENOF	protein_coding	0.0513509	0.231272	0.222037	0.824285	1	1.46836	FALSE
ENSG00000153936.18	3644.16	2568.45	3095.23	HS2ST1	protein_coding	0.264936	0.228907	1.1574	0.24711	0.415403	1.68951	FALSE
ENSG00000267734.1	1.07358	0	0.734501	ENSG00000267734	lncRNA	1.43934	5.30881	0.271123	0.786296	1	0	FALSE
ENSG00000267561.2	0.0634698	0	0.36725	ENSG00000267561	protein_coding	0.517094	5.392	0.0959003	0.9236	1	0	FALSE
ENSG00000235251.2	3.40787	1.28681	0.87075	ENSG00000235251	processed	-0.659944	2.7256	-0.242128	0.808681	1	0	FALSE
ENSG00000225568.1	1.54557	0	1.469	ENSG00000225568	processed	2.43988	3.80076	0.641945	0.520909	1	0	FALSE
ENSG00000267272.5	27.7363	70.7666	16.9765	LINC01140	lncRNA	-2.0569	0.819514	-2.5099	0.0120766	0.0265549	2.4074	TRUE
ENSG00000284240.1	1.50388	0	2.938	LINC02801	lncRNA	3.43674	3.31716	1.03605	0.300179	1	0	FALSE
ENSG00000143013.13	3974.26	2447.04	7035.86	LMO4	protein_coding	1.51965	0.163912	9.27115	1.84158e-20	6.00706e-19	1.60916	TRUE
ENSG00000227290.2	0.174923	0.643405	0	LINC01364	lncRNA	-2.27592	5.38861	-0.422357	0.672764	1	0	FALSE
ENSG00000199318.1	0.231176	0	0	RNA5SP52	rRNA	0	5.39772	0	1	1	0	FALSE
ENSG00000237505.8	41.1851	6.19973	16.1473	PKN2-AS1	lncRNA	1.3285	0.792506	1.67633	0.093673	0.174419	1.97103	FALSE
ENSG00000279778.1	44.9065	4.03518	55.5292	ENSG00000279778	TEC	3.87295	0.904998	4.27952	1.873e-05	9.15108e-05	2.08993	TRUE
ENSG00000286758.1	0.895178	2.57362	1.53713	ENSG00000286758	lncRNA	-0.755418	5.11024	-0.147824	0.882481	1	0	FALSE
ENSG00000239504.3	0.0706049	0	0	RN7SL583P	misc_RNA	0	5.39772	0	1	1	0	FALSE
ENSG00000230053.2	0.696894	0	0	ENSG00000230053	processed	0	5.39772	0	1	1	0	FALSE
ENSG00000274321.1	0.133883	0	0	ENSG00000274321	misc_RNA	0	5.39772	0	1	1	0	FALSE
ENSG00000237959.1	0.0634698	0	0.36725	RPL36AP10	processed	0.517094	5.392	0.0959003	0.9236	1	0	FALSE
ENSG00000065243.20	4799.18	3333.58	4371.56	PKN2	protein_coding	0.38677	0.256157	1.50989	0.131071	0.353516	1.11341	FALSE
ENSG00000207234.1	4.06024	3.21703	4.47513	RNU6-125P	snRNA	0.438869	2.03396	0.215771	0.829166	0.876908	1.91328	FALSE
ENSG00000241975.1	13.2413	8.30469	13.2359	ELOCP19	processed	0.686275	1.04106	0.659206	0.509763	0.640017	1.90326	FALSE
ENSG00000137947.12	1290.81	1139.48	1646.5	GTF2B	protein_coding	0.525614	0.229811	2.28716	0.0221867	0.058568	1.74575	FALSE
ENSG00000235308.1	2.86387	0	0	ENSG00000235308	processed	0	3.46608	0	1	1	0	FALSE
ENSG00000137944.18	1807.72	2420.31	933.849	KYAT3	protein_coding	-1.37762	0.204988	-6.72046	1.81147e-11	2.52057e-10	1.66315	TRUE
ENSG00000213516.10	1790.79	1126.18	1588.7	RBMXL1	protein_coding	0.493114	0.197933	2.49132	0.0127268	0.0355905	1.79158	FALSE
ENSG00000117226.12	1845.44	5788.41	2541.71	GBP3	protein_coding	-1.192	0.39879	-2.98904	0.00279858	0.00956465	1.8004	TRUE
ENSG00000117228.11	3954.77	4844.38	1773.52	GBP1	protein_coding	-1.45412	0.205368	-7.08053	1.43601e-12	2.42309e-11	1.57379	TRUE
ENSG00000234518.2	65.0513	51.5836	50.4973	PTGES3P1	processed	-0.0336329	0.443029	-0.0759156	0.939486	0.932087	1.97103	FALSE
ENSG00000162645.13	1584.19	3473.69	691.22	GBP2	protein_coding	-2.33278	0.367744	-6.34349	2.24619e-10	2.73196e-09	1.66315	TRUE
ENSG00000289582.1	0.0634698	0	0.36725	ENSG00000289582	lncRNA	0.517094	5.392	0.0959003	0.9236	1	0	FALSE
ENSG00000286802.1	0.532956	0	0	ENSG00000286802	lncRNA	0	5.39772	0	1	1	0	FALSE
ENSG00000213512.3	0.444288	0	2.57075	GBP7	protein_coding	3.23968	5.23245	0.61915	0.535817	1	0	FALSE
ENSG00000162654.9	69.8588	104.506	164.281	GBP4	protein_coding	0.655453	0.730441	0.897339	0.369538	0.503968	1.94664	FALSE
ENSG00000284734.1	0.484489	1.69589	1.10175	ENSG00000284734	lncRNA	-0.606209	5.16246	-0.117427	0.906522	1	0	FALSE
ENSG00000289712.1	0.0634698	0	0.36725	ENSG00000289712	unprocessed	0.517094	5.392	0.0959003	0.9236	1	0	FALSE
ENSG00000154451.15	96.8096	5.14724	126.936	GBP5	protein_coding	4.50036	0.781292	5.76015	8.40388e-09	7.83895e-08	1.77921	TRUE
ENSG00000183347.15	3.11774	0	0	GBP6	protein_coding	0	4.25806	0	1	1	0	FALSE
ENSG00000290525.1	1.54253	5.52653	0.36725	GBP1P1	lncRNA	-3.82059	3.77624	-1.01174	0.311661	1	0	FALSE
ENSG00000225492.7	4.77659	15.1776	2.9795	GBP1P1	transcribed_unprocessed	-2.3706	1.9611	-1.20881	0.226735	0.281644	2.59132	FALSE
ENSG00000286548.1	11.7378	2.57362	5.6865	ENSG00000286548	lncRNA	1.05462	1.51849	0.694517	0.487358	0.644855	1.80022	FALSE
ENSG00000197147.15	961.467	177.649	539.059	LRRC8B	protein_coding	1.59583	0.315003	5.06608	4.06098e-07	3.05301e-06	1.75421	TRUE
ENSG00000231999.8	86.8991	12.8085	105.416	LRRC8C-DT	lncRNA	3.01382	0.575555	5.23638	1.63761e-07	1.26363e-06	1.8103	TRUE
ENSG00000230735.1	0.564839	0	0	ENSG00000230735	lncRNA	0	5.39772	0	1	1	0	FALSE
ENSG00000171488.15	1648.66	559.284	2988.76	LRRC8C	protein_coding	2.40944	0.299501	8.04484	8.6361e-16	1.71741e-14	1.8004	TRUE
ENSG00000226394.2	0.14121	0	0	ENSG00000226394	processed	0	5.39772	0	1	1	0	FALSE
ENSG00000231613.1	0.611154	0	2.476	ENSG00000231613	lncRNA	3.18235	5.23371	0.608049	0.543155	1	0	FALSE
ENSG00000272931.1	16.1401	0	13.1411	LRRC8D-DT	lncRNA	5.59143	1.70298	3.28331	0.00102594	0.00388614	1.81979	TRUE
ENSG00000171492.14	2522.45	1491.16	2678.81	LRRC8D	protein_coding	0.841557	0.177926	4.72982	2.24721e-06	1.35718e-05	1.94504	FALSE
ENSG00000272672.1	0.228885	0	0	ENSG00000272672	lncRNA	0	5.39772	0	1	1	0	FALSE
ENSG00000252797.1	0.286826	0	0	RN7SKP272	misc_RNA	0	5.39772	0	1	1	0	FALSE
ENSG00000228175.3	45.6115	5.9654	23.0303	GEMIN8P4	processed	1.96977	0.733879	2.68406	0.00727346	0.0184822	2.19604	TRUE
ENSG00000162664.17	3067.08	2091.81	2859.2	ZNF326	protein_coding	0.446284	0.212197	2.10316	0.0354518	0.10454	1.39183	FALSE
ENSG00000287015.1	0.0793834	0	0	ENSG00000287015	lncRNA	0	5.39772	0	1	1	0	FALSE
ENSG00000287406.1	0.66178	0	0	ENSG00000287406	lncRNA	0	5.39772	0	1	1	0	FALSE
ENSG00000143032.8	0.759646	1.28681	0	BARHL2	protein_coding	-3.15067	5.31451	-0.592843	0.553286	1	0	FALSE
ENSG00000233593.12	128.59	146.293	73.6223	LINC02609	lncRNA	-0.988173	0.573637	-1.72265	0.0849526	0.172295	1.81388	FALSE
ENSG00000285532.2	1.01101	0	0.36725	LINC02788	lncRNA	0.51697	5.392	0.0958773	0.923618	1	0	FALSE
ENSG00000225446.3	2.66384	3.39178	0	LINC01763	lncRNA	-4.49194	2.53422	-1.77251	0.0763096	1	0	FALSE
ENSG00000272094.1	8.04027	0	0.36725	ENSG00000272094	lncRNA	0.533164	2.55076	0.209021	0.834432	0.821593	2.12215	FALSE
ENSG00000232882.1	3.24976	0.847944	0.435375	PHKA1P1	processed	-0.909119	2.62728	-0.346031	0.72932	1	0	FALSE
ENSG00000122482.22	3159.25	2064.18	2983.46	ZNF644	protein_coding	0.526914	0.306896	1.71691	0.0859948	0.194195	1.57379	FALSE
ENSG00000232393.1	2.20861	0	0.87075	RPL5P6	processed	1.66233	4.24148	0.391922	0.695116	1	0	FALSE
ENSG00000162669.16	23.8491	18.0709	38.7155	HFM1	protein_coding	1.11858	0.836169	1.33774	0.180981	0.308414	1.83935	FALSE
ENSG00000206817.1	0.0634698	0	0.36725	Y_RNA	misc_RNA	0.517094	5.392	0.0959003	0.9236	1	0	FALSE
ENSG00000215873.2	0.968966	0	0	FEN1P1	processed	0	5.39772	0	1	1	0	FALSE
ENSG00000097046.13	1861.38	972.574	1708.01	CDC7	protein_coding	0.805918	0.266192	3.02758	0.00246521	0.00913996	1.66694	FALSE
ENSG00000241318.3	0.832623	0	0.87075	WDR82P2	processed	1.66767	5.29322	0.315057	0.752718	1	0	FALSE
ENSG00000229067.1	0.270067	0	0	ENSG00000229067	processed	0	5.39772	0	1	1	0	FALSE
ENSG00000203914.4	4.04347	5.08766	3.945	HSP90B3P	processed	-0.33392	1.85528	-0.179984	0.857165	0.738846	2.57908	FALSE
ENSG00000069702.11	1614.94	3894.5	3431.7	TGFBR3	protein_coding	-0.18649	0.35892	-0.519585	0.603353	0.780528	1.66694	FALSE
ENSG00000137948.19	0.12694	0	0.734501	BRDT	protein_coding	1.43944	5.30881	0.271143	0.786281	1	0	FALSE
ENSG00000289483.1	13.3938	0	19.6718	ENSG00000289483	lncRNA	6.17045	1.7627	3.50058	0.000464255	0.00180401	1.94664	TRUE
ENSG00000172031.7	165.971	38.8942	172.955	EPHX4	protein_coding	2.11784	0.396281	5.34427	9.07802e-08	7.24073e-07	1.81526	TRUE
ENSG00000230667.7	13.0998	4.26951	6.28475	SETSIP	protein_coding	0.538812	1.11286	0.484169	0.628266	0.752021	1.84171	FALSE
ENSG00000189195.15	182.857	291.192	211.38	BTBD8	protein_coding	-0.463549	0.435005	-1.06562	0.286597	0.446793	1.77921	FALSE
ENSG00000224678.3	0.111646	0.643405	0	GAPDHP46	processed	-2.2759	5.38861	-0.422355	0.672766	1	0	FALSE
ENSG00000233401.1	0.150685	0	0.87075	PRKAR1AP1	processed	1.66777	5.29322	0.315076	0.752704	1	0	FALSE
ENSG00000273487.1	2.162	8.53902	0.87075	ENSG00000273487	lncRNA	-3.33208	2.59801	-1.28255	0.199649	1	0	FALSE
ENSG00000203910.9	1.1317	1.28681	0	C1orf146	protein_coding	-3.17304	3.5392	-0.896541	0.369964	1	0	FALSE
ENSG00000233125.3	0.0634698	0	0.36725	ACTBP12	processed	0.517094	5.392	0.0959003	0.9236	1	0	FALSE
ENSG00000174842.17	1170.46	848.653	926.661	GLMN	protein_coding	0.122086	0.276426	0.44166	0.658735	0.80187	1.74778	FALSE
ENSG00000122484.9	1862.16	1319.52	1699.98	RPAP2	protein_coding	0.362171	0.25522	1.41905	0.155883	0.296692	1.66644	FALSE
ENSG00000242764.3	0.182844	0	0	RN7SL824P	misc_RNA	0	5.39772	0	1	1	0	FALSE
ENSG00000162676.13	92.5234	12.8681	28.8945	GFI1	protein_coding	1.10667	0.857823	1.29009	0.197019	0.337556	1.77921	FALSE
ENSG00000067208.16	1454.88	2096.51	1625.91	EVI5	protein_coding	-0.371648	0.19863	-1.87105	0.0613379	0.133812	1.79158	FALSE
ENSG00000223787.2	0.809003	0	0	ENSG00000223787	processed	0	5.39772	0	1	1	0	FALSE
ENSG00000229992.1	0.49956	1.28681	0	HMGB3P9	processed	-3.15068	5.3145	-0.592846	0.553284	1	0	FALSE
ENSG00000201317.1	0.337648	0	0	RNU4-59P	snRNA	0	5.39772	0	1	1	0	FALSE
ENSG00000225505.1	0.31954	0	0	ENSG00000225505	processed	0	5.39772	0	1	1	0	FALSE
ENSG00000223896.2	0.223291	1.28681	0	CCNJP2	processed	-3.15062	5.31451	-0.592833	0.553293	1	0	FALSE
ENSG00000122406.14	67120	36619.2	43525.4	RPL5	protein_coding	0.244935	0.232523	1.05338	0.292166	0.520435	1.46948	FALSE
ENSG00000154511.12	1979.15	3922.95	982.496	DIPK1A	protein_coding	-2.00151	0.223759	-8.94496	3.72076e-19	1.00102e-17	1.79158	TRUE
ENSG00000207523.1	13.3936	6.6088	5.78125	SNORA66	snoRNA	-0.181698	1.04214	-0.17435	0.86159	0.889424	1.94664	FALSE
ENSG00000207022.1	1.79991	4.06497	0	ENSG00000207022	snoRNA	-4.80468	3.01655	-1.59277	0.111212	1	0	FALSE
ENSG00000229052.2	1.47256	1.28681	0	ENSG00000229052	transcribed_processed	-3.15817	4.45792	-0.708441	0.478671	1	0	FALSE
ENSG00000289544.1	1.63909	2.13475	0.87075	ENSG00000289544	lncRNA	-1.32938	3.038	-0.437586	0.661687	1	0	FALSE
ENSG00000239710.3	0.14704	0.847944	0	RN7SL692P	misc_RNA	-2.48476	5.37654	-0.462149	0.643975	1	0	FALSE
ENSG00000287797.1	2.40465	1.28681	0	ENSG00000287797	lncRNA	-3.17468	3.46901	-0.915154	0.360111	1	0	FALSE
ENSG00000143033.18	2268.22	1020.02	1566.31	MTF2	protein_coding	0.613313	0.22236	2.7582	0.00581201	0.0193681	1.66644	FALSE
ENSG00000117500.13	5170.36	3951.23	3442.71	TMED5	protein_coding	-0.203545	0.281873	-0.722116	0.470223	0.861373	1.11341	FALSE
ENSG00000122483.18	853.301	696.198	778.418	CCDC18	protein_coding	0.154831	0.342422	0.452163	0.651152	0.803981	1.72114	FALSE
ENSG00000237003.1	0.572467	1.28681	1.10175	RPL36AP11	processed	-0.239753	5.1882	-0.0462113	0.963142	1	0	FALSE
ENSG00000225297.1	0.0753425	0	0.435375	ENSG00000225297	processed	0.647172	5.38405	0.120202	0.904323	1	0	FALSE
ENSG00000223745.8	264.561	289.731	237.39	CCDC18-AS1	lncRNA	-0.287174	0.327566	-0.87669	0.380655	0.499703	2.02784	FALSE
ENSG00000229567.1	11.2834	11.6667	4.61138	ENSG00000229567	processed	-1.3169	1.59215	-0.827119	0.40817	0.540301	1.94664	FALSE
ENSG00000117505.13	7497.39	6344.39	9494.82	DR1	protein_coding	0.577052	0.180653	3.19425	0.00140195	0.00549108	1.68951	FALSE
ENSG00000229635.1	3.48904	4.67859	1.83625	ENSG00000229635	processed	-1.31657	2.10767	-0.624657	0.532197	1	0	FALSE
ENSG00000207379.1	0.381961	0	0	Y_RNA	misc_RNA	0	5.39772	0	1	1	0	FALSE
ENSG00000137942.18	2674.26	1359.27	2745.6	FNBP1L	protein_coding	1.01029	0.263908	3.82818	0.000129096	0.00081926	1.30636	TRUE
ENSG00000212601.1	0.135059	0	0	RNA5SP53	rRNA	0	5.39772	0	1	1	0	FALSE
ENSG00000137936.18	4540.43	3601.77	11469.1	BCAR3	protein_coding	1.66597	0.197612	8.43055	3.44042e-17	8.67964e-16	1.61234	TRUE
ENSG00000224093.7	16.6551	10.8783	41.9942	BCAR3-AS1	lncRNA	1.941	0.930669	2.0856	0.037015	0.0867529	1.81979	FALSE
ENSG00000211575.3	0.609114	0	0	MIR760	miRNA	0	5.39772	0	1	1	0	FALSE
ENSG00000260464.1	32.9581	25.1484	39.8588	ENSG00000260464	lncRNA	0.66438	0.631188	1.05259	0.292531	0.362236	2.4074	FALSE
ENSG00000067334.14	5517.79	4123.62	6034.65	DNTTIP2	protein_coding	0.544909	0.239572	2.27451	0.0229351	0.0699827	1.45813	FALSE
ENSG00000023909.10	4055.45	3852.65	5648.77	GCLM	protein_coding	0.547316	0.279324	1.95943	0.0500624	0.123367	1.61234	FALSE
ENSG00000234099.1	0.1113	0	0	MTND4P11	unprocessed	0	5.39772	0	1	1	0	FALSE
ENSG00000233129.1	0.158767	0	0	ENSG00000233129	processed	0	5.39772	0	1	1	0	FALSE
ENSG00000198691.14	98.7007	51.7623	39.9833	ABCA4	protein_coding	-0.400432	0.590091	-0.678592	0.497396	0.649982	1.81526	FALSE
ENSG00000233482.1	0.158767	0	0	ENSG00000233482	lncRNA	0	5.39772	0	1	1	0	FALSE
ENSG00000137962.13	9547.54	5213.19	27371.3	ARHGAP29	protein_coding	2.38745	0.376861	6.33509	2.37209e-10	3.23281e-09	1.46836	TRUE
ENSG00000226835.4	10.6766	5.9654	11.1686	ARHGAP29-AS1	lncRNA	0.909685	1.14481	0.794617	0.426836	0.558095	1.94664	FALSE
ENSG00000178596.10	0.158767	0	0	GAPDHP29	processed	0	5.39772	0	1	1	0	FALSE
ENSG00000236098.1	14.3014	6.37447	8.02625	ENSG00000236098	lncRNA	0.364801	1.18994	0.306571	0.75917	0.817284	1.94664	FALSE
ENSG00000232918.2	1.48673	0	0	ENSG00000232918	processed	0	5.39772	0	1	1	0	FALSE
ENSG00000286692.1	2.26914	0.847944	0	ENSG00000286692	lncRNA	-2.42531	3.30912	-0.732917	0.463609	1	0	FALSE
ENSG00000117528.14	4003.65	3397.66	2964.53	ABCD3	protein_coding	-0.201277	0.221579	-0.908374	0.363681	0.571328	1.60223	FALSE
ENSG00000117525.14	8084.7	244.998	185.223	F3	protein_coding	-0.409165	0.393655	-1.0394	0.298618	0.530737	1.45813	FALSE
ENSG00000288736.2	56.2374	7.25221	10.9643	ENSG00000288736	lncRNA	0.593204	0.729444	0.813228	0.416087	0.540093	1.98562	FALSE
ENSG00000223675.1	0.126556	0	0	ENSG00000223675	lncRNA	0	5.39772	0	1	1	0	FALSE
ENSG00000224081.10	51.7975	55.2653	13.2508	SLC44A3-AS1	transcribed_processed	-2.06456	0.850723	-2.42683	0.0152314	0.0380833	1.98562	TRUE
ENSG00000263526.1	0.223291	1.28681	0	MIR378G	miRNA	-3.15062	5.31451	-0.592833	0.553293	1	0	FALSE
ENSG00000143036.17	127.477	140.213	29.9133	SLC44A3	protein_coding	-2.21816	0.492111	-4.50745	6.56121e-06	3.44501e-05	2.08993	TRUE
ENSG00000117519.16	22838.1	23095.6	32829.1	CNN3	protein_coding	0.503042	0.129493	3.88471	0.000102454	0.000598363	1.4653	FALSE
ENSG00000235501.8	693.495	489.427	1432.37	CNN3-DT	lncRNA	1.54698	0.251111	6.16054	7.24964e-10	9.02744e-09	1.5081	TRUE
ENSG00000172339.10	635.149	822.005	563.825	ALG14	protein_coding	-0.548283	0.323809	-1.69323	0.0904114	0.207371	1.52744	FALSE
ENSG00000230427.1	0.554571	0	2.40788	ALG14-AS1	lncRNA	3.14283	5.2346	0.600395	0.548243	1	0	FALSE
ENSG00000152078.10	803.351	315.437	513.075	TLCD4	protein_coding	0.699405	0.319352	2.19007	0.028519	0.0719191	1.75421	FALSE
ENSG00000271092.5	19.5297	21.9612	24.1586	TLCD4-RWDD3	protein_coding	0.138952	0.824075	0.168616	0.866099	0.931095	1.81979	FALSE
ENSG00000231992.1	1.44783	0	0	ENSG00000231992	lncRNA	0	4.20141	0	1	1	0	FALSE
ENSG00000226026.7	10.1219	0	9.60488	RWDD3-DT	lncRNA	5.1331	1.94856	2.6343	0.00843115	0.0216919	2.12215	TRUE
ENSG00000122481.17	118.948	130.48	135.709	RWDD3	protein_coding	0.0538495	0.342235	0.157346	0.874972	0.940205	1.8103	FALSE
ENSG00000228852.6	10.9469	25.762	2.33975	ENSG00000228852	lncRNA	-3.44864	1.24957	-2.75986	0.00578265	0.0179965	1.80022	TRUE
ENSG00000287919.1	1.11115	2.9827	0	ENSG00000287919	lncRNA	-4.34418	4.26717	-1.01805	0.308656	1	0	FALSE
ENSG00000230434.3	0.14121	0	0	LINC01650	lncRNA	0	5.39772	0	1	1	0	FALSE
ENSG00000228971.4	1.75834	7.48654	0.87075	LINC02607	lncRNA	-3.12765	3.69577	-0.846277	0.397398	1	0	FALSE
ENSG00000271252.1	0.346471	1.28681	0	ENSG00000271252	lncRNA	-3.15065	5.31451	-0.592839	0.553289	1	0	FALSE
ENSG00000231987.1	0.65972	1.28681	1.7415	LINC01787	lncRNA	0.411064	5.16173	0.0796368	0.936526	1	0	FALSE
ENSG00000234422.1	2.29409	0	0	UBE2WP1	processed	0	5.39772	0	1	1	0	FALSE
ENSG00000228502.1	195.659	206.241	89.3639	EEF1A1P11	processed	-1.20857	0.550065	-2.19714	0.0280104	0.0629691	2.0223	FALSE
ENSG00000241992.3	0.111646	0.643405	0	RN7SL831P	misc_RNA	-2.2759	5.38861	-0.422355	0.672766	1	0	FALSE
ENSG00000234226.5	0.0706049	0	0	NDUFS5P2	processed	0	5.39772	0	1	1	0	FALSE
ENSG00000137970.7	306.773	268.737	176.412	RPL7P9	processed	-0.609596	0.336544	-1.81134	0.070088	0.152234	1.74778	FALSE
ENSG00000117569.19	1360.47	679.615	2214.37	PTBP2	protein_coding	1.69617	0.243153	6.97573	3.04281e-12	4.68909e-11	1.66694	TRUE
ENSG00000188641.14	2417.97	4116.07	4648.09	DPYD	protein_coding	0.171555	0.244502	0.701652	0.482896	0.67515	1.66644	FALSE
ENSG00000232878.3	2.65948	6.84313	4.65288	DPYD-AS1	lncRNA	-0.574603	2.3063	-0.249145	0.803249	1	0	FALSE
ENSG00000232542.1	0.433002	0	0.435375	DPYD-IT1	lncRNA	0.647113	5.38405	0.120191	0.904332	1	0	FALSE
ENSG00000228057.1	10.081	10.8783	0.734501	SEC63P1	processed	-3.82117	1.58682	-2.40807	0.0160371	0.03702	2.15764	TRUE
ENSG00000226128.1	0.0753425	0	0.435375	RPL26P9	processed	0.647172	5.38405	0.120202	0.904323	1	0	FALSE
ENSG00000230718.1	0.14121	0	0	ENSG00000230718	processed	0	5.39772	0	1	1	0	FALSE
ENSG00000235777.1	0.666083	0.643405	0.36725	DPYD-AS2	lncRNA	-0.869188	5.38287	-0.161473	0.871721	1	0	FALSE
ENSG00000270911.1	0.3339	0	0	ENSG00000270911	processed	0	5.39772	0	1	1	0	FALSE
ENSG00000225206.12	101.263	302.112	69.9232	MIR137HG	lncRNA	-2.1189	0.427413	-4.95751	7.14035e-07	4.37999e-06	2.08993	TRUE
ENSG00000259946.1	2.56486	11.0828	2.33975	ENSG00000259946	lncRNA	-2.24453	2.57501	-0.87166	0.383394	1	0	FALSE
ENSG00000288810.1	0.952557	0	2.57075	ENSG00000288810	lncRNA	3.23958	5.23245	0.619132	0.53583	1	0	FALSE
ENSG00000285922.1	9.20727	4.26951	39.6278	ENSG00000285922	lncRNA	3.19712	1.40148	2.28125	0.0225339	0.0549713	1.91328	FALSE
ENSG00000226053.1	73.7378	17.7214	103.698	LINC01776	lncRNA	2.52317	0.519352	4.8583	1.18397e-06	6.70015e-06	2.19604	TRUE
ENSG00000280040.1	2.34817	0.847944	0	ENSG00000280040	TEC	-2.43647	3.54938	-0.686449	0.49243	1	0	FALSE
ENSG00000162627.17	4095.29	5976.48	3905.48	SNX7	protein_coding	-0.618295	0.240456	-2.57134	0.0101306	0.0320418	1.61234	FALSE
ENSG00000117598.14	157.561	0	904.658	PLPPR5	protein_coding	11.6966	1.49577	7.81978	5.29177e-15	9.75929e-14	1.81388	TRUE
ENSG00000232825.3	0.90791	0.847944	2.938	PLPPR5-AS1	lncRNA	1.83673	5.20671	0.352762	0.724267	1	0	FALSE
ENSG00000227034.1	6.41264	11.9606	2.2035	ENSG00000227034	processed	-2.42556	1.84455	-1.31498	0.188515	0.258593	2.40512	FALSE
ENSG00000117600.14	981.646	3418.79	165.51	PLPPR4	protein_coding	-4.37579	0.356791	-12.2643	1.40821e-34	1.03276e-32	1.75638	TRUE
ENSG00000224445.3	0.12694	0	0.734501	LINC01708	lncRNA	1.43944	5.30881	0.271143	0.786281	1	0	FALSE
ENSG00000099260.12	409.199	1690.38	284.259	PALMD	protein_coding	-2.57495	0.321295	-8.01426	1.108e-15	2.55633e-14	1.52744	TRUE
ENSG00000223656.1	0.29449	0.643405	0	HMGB3P10	processed	-2.27593	5.3886	-0.42236	0.672762	1	0	FALSE
ENSG00000156869.14	449.868	823.699	125.668	FRRS1	protein_coding	-2.71353	0.395089	-6.86815	6.50421e-12	9.2011e-11	1.74778	TRUE
ENSG00000231996.1	0.12694	0	0.734501	ENSG00000231996	processed	1.43944	5.30881	0.271143	0.786281	1	0	FALSE
ENSG00000162688.17	3159.92	1902.44	1628.37	AGL	protein_coding	-0.22819	0.269257	-0.847482	0.396727	0.604337	1.60916	FALSE
ENSG00000228084.3	13.6933	12.1353	21.5613	ENSG00000228084	lncRNA	0.841547	0.911734	0.923018	0.355998	0.490059	1.94664	FALSE
ENSG00000117620.15	1255.62	1523.48	1052.53	SLC35A3	protein_coding	-0.537629	0.292425	-1.83852	0.0659861	0.144697	1.74778	FALSE
ENSG00000283761.1	8.96435	5.11745	6.01226	ENSG00000283761	protein_coding	0.243656	1.26512	0.192595	0.847276	0.889609	1.91328	FALSE
ENSG00000212248.1	0.158767	0	0	RNU6-750P	snRNA	0	5.39772	0	1	1	0	FALSE
ENSG00000202259.1	0.0762948	0	0	RNU6-1318P	snRNA	0	5.39772	0	1	1	0	FALSE
ENSG00000288826.1	49.8604	15.966	22.663	ENSG00000288826	lncRNA	0.532409	0.609863	0.872997	0.382665	0.473596	2.19604	FALSE
ENSG00000156875.14	113.973	96.0342	104.19	MFSD14A	protein_coding	0.107261	0.386091	0.277813	0.781156	0.87253	1.81526	FALSE
ENSG00000156876.10	923.395	395.424	803.086	SASS6	protein_coding	1.01573	0.303124	3.35088	0.000805555	0.00329	1.72114	TRUE
ENSG00000226952.1	1.25351	0	0	ENSG00000226952	processed	0	5.13491	0	1	1	0	FALSE
ENSG00000122435.11	1008.73	671.123	857.934	TRMT13	protein_coding	0.349284	0.273805	1.27567	0.202074	0.348766	1.74778	FALSE
ENSG00000122477.13	34.104	25.7918	29.1788	LRRC39	protein_coding	0.179541	0.729152	0.246232	0.805503	0.748849	2.37594	FALSE
ENSG00000137992.15	1965.59	1509.96	1444.79	DBT	protein_coding	-0.0672632	0.232669	-0.289094	0.77251	0.870701	1.8004	FALSE
ENSG00000271415.1	0.349955	0	0.36725	RPL23AP90	processed	0.51701	5.392	0.0958847	0.923612	1	0	FALSE
ENSG00000225169.1	0.61265	0	0	BRI3P1	processed	0	5.39772	0	1	1	0	FALSE
ENSG00000285530.1	2.98334	0	0	ENSG00000285530	lncRNA	0	3.69176	0	1	1	0	FALSE
ENSG00000230287.3	0.14121	0	0	ENSG00000230287	processed	0	5.39772	0	1	1	0	FALSE
ENSG00000224616.5	117.002	121.822	162.556	RTCA-AS1	lncRNA	0.418183	0.461459	0.906219	0.36482	0.523741	1.81526	FALSE
ENSG00000137996.13	2862.75	3456.75	3171.33	RTCA	protein_coding	-0.12926	0.218217	-0.592347	0.553618	0.667548	1.94504	FALSE
ENSG00000207750.1	1.18725	3.18724	0.435375	MIR553	miRNA	-2.92001	3.49017	-0.836639	0.402796	1	0	FALSE
ENSG00000215871.2	0.620808	0	0.87075	ENSG00000215871	processed	1.66768	5.29322	0.315059	0.752717	1	0	FALSE
ENSG00000079335.20	480.752	205.572	382.695	CDC14A	protein_coding	0.899602	0.25052	3.59093	0.000329494	0.00164992	1.52528	FALSE
ENSG00000234332.1	1.00782	0	0	BCAS2P2	processed	0	4.85384	0	1	1	0	FALSE
ENSG00000228086.1	0.0675296	0	0	ENSG00000228086	lncRNA	0	5.39772	0	1	1	0	FALSE
ENSG00000181656.7	14.3229	43.5986	10.4341	GPR88	protein_coding	-2.06246	1.02735	-2.00756	0.0446902	0.100418	1.84171	FALSE
ENSG00000213421.4	0.14121	0	0	RPL7AP17	processed	0	5.39772	0	1	1	0	FALSE
ENSG00000285525.1	1.31794	3.39178	0	ENSG00000285525	lncRNA	-4.52025	4.33399	-1.04298	0.296959	1	0	FALSE
ENSG00000162692.12	2895.36	15435.2	65.1607	VCAM1	protein_coding	-7.89036	0.391103	-20.1746	1.63638e-90	9.6699e-88	1.94504	TRUE
ENSG00000162694.14	2691.62	3271.6	2906.47	EXTL2	protein_coding	-0.175057	0.198011	-0.884077	0.376655	0.510888	1.94504	FALSE
ENSG00000273204.1	4.71357	3.86043	3.64588	ENSG00000273204	lncRNA	-0.143374	1.65411	-0.0866773	0.930928	1	1.48015	FALSE
ENSG00000162695.12	2452.51	3234.97	2520.03	SLC30A7	protein_coding	-0.365111	0.22555	-1.61876	0.1055	0.251577	1.39183	FALSE
ENSG00000230946.3	1.87856	0	3.07425	HNRNPA1P68	processed	3.4996	2.8727	1.21823	0.223138	1	0	FALSE
ENSG00000117543.22	2222.44	1787.93	1925.8	DPH5	protein_coding	0.103508	0.206155	0.502091	0.615604	0.748605	1.81711	FALSE
ENSG00000235795.1	10.3544	8.9481	6.44763	ENSG00000235795	lncRNA	-0.459934	1.26605	-0.363283	0.716394	0.789541	1.94664	FALSE
ENSG00000233184.9	301.363	329.243	333.006	DPH5-DT	lncRNA	0.0131171	0.319479	0.0410577	0.96725	0.944761	1.98757	FALSE
ENSG00000271578.1	0.05565	0	0	ENSG00000271578	processed	0	5.39772	0	1	1	0	FALSE
ENSG00000225938.3	18.1433	4.26951	94.5203	S1PR1-DT	lncRNA	4.44528	1.10277	4.03101	5.55371e-05	0.000251748	2.04654	TRUE
ENSG00000170989.10	614.158	404.805	2669.16	S1PR1	protein_coding	2.71787	1.15918	2.34465	0.0190449	0.0512382	1.75421	FALSE
ENSG00000228399.1	4.87861	1.69589	0.734501	ENSG00000228399	processed	-1.11843	2.64503	-0.422841	0.672412	0.766643	1.91328	FALSE
ENSG00000173810.9	0.14121	0	0	PPIAP7	processed	0	5.39772	0	1	1	0	FALSE
ENSG00000231671.1	1.12488	0	0	LINC01307	lncRNA	0	5.39772	0	1	1	0	FALSE
ENSG00000226715.4	0.447325	0.643405	0.734501	LINC01709	lncRNA	0.0531983	5.29954	0.0100383	0.991991	1	0	FALSE
ENSG00000252530.1	0.0762948	0	0	RNU6-965P	snRNA	0	5.39772	0	1	1	0	FALSE
ENSG00000183298.5	17.4823	21.7566	7.98476	RPSAP19	processed	-1.44342	1.26479	-1.14123	0.253775	0.401526	1.81979	FALSE
ENSG00000118733.17	3.33448	0	0	OLFM3	protein_coding	0	4.77702	0	1	1	0	FALSE
ENSG00000271277.1	0.12694	0	0.734501	ENSG00000271277	processed	1.43944	5.30881	0.271143	0.786281	1	0	FALSE
ENSG00000289192.1	0.12694	0	0.734501	ENSG00000289192	lncRNA	1.43944	5.30881	0.271143	0.786281	1	0	FALSE
ENSG00000233359.2	4.42027	0	0	ENSG00000233359	lncRNA	0	4.22906	0	1	1	1.48015	FALSE
ENSG00000060718.22	69038.2	12809.2	921.23	COL11A1	protein_coding	-3.80175	0.453133	-8.38993	4.86419e-17	1.32584e-15	1.46836	TRUE
ENSG00000234257.1	3.21126	0	0	SOD2P1	processed	0	4.83715	0	1	1	0	FALSE
ENSG00000230759.1	0.0762948	0	0	ENSG00000230759	lncRNA	0	5.39772	0	1	1	0	FALSE
ENSG00000224613.7	23.3975	5.14724	3.57775	RNPC3-DT	lncRNA	-0.610363	1.131	-0.539665	0.589428	0.672664	2.04654	FALSE
ENSG00000222069.1	1.21883	0	0	RN7SKP285	misc_RNA	0	5.39772	0	1	1	0	FALSE
ENSG00000185946.16	588.039	476.247	346.177	RNPC3	protein_coding	-0.464072	0.295482	-1.57056	0.116286	0.227475	1.74778	FALSE
ENSG00000240038.7	59.2468	79.8597	39.5299	AMY2B	protein_coding	-1.01117	0.699202	-1.44617	0.148129	0.249968	1.97103	FALSE
ENSG00000225191.1	0.40538	1.69589	0	ENSG00000225191	processed	-3.51714	5.28938	-0.664944	0.506086	1	0	FALSE
ENSG00000215869.4	9.30701	1.69589	0	ENSG00000215869	transcribed_processed	-3.42031	2.17788	-1.57048	0.116304	0.211822	1.91328	FALSE
ENSG00000228347.1	0.43634	0	0.734501	FTLP17	processed	1.43939	5.30881	0.271133	0.786288	1	0	FALSE
ENSG00000285981.1	0.23815	0	0	ENSG00000285981	lncRNA	0	5.39772	0	1	1	0	FALSE
ENSG00000227850.1	0.311357	0	0	SEPTIN2P1	processed	0	5.39772	0	1	1	0	FALSE
ENSG00000237897.2	3.87254	7.66128	0	ENSG00000237897	processed	-5.69948	2.33371	-2.44224	0.0145964	0.029268	2.59132	TRUE
ENSG00000232952.1	4.43268	3.39178	2.476	ENSG00000232952	processed	-0.423948	2.09731	-0.202139	0.839808	0.729451	2.57908	FALSE
ENSG00000233047.7	0.175115	0.643405	0.36725	LINC01677	lncRNA	-0.869124	5.38288	-0.161461	0.87173	1	0	FALSE
ENSG00000237480.3	0.370331	2.13475	0	ENSG00000237480	lncRNA	-3.86558	5.27065	-0.733417	0.463304	1	0	FALSE
ENSG00000270342.1	0.05565	0	0	ENSG00000270342	processed	0	5.39772	0	1	1	0	FALSE
ENSG00000237460.3	0.0706049	0	0	LINC01661	lncRNA	0	5.39772	0	1	1	0	FALSE
ENSG00000198890.9	3674.57	2207.71	4442.03	PRMT6	protein_coding	1.00382	0.160975	6.23588	4.49247e-10	5.41988e-09	1.60223	TRUE
ENSG00000162631.20	2478	473.234	9750.2	NTNG1	protein_coding	4.36025	1.00151	4.35366	1.33886e-05	8.27918e-05	1.66644	TRUE
ENSG00000289612.1	173.192	20.44	724.969	ENSG00000289612	lncRNA	5.16327	0.560952	9.20448	3.4334e-20	1.00003e-18	1.77921	TRUE
ENSG00000224550.1	10.665	19.5921	3.34675	NDUFA4P1	processed	-2.56862	1.25531	-2.0462	0.0407364	0.0947812	1.80022	FALSE
ENSG00000134215.16	612.139	5.52653	551.705	VAV3	protein_coding	6.73652	0.598996	11.2464	2.41355e-29	1.28221e-27	1.75421	TRUE
ENSG00000230489.1	2.46604	0	0	VAV3-AS1	lncRNA	0	4.67992	0	1	1	0	FALSE
ENSG00000226822.4	2.98204	0	13.7128	LINC02785	lncRNA	5.6527	4.14995	1.36211	0.173163	1	0	FALSE
ENSG00000085491.17	4314.28	4233.4	5689.52	SLC25A24	protein_coding	0.421787	0.224072	1.88237	0.0597855	0.143193	1.60223	FALSE
ENSG00000280186.1	5.953	3.6261	3.2105	ENSG00000280186	TEC	-0.186687	1.54795	-0.120602	0.904006	0.800633	2.40512	FALSE
ENSG00000196427.14	39.244	0	39.1658	NBPF4	protein_coding	7.16541	1.60463	4.46546	7.98984e-06	3.67752e-05	2.37594	TRUE
ENSG00000238122.1	1.58319	0	6.55725	ENSG00000238122	lncRNA	4.58805	4.31128	1.0642	0.28724	1	0	FALSE
ENSG00000290547.1	4.79005	0.847944	7.59088	ENSG00000290547	lncRNA	3.28957	2.49703	1.31739	0.187707	0.24405	2.57908	FALSE
ENSG00000241361.9	0.130999	0	0.36725	SLC25A24P1	transcribed_unprocessed	0.517072	5.392	0.0958961	0.923603	1	0	FALSE
ENSG00000290552.1	0.4802	0	1.7415	ENSG00000290552	lncRNA	2.67199	5.24737	0.509205	0.610609	1	0	FALSE
ENSG00000238118.1	3.07419	0	5.183	SLC25A24P2	unprocessed	4.24906	3.3237	1.27841	0.201103	1	0	FALSE
ENSG00000186086.19	102.378	4.26951	409.576	NBPF6	protein_coding	6.54787	0.737561	8.87774	6.82354e-19	1.78066e-17	1.81388	TRUE
[truncated: 42,827 more rows]

## Sheet: NRHGCT vs OB
Gene_Id	baseMean	OB_mean_Normalised_counts	NRHGCT_mean_Normalised_counts	Gene_name	Biotype	log2FoldChange	lfcSE	stat	pvalue	padj	weight	significant
ENSG00000278704.1	46.791	0	258.464	ENSG00000278704	protein_coding	9.88221	2.58526	3.82252	0.000132097	0.000456175	2.17283	TRUE
ENSG00000277400.1	19.7389	6.37447	7.07324	ENSG00000277400	protein_coding	0.197929	1.11038	0.178253	0.858525	0.735032	2.4272	FALSE
ENSG00000277428.1	0.0675296	0	0	Y_RNA	misc_RNA	0	5.39772	0	1	1	0	FALSE
ENSG00000276256.1	773.48	49.1291	1063.02	ENSG00000276256	protein_coding	4.39207	0.294093	14.9343	1.97067e-50	1.76222e-48	1.44463	TRUE
ENSG00000277630.4	0.723606	0	4.20307	ENSG00000277630	protein_coding	3.94105	5.22205	0.754694	0.450432	1	0	FALSE
ENSG00000278384.1	97.3522	20.9385	319.516	ENSG00000278384	protein_coding	3.90762	0.857783	4.55549	5.22647e-06	3.72226e-05	1.2903	TRUE
ENSG00000273748.1	229.994	206.892	194.641	ENSG00000273748	protein_coding	-0.10125	0.271604	-0.372785	0.709308	0.817813	1.72495	FALSE
ENSG00000273730.1	0.711253	0	3.48586	5_8S_rRNA	rRNA	3.66976	5.22631	0.70217	0.482573	1	0	FALSE
ENSG00000278457.1	5.19563	0	17.4794	5S_rRNA	rRNA	5.99718	2.21356	2.7093	0.00674258	0.0146142	2.36522	TRUE
ENSG00000271254.7	1339.78	1046.21	668.491	ENSG00000271254	protein_coding	-0.657046	0.358188	-1.83436	0.0666006	0.166783	1.31932	FALSE
ENSG00000275405.1	0.832775	0.643405	0	U1	snRNA	-2.16144	5.3886	-0.401113	0.688337	1	0	FALSE
ENSG00000275987.1	0.929245	0	5.07454	U1	snRNA	4.21252	5.21851	0.807227	0.419536	1	0	FALSE
ENSG00000277475.1	4.63308	0	23.6838	ENSG00000277475	protein_coding	6.4339	2.5534	2.51974	0.0117441	0.0183578	3.18772	TRUE
ENSG00000276345.1	6.43529	4.03518	5.02312	ENSG00000276345	protein_coding	0.349323	1.6554	0.21102	0.832871	0.742254	2.323	FALSE
ENSG00000277856.1	0.316389	0	0	ENSG00000277856	protein_coding	0	5.39772	0	1	1	0	FALSE
ENSG00000275063.1	2.35545	0	0	ENSG00000275063	protein_coding	0	5.39772	0	1	1	0	FALSE
ENSG00000278673.1	0.296901	0	1.3329	ENSG00000278673	pseudogene	2.28107	5.26643	0.433134	0.664918	1	0	FALSE
ENSG00000274792.1	0.52057	0	3.02442	ENSG00000274792	protein_coding	3.46531	5.2301	0.662571	0.507605	1	0	FALSE
ENSG00000275869.1	0.966973	0	1.38432	ENSG00000275869	protein_coding	2.33262	5.26416	0.443113	0.657684	1	0	FALSE
ENSG00000273554.4	2.35122	0	4.40874	ENSG00000273554	protein_coding	4.00799	4.23159	0.947158	0.343558	1	0	FALSE
ENSG00000276700.1	4.66716	3.21703	0.46144	RNA5-8SN4	rRNA	-2.91702	2.40994	-1.21041	0.226121	0.277646	2.36522	FALSE
ENSG00000275757.1	0.61215	0	0	5_8S_rRNA	rRNA	0	5.39772	0	1	1	0	FALSE
ENSG00000278817.1	18.3623	17.3124	23.6851	ENSG00000278817	protein_coding	0.427576	1.15708	0.36953	0.711733	0.606662	2.62686	FALSE
ENSG00000277196.4	3.29457	0	3.02442	ENSG00000277196	protein_coding	3.46569	3.05994	1.1326	0.257383	1	0	FALSE
ENSG00000290825.1	0.403797	0	0	DDX11L2	lncRNA	0	5.39772	0	1	1	0	FALSE
ENSG00000227232.5	145.596	102.907	183.361	WASH7P	unprocessed	0.812888	0.351393	2.31333	0.0207046	0.0645802	1.2903	FALSE
ENSG00000278267.1	7.9667	8.12994	8.61181	MIR6859-1	miRNA	0.0567227	1.62255	0.034959	0.972112	0.805331	2.41473	FALSE
ENSG00000238009.6	1.03299	1.28681	0	ENSG00000238009	lncRNA	-3.03618	5.3145	-0.571301	0.567795	1	0	FALSE
ENSG00000233750.3	0.299977	0	1.74293	CICP27	processed	2.66973	5.25114	0.508409	0.611167	1	0	FALSE
ENSG00000268903.1	1.92795	2.54383	0	ENSG00000268903	processed	-3.9867	4.26223	-0.935357	0.349605	1	0	FALSE
ENSG00000269981.1	1.133	3.39178	0.92288	ENSG00000269981	processed	-1.88794	4.50517	-0.41906	0.675172	1	0	FALSE
ENSG00000239906.1	0.158767	0	0.92288	ENSG00000239906	lncRNA	1.74581	5.2954	0.329685	0.741638	1	0	FALSE
ENSG00000241860.7	9.6176	3.86043	0	ENSG00000241860	lncRNA	-4.67564	1.93857	-2.4119	0.0158695	0.0307998	2.36522	TRUE
ENSG00000279928.2	11.1179	0	11.6362	DDX11L17	unprocessed	5.41033	1.83248	2.95247	0.00315239	0.00677251	2.62686	TRUE
ENSG00000279457.4	190.969	133.522	166.293	WASH9P	unprocessed	0.303502	0.341037	0.889938	0.373499	0.516499	1.72495	FALSE
ENSG00000273874.1	1.06052	0.643405	0	MIR6859-2	miRNA	-2.16161	5.31146	-0.40697	0.68403	1	0	FALSE
ENSG00000228463.10	64.5089	19.6219	28.6555	ENSG00000228463	transcribed_processed	0.531285	0.597852	0.888657	0.374188	0.473713	1.94311	FALSE
ENSG00000286448.1	0.452202	0	0	ENSG00000286448	lncRNA	0	5.39772	0	1	1	0	FALSE
ENSG00000236679.2	3.0316	5.55632	4.81876	RPL23AP24	processed	-0.225968	2.28104	-0.0990636	0.921088	1	0	FALSE
ENSG00000290385.1	11.1942	1.69589	25.784	ENSG00000290385	lncRNA	4.00765	1.84175	2.176	0.0295549	0.0477957	2.62686	TRUE
ENSG00000233653.3	0.05565	0	0	CICP7	processed	0	5.39772	0	1	1	0	FALSE
ENSG00000250575.1	0.522028	0	0.820048	ENSG00000250575	unprocessed	1.58971	5.30603	0.299604	0.764479	1	0	FALSE
ENSG00000230021.10	13.6403	5.76086	12.0476	ENSG00000230021	transcribed_processed	1.04072	1.20969	0.86032	0.389613	0.388827	2.62686	FALSE
ENSG00000225972.1	18.7713	35.7924	12.8149	MTND1P23	unprocessed	-1.48524	0.862949	-1.72113	0.0852278	0.122524	2.46539	FALSE
ENSG00000225630.1	1079.45	774.664	1792.3	MTND2P28	unprocessed	1.19712	0.390481	3.06575	0.00217126	0.0100311	1.16549	TRUE
ENSG00000237973.1	464.872	996.009	522.806	MTCO1P12	unprocessed	-0.939423	0.34435	-2.72811	0.00636991	0.0249759	1.21563	FALSE
ENSG00000229344.1	73.245	133.024	90.6296	MTCO2P12	unprocessed	-0.56397	0.622003	-0.9067	0.364565	0.422439	2.20728	FALSE
ENSG00000240409.1	1.22686	1.28681	2.20437	MTATP8P1	unprocessed	0.706313	2.70515	0.261099	0.794016	1	0	FALSE
ENSG00000248527.1	5037.18	9196.03	6582.95	MTATP6P1	unprocessed	-0.493289	0.197307	-2.5001	0.0124157	0.0475815	1.11017	FALSE
ENSG00000198744.5	71.3898	140.217	83.1464	MTCO3P12	unprocessed	-0.763439	0.558084	-1.36796	0.171323	0.23883	2.17283	FALSE
ENSG00000229376.3	2.81481	0	6.15166	CICP3	processed	4.48818	2.5521	1.75862	0.078642	1	0	FALSE
ENSG00000291215.1	141.592	47.1691	151.986	ENSG00000291215	lncRNA	1.67008	0.50953	3.27768	0.00104664	0.00482675	1.2721	TRUE
ENSG00000223181.1	0.23815	0	1.38432	RNU6-1199P	snRNA	2.33273	5.26416	0.443134	0.657669	1	0	FALSE
ENSG00000237491.10	49.0166	52.9598	43.1118	LINC01409	lncRNA	-0.316697	0.609166	-0.519885	0.603144	0.616784	2.17283	FALSE
ENSG00000290784.1	4.43336	5.08766	6.20308	ENSG00000290784	lncRNA	0.309388	1.78858	0.17298	0.862667	0.572752	3.45757	FALSE
ENSG00000177757.2	84.142	190.156	3.89588	FAM87B	lncRNA	-5.61228	0.704554	-7.96572	1.6427e-15	1.936e-14	2.24262	TRUE
ENSG00000225880.6	57.7555	59.8585	39.2133	LINC00115	lncRNA	-0.610018	0.508781	-1.19898	0.230535	0.297443	2.20728	FALSE
ENSG00000228794.12	1456.8	1206.46	1424.7	LINC01128	lncRNA	0.228761	0.242925	0.941695	0.346349	0.541699	1.49938	FALSE
ENSG00000288531.1	0.384563	0	0.46144	ENSG00000288531	lncRNA	0.731522	5.38821	0.135764	0.892008	1	0	FALSE
ENSG00000230368.2	0.210402	0	0	FAM41C	lncRNA	0	5.39772	0	1	1	0	FALSE
ENSG00000234711.1	0.204488	0	0.820048	TUBB8P11	unprocessed	1.58974	5.30603	0.299611	0.764474	1	0	FALSE
ENSG00000272438.1	44.298	6.78355	9.38044	ENSG00000272438	lncRNA	0.556639	0.958714	0.58061	0.561503	0.554181	2.35242	FALSE
ENSG00000230699.2	147.129	10.7036	10.1504	ENSG00000230699	lncRNA	-0.171929	0.66765	-0.257514	0.796782	1	1.2903	FALSE
ENSG00000241180.1	2.36911	0	0	ENSG00000241180	lncRNA	0	3.20129	0	1	1	0	FALSE
ENSG00000223764.2	562.269	219.5	63.1027	LINC02593	lncRNA	-1.81481	0.328607	-5.52275	3.33742e-08	3.67784e-07	1.13591	TRUE
ENSG00000187634.13	2493.07	794.99	285.53	SAMD11	protein_coding	-1.48888	0.296022	-5.02962	4.91447e-07	3.35851e-06	1.59672	TRUE
ENSG00000188976.11	20768.1	6631.65	18509.5	NOC2L	protein_coding	1.46945	0.199744	7.35665	1.88581e-13	3.68383e-12	1.11017	TRUE
ENSG00000187961.15	1438.69	730.342	824.077	KLHL17	protein_coding	0.161199	0.213186	0.756143	0.449563	0.716549	1.31932	FALSE
ENSG00000187583.11	388.168	229.71	244.674	PLEKHN1	protein_coding	0.0710893	0.337529	0.210617	0.833186	1	1.44463	FALSE
ENSG00000187642.10	8.30855	1.69589	13.5848	PERM1	protein_coding	3.10783	1.5892	1.9556	0.0505121	0.0821542	2.36522	FALSE
ENSG00000272512.1	38.5649	5.08766	0	ENSG00000272512	lncRNA	-4.90933	1.78649	-2.74803	0.00599544	0.026629	1.05969	TRUE
ENSG00000188290.11	1100.37	34.6505	0	HES4	protein_coding	-7.73275	1.51443	-5.10604	3.2898e-07	3.09589e-06	1.16549	TRUE
ENSG00000187608.10	3745.23	1732.43	1403.17	ISG15	protein_coding	-0.315236	0.434907	-0.724835	0.468553	0.62323	1.66481	FALSE
ENSG00000231702.2	0.532067	0	0	ENSG00000231702	processed	0	5.39772	0	1	1	0	FALSE
ENSG00000224969.1	9.33998	2.33929	2.25578	ENSG00000224969	lncRNA	-0.0350892	1.41267	-0.0248389	0.980183	0.832621	2.323	FALSE
ENSG00000188157.15	20440.2	3384.01	53669	AGRN	protein_coding	3.97637	0.262743	15.1341	9.6547e-52	1.58146e-49	0.829271	TRUE
ENSG00000291156.1	131.616	2.57362	164.807	ENSG00000291156	lncRNA	5.82216	0.810118	7.18681	6.63206e-13	1.07314e-11	1.2903	TRUE
ENSG00000273443.1	9.01397	0	16.8136	ENSG00000273443	lncRNA	5.94094	1.82194	3.26079	0.00111104	0.00312433	2.18543	TRUE
ENSG00000217801.13	10.9868	0	18.8136	ENSG00000217801	transcribed_unprocessed	6.10113	1.77622	3.4349	0.000592781	0.00188239	2.04463	TRUE
ENSG00000237330.3	16.169	0	2.46014	RNF223	protein_coding	3.19004	2.11182	1.51057	0.130899	0.170147	2.53164	FALSE
ENSG00000131591.18	1758.84	742.712	1099.67	C1orf159	protein_coding	0.552961	0.216776	2.55084	0.0107463	0.0336681	1.44348	FALSE
ENSG00000285812.1	44.9448	12.1651	9.12466	ENSG00000285812	lncRNA	-0.440711	0.740898	-0.594833	0.551955	0.579533	2.17283	FALSE
ENSG00000272141.1	0.253112	0	0	ENSG00000272141	lncRNA	0	5.39772	0	1	1	0	FALSE
ENSG00000205231.1	0.111646	0.643405	0	TTLL10-AS1	lncRNA	-2.16137	5.38861	-0.4011	0.688347	1	0	FALSE
ENSG00000162571.14	0.14121	0	0.820048	TTLL10	protein_coding	1.58976	5.30603	0.299615	0.764471	1	0	FALSE
ENSG00000186891.14	22.0012	3.86043	93.3983	TNFRSF18	protein_coding	4.50594	1.21476	3.70932	0.000207813	0.00063668	2.36522	TRUE
ENSG00000186827.12	20.5366	13.6267	58.5423	TNFRSF4	protein_coding	2.10797	0.753571	2.79731	0.00515305	0.0111103	2.46539	TRUE
ENSG00000078808.20	27859.4	28007.8	12969.1	SDF4	protein_coding	-1.12195	0.179284	-6.25794	3.90099e-10	7.31415e-09	0.829271	TRUE
ENSG00000176022.7	5095.37	3784.21	1468.24	B3GALT6	protein_coding	-1.37696	0.209522	-6.57193	4.96669e-11	6.58564e-10	1.32315	TRUE
ENSG00000184163.3	59.1268	118.025	18.6079	C1QTNF12	protein_coding	-2.67801	0.578119	-4.63228	3.61654e-06	1.50896e-05	2.35242	TRUE
ENSG00000260179.1	12.1594	8.30469	13.2262	ENSG00000260179	lncRNA	0.672714	0.952084	0.70657	0.479834	0.45836	2.60787	FALSE
ENSG00000160087.21	8805.97	4068.28	6062.1	UBE2J2	protein_coding	0.563906	0.245936	2.29289	0.0218541	0.0978234	0.829271	FALSE
ENSG00000230415.1	17.6215	16.2599	6.9203	LINC01786	lncRNA	-1.26751	0.941003	-1.34698	0.177986	0.230066	2.36522	FALSE
ENSG00000162572.21	123.863	71.0605	17.7352	SCNN1D	protein_coding	-2.00322	0.463093	-4.32574	1.52024e-05	0.000103473	1.24898	TRUE
ENSG00000131584.19	4015.01	4251.02	2333.87	ACAP3	protein_coding	-0.876467	0.178913	-4.89885	9.63969e-07	6.31557e-06	1.59672	FALSE
ENSG00000169972.12	1949.09	1188.19	1033.85	PUSL1	protein_coding	-0.212104	0.264304	-0.802499	0.422265	0.685061	1.31932	FALSE
ENSG00000127054.22	9834.69	5358.68	8547.47	INTS11	protein_coding	0.662098	0.183517	3.60784	0.000308761	0.00198866	1.00255	FALSE
ENSG00000240731.1	160.356	85.9482	95.3983	ENSG00000240731	lncRNA	0.121679	0.42181	0.28847	0.772987	1	1.44463	FALSE
ENSG00000224051.7	4120.09	2411.82	2941	CPTP	protein_coding	0.274533	0.211763	1.29641	0.194833	0.352487	1.49801	FALSE
ENSG00000169962.5	39.6905	59.0146	24.5526	TAS1R3	protein_coding	-1.28091	0.730509	-1.75345	0.0795254	0.126777	2.20728	FALSE
ENSG00000107404.21	11946.6	9099.36	7979.98	DVL1	protein_coding	-0.20102	0.213335	-0.942274	0.346052	0.826628	0.829271	FALSE
ENSG00000162576.17	19810.7	45443.6	11630.2	MXRA8	protein_coding	-1.97749	0.195749	-10.1022	5.40371e-24	2.47299e-22	1.00255	TRUE
ENSG00000175756.14	9617.46	8539.27	8768.95	AURKAIP1	protein_coding	0.0269529	0.348672	0.0773017	0.938384	1	1.11017	FALSE
ENSG00000223663.2	0.0762948	0	0	NDUFB4P8	processed	0	5.39772	0	1	1	0	FALSE
ENSG00000221978.13	5743.95	5601.38	6008.57	CCNL2	protein_coding	0.0897	0.239884	0.373931	0.708456	1	1.32315	FALSE
ENSG00000224870.9	1486.48	1040.48	1591.86	MRPL20-AS1	lncRNA	0.601602	0.207735	2.896	0.00377951	0.0131144	1.49938	FALSE
ENSG00000242485.6	4825.59	4441.14	4946.56	MRPL20	protein_coding	0.143992	0.317804	0.453084	0.650488	1	1.18596	FALSE
ENSG00000272455.1	483.913	212.334	391.443	MRPL20-DT	lncRNA	0.86445	0.252783	3.41973	0.000626841	0.00362362	1.04619	FALSE
ENSG00000235098.9	32.804	144.427	0	ANKRD65	protein_coding	-9.82726	1.56721	-6.27053	3.59824e-10	2.70823e-09	2.17283	TRUE
ENSG00000225905.1	0.763083	4.03518	0	ANKRD65-AS1	lncRNA	-4.66286	5.23835	-0.89014	0.373391	1	0	FALSE
ENSG00000205116.4	3.74148	3.39178	0	TMEM88B	protein_coding	-4.39035	2.95263	-1.48693	0.137034	0.14615	3.18772	FALSE
ENSG00000225285.1	7.83563	1.69589	0	LINC01770	lncRNA	-3.33553	2.44134	-1.36627	0.171855	0.226936	2.323	FALSE
ENSG00000179403.12	442.792	762.967	264.407	VWA1	protein_coding	-1.53758	0.378059	-4.06704	4.76149e-05	0.000312764	1.18395	TRUE
ENSG00000215915.10	29.8201	37.7822	96.3739	ATAD3C	protein_coding	1.3344	0.77323	1.72574	0.0843933	0.134955	2.17283	FALSE
ENSG00000160072.20	5883.89	2514.73	5937.57	ATAD3B	protein_coding	1.22773	0.311119	3.94617	7.9412e-05	0.000529509	1.1099	TRUE
ENSG00000290916.1	1.43736	0	0	ENSG00000290916	lncRNA	0	4.9975	0	1	1	0	FALSE
ENSG00000197785.14	7995.88	4882.95	6385.23	ATAD3A	protein_coding	0.37553	0.274788	1.36662	0.171745	0.335058	1.40964	FALSE
ENSG00000205090.9	67.9008	147.644	72.0204	TMEM240	protein_coding	-1.04311	0.537174	-1.94185	0.0521558	0.0847728	2.35242	FALSE
ENSG00000160075.12	10735.7	8529.1	7270.47	SSU72	protein_coding	-0.24159	0.198275	-1.21846	0.223048	0.603413	0.829271	FALSE
ENSG00000215014.5	99.1244	44.4506	68.8444	ENSG00000215014	lncRNA	0.602333	0.524137	1.14919	0.250478	0.488092	1.24898	FALSE
ENSG00000228594.4	535.517	529.745	437.161	FNDC10	protein_coding	-0.284485	0.274391	-1.03679	0.299836	0.56781	1.21563	FALSE
ENSG00000286989.1	12.4234	5.9654	23.8881	ENSG00000286989	lncRNA	2.0016	1.0196	1.96311	0.0496332	0.0741132	2.62686	FALSE
ENSG00000272106.1	239.287	259.703	190.081	ENSG00000272106	lncRNA	-0.462006	0.239082	-1.93241	0.0533085	0.165853	1.06388	FALSE
ENSG00000197530.13	2515.6	3512.03	1044.86	MIB2	protein_coding	-1.75951	0.201973	-8.71162	2.99572e-18	6.0679e-17	1.59672	TRUE
ENSG00000189409.14	5.90352	5.14724	0.820048	MMP23B	protein_coding	-2.65679	2.36477	-1.12349	0.261231	0.318913	2.28731	FALSE
ENSG00000248333.9	4473.86	3584.25	4129.09	CDK11B	protein_coding	0.192652	0.163605	1.17754	0.238978	0.289124	2.37163	FALSE
ENSG00000272004.1	3.31078	1.69589	6.97171	ENSG00000272004	lncRNA	2.1058	2.05143	1.0265	0.304655	1	0	FALSE
ENSG00000189339.12	4083.94	4467.58	2806.05	SLC35E2B	protein_coding	-0.681807	0.301099	-2.2644	0.0235497	0.0639933	1.48382	FALSE
ENSG00000269737.2	47.6191	35.7328	28.0912	ENSG00000269737	transcribed_processed	-0.345242	0.770696	-0.447961	0.654181	0.710681	1.94311	FALSE
ENSG00000215914.4	2.63872	0.847944	0.410024	MMP23A	unprocessed	-0.878198	3.13369	-0.280244	0.77929	1	0	FALSE
ENSG00000008128.23	112.401	81.7045	71.2557	CDK11A	protein_coding	-0.215471	0.3623	-0.59473	0.552024	0.776685	1.44463	FALSE
ENSG00000268575.1	76.463	57.3147	63.5127	ENSG00000268575	lncRNA	0.143389	0.480863	0.29819	0.765558	0.733156	2.17283	FALSE
ENSG00000227775.3	287.153	147.29	90.8353	ENSG00000227775	transcribed_processed	-0.701536	0.445739	-1.57387	0.115517	0.306489	1.06388	FALSE
ENSG00000290854.1	132.994	45.9975	84.1194	ENSG00000290854	lncRNA	0.876987	0.403229	2.17491	0.0296368	0.0897839	1.24898	FALSE
ENSG00000008130.15	5312.25	4758.03	4101.4	NADK	protein_coding	-0.225162	0.177285	-1.27006	0.204063	0.400632	1.32315	FALSE
ENSG00000078369.19	37114.2	34069.9	30528.7	GNB1	protein_coding	-0.169702	0.158301	-1.07202	0.283712	0.489419	1.40964	FALSE
ENSG00000231050.3	28.6133	21.2582	14.919	GNB1-DT	lncRNA	-0.512023	0.871963	-0.587207	0.557065	0.577046	2.20728	FALSE
ENSG00000169885.10	5.51853	13.2772	2.56298	CALML6	protein_coding	-2.39217	1.67588	-1.42741	0.153462	0.21005	2.28731	FALSE
ENSG00000178821.13	85.434	3.39178	24.8123	TMEM52	protein_coding	3.01984	0.898523	3.36089	0.000776916	0.00364001	1.2903	TRUE
ENSG00000142609.20	2.70489	0	3.69152	CFAP74	protein_coding	3.74496	2.79522	1.33977	0.180319	1	0	FALSE
ENSG00000233542.2	1.52766	0	6.15166	ENSG00000233542	lncRNA	4.48894	4.3526	1.03132	0.30239	1	0	FALSE
ENSG00000187730.9	4.41641	0	20.1953	GABRD	protein_coding	6.20552	2.72613	2.27631	0.0228273	0.0298731	3.52693	TRUE
ENSG00000226969.1	1.26718	0	0	PRKCZ-DT	lncRNA	0	5.39772	0	1	1	0	FALSE
ENSG00000067606.17	476.762	2.33929	144.402	PRKCZ	protein_coding	6.02579	0.875513	6.88258	5.87766e-12	9.22681e-11	1.21563	TRUE
ENSG00000271806.1	1.46207	0	0	ENSG00000271806	lncRNA	0	4.65656	0	1	1	0	FALSE
ENSG00000182873.5	93.3805	30.8199	83.6065	PRKCZ-AS1	lncRNA	1.46697	0.510025	2.87626	0.00402418	0.0158256	1.2903	TRUE
ENSG00000162585.17	4354.34	3493.85	4322.16	FAAP20	protein_coding	0.295874	0.26741	1.10644	0.268535	0.414899	1.66481	FALSE
ENSG00000234396.3	0.111646	0.643405	0	ENSG00000234396	lncRNA	-2.16137	5.38861	-0.4011	0.688347	1	0	FALSE
ENSG00000157933.11	7517.34	9618.63	6919.61	SKI	protein_coding	-0.486163	0.233308	-2.08378	0.0371803	0.103136	1.32315	FALSE
ENSG00000287356.1	44.816	60.911	22.3997	ENSG00000287356	lncRNA	-1.44158	0.639202	-2.25528	0.0241158	0.0519256	1.94311	FALSE
ENSG00000116151.14	530.227	354.012	684.939	MORN1	protein_coding	0.940927	0.268021	3.51064	0.000447022	0.00239086	1.18395	FALSE
ENSG00000272161.1	0.355178	0	0	ENSG00000272161	lncRNA	0	5.39772	0	1	1	0	FALSE
ENSG00000269896.2	87.7172	31.084	111.642	ENSG00000269896	transcribed_processed	1.85061	0.542102	3.41377	0.000640697	0.00309864	1.2721	TRUE
ENSG00000272420.1	7.4516	6.37447	12.099	ENSG00000272420	lncRNA	0.938391	1.3593	0.690348	0.489975	0.512318	2.28731	FALSE
ENSG00000157916.20	9359.69	11531.3	9328.42	RER1	protein_coding	-0.317246	0.21145	-1.50034	0.133526	0.414383	0.829271	FALSE
ENSG00000157911.11	1795.49	1476.84	1113.92	PEX10	protein_coding	-0.418225	0.185981	-2.24875	0.0245283	0.0656614	1.49938	FALSE
ENSG00000149527.18	80.6028	161.602	253.848	PLCH2	protein_coding	0.633795	0.499978	1.26765	0.204925	0.299698	1.94311	FALSE
ENSG00000224387.1	0.0762948	0	0	ENSG00000224387	lncRNA	0	5.39772	0	1	1	0	FALSE
ENSG00000229393.1	0.454121	0.643405	0	ENSG00000229393	lncRNA	-2.16142	5.3886	-0.40111	0.688339	1	0	FALSE
ENSG00000157881.16	2077.17	2029.16	1650.98	PANK4	protein_coding	-0.309444	0.184659	-1.67576	0.0937854	0.198671	1.49938	FALSE
ENSG00000197921.6	0.882239	5.08766	0	HES5	protein_coding	-4.99633	5.23075	-0.955185	0.339484	1	0	FALSE
ENSG00000272449.3	34.8684	0	179.883	ENSG00000272449	lncRNA	9.35912	1.7093	5.4754	4.36522e-08	5.05763e-07	1.05969	TRUE
ENSG00000238164.6	16.3398	33.8324	57.0025	TNFRSF14-AS1	lncRNA	0.748173	0.994783	0.752097	0.451993	0.470817	2.36522	FALSE
ENSG00000157873.18	554.993	1961.92	684.049	TNFRSF14	protein_coding	-1.53069	0.426767	-3.58671	0.000334882	0.00184343	1.18395	TRUE
ENSG00000225931.3	0.44112	2.54383	0	ENSG00000225931	TEC	-3.99187	5.26007	-0.758901	0.447912	1	0	FALSE
ENSG00000228037.1	1.31802	4.26951	0.92288	ENSG00000228037	lncRNA	-2.24091	3.15594	-0.71006	0.477667	1	0	FALSE
ENSG00000289610.2	0.182844	0	0	ENSG00000289610	lncRNA	0	5.39772	0	1	1	0	FALSE
ENSG00000157870.17	2577.05	2404.5	3809.64	PRXL2B	protein_coding	0.652563	0.228491	2.85596	0.00429067	0.0146802	1.49801	FALSE
ENSG00000142606.16	1.98592	2.54383	7.17607	MMEL1	protein_coding	1.50726	3.38977	0.444651	0.656572	1	0	FALSE
ENSG00000237058.1	0.568346	1.69589	0	MMEL1-AS1	lncRNA	-3.40261	5.28938	-0.643292	0.520035	1	0	FALSE
ENSG00000215912.13	17.3572	27.019	7.17607	TTC34	protein_coding	-1.90627	1.05007	-1.81538	0.069466	0.101117	2.53164	FALSE
ENSG00000233234.1	0.111646	0.643405	0	ENSG00000233234	lncRNA	-2.16137	5.38861	-0.4011	0.688347	1	0	FALSE
ENSG00000287396.1	0.30162	0	1.38432	ENSG00000287396	lncRNA	2.33271	5.26416	0.44313	0.657672	1	0	FALSE
ENSG00000284745.1	0.12694	0	0	ENSG00000284745	lncRNA	0	5.39772	0	1	1	0	FALSE
ENSG00000169717.7	0.588159	3.39178	0	ACTRT2	protein_coding	-4.40913	5.24541	-0.840568	0.40059	1	0	FALSE
ENSG00000177133.14	80.8355	318.398	4.3059	PRDM16-DT	lncRNA	-6.21362	0.730232	-8.50911	1.75275e-17	2.46656e-16	2.17283	TRUE
ENSG00000142611.17	275.607	787.021	28.4485	PRDM16	protein_coding	-4.79329	0.455946	-10.5128	7.5381e-26	3.53295e-24	1.06388	TRUE
ENSG00000226286.1	2.2432	9.41675	1.74293	ENSG00000226286	lncRNA	-2.45178	2.71822	-0.901978	0.367068	1	0	FALSE
ENSG00000279839.1	0.364501	1.28681	0.820048	ENSG00000279839	TEC	-0.671167	5.22136	-0.128543	0.89772	1	0	FALSE
ENSG00000272235.1	28.7328	79.1309	0	ENSG00000272235	lncRNA	-8.96172	1.67606	-5.3469	8.9474e-08	4.90652e-07	2.24262	TRUE
ENSG00000287828.1	43.751	127.267	22.0925	ENSG00000287828	lncRNA	-2.53561	0.831013	-3.05123	0.00227904	0.00593299	2.20728	TRUE
ENSG00000286518.1	215.601	1184.31	4.3059	ENSG00000286518	lncRNA	-8.10852	0.724063	-11.1986	4.14011e-29	1.41937e-27	1.72495	TRUE
ENSG00000130762.15	87.1988	13.2474	194.843	ARHGEF16	protein_coding	3.83152	0.577911	6.62996	3.35789e-11	4.69169e-10	1.2721	TRUE
ENSG00000272088.1	1.247	5.73107	0	ENSG00000272088	lncRNA	-5.16974	5.22744	-0.988962	0.322682	1	0	FALSE
ENSG00000162591.17	2858.88	9029.3	29.6285	MEGF6	protein_coding	-8.25841	0.459018	-17.9915	2.27275e-72	3.71091e-70	1.52521	TRUE
ENSG00000238260.3	18.895	26.8443	15.5835	ENSG00000238260	lncRNA	-0.791966	0.981892	-0.806571	0.419913	0.432518	2.46539	FALSE
ENSG00000158109.15	3819.09	6580.18	2749.75	TPRG1L	protein_coding	-1.27004	0.191755	-6.62325	3.5139e-11	4.22927e-10	1.48382	TRUE
ENSG00000116213.16	1630.44	977.66	2084.47	WRAP73	protein_coding	1.08215	0.191783	5.64259	1.67512e-08	1.6574e-07	1.31932	TRUE
ENSG00000078900.15	41.504	1.28681	84.6836	TP73	protein_coding	5.87531	1.24587	4.71584	2.40712e-06	1.09263e-05	2.20728	TRUE
ENSG00000227589.1	0.14121	0	0.820048	TP73-AS3	lncRNA	1.58976	5.30603	0.299615	0.764471	1	0	FALSE
ENSG00000227372.12	1459.31	1467.37	527.945	TP73-AS1	transcribed_unitary	-1.48607	0.183577	-8.09508	5.72282e-16	1.07297e-14	1.44463	TRUE
ENSG00000162592.10	3.13386	1.28681	3.12725	CCDC27	protein_coding	1.20173	2.49236	0.482164	0.629689	1	0	FALSE
ENSG00000235169.11	11.3369	0	17.1221	SMIM1	protein_coding	5.96473	1.80094	3.31201	0.000926271	0.00224873	2.62686	TRUE
ENSG00000130764.10	5026.86	3438.39	3002.63	LRRC47	protein_coding	-0.20682	0.205959	-1.00418	0.315293	0.627134	1.11017	FALSE
ENSG00000266075.2	2.54166	0.643405	2.61439	RN7SL574P	misc_RNA	1.84787	2.37034	0.779581	0.435637	1	0	FALSE
ENSG00000272153.1	39.0084	32.7799	32.6015	ENSG00000272153	lncRNA	-0.00248512	0.620569	-0.00400459	0.996805	0.875728	2.20728	FALSE
ENSG00000116198.14	3257.64	3065.08	2207.43	CEP104	protein_coding	-0.483851	0.181804	-2.66139	0.00778195	0.0249912	1.48382	FALSE
ENSG00000169598.17	621.627	311.692	300.281	DFFB	protein_coding	-0.0596043	0.270564	-0.220297	0.82564	1	1.18395	FALSE
ENSG00000198912.12	1929.14	1473.89	1770.43	C1orf174	protein_coding	0.253152	0.19275	1.31337	0.189057	0.3544	1.44348	FALSE
ENSG00000236423.8	58.3737	31.5825	47.9793	LINC01134	lncRNA	0.586625	0.548594	1.06932	0.284924	0.350323	2.20728	FALSE
ENSG00000233304.7	15.1338	0	0	LINC01346	lncRNA	0	2.4831	0	1	0.936994	2.04463	FALSE
ENSG00000226374.3	25.1924	0	2.76864	LINC01345	lncRNA	3.33462	5.23282	0.637252	0.523961	0.604457	1.94311	FALSE
ENSG00000284668.2	357.549	0	2056.52	LINC02780	lncRNA	12.8745	1.47753	8.71349	2.94663e-18	7.95179e-17	1.18395	TRUE
ENSG00000284703.1	50.8925	0	294.967	ENSG00000284703	lncRNA	10.0727	1.59777	6.30424	2.8962e-10	2.20071e-09	2.17283	TRUE
ENSG00000235054.4	2.30412	0	10.2018	LINC01777	lncRNA	5.21859	4.6302	1.12708	0.25971	1	0	FALSE
ENSG00000284694.1	0.158767	0	0.92288	ENSG00000284694	lncRNA	1.74581	5.2954	0.329685	0.741638	1	0	FALSE
ENSG00000232596.3	0.317349	0	0	LINC01646	lncRNA	0	5.39772	0	1	1	0	FALSE
ENSG00000196581.11	998.832	403.286	0.92288	AJAP1	protein_coding	-8.86739	1.06291	-8.34252	7.27238e-17	1.78724e-15	1.16549	TRUE
ENSG00000287586.1	8.8458	1.93022	0	ENSG00000287586	lncRNA	-3.66508	2.48935	-1.4723	0.140939	0.193865	2.323	FALSE
ENSG00000231510.1	0.0632779	0	0	LINC02782	lncRNA	0	5.39772	0	1	1	0	FALSE
ENSG00000284666.1	0.0632779	0	0	ENSG00000284666	lncRNA	0	5.39772	0	1	1	0	FALSE
ENSG00000264101.1	0.214155	0	0	MIR4689	miRNA	0	5.39772	0	1	1	0	FALSE
ENSG00000131697.18	1769.8	1107.44	1138.09	NPHP4	protein_coding	0.0287129	0.223135	0.128679	0.897611	1	1.31932	FALSE
ENSG00000069424.16	1449.18	497.066	4400.58	KCNAB2	protein_coding	3.13446	0.210418	14.8964	3.48017e-50	3.07902e-48	1.44348	TRUE
ENSG00000116254.18	39.4106	10.8783	84.9882	CHD5	protein_coding	2.94994	0.655571	4.49981	6.80154e-06	2.88607e-05	2.20728	TRUE
ENSG00000285629.1	0.277625	0	0	ENSG00000285629	protein_coding	0	5.39772	0	1	1	0	FALSE
ENSG00000116251.11	9924.96	6171.84	5752.33	RPL22	protein_coding	-0.112852	0.197312	-0.571948	0.567357	1	1.00255	FALSE
ENSG00000226944.1	35.3561	2.13475	4.76734	RNF207-AS1	lncRNA	1.11776	1.13729	0.982829	0.325692	0.391716	2.17283	FALSE
ENSG00000158286.13	757.337	175.366	237.492	RNF207	protein_coding	0.429672	0.374941	1.14597	0.251806	0.557435	1.04619	FALSE
ENSG00000116237.16	13458.8	14056.4	11553.1	ICMT	protein_coding	-0.2943	0.15872	-1.85421	0.0637084	0.23395	0.829271	FALSE
ENSG00000225077.3	50.0899	1.28681	104.112	ICMT-DT	lncRNA	6.15783	1.12963	5.45118	5.00374e-08	3.2443e-07	1.94311	TRUE
ENSG00000158292.7	1675.19	647.786	3517.3	GPR153	protein_coding	2.42855	0.223466	10.8677	1.64375e-27	6.22504e-26	1.44348	TRUE
ENSG00000097021.20	6588.86	4347.71	7747.02	ACOT7	protein_coding	0.821783	0.291148	2.82256	0.00476421	0.0179931	1.32315	FALSE
ENSG00000271746.1	9.35081	5.73107	4.25449	ENSG00000271746	lncRNA	-0.376227	1.22808	-0.306355	0.759335	0.703204	2.28731	FALSE
ENSG00000069812.11	185.467	0	1049.93	HES2	protein_coding	11.9043	1.49928	7.93998	2.0221e-15	4.04429e-14	1.2903	TRUE
ENSG00000187017.18	30.1268	1.69589	8.86758	ESPN	protein_coding	2.55357	1.28075	1.99382	0.0461722	0.0796907	2.24262	FALSE
ENSG00000215788.11	245.654	128.584	227.65	TNFRSF25	protein_coding	0.805404	0.415846	1.93679	0.0527716	0.155806	1.13591	FALSE
ENSG00000171680.23	1571.96	880.43	1365.21	PLEKHG5	protein_coding	0.619335	0.288846	2.14417	0.0320194	0.0847827	1.44348	FALSE
ENSG00000162408.11	2931.47	1520.47	2065.62	NOL9	protein_coding	0.429309	0.234784	1.82853	0.06747	0.151904	1.49801	FALSE
ENSG00000253022.1	0.840948	0	0.92288	RNU6-731P	snRNA	1.7448	4.96161	0.351659	0.725094	1	0	FALSE
ENSG00000229519.2	8.3315	4.26951	7.99743	ENSG00000229519	processed	0.87221	1.25106	0.697176	0.485693	0.50291	2.323	FALSE
ENSG00000173662.21	10.9076	24.5646	8.81747	TAS1R1	protein_coding	-1.50016	1.0839	-1.38403	0.166349	0.24493	2.04463	FALSE
ENSG00000204859.13	1073.29	700.358	882.563	ZBTB48	protein_coding	0.323166	0.209141	1.54521	0.122296	0.271139	1.31932	FALSE
ENSG00000162413.17	13259	7596.84	5176.73	KLHL21	protein_coding	-0.56411	0.210518	-2.67963	0.00737031	0.0305277	1.11017	FALSE
ENSG00000116273.6	3959.15	3378.61	2860.6	PHF13	protein_coding	-0.251461	0.201835	-1.24587	0.212812	0.264503	2.37163	FALSE
ENSG00000041988.16	1124.52	944.245	703.262	THAP3	protein_coding	-0.436596	0.201954	-2.16185	0.0306296	0.0802253	1.47487	FALSE
ENSG00000007923.17	5358.56	2857.57	3906.58	DNAJC11	protein_coding	0.440336	0.185489	2.37392	0.0176003	0.0551284	1.32315	FALSE
ENSG00000228750.7	0.3339	0	0	LINC01672	lncRNA	0	5.39772	0	1	1	0	FALSE
ENSG00000237436.1	23.407	1.69589	30.6028	CAMTA1-DT	lncRNA	4.33158	1.24524	3.47852	0.000504197	0.0012987	2.62686	TRUE
ENSG00000171735.20	2763.26	2006.71	1864.21	CAMTA1	protein_coding	-0.11769	0.242136	-0.486048	0.626933	0.832621	1.48382	FALSE
ENSG00000237365.1	0.445072	0	0.46144	ENSG00000237365	lncRNA	0.731514	5.38821	0.135762	0.892009	1	0	FALSE
ENSG00000207056.1	0.436193	0	0	RNU1-8P	snRNA	0	5.39772	0	1	1	0	FALSE
ENSG00000237402.1	2.82258	0	2.20437	CAMTA1-IT1	lncRNA	3.00511	2.59769	1.15684	0.247338	1	0	FALSE
ENSG00000237728.2	1.20484	0	5.89589	CAMTA1-AS2	lncRNA	4.42684	5.21614	0.84868	0.396059	1	0	FALSE
ENSG00000225126.1	0.220593	0	1.28149	CAMTA1-AS1	lncRNA	2.22774	5.26887	0.422812	0.672432	1	0	FALSE
ENSG00000270171.1	0.379667	0	0	ENSG00000270171	lncRNA	0	5.39772	0	1	1	0	FALSE
ENSG00000270035.1	0.943693	0	0	ENSG00000270035	lncRNA	0	5.39772	0	1	1	0	FALSE
ENSG00000269978.1	1.51141	0	0.871464	ENSG00000269978	lncRNA	1.6692	3.94058	0.423591	0.671864	1	0	FALSE
ENSG00000049245.13	8290.92	11767.7	7053.09	VAMP3	protein_coding	-0.750015	0.155906	-4.81068	1.50421e-06	1.07033e-05	1.40964	FALSE
ENSG00000269925.1	31.0192	18.8037	39.5745	ENSG00000269925	lncRNA	1.04224	0.735284	1.41747	0.156347	0.221974	2.17283	FALSE
ENSG00000049246.15	1533.08	1591.81	414.858	PER3	protein_coding	-1.95056	0.259893	-7.50524	6.1317e-14	9.76484e-13	1.44348	TRUE
ENSG00000236266.1	8.75266	7.25221	3.07583	ENSG00000236266	lncRNA	-1.25621	1.44455	-0.869616	0.38451	0.442904	2.18543	FALSE
ENSG00000049247.14	2.34591	0	2.10154	UTS2	protein_coding	2.94403	3.519	0.83661	0.402812	1	0	FALSE
ENSG00000049249.10	176.737	9.82583	215.298	TNFRSF9	protein_coding	4.41321	0.700251	6.30233	2.93198e-10	3.27612e-09	1.44463	TRUE
ENSG00000270330.1	0.14121	0	0.820048	ENSG00000270330	processed	1.58976	5.30603	0.299615	0.764471	1	0	FALSE
ENSG00000116288.13	20114.9	19898.5	14772.7	PARK7	protein_coding	-0.440994	0.2742	-1.60829	0.107771	0.23304	1.40964	FALSE
ENSG00000200344.1	1.82636	1.93022	1.3329	Y_RNA	misc_RNA	-0.597695	2.58264	-0.231428	0.816983	1	0	FALSE
ENSG00000284747.1	47.1643	43.2233	51.5179	ENSG00000284747	lncRNA	0.225371	0.699408	0.322231	0.747278	0.681375	2.35242	FALSE
ENSG00000284716.1	4.26076	1.28681	1.74293	ENSG00000284716	lncRNA	0.319455	1.86162	0.171601	0.863751	0.564769	3.52693	FALSE
ENSG00000116285.13	13819.4	5688.3	28653.1	ERRFI1	protein_coding	2.32087	0.206209	11.2549	2.18963e-29	1.55124e-27	0.829271	TRUE
ENSG00000238290.1	19.7588	5.9654	67.5642	ERRFI1-DT	lncRNA	3.50216	0.964118	3.6325	0.000280691	0.0008392	2.36522	TRUE
ENSG00000232848.1	1.24607	0	2.25578	RPL7AP18	processed	3.0396	4.84293	0.627636	0.530243	1	0	FALSE
ENSG00000229305.1	0.370582	0	2.15295	ENSG00000229305	processed	2.97525	5.24168	0.567614	0.570297	1	0	FALSE
ENSG00000227634.3	2.31413	0	7.53599	LINC01714	lncRNA	4.78092	2.94859	1.62143	0.104926	1	0	FALSE
ENSG00000233645.1	0.126556	0	0	ENSG00000233645	lncRNA	0	5.39772	0	1	1	0	FALSE
ENSG00000162426.16	84.7296	153.107	90.834	SLC45A1	protein_coding	-0.759889	0.700629	-1.08458	0.278107	0.348042	2.17283	FALSE
ENSG00000252254.1	0.281665	0	0.46144	Y_RNA	misc_RNA	0.731524	5.38821	0.135764	0.892008	1	0	FALSE
ENSG00000142599.20	7196.4	6150.9	5652.67	RERE	protein_coding	-0.132868	0.296253	-0.448497	0.653795	0.945143	1.32315	FALSE
ENSG00000232912.6	1.80967	0	1.23007	RERE-AS1	lncRNA	2.18071	3.29834	0.661154	0.508513	1	0	FALSE
ENSG00000221083.1	0.705734	0	0.820048	ENSG00000221083	snoRNA	1.5928	4.42533	0.359929	0.718901	1	0	FALSE
ENSG00000270282.1	0.771133	0	0	ENSG00000270282	processed	0	5.39772	0	1	1	0	FALSE
ENSG00000234619.1	0.381418	0	0	RPL7P11	processed	0	5.39772	0	1	1	0	FALSE
ENSG00000224315.2	1.21163	0	0.820048	RPL7P7	processed	1.58969	5.30603	0.299601	0.764482	1	0	FALSE
ENSG00000222511.2	0.211354	0	0	Y_RNA	misc_RNA	0	5.39772	0	1	1	0	FALSE
ENSG00000226545.1	0.568743	0	0	ENSG00000226545	unprocessed	0	4.84818	0	1	1	0	FALSE
ENSG00000228423.2	1.85873	0	1.74293	ENSG00000228423	lncRNA	2.6692	2.97348	0.897669	0.369362	1	0	FALSE
ENSG00000229716.2	0.0634698	0	0	RPL23AP19	processed	0	5.39772	0	1	1	0	FALSE
ENSG00000074800.16	228251	90093.8	212542	ENO1	protein_coding	1.22698	0.189647	6.4698	9.81337e-11	1.48795e-09	1.11017	TRUE
ENSG00000274258.1	0.449479	0	1.84576	MIR6728	miRNA	2.74873	5.2485	0.523718	0.600475	1	0	FALSE
ENSG00000230679.1	5.34435	0	3.79305	ENO1-AS1	lncRNA	3.79901	2.19958	1.72715	0.0841401	0.129026	2.28731	FALSE
ENSG00000201725.1	0.139765	0	0	RNU6-304P	snRNA	0	5.39772	0	1	1	0	FALSE
ENSG00000238249.2	4.19391	0	1.6401	HMGN2P17	processed	2.60251	2.48862	1.04576	0.29567	0.254853	3.45757	FALSE
ENSG00000232208.2	0.309452	0	0.92288	ENSG00000232208	processed	1.74577	5.2954	0.329677	0.741644	1	0	FALSE
ENSG00000131686.15	0.618239	0	0.46144	CA6	protein_coding	0.731446	5.38821	0.135749	0.892019	1	0	FALSE
ENSG00000197241.4	0.253879	0	0	SLC2A7	protein_coding	0	5.39772	0	1	1	0	FALSE
ENSG00000142583.18	18.039	44.3314	0	SLC2A5	protein_coding	-8.12394	1.68703	-4.81552	1.46815e-06	6.07798e-06	2.53164	TRUE
ENSG00000180758.12	599.066	355.098	242.57	GPR157	protein_coding	-0.565114	0.235012	-2.40462	0.0161894	0.047652	1.44463	FALSE
ENSG00000228526.8	485.022	929.645	397.939	MIR34AHG	lncRNA	-1.23651	0.320551	-3.85745	0.000114574	0.000779823	1.04619	TRUE
ENSG00000289914.1	0.277625	0	0	ENSG00000289914	lncRNA	0	5.39772	0	1	1	0	FALSE
ENSG00000234546.5	28.0229	96.473	55.0539	LNCTAM34A	lncRNA	-0.821479	0.821701	-0.99973	0.317441	0.652516	1.05969	FALSE
ENSG00000049239.13	4533.51	9941.81	781.002	H6PD	protein_coding	-3.68076	0.328309	-11.2113	3.58911e-29	1.41875e-27	1.49801	TRUE
ENSG00000171621.14	1857.93	1516.03	2692.56	SPSB1	protein_coding	0.816944	0.186506	4.38026	1.1854e-05	7.18834e-05	1.44348	FALSE
ENSG00000284652.1	3.33752	6.37447	0	ENSG00000284652	lncRNA	-5.31983	3.1644	-1.68115	0.0927341	1	0	FALSE
ENSG00000284693.2	73.6165	137.323	26.4511	LINC02606	lncRNA	-2.38716	0.483991	-4.93225	8.12875e-07	3.90951e-06	2.24262	TRUE
ENSG00000171612.7	2077.26	774.469	1440.13	SLC25A33	protein_coding	0.882101	0.253788	3.47573	0.000509456	0.00249045	1.28988	FALSE
ENSG00000231181.1	11.0246	7.07746	9.33033	ENSG00000231181	processed	0.337769	1.31154	0.257537	0.796764	0.661932	2.60787	FALSE
ENSG00000188807.13	3596.16	1661.34	3249.78	TMEM201	protein_coding	0.955933	0.183843	5.19973	1.99577e-07	1.38071e-06	1.66481	FALSE
ENSG00000171608.18	2182.66	701.949	2382.86	PIK3CD	protein_coding	1.75415	0.32872	5.3363	9.48601e-08	7.14822e-07	1.5978	TRUE
ENSG00000231789.4	92.4084	11.1126	301.625	PIK3CD-AS2	lncRNA	4.71824	0.706108	6.68204	2.35638e-11	2.97709e-10	1.44463	TRUE
ENSG00000171603.18	16953.9	16707.5	19363.5	CLSTN1	protein_coding	0.201685	0.219041	0.920762	0.357175	0.738745	1.00255	FALSE
ENSG00000280113.2	0.783464	0	0	ENSG00000280113	TEC	0	5.39772	0	1	1	0	FALSE
ENSG00000178585.15	2226.76	1530.57	3469.22	CTNNBIP1	protein_coding	1.16868	0.202794	5.76291	8.26775e-09	7.41729e-08	1.52521	TRUE
ENSG00000285701.1	2.67383	0.643405	3.89588	ENSG00000285701	lncRNA	2.42421	2.31375	1.04774	0.294758	1	0	FALSE
ENSG00000162441.12	3817.64	2599.43	3270.47	LZIC	protein_coding	0.320102	0.177944	1.7989	0.0720352	0.146727	1.66481	FALSE
ENSG00000228150.1	21.5172	9.5915	21.3252	ENSG00000228150	lncRNA	1.14647	0.756317	1.51585	0.129556	0.163758	2.62686	FALSE
ENSG00000173614.14	872.78	1128.41	380.561	NMNAT1	protein_coding	-1.57786	0.213656	-7.38508	1.52364e-13	2.28458e-12	1.47487	TRUE
ENSG00000202415.1	5.46588	5.14724	3.84446	RN7SKP269	misc_RNA	-0.474285	1.54284	-0.30741	0.758531	0.725877	2.18543	FALSE
ENSG00000283611.2	1.94698	0	0.820048	TMEM274P	unitary	1.59331	4.32175	0.368671	0.712373	1	0	FALSE
ENSG00000265521.1	0.13862	0	0	MIR5697	miRNA	0	5.39772	0	1	1	0	FALSE
ENSG00000162444.12	450.884	0	0	RBP7	protein_coding	0	2.52302	0	1	1	1.21563	FALSE
ENSG00000130939.20	7887.72	5232.21	5692.2	UBE4B	protein_coding	0.110671	0.268815	0.4117	0.680559	0.926674	1.40964	FALSE
ENSG00000224340.1	0.268177	0	0	ENSG00000224340	processed	0	5.39772	0	1	1	0	FALSE
ENSG00000233623.2	1.16309	0	0.46144	PGAM1P11	processed	0.723608	4.47019	0.161874	0.871405	1	0	FALSE
ENSG00000201746.1	0.669144	0	0	RNU6-828P	snRNA	0	5.34024	0	1	1	0	FALSE
ENSG00000054523.20	6859.48	6541.11	4362	KIF1B	protein_coding	-0.595715	0.246069	-2.42093	0.0154809	0.0573871	1.1099	FALSE
ENSG00000264881.1	0.05565	0	0	ENSG00000264881	miRNA	0	5.39772	0	1	1	0	FALSE
ENSG00000199562.1	1.9203	0	0.410024	RNU6-37P	snRNA	0.649655	2.98583	0.217579	0.827757	1	0	FALSE
ENSG00000284735.1	10.6407	9.18242	14.7622	ENSG00000284735	lncRNA	0.664686	1.03684	0.641069	0.521478	0.487016	2.60787	FALSE
ENSG00000284642.1	10.497	11.756	7.33032	ENSG00000284642	lncRNA	-0.710998	1.02138	-0.696114	0.486357	0.553094	2.04463	FALSE
ENSG00000142657.21	16428.7	13022.3	10007.4	PGD	protein_coding	-0.391044	0.175661	-2.22612	0.0260059	0.0726695	1.40964	FALSE
ENSG00000271989.1	0.871905	0.643405	1.23007	ENSG00000271989	lncRNA	0.785976	4.29031	0.183198	0.854643	1	0	FALSE
ENSG00000251503.8	3.28853	1.28681	2.20437	CENPS-CORT	protein_coding	0.670097	2.03125	0.329894	0.74148	1	0	FALSE
ENSG00000175279.22	201.1	158.262	199.774	CENPS	protein_coding	0.322538	0.396869	0.812706	0.416387	0.790064	1.06388	FALSE
ENSG00000241563.4	14.4054	8.9481	19.0707	CORT	protein_coding	1.08529	1.01118	1.07329	0.283142	0.369462	2.04463	FALSE
ENSG00000160049.12	7835.06	3341.54	4989.94	DFFA	protein_coding	0.567569	0.179074	3.16947	0.00152719	0.00654837	1.32315	FALSE
ENSG00000142655.13	2236.21	1791.03	2145.25	PEX14	protein_coding	0.248779	0.177215	1.40383	0.160371	0.299107	1.52521	FALSE
ENSG00000287727.1	4.46957	3.39178	3.33161	ENSG00000287727	lncRNA	0.0127157	2.0973	0.00606291	0.995163	0.831699	2.36522	FALSE
ENSG00000243267.3	0.717051	0	0	RN7SL614P	misc_RNA	0	5.19861	0	1	1	0	FALSE
ENSG00000130940.15	296.12	21.0536	353.695	CASZ1	protein_coding	4.11186	0.439147	9.36328	7.72982e-21	2.06059e-19	1.44463	TRUE
ENSG00000272078.1	25.2048	1.69589	21.9409	ENSG00000272078	lncRNA	3.85359	1.21941	3.16022	0.00157651	0.00417483	2.24262	TRUE
ENSG00000175262.15	3.1102	0.643405	2.05012	C1orf127	protein_coding	1.51633	2.50837	0.604506	0.545507	1	0	FALSE
ENSG00000215785.2	0.548533	0	0	CFL1P6	processed	0	5.39772	0	1	1	0	FALSE
ENSG00000120948.19	14455.3	11458	14260.4	TARDBP	protein_coding	0.304183	0.161556	1.88284	0.0597226	0.17575	1.11017	FALSE
ENSG00000009724.18	76.6256	61.6438	51.0037	MASP2	protein_coding	-0.284319	0.548174	-0.518665	0.603994	0.583991	2.35242	FALSE
ENSG00000116649.10	12010	9594.62	7935.59	SRM	protein_coding	-0.285296	0.2339	-1.21974	0.222565	0.526218	1.00255	FALSE
ENSG00000171824.14	5472.24	3129.41	4708.99	EXOSC10	protein_coding	0.577753	0.200484	2.88178	0.00395431	0.0168029	1.18596	FALSE
ENSG00000226849.1	5.16452	5.32199	1.69151	ENSG00000226849	lncRNA	-1.62998	1.44946	-1.12454	0.260785	0.329842	2.18543	FALSE
ENSG00000230337.3	52.2722	16.0256	20.1452	EXOSC10-AS1	lncRNA	0.298258	0.716609	0.416208	0.677258	0.633945	2.35242	FALSE
ENSG00000198793.14	6812.7	3769.21	5207.74	MTOR	protein_coding	0.455365	0.317182	1.43566	0.151099	0.364722	1.11017	FALSE
ENSG00000225602.5	0.643962	0	0.410024	MTOR-AS1	lncRNA	0.642659	5.39379	0.119148	0.905158	1	0	FALSE
ENSG00000171819.5	0.150685	0	0	ANGPTL7	protein_coding	0	5.39772	0	1	1	0	FALSE
ENSG00000120942.14	2534.28	875.233	2322.76	UBIAD1	protein_coding	1.39638	0.198323	7.04092	1.90968e-12	2.41822e-11	1.59672	TRUE
ENSG00000238199.1	1.98208	1.28681	1.38432	UBE2V2P3	processed	0.0168226	2.66086	0.00632223	0.994956	1	0	FALSE
ENSG00000284646.1	0.182844	0	0	ENSG00000284646	lncRNA	0	5.39772	0	1	1	0	FALSE
ENSG00000204624.8	8.07885	0	19.6336	DISP3	protein_coding	6.16326	1.9268	3.19869	0.00138052	0.00364671	2.28731	TRUE
ENSG00000235643.2	1.31449	0	6.25319	LINC01647	lncRNA	4.51427	4.77193	0.946003	0.344147	1	0	FALSE
ENSG00000284708.1	0.0634698	0	0	ENSG00000284708	lncRNA	0	5.39772	0	1	1	0	FALSE
ENSG00000116661.11	99.1009	41.728	20.5038	FBXO2	protein_coding	-1.01434	0.524794	-1.93284	0.0532563	0.143137	1.2721	FALSE
ENSG00000132879.14	553.104	828.193	446.339	FBXO44	protein_coding	-0.900652	0.229687	-3.92122	8.81033e-05	0.000547953	1.18395	FALSE
ENSG00000116670.16	3123.04	1888.51	2679.67	MAD2L2	protein_coding	0.493158	0.299171	1.64841	0.0992675	0.207986	1.49801	FALSE
ENSG00000116663.11	88.7058	145.977	84.7865	FBXO6	protein_coding	-0.791818	0.396033	-1.99937	0.045568	0.128166	1.24898	FALSE
ENSG00000162490.7	26.3682	6.84313	98.1142	DRAXIN	protein_coding	3.78503	0.857348	4.41481	1.01098e-05	8.26151e-05	1.05969	TRUE
ENSG00000177674.16	2140.54	2483.99	2022.44	AGTRAP	protein_coding	-0.30735	0.222867	-1.37907	0.167872	0.316606	1.48382	FALSE
ENSG00000215910.8	0.138812	0	0	C1orf167	protein_coding	0	5.39772	0	1	1	0	FALSE
ENSG00000177553.6	0.462351	0	0	C1orf167-AS1	lncRNA	0	5.39772	0	1	1	0	FALSE
ENSG00000177000.13	1082.9	1383.68	743.036	MTHFR	protein_coding	-0.906978	0.255038	-3.55625	0.000376193	0.0018562	1.31932	FALSE
ENSG00000011021.23	1660.99	1093.88	1383.13	CLCN6	protein_coding	0.328529	0.343272	0.957053	0.33854	0.583818	1.31932	FALSE
ENSG00000175206.11	4.36386	1.49135	5.02312	NPPA	protein_coding	1.76413	1.75742	1.00382	0.315467	0.359086	2.36522	FALSE
ENSG00000120937.9	127.698	0	0	NPPB	protein_coding	0	2.09782	0	1	1	1.44463	FALSE
ENSG00000285646.2	33.0965	8.53902	50.4909	ENSG00000285646	lncRNA	2.53246	0.689125	3.67489	0.000237948	0.000863228	1.94311	TRUE
ENSG00000201801.1	0.331893	0	1.28149	RNU5E-4P	snRNA	2.22771	5.26887	0.422806	0.672437	1	0	FALSE
ENSG00000116685.16	7070.45	5487.79	5393.28	KIAA2013	protein_coding	-0.036562	0.186665	-0.195869	0.844713	1	1.32315	FALSE
ENSG00000083444.17	23634	30063.7	15768.8	PLOD1	protein_coding	-0.942137	0.195989	-4.80708	1.5315e-06	1.50026e-05	1.00255	FALSE
ENSG00000287384.1	4.0867	5.55632	0	ENSG00000287384	lncRNA	-5.14047	2.36362	-2.17483	0.0296425	0.0360568	3.67232	TRUE
ENSG00000116688.18	13691.4	10503.1	12752.5	MFN2	protein_coding	0.268768	0.186247	1.44307	0.149	0.360774	1.11017	FALSE
ENSG00000270914.1	0.294144	0	0	ENSG00000270914	processed	0	5.39772	0	1	1	0	FALSE
ENSG00000116691.11	2218.85	1465.98	1484.03	MIIP	protein_coding	0.00687969	0.245508	0.0280223	0.977644	1	1.52521	FALSE
ENSG00000202461.1	0.953065	1.49135	0.92288	Y_RNA	misc_RNA	-0.712629	3.66438	-0.194475	0.845804	1	0	FALSE
ENSG00000120949.15	1704.87	17.6619	484.015	TNFRSF8	protein_coding	4.8117	0.424238	11.342	8.1281e-30	3.4692e-28	1.44463	TRUE
ENSG00000227875.2	0.208739	0	0.820048	RPL23AP89	processed	1.58974	5.30603	0.29961	0.764474	1	0	FALSE
ENSG00000285604.1	0.543852	0	0.410024	ENSG00000285604	lncRNA	0.642636	5.39379	0.119143	0.905162	1	0	FALSE
ENSG00000028137.19	1122.22	1730.37	255.537	TNFRSF1B	protein_coding	-2.76897	0.258328	-10.7188	8.30625e-27	3.0574e-25	1.44463	TRUE
ENSG00000263676.1	0.366163	1.28681	0	MIR4632	miRNA	-3.03612	5.31451	-0.57129	0.567803	1	0	FALSE
ENSG00000048707.15	3676.89	3414.38	3118.08	VPS13D	protein_coding	-0.14181	0.414459	-0.342157	0.732232	0.667013	2.37163	FALSE
ENSG00000239149.1	12.4021	10.499	4.40874	SNORA59A	snoRNA	-1.3079	1.14404	-1.14323	0.252943	0.279195	2.62686	FALSE
ENSG00000229484.3	0.883851	0	0	LINC02766	lncRNA	0	5.39772	0	1	1	0	FALSE
ENSG00000162496.9	401.507	1080.24	5.94731	DHRS3	protein_coding	-7.55283	0.678677	-11.1288	9.08989e-29	3.63941e-27	1.44463	TRUE
ENSG00000221340.1	0.433002	0	0	RNU6ATAC18P	snRNA	0	5.39772	0	1	1	0	FALSE
ENSG00000276830.1	0.511688	0.847944	0	MIR6730	miRNA	-2.37035	5.37653	-0.44087	0.659307	1	0	FALSE
ENSG00000288927.2	7.52181	23.8318	0	ENSG00000288927	lncRNA	-7.22573	2.0937	-3.45118	0.000558143	0.00161375	2.28731	TRUE
ENSG00000272482.2	3.64678	6.57901	0	ENSG00000272482	lncRNA	-5.35468	2.48006	-2.1591	0.0308427	0.054234	2.36522	FALSE
ENSG00000188984.12	0.506223	0	0	AADACL3	protein_coding	0	5.39772	0	1	1	0	FALSE
ENSG00000157330.10	0.97226	0	0.820048	CFAP107	protein_coding	1.58966	5.30603	0.299595	0.764486	1	0	FALSE
ENSG00000116726.5	0.548533	0	0	PRAMEF12	protein_coding	0	5.39772	0	1	1	0	FALSE
ENSG00000116721.9	8.02968	0	0	PRAMEF1	protein_coding	0	5.39772	0	1	0.884507	2.18543	FALSE
ENSG00000228338.1	0.0632779	0	0	LINC01784	lncRNA	0	5.39772	0	1	1	0	FALSE
ENSG00000239810.3	0.217978	0	0	PRAMEF11	protein_coding	0	5.39772	0	1	1	0	FALSE
ENSG00000231103.2	0.0675296	0	0	PRAMEF30P	unprocessed	0	5.39772	0	1	1	0	FALSE
ENSG00000179172.10	5.81062	2.13475	6.30591	HNRNPCL1	protein_coding	1.52549	1.62009	0.941608	0.346393	0.385012	2.36522	FALSE
ENSG00000120952.4	0.349847	1.28681	0	PRAMEF2	protein_coding	-3.03611	5.31451	-0.571287	0.567805	1	0	FALSE
ENSG00000243073.4	0.12694	0	0	PRAMEF4	protein_coding	0	5.39772	0	1	1	0	FALSE
ENSG00000277058.3	1.70083	1.28681	5.946	HNRNPCL3	protein_coding	2.167	3.76027	0.576288	0.56442	1	0	FALSE
ENSG00000275774.3	5.4782	0.643405	15.9935	HNRNPCL2	protein_coding	4.45399	1.95796	2.27481	0.0229171	0.0433056	2.28731	TRUE
ENSG00000280267.6	0.15259	0	0	PRAMEF26	protein_coding	0	5.39772	0	1	1	0	FALSE
ENSG00000179412.11	2.78779	1.49135	0	HNRNPCL4	protein_coding	-3.22386	2.90653	-1.10918	0.267354	1	0	FALSE
ENSG00000204505.5	0.0634698	0	0	PRAMEF9	protein_coding	0	5.39772	0	1	1	0	FALSE
ENSG00000279804.3	0.12694	0	0	PRAMEF18	protein_coding	0	5.39772	0	1	1	0	FALSE
ENSG00000182330.11	0.182844	0	0	PRAMEF8	protein_coding	0	5.39772	0	1	1	0	FALSE
ENSG00000204501.7	0.135059	0	0	PRAMEF15	protein_coding	0	5.39772	0	1	1	0	FALSE
ENSG00000204480.9	0.827322	0	0.820048	PRAMEF19	protein_coding	1.58966	5.30603	0.299594	0.764487	1	0	FALSE
ENSG00000204478.11	1.7175	0	8.51028	PRAMEF20	protein_coding	4.95681	5.06677	0.978299	0.327927	1	0	FALSE
ENSG00000162494.6	8.95063	0	0	LRRC38	protein_coding	0	2.54026	0	1	0.843974	2.323	FALSE
ENSG00000162493.17	601.113	82.5782	9.53469	PDPN	protein_coding	-3.11135	0.51159	-6.08174	1.18885e-09	1.49889e-08	1.18395	TRUE
ENSG00000237445.2	0.28242	0	1.6401	ENSG00000237445	lncRNA	2.58648	5.25409	0.49228	0.622521	1	0	FALSE
ENSG00000116731.23	2714.49	1679.4	1475.61	PRDM2	protein_coding	-0.197712	0.290275	-0.681118	0.495797	0.70147	1.49801	FALSE
ENSG00000289380.1	1.47184	1.69589	0	ENSG00000289380	lncRNA	-3.38177	3.45458	-0.978925	0.327617	1	0	FALSE
ENSG00000189337.17	1475.95	1699.92	453.96	KAZN	protein_coding	-1.91372	0.257121	-7.44289	9.85052e-14	1.6726e-12	1.31932	TRUE
ENSG00000231606.2	2.23372	0	12.6105	ENSG00000231606	lncRNA	5.52492	4.44465	1.24305	0.21385	1	0	FALSE
ENSG00000234593.3	12.1042	0	63.0513	KAZN-AS1	lncRNA	7.84676	5.20275	1.5082	0.131505	0.16664	2.60787	FALSE
ENSG00000287756.1	0.15259	0	0	ENSG00000287756	lncRNA	0	5.39772	0	1	1	0	FALSE
ENSG00000175147.13	39.8033	0	6.15166	TMEM51-AS1	lncRNA	4.48107	1.59516	2.80916	0.00496708	0.0120216	2.17283	TRUE
ENSG00000171729.14	1060.71	254.773	1162.71	TMEM51	protein_coding	2.17165	0.363346	5.97682	2.27531e-09	2.5108e-08	1.31932	TRUE
ENSG00000204464.7	0.933598	0	0.410024	TMEM51-AS2	lncRNA	0.643518	4.70437	0.136792	0.891196	1	0	FALSE
ENSG00000215720.4	0.150685	0	0	MFFP1	processed	0	5.39772	0	1	1	0	FALSE
ENSG00000278480.1	3.74005	0	15.2262	ZBTB2P1	processed	5.79562	2.75258	2.10552	0.0352461	0.0471359	3.18772	TRUE
ENSG00000142621.21	950.722	24.4752	648.847	FHAD1	protein_coding	4.7498	0.43943	10.809	3.12007e-27	1.16644e-25	1.44463	TRUE
ENSG00000233485.1	2.22502	0	4.10024	FHAD1-AS1	lncRNA	3.9083	3.52897	1.10749	0.268082	1	0	FALSE
ENSG00000236045.1	56.2218	9.38696	1.38432	ENSG00000236045	lncRNA	-2.85628	1.05851	-2.69839	0.00696754	0.0151166	2.35242	TRUE
ENSG00000228140.2	15.9783	3.39178	20.7069	EFHD2-AS1	lncRNA	2.68458	1.40855	1.90592	0.0566608	0.0885297	2.4272	FALSE
ENSG00000142634.13	12771.4	6468.53	6947.87	EFHD2	protein_coding	0.0918398	0.223116	0.411623	0.680616	1	1.00255	FALSE
ENSG00000162438.12	6.11119	1.28681	0.92288	CTRC	protein_coding	-0.641316	1.99217	-0.321918	0.747515	0.734083	2.11727	FALSE
ENSG00000142615.8	0.785701	0	2.76864	CELA2A	protein_coding	3.33471	5.23282	0.63727	0.523949	1	0	FALSE
ENSG00000215704.10	1.75601	0	1.28149	CELA2B	protein_coding	2.23061	3.06086	0.728754	0.466152	1	0	FALSE
ENSG00000132906.18	713.724	753.834	847.828	CASP9	protein_coding	0.160158	0.222102	0.721102	0.470847	0.822344	1.13591	FALSE
ENSG00000116138.13	1626.54	1673.09	1649.69	DNAJC16	protein_coding	-0.0316709	0.222016	-0.142651	0.886565	1	1.49938	FALSE
ENSG00000251866.1	0.15259	0	0	SCARNA21B	scaRNA	0	5.39772	0	1	1	0	FALSE
ENSG00000272510.1	1.03391	0.643405	0	ENSG00000272510	lncRNA	-2.16577	4.12812	-0.524639	0.599834	1	0	FALSE
ENSG00000116771.6	332.249	290.211	199.61	AGMAT	protein_coding	-0.554312	0.38561	-1.43749	0.150578	0.258663	1.72495	FALSE
ENSG00000237301.1	10.1592	11.756	1.84576	ENSG00000237301	lncRNA	-2.7441	1.27317	-2.15532	0.0311366	0.0618102	2.04463	FALSE
ENSG00000235084.3	18.4914	10.6142	12.9691	CHCHD2P6	processed	0.324119	0.969314	0.33438	0.738093	0.63941	2.53164	FALSE
ENSG00000197312.12	3284.35	1715.67	1988.43	DDI2	protein_coding	0.202457	0.269628	0.750878	0.452726	0.470444	2.37163	FALSE
ENSG00000215695.2	0.356784	0	0	RSC1A1	protein_coding	0	5.39772	0	1	1	0	FALSE
ENSG00000116786.13	7433.85	9476.38	5656.64	PLEKHM2	protein_coding	-0.75528	0.178558	-4.22989	2.3381e-05	0.00016162	1.18596	FALSE
ENSG00000237938.5	23.2621	33.9217	24.5552	ENSG00000237938	lncRNA	-0.483462	0.694242	-0.696388	0.486186	0.487589	2.4272	FALSE
ENSG00000162461.8	24.7565	31.9617	51.7262	SLC25A34	protein_coding	0.684847	0.820741	0.834425	0.404042	0.399766	2.62686	FALSE
ENSG00000224459.2	3.05549	2.54383	11.2262	SLC25A34-AS1	lncRNA	2.16036	2.82675	0.764256	0.444715	1	0	FALSE
ENSG00000162460.7	2.30907	4.03518	8.61181	TMEM82	protein_coding	1.09363	3.11862	0.350679	0.725829	1	0	FALSE
ENSG00000162458.13	8240.81	11190.5	3100.51	FBLIM1	protein_coding	-1.86292	0.245081	-7.60123	2.93327e-14	4.90674e-13	1.40964	TRUE
ENSG00000224321.1	23.7806	17.7214	72.789	RPL12P14	processed	2.01711	0.819723	2.46072	0.013866	0.0259174	2.53164	TRUE
ENSG00000233954.7	264.198	173.584	144.866	UQCRHL	protein_coding	-0.272433	0.492468	-0.5532	0.580127	0.803904	1.44463	FALSE
ENSG00000178715.8	38.4692	48.1918	31.5758	ENSG00000178715	processed	-0.618961	0.780304	-0.793231	0.427643	0.475924	2.20728	FALSE
ENSG00000179743.4	262.913	123.812	343.407	SPEN-AS1	lncRNA	1.46468	0.314357	4.6593	3.17281e-06	2.79785e-05	1.06388	TRUE
ENSG00000065526.13	7174.58	3137.65	6823.88	SPEN	protein_coding	1.11004	0.451242	2.45998	0.0138947	0.0450888	1.32315	TRUE
ENSG00000116809.12	2915.94	2183.27	2397.89	ZBTB17	protein_coding	0.124853	0.175532	0.711285	0.476908	0.682359	1.49801	FALSE
ENSG00000234607.2	0.594782	0	0	ENSG00000234607	processed	0	5.39772	0	1	1	0	FALSE
ENSG00000183888.4	2.45296	0	0.820048	SRARP	protein_coding	1.58968	5.30603	0.299598	0.764484	1	0	FALSE
ENSG00000173641.18	5550.04	27592.2	0.92288	HSPB7	protein_coding	-14.9466	1.28093	-11.6685	1.84605e-31	1.02914e-29	1.18596	TRUE
ENSG00000186510.12	12.4296	11.1126	1.3329	CLCNKA	protein_coding	-3.11114	1.28083	-2.429	0.0151404	0.0270457	2.62686	TRUE
ENSG00000232456.1	3.70138	0	3.79305	FAM131C2P	unprocessed	3.79622	2.62166	1.44802	0.147611	0.198337	2.36522	FALSE
ENSG00000184908.20	14.8112	13.4519	4.20307	CLCNKB	protein_coding	-1.68523	1.36344	-1.23601	0.216455	0.263273	2.4272	FALSE
ENSG00000185519.9	74.7535	23.4525	83.5063	FAM131C	protein_coding	1.82173	0.454273	4.01021	6.06656e-05	0.000220136	2.20728	TRUE
ENSG00000142627.13	9689.68	2769.63	23491.1	EPHA2	protein_coding	3.07219	0.236994	12.9632	1.97935e-38	2.02639e-36	0.829271	TRUE
ENSG00000227959.2	45.2265	3.86043	100.013	EPHA2-AS1	lncRNA	4.5628	0.891716	5.11688	3.10633e-07	1.51193e-06	2.35242	TRUE
ENSG00000224621.1	14.5042	1.69589	35.3174	ENSG00000224621	lncRNA	4.51832	1.36488	3.31041	0.000931578	0.00248457	2.36522	TRUE
ENSG00000142632.17	1337.88	493.857	2488.57	ARHGEF19	protein_coding	2.31858	0.243523	9.52096	1.71578e-21	4.64366e-20	1.47487	TRUE
ENSG00000291077.1	26.1579	22.6046	19.9936	ENSG00000291077	lncRNA	-0.194456	0.798565	-0.243507	0.807613	1	1.05969	FALSE
ENSG00000237276.10	4.5396	0	9.43316	ANO7L1	transcribed_unprocessed	5.10133	2.01288	2.53434	0.011266	0.0177069	3.18772	TRUE
ENSG00000288398.1	347.526	254.496	199.77	ENSG00000288398	lncRNA	-0.358995	0.262692	-1.3666	0.17175	0.328948	1.44463	FALSE
ENSG00000132881.12	271.357	285.606	157.063	CPLANE2	protein_coding	-0.867743	0.307151	-2.82514	0.00472605	0.0165236	1.44463	FALSE
ENSG00000233929.1	3.48305	1.28681	3.53727	MT1XP1	processed	1.36302	2.13585	0.638162	0.523368	1	0	FALSE
ENSG00000037637.11	2271.2	1597.62	1235.71	FBXO42	protein_coding	-0.382253	0.210147	-1.81897	0.0689155	0.155775	1.48382	FALSE
ENSG00000055070.17	13181.6	9864.75	10801.3	SZRD1	protein_coding	0.119393	0.179042	0.666844	0.504872	0.911481	1.06609	FALSE
ENSG00000226457.1	1.98594	1.28681	1.79434	RPL22P3	processed	0.419498	3.14868	0.13323	0.894011	1	0	FALSE
ENSG00000187144.11	1.90801	1.69589	1.3329	SPATA21	protein_coding	-0.312959	2.65529	-0.117863	0.906177	1	0	FALSE
ENSG00000157191.20	5408.46	6371.14	5678.36	NECAP2	protein_coding	-0.177511	0.179548	-0.988657	0.322831	0.538337	1.40964	FALSE
ENSG00000226029.1	41.4246	47.3737	29.9884	LINC01772	lncRNA	-0.676419	0.590553	-1.1454	0.252044	0.315046	2.24262	FALSE
ENSG00000290842.1	48.5245	56.6455	54.2351	CROCCP3	lncRNA	-0.0863862	0.603425	-0.14316	0.886164	0.882726	1.94311	FALSE
ENSG00000080947.16	8.72236	16.0256	6.30461	CROCCP3	transcribed_unprocessed	-1.35745	1.39795	-0.971026	0.331535	0.377702	2.323	FALSE
ENSG00000206652.1	0.05565	0	0	RNU1-1	snRNA	0	5.39772	0	1	1	0	FALSE
ENSG00000261135.1	1.55815	0	4.51157	ENSG00000261135	lncRNA	4.03951	3.49583	1.15552	0.247877	1	0	FALSE
ENSG00000285853.1	0.748873	0	2.66581	ENSG00000285853	lncRNA	3.28183	5.23399	0.627023	0.530644	1	0	FALSE
ENSG00000233421.5	5.07404	0	9.63621	LINC01783	lncRNA	5.14012	2.33602	2.20038	0.0277801	0.0545188	2.11727	FALSE
ENSG00000277344.1	0.0634698	0	0	RNU1-6P	snRNA	0	5.39772	0	1	1	0	FALSE
ENSG00000225710.1	0.997536	0.643405	0	PDE4DIPP8	unprocessed	-2.16142	5.3886	-0.40111	0.68834	1	0	FALSE
ENSG00000219481.11	2211.18	1439.61	1951.17	NBPF1	protein_coding	0.427525	0.23606	1.81109	0.0701272	0.154507	1.52521	FALSE
ENSG00000271732.1	0.587011	0	0	ENSG00000271732	lncRNA	0	5.39772	0	1	1	0	FALSE
ENSG00000291072.1	585.314	253.269	395.589	CROCCP2	lncRNA	0.633156	0.223727	2.83003	0.00465431	0.0189865	1.21563	FALSE
ENSG00000215908.12	130.542	79.5102	110.928	CROCCP2	transcribed_unprocessed	0.471602	0.496906	0.949077	0.342581	0.551899	1.44463	FALSE
ENSG00000186301.8	18.1845	28.0159	16.3522	MST1P2	unprocessed	-0.800476	0.8873	-0.902148	0.366978	0.389745	2.46539	FALSE
ENSG00000282143.1	0.0632779	0	0	ENSG00000282143	lncRNA	0	5.39772	0	1	1	0	FALSE
ENSG00000280114.1	4.4936	0.643405	0	ENSG00000280114	unprocessed	-2.17198	3.30699	-0.656785	0.511319	0.370959	3.67232	FALSE
ENSG00000236698.1	38.9499	22.1955	38.7069	EIF1AXP1	processed	0.777826	0.720841	1.07905	0.280564	0.350369	2.17283	FALSE
ENSG00000290849.1	3.02854	0	0	ENSG00000290849	lncRNA	0	4.90276	0	1	1	0	FALSE
ENSG00000268869.7	14.4723	1.28681	0	ESPNP	transcribed_unprocessed	-3.12837	2.20092	-1.42139	0.155204	0.206431	2.36522	FALSE
ENSG00000279151.1	0.131945	0	0	ENSG00000279151	lncRNA	0	5.39772	0	1	1	0	FALSE
ENSG00000058453.17	2180.45	1850.01	1491.41	CROCC	protein_coding	-0.321035	0.261942	-1.2256	0.22035	0.368343	1.5978	FALSE
ENSG00000227684.3	0.0793834	0	0.46144	CROCCP4	transcribed_unprocessed	0.731568	5.38821	0.135772	0.892001	1	0	FALSE
ENSG00000290851.1	0.724495	0	0.820048	ENSG00000290851	lncRNA	1.58965	5.30603	0.299593	0.764488	1	0	FALSE
ENSG00000223643.6	0.228885	0	0	ENSG00000223643	lncRNA	0	5.39772	0	1	1	0	FALSE
ENSG00000230239.1	1.01608	2.57362	0	PDE4DIPP9	unprocessed	-4.02797	5.25863	-0.765973	0.443692	1	0	FALSE
ENSG00000228549.5	23.9881	0	69.6169	ENSG00000228549	lncRNA	7.98915	1.79842	4.44231	8.89968e-06	3.26389e-05	2.53164	TRUE
ENSG00000238142.4	43.473	31.2885	93.9652	ENSG00000238142	lncRNA	1.58659	0.684321	2.31848	0.0204232	0.0451159	1.94311	TRUE
ENSG00000207005.1	0.662093	0	2.3072	RNU1-2	snRNA	3.07125	5.23909	0.586219	0.557729	1	0	FALSE
ENSG00000272426.1	3.08262	4.67859	3.07583	ENSG00000272426	lncRNA	-0.601265	1.81022	-0.332151	0.739775	1	0	FALSE
ENSG00000290122.1	0.439997	0.643405	0.410024	ENSG00000290122	lncRNA	-0.743556	5.38467	-0.138088	0.890171	1	0	FALSE
ENSG00000117122.14	1767.94	4246.18	1.74293	MFAP2	protein_coding	-11.2659	0.827554	-13.6135	3.32974e-42	2.31659e-40	1.44463	TRUE
ENSG00000226526.1	3.26122	10.7036	0	ENSG00000226526	lncRNA	-6.07931	3.35683	-1.81103	0.0701367	1	0	FALSE
ENSG00000159363.19	4043.24	5802.08	6780.06	ATP13A2	protein_coding	0.213362	0.237435	0.898612	0.36886	0.567197	1.49801	FALSE
ENSG00000117118.10	6372.82	4475.56	5083.95	SDHB	protein_coding	0.172482	0.234339	0.736035	0.46171	0.824644	1.1099	FALSE
ENSG00000117115.13	343.444	106.742	1.38432	PADI2	protein_coding	-6.36631	0.971779	-6.55119	5.7081e-11	8.71736e-10	1.13591	TRUE
ENSG00000204362.6	28.6062	49.8023	9.68763	LINC02783	lncRNA	-2.37037	0.818312	-2.89665	0.00377165	0.00918028	2.24262	TRUE
ENSG00000282843.1	0.1113	0	0	ENSG00000282843	lncRNA	0	5.39772	0	1	1	0	FALSE
ENSG00000142623.11	82.7618	77.5541	156.402	PADI1	protein_coding	0.992836	0.587365	1.69032	0.0909665	0.143137	2.17283	FALSE
ENSG00000142619.4	24.8724	0.847944	96.9343	PADI3	protein_coding	7.01797	1.5828	4.4339	9.25435e-06	3.38415e-05	2.53164	TRUE
ENSG00000266634.1	0.0706049	0	0.410024	MIR3972	miRNA	0.642718	5.39379	0.119159	0.90515	1	0	FALSE
ENSG00000159339.13	3.52185	1.28681	9.53469	PADI4	protein_coding	2.81433	2.44106	1.15291	0.248948	0.211746	3.67232	FALSE
ENSG00000276747.1	0.757355	1.28681	0	PADI6	protein_coding	-3.03613	5.31451	-0.571292	0.567802	1	0	FALSE
ENSG00000179051.14	14786.8	5737.44	13696.9	RCC2	protein_coding	1.2437	0.182798	6.80372	1.01952e-11	1.77507e-10	1.06609	TRUE
ENSG00000290096.1	4.25362	0.847944	3.69021	ENSG00000290096	lncRNA	2.24763	2.58428	0.869733	0.384447	0.332501	3.18772	FALSE
ENSG00000074964.17	1883.35	4270.95	1196.45	ARHGEF10L	protein_coding	-1.84653	0.187037	-9.87252	5.47717e-23	1.5991e-21	1.49938	TRUE
ENSG00000236648.2	0.12694	0	0	LINC02810	lncRNA	0	5.39772	0	1	1	0	FALSE
ENSG00000117148.8	523.709	9.41675	4.10024	ACTL8	protein_coding	-1.21514	1.21048	-1.00385	0.315451	0.59963	1.18395	FALSE
ENSG00000261781.1	0.14121	0	0.820048	LINC01654	lncRNA	1.58976	5.30603	0.299615	0.764471	1	0	FALSE
ENSG00000117154.12	81.2715	0	0	IGSF21	protein_coding	0	5.39772	0	1	0.866829	2.24262	FALSE
ENSG00000280222.1	0.12694	0	0	ENSG00000280222	TEC	0	5.39772	0	1	1	0	FALSE
ENSG00000225387.1	0.12694	0	0	ENSG00000225387	lncRNA	0	5.39772	0	1	1	0	FALSE
ENSG00000179023.9	76.8018	0	406.911	KLHDC7A	protein_coding	10.5373	1.5162	6.94979	3.65834e-12	3.10654e-11	2.35242	TRUE
ENSG00000009709.12	93.0765	0	9.12336	PAX7	protein_coding	5.05886	5.2109	0.970822	0.331637	0.539364	1.44463	FALSE
ENSG00000179002.6	0.1113	0	0	TAS1R2	protein_coding	0	5.39772	0	1	1	0	FALSE
ENSG00000159423.17	2731.75	4502.12	774.775	ALDH4A1	protein_coding	-2.54946	0.195047	-13.071	4.82107e-39	2.8171e-37	1.48382	TRUE
ENSG00000221662.1	0.0632779	0	0	MIR1290	miRNA	0	5.39772	0	1	1	0	FALSE
ENSG00000169991.11	2830.25	1562.18	2788.28	IFFO2	protein_coding	0.82438	0.267508	3.0817	0.00205821	0.0072083	1.59672	FALSE
ENSG00000272084.1	33.0873	24.0959	45.0617	ENSG00000272084	lncRNA	0.889088	0.747383	1.1896	0.234203	0.304722	2.17283	FALSE
ENSG00000127481.15	16010.5	9409.61	16630.7	UBR4	protein_coding	0.810646	0.455469	1.77981	0.0751075	0.266512	0.829271	FALSE
ENSG00000230424.3	25.5641	26.6695	14.8676	EMC1-AS1	lncRNA	-0.869199	0.784369	-1.10815	0.267797	0.333962	2.20728	FALSE
ENSG00000127463.16	11382.7	8644.15	10194.7	EMC1	protein_coding	0.226726	0.234864	0.965349	0.33437	0.655233	1.11017	FALSE
ENSG00000053372.5	9906.23	3845.79	9979.44	MRTO4	protein_coding	1.36412	0.291062	4.6867	2.77646e-06	3.12148e-05	0.829271	TRUE
ENSG00000286064.1	52.6807	12.3399	27.9884	ENSG00000286064	unprocessed	1.21195	0.631938	1.91783	0.0551325	0.0948464	2.17283	FALSE
ENSG00000211454.16	39.713	7.25221	7.02313	AKR7L	protein_coding	-0.0714524	0.826805	-0.0864199	0.931133	0.832621	2.20728	FALSE
ENSG00000162482.5	32.2953	20.8789	13.5334	AKR7A3	protein_coding	-0.630352	0.675596	-0.933031	0.350804	0.405174	2.24262	FALSE
ENSG00000270728.1	79.1946	44.8596	40.8059	ENSG00000270728	processed	-0.17069	0.459387	-0.37156	0.71022	0.695233	2.17283	FALSE
ENSG00000053371.13	4450.17	5315.49	4039.53	AKR7A2	protein_coding	-0.406927	0.255622	-1.59191	0.111405	0.157256	2.37163	FALSE
ENSG00000200403.1	8.86244	1.69589	4.87018	RNU6-1099P	snRNA	1.61429	1.71073	0.943627	0.34536	0.389413	2.323	FALSE
ENSG00000040487.13	1480.74	1512.95	1159.87	SLC66A1	protein_coding	-0.394681	0.241886	-1.63169	0.102746	0.240689	1.28988	FALSE
ENSG00000077549.19	25334.1	37251.8	16902.7	CAPZB	protein_coding	-1.15129	0.16411	-7.01533	2.29414e-12	3.2409e-11	1.40964	TRUE
ENSG00000240490.3	0.34736	0	0.820048	RN7SL277P	misc_RNA	1.5897	5.30603	0.299602	0.764481	1	0	FALSE
ENSG00000173436.15	852.274	938.629	417.947	MICOS10	protein_coding	-1.17922	0.248112	-4.75276	2.00661e-06	1.37224e-05	1.44348	TRUE
ENSG00000201609.1	0.12694	0	0	RNU4-28P	snRNA	0	5.39772	0	1	1	0	FALSE
ENSG00000235185.1	0.587996	0.643405	0	MICOS10-DT	lncRNA	-2.16143	5.3886	-0.401112	0.688337	1	0	FALSE
ENSG00000158747.15	5689.19	14428.5	7.58609	NBL1	protein_coding	-10.8713	0.434234	-25.0356	2.50415e-138	2.49079e-135	1.18596	TRUE
ENSG00000270136.6	0.126556	0	0	MICOS10-NBL1	protein_coding	0	5.39772	0	1	1	0	FALSE
ENSG00000226396.1	27.2443	5.14724	36.3431	ENSG00000226396	processed	2.72028	0.974451	2.7916	0.00524477	0.012443	2.20728	TRUE
ENSG00000158748.4	5.34753	5.55632	0	HTR6	protein_coding	-5.14158	2.28975	-2.24548	0.0247375	0.0461931	2.28731	TRUE
ENSG00000162542.14	1497.86	1871.33	2019.75	TMCO4	protein_coding	0.0987754	0.170988	0.577675	0.563483	0.788304	1.44463	FALSE
ENSG00000178828.7	0.446582	2.57362	0	RNF186	protein_coding	-4.02791	5.25863	-0.765962	0.443699	1	0	FALSE
ENSG00000169914.6	1236.3	663.428	841.725	OTUD3	protein_coding	0.33178	0.27858	1.19097	0.233666	0.445297	1.31932	FALSE
ENSG00000188257.12	2.50984	2.9827	0	PLA2G2A	protein_coding	-4.22736	2.90851	-1.45344	0.146101	1	0	FALSE
ENSG00000127472.11	149.157	528.597	0.92288	PLA2G5	protein_coding	-9.257	1.07996	-8.57163	1.02028e-17	2.45577e-16	1.2721	TRUE
ENSG00000117215.15	1.76727	0	9.53599	PLA2G2D	protein_coding	5.12072	4.99273	1.02564	0.305063	1	0	FALSE
ENSG00000158786.5	0.05565	0	0	PLA2G2F	protein_coding	0	5.39772	0	1	1	0	FALSE
ENSG00000227066.2	0.14121	0	0.820048	ENSG00000227066	lncRNA	1.58976	5.30603	0.299615	0.764471	1	0	FALSE
ENSG00000187980.7	0.800698	0	1.6401	PLA2G2C	protein_coding	2.5864	5.25408	0.492264	0.622533	1	0	FALSE
ENSG00000162543.6	1.927	0	1.74293	UBXN10	protein_coding	2.66946	3.70438	0.720622	0.471142	1	0	FALSE
ENSG00000228105.2	0.223291	1.28681	0	LINC01757	lncRNA	-3.03608	5.31451	-0.571281	0.567809	1	0	FALSE
ENSG00000158816.16	0.634568	1.28681	1.74293	VWA5B1	protein_coding	0.408765	5.16557	0.0791326	0.936927	1	0	FALSE
ENSG00000236963.9	2.52414	5.9654	0	LINC01141	lncRNA	-5.22994	3.39859	-1.53886	0.123839	1	0	FALSE
ENSG00000162545.6	1321.34	778.294	1946.65	CAMK2N1	protein_coding	1.31385	0.319042	4.1181	3.82011e-05	0.000208424	1.47487	TRUE
ENSG00000289402.2	3.93927	0	4.87018	ENSG00000289402	lncRNA	4.15033	2.72103	1.52528	0.127189	0.126866	3.52693	FALSE
ENSG00000090432.7	3867.85	4205.38	3970.86	MUL1	protein_coding	-0.0941529	0.167626	-0.561686	0.57433	0.778545	1.49801	FALSE
ENSG00000215520.3	0.135059	0	0	RPS4XP4	processed	0	5.39772	0	1	1	0	FALSE
ENSG00000183114.8	60.8244	1.69589	0	FAM43B	protein_coding	-3.23703	1.8582	-1.74202	0.0815042	0.131045	2.17283	FALSE
ENSG00000158825.6	525.722	203.765	1974.62	CDA	protein_coding	3.26346	0.436399	7.47816	7.53689e-14	1.40081e-12	1.21563	TRUE
ENSG00000158828.8	2170.42	2672.26	1273.35	PINK1	protein_coding	-1.08051	0.241458	-4.47492	7.6441e-06	4.65768e-05	1.48382	TRUE
ENSG00000117242.7	298.946	329.826	479.293	PINK1-AS	lncRNA	0.528729	0.258663	2.04408	0.0409455	0.12683	1.13591	FALSE
ENSG00000244038.11	24381.4	21461.1	27627.6	DDOST	protein_coding	0.353182	0.148056	2.38546	0.0170578	0.0678427	1.00255	FALSE
ENSG00000117245.13	98.5567	46.7303	129.693	KIF17	protein_coding	1.45129	0.370538	3.9167	8.97699e-05	0.000465805	1.44463	TRUE
ENSG00000189410.12	792.007	75.1553	1189.93	SH2D5	protein_coding	3.9537	0.27073	14.6039	2.65409e-48	2.22581e-46	1.44463	TRUE
ENSG00000233069.1	1.53823	0	2.3072	ENSG00000233069	lncRNA	3.06469	2.99749	1.02242	0.306582	1	0	FALSE
ENSG00000127483.19	14678.3	12384.7	13632.1	HP1BP3	protein_coding	0.12707	0.187862	0.676403	0.498785	0.90208	1.06609	FALSE
ENSG00000075151.24	8947.59	9672.14	5379.49	EIF4G3	protein_coding	-0.857577	0.270707	-3.16791	0.00153537	0.00843462	1.00255	FALSE
ENSG00000233072.1	1.78211	1.28681	0.410024	RPS15AP6	processed	-1.64112	3.34723	-0.490291	0.623928	1	0	FALSE
ENSG00000236073.2	0.571213	0	0.410024	ENSG00000236073	processed	0.643258	4.867	0.132167	0.894852	1	0	FALSE
ENSG00000235112.1	0.451295	0	0	HSPE1P27	processed	0	5.39772	0	1	1	0	FALSE
ENSG00000287192.1	2.45601	2.33929	4.40874	ENSG00000287192	lncRNA	0.923921	2.18995	0.421891	0.673104	1	0	FALSE
ENSG00000117298.16	11247.4	10799.2	15183.9	ECE1	protein_coding	0.480199	0.213537	2.24879	0.0245258	0.0874671	1.06609	FALSE
ENSG00000236936.1	1.19151	0	0.92288	ENSG00000236936	lncRNA	1.74237	4.31291	0.403989	0.686221	1	0	FALSE
ENSG00000231105.2	3.56398	0	4.20307	ECE1-AS1	lncRNA	3.94473	2.5321	1.55789	0.11926	0.120326	3.52693	FALSE
ENSG00000227001.3	32.3816	55.5036	0	NBPF2P	unprocessed	-8.45469	1.57912	-5.35406	8.6e-08	4.86883e-07	2.17283	TRUE
ENSG00000187952.9	21.1829	9.41675	18.7635	HS6ST1P1	processed	0.941607	0.990277	0.950852	0.341679	0.381071	2.36522	FALSE
ENSG00000186543.7	0.0675296	0	0	CROCCP5	unprocessed	0	5.39772	0	1	1	0	FALSE
ENSG00000142794.19	845.516	855.067	535.067	NBPF3	protein_coding	-0.685562	0.264746	-2.58951	0.0096114	0.0305824	1.44463	FALSE
ENSG00000162551.14	1369.64	3632.94	10.8162	ALPL	protein_coding	-8.40061	0.446517	-18.8136	5.83805e-79	1.34025e-76	1.31932	TRUE
ENSG00000076864.21	114.065	7.89561	107.442	RAP1GAP	protein_coding	3.73778	0.625008	5.98037	2.22631e-09	2.59255e-08	1.24898	TRUE
ENSG00000090686.16	6406.73	5591.61	3947.63	USP48	protein_coding	-0.513287	0.172096	-2.98255	0.00285854	0.0133542	1.11017	FALSE
ENSG00000187942.12	19.3386	73.6937	7.17738	LDLRAD2	protein_coding	-3.38534	0.996214	-3.39821	0.000678284	0.00179714	2.46539	TRUE
ENSG00000142798.20	24992	55225.7	12615.3	HSPG2	protein_coding	-2.14113	0.694838	-3.08149	0.00205971	0.0109453	1.00255	TRUE
ENSG00000232037.3	0.294645	0	0	ENSG00000232037	processed	0	5.39772	0	1	1	0	FALSE
ENSG00000219073.8	0.462351	0	0	CELA3B	protein_coding	0	5.39772	0	1	1	0	FALSE
ENSG00000285959.1	0.0675296	0	0	ENSG00000285959	lncRNA	0	5.39772	0	1	1	0	FALSE
ENSG00000228397.3	3.30726	4.47405	0.820048	LINC01635	lncRNA	-2.41201	1.93424	-1.24701	0.212395	1	0	FALSE
ENSG00000218510.9	96.0472	70.4767	56.4909	LINC00339	lncRNA	-0.343854	0.419653	-0.819378	0.412571	0.683724	1.29247	FALSE
ENSG00000285752.1	22.7606	22.8389	8.45756	CDC42-AS1	lncRNA	-1.44088	0.885984	-1.62631	0.103884	0.145686	2.4272	FALSE
ENSG00000070831.18	101.671	74.5417	95.6541	CDC42	protein_coding	0.336123	0.4188	0.802585	0.422215	0.640563	1.44463	FALSE
ENSG00000230068.2	0.747868	0.643405	0.820048	CDC42-IT1	lncRNA	0.203491	5.29676	0.0384181	0.969354	1	0	FALSE
ENSG00000271428.1	0.694746	0.643405	0	MPHOSPH6P1	processed	-2.16141	5.3886	-0.401109	0.68834	1	0	FALSE
ENSG00000162552.15	14.5425	3.6261	10.7648	WNT4	protein_coding	1.55378	1.05687	1.47018	0.141514	0.177016	2.60787	FALSE
ENSG00000285873.1	10.0213	4.26951	4.66451	ENSG00000285873	lncRNA	0.109148	1.23567	0.0883311	0.929614	0.802003	2.323	FALSE
ENSG00000234397.3	0.412646	0	0.92288	PPIAP34	processed	1.74576	5.2954	0.329675	0.741646	1	0	FALSE
ENSG00000279625.1	0.732058	0	0.820048	ENSG00000279625	TEC	1.58968	5.30603	0.299599	0.764483	1	0	FALSE
ENSG00000184677.18	2613.91	1719.5	2777.6	ZBTB40	protein_coding	0.681385	0.286084	2.38176	0.0172301	0.0461121	1.59672	FALSE
ENSG00000237200.1	3.84501	1.49135	6.15166	ZBTB40-IT1	lncRNA	2.04593	1.65552	1.23583	0.216523	0.212075	3.18772	FALSE
ENSG00000070886.12	182.479	0	1.6401	EPHA8	protein_coding	2.65558	1.65673	1.60291	0.108955	0.230426	1.44463	FALSE
ENSG00000276835.2	0.462351	0	0	MIR6127	miRNA	0	5.39772	0	1	1	0	FALSE
ENSG00000173369.18	0.420635	1.69589	0	C1QB	protein_coding	-3.4026	5.28938	-0.643289	0.520036	1	0	FALSE
ENSG00000133216.17	5788.78	1029.52	9241.92	EPHB2	protein_coding	3.15718	0.237689	13.2828	2.91286e-40	2.44014e-38	1.11017	TRUE
ENSG00000265422.1	0.134075	0	0.410024	MIR4684	miRNA	0.642697	5.39379	0.119155	0.905153	1	0	FALSE
ENSG00000225952.1	0.292842	0	1.3329	ENSG00000225952	lncRNA	2.28107	5.26643	0.433134	0.664917	1	0	FALSE
ENSG00000264014.1	0.0632779	0	0	MIR4253	miRNA	0	5.39772	0	1	1	0	FALSE
ENSG00000215906.9	0.218362	0	0	LACTBL1	protein_coding	0	5.39772	0	1	1	0	FALSE
ENSG00000227868.7	4.58856	2.13475	2.10154	TEX46	protein_coding	-0.036395	1.80755	-0.0201349	0.983936	0.824644	2.36522	FALSE
ENSG00000004487.18	16503.3	6917.7	9321.97	KDM1A	protein_coding	0.41923	0.15711	2.6684	0.00762144	0.0342448	1.00255	FALSE
ENSG00000240553.1	0.285508	0	0	ENSG00000240553	lncRNA	0	5.39772	0	1	1	0	FALSE
ENSG00000266802.1	0.0706049	0	0.410024	ENSG00000266802	miRNA	0.642718	5.39379	0.119159	0.90515	1	0	FALSE
ENSG00000169641.14	7635.97	5932.38	8590.62	LUZP1	protein_coding	0.523065	0.310904	1.6824	0.0924915	0.236803	1.18596	FALSE
ENSG00000229010.1	2.34206	0	3.23008	ENSG00000229010	processed	3.55366	3.20669	1.1082	0.267774	1	0	FALSE
ENSG00000206935.1	0.0762948	0	0	RNU6-514P	snRNA	0	5.39772	0	1	1	0	FALSE
ENSG00000252578.1	0.546911	0	0.820048	RNU6-135P	snRNA	1.58969	5.30603	0.2996	0.764482	1	0	FALSE
ENSG00000289014.1	3.24854	3.83064	1.28149	ENSG00000289014	lncRNA	-1.56993	2.06212	-0.76132	0.446466	1	0	FALSE
ENSG00000179546.5	247.698	3.86043	1131.15	HTR1D	protein_coding	8.03804	0.756805	10.621	2.3795e-26	1.02844e-24	1.18395	TRUE
ENSG00000215381.3	1.26977	0	2.56298	ENSG00000215381	processed	3.22708	4.99926	0.645511	0.518596	1	0	FALSE
ENSG00000261326.4	145.554	108.203	129.591	LINC01355	lncRNA	0.240757	0.591	0.407373	0.683734	0.910984	1.44463	FALSE
ENSG00000284726.1	30.622	5.9654	7.12465	ENSG00000284726	lncRNA	0.275689	0.95329	0.289197	0.772431	1	1.05969	FALSE
ENSG00000125944.21	24714.6	13581.9	19710.6	HNRNPR	protein_coding	0.525713	0.17567	2.99262	0.00276593	0.0129772	1.11017	FALSE
ENSG00000125945.15	1704.22	1765.21	841.556	ZNF436	protein_coding	-1.07848	0.269778	-3.99768	6.39668e-05	0.000330575	1.49938	TRUE
ENSG00000249087.9	92.5054	86.4685	50.4909	ZNF436-AS1	lncRNA	-0.774502	0.412958	-1.8755	0.0607239	0.143602	1.44463	FALSE
ENSG00000271420.1	1.96226	0	4.51157	ENSG00000271420	lncRNA	4.0385	2.9754	1.3573	0.174686	1	0	FALSE
ENSG00000204219.11	1546.59	1880.73	3733.63	TCEA3	protein_coding	0.978655	0.280742	3.48596	0.000490377	0.00209916	1.49938	FALSE
ENSG00000232482.2	0.555786	1.28681	0.46144	ENSG00000232482	processed	-1.52938	5.30484	-0.288299	0.773118	1	0	FALSE
ENSG00000088280.20	3514.22	4723.09	1912.61	ASAP3	protein_coding	-1.31466	0.325681	-4.03664	5.42221e-05	0.000283558	1.49801	TRUE
ENSG00000007968.7	1237.65	311.086	2305.79	E2F2	protein_coding	2.87571	0.271119	10.6068	2.76975e-26	9.85245e-25	1.44348	TRUE
ENSG00000235052.1	4.29177	0	0.871464	ENSG00000235052	lncRNA	1.66728	2.22488	0.749381	0.453627	0.377029	3.18772	FALSE
ENSG00000117318.9	16374.7	11136.7	6175.2	ID3	protein_coding	-0.861765	0.409008	-2.10696	0.0351208	0.0934087	1.40964	FALSE
ENSG00000285802.1	15.0361	10.2349	17.4807	ENSG00000285802	lncRNA	0.75925	0.917241	0.827754	0.40781	0.486203	2.04463	FALSE
ENSG00000197880.10	0.913165	0	4.15166	MDS2	lncRNA	3.92371	5.2223	0.751337	0.45245	1	0	FALSE
ENSG00000229239.2	0.213266	0	0.871464	EEF1A1P48	unprocessed	1.66955	5.30045	0.314983	0.752775	1	0	FALSE
ENSG00000142676.14	53921.3	34798.8	43119.3	RPL11	protein_coding	0.298074	0.279075	1.06808	0.285485	0.584564	1.11017	FALSE
ENSG00000236810.8	45.4673	24.0959	35.9331	ELOA-AS1	lncRNA	0.567801	0.604985	0.938537	0.347968	0.448924	1.94311	FALSE
ENSG00000011007.13	8451.55	4726.93	7718.69	ELOA	protein_coding	0.695789	0.16892	4.11905	3.80431e-05	0.000352729	0.829271	FALSE
ENSG00000057757.10	4292.25	3623.67	3119.45	PITHD1	protein_coding	-0.227595	0.250461	-0.908705	0.363506	0.536201	1.59672	FALSE
ENSG00000289835.1	5.12938	15.118	4.40874	ENSG00000289835	lncRNA	-1.7883	1.37935	-1.29648	0.194811	0.263195	2.18543	FALSE
ENSG00000011009.11	5657.14	3953.6	8155.27	LYPLA2	protein_coding	1.03315	0.188525	5.4802	4.24857e-08	4.00039e-07	1.32315	TRUE
ENSG00000117308.15	2700.87	2515.5	5394.6	GALE	protein_coding	1.08894	0.229519	4.74444	2.09087e-06	1.29605e-05	1.5978	TRUE
ENSG00000117305.15	1818.31	2909.89	897.594	HMGCL	protein_coding	-1.70708	0.234986	-7.26458	3.74192e-13	6.16008e-12	1.28988	TRUE
ENSG00000179163.12	1328.49	2369.12	1544.44	FUCA1	protein_coding	-0.62804	0.18902	-3.32261	0.000891809	0.00372072	1.44348	FALSE
ENSG00000188822.8	1.26769	0	0	CNR2	protein_coding	0	5.14352	0	1	1	0	FALSE
ENSG00000229106.1	1.78705	0	0	BTBD6P1	processed	0	4.08637	0	1	1	0	FALSE
ENSG00000232557.3	0.190409	0	0	ENSG00000232557	lncRNA	0	5.39772	0	1	1	0	FALSE
ENSG00000230228.2	1.18938	0	0.410024	H3P1	processed	0.643905	4.47407	0.143919	0.885564	1	0	FALSE
ENSG00000189266.13	7741.34	6322.32	6657.49	PNRC2	protein_coding	0.0628149	0.211033	0.297654	0.765967	1	1.1099	FALSE
ENSG00000188529.15	11398.6	7904.01	9754.95	SRSF10	protein_coding	0.292012	0.203649	1.4339	0.151602	0.376828	1.06609	FALSE
ENSG00000215905.4	2.64695	0	0	RPL36P5	processed	0	3.84894	0	1	1	0	FALSE
ENSG00000225315.2	0.668029	1.93022	0.820048	ENSG00000225315	lncRNA	-1.25082	5.18358	-0.241304	0.809319	1	0	FALSE
ENSG00000142661.19	30.7807	32.8137	64.694	MYOM3	protein_coding	0.953082	1.12282	0.848828	0.395977	0.444182	2.24262	FALSE
ENSG00000230703.1	0.0762948	0	0	MYOM3-AS1	lncRNA	0	5.39772	0	1	1	0	FALSE
ENSG00000142677.4	52.3489	32.2854	134.096	IL22RA1	protein_coding	2.02777	0.722452	2.80679	0.00500383	0.0133542	1.94311	TRUE
ENSG00000185436.12	188.81	1.69589	186.441	IFNLR1	protein_coding	6.96556	1.09441	6.36469	1.95689e-10	2.23569e-09	1.44463	TRUE
ENSG00000158055.17	22.9727	8.74356	93.2994	GRHL3	protein_coding	3.4012	0.822803	4.13367	3.57018e-05	0.000114496	2.62686	TRUE
ENSG00000230023.2	0.0632779	0	0	LINC02800	lncRNA	0	5.39772	0	1	1	0	FALSE
ENSG00000232298.2	1.57088	2.57362	3.28019	GRHL3-AS1	lncRNA	0.327208	3.92875	0.0832856	0.933624	1	0	FALSE
ENSG00000001460.18	707.002	652.192	557.99	STPG1	protein_coding	-0.234929	0.200744	-1.1703	0.241882	0.49476	1.18395	FALSE
ENSG00000001461.17	3528.57	4219.89	2531.15	NIPAL3	protein_coding	-0.748315	0.157947	-4.73776	2.16091e-06	1.28611e-05	1.66481	FALSE
ENSG00000288982.1	10.5653	2.9827	1.84576	ENSG00000288982	lncRNA	-0.732093	1.45723	-0.502385	0.615397	0.578858	2.4272	FALSE
ENSG00000286061.1	2.68236	0	2.20437	RCAN3AS	lncRNA	3.00431	2.40871	1.24727	0.212299	1	0	FALSE
ENSG00000117602.13	845.554	217.793	981.373	RCAN3	protein_coding	2.1702	0.264912	8.19216	2.56581e-16	4.92757e-15	1.44348	TRUE
ENSG00000264443.1	0.182844	0	0	NCMAP-DT	lncRNA	0	5.39772	0	1	1	0	FALSE
ENSG00000184454.7	2.3711	0	0	NCMAP	protein_coding	0	3.2271	0	1	1	0	FALSE
ENSG00000227312.2	0.115588	0	0	ENSG00000227312	processed	0	5.39772	0	1	1	0	FALSE
ENSG00000133226.19	6457.77	3845.23	4472.76	SRRM1	protein_coding	0.20626	0.256768	0.803294	0.421805	0.773675	1.1099	FALSE
ENSG00000284699.1	6.06447	18.1603	8.45887	ENSG00000284699	lncRNA	-1.12213	1.53459	-0.731223	0.464643	0.48078	2.36522	FALSE
ENSG00000169504.15	58509.1	120917	32332.3	CLIC4	protein_coding	-1.91441	0.251868	-7.60085	2.942e-14	6.20645e-13	1.11017	TRUE
ENSG00000238482.1	0.372709	0	0	RNU6-1208P	snRNA	0	5.39772	0	1	1	0	FALSE
ENSG00000020633.19	2986.26	426.645	941.987	RUNX3	protein_coding	1.13525	0.180399	6.293	3.11383e-10	3.1627e-09	1.59672	TRUE
ENSG00000229162.1	1.437	1.28681	0.410024	RUNX3-AS1	lncRNA	-1.62667	4.24839	-0.382891	0.701801	1	0	FALSE
ENSG00000261025.1	4.13222	1.69589	0	ENSG00000261025	lncRNA	-3.3701	3.05008	-1.10492	0.269193	0.232697	3.52693	FALSE
ENSG00000264371.1	0.0793834	0	0.46144	MIR4425	miRNA	0.731568	5.38821	0.135772	0.892001	1	0	FALSE
ENSG00000285823.1	0.268149	0	0.820048	LINC02793	lncRNA	1.58973	5.30603	0.299608	0.764476	1	0	FALSE
ENSG00000231953.2	0.274355	0	0.92288	ENSG00000231953	lncRNA	1.74578	5.2954	0.329679	0.741642	1	0	FALSE
ENSG00000117614.10	3570.96	3121.98	2986.71	SYF2	protein_coding	-0.0749004	0.256464	-0.29205	0.770248	0.69198	2.37163	FALSE
ENSG00000284602.1	79.0639	37.4883	118.722	ENSG00000284602	lncRNA	1.66213	0.506184	3.28364	0.00102475	0.00284169	2.24262	TRUE
ENSG00000284657.1	8.76978	10.1753	11.8419	ENSG00000284657	lncRNA	0.226609	1.75746	0.128941	0.897404	0.791425	2.28731	FALSE
ENSG00000117616.18	2150.89	3320.73	1658	RSRP1	protein_coding	-1.01283	0.241462	-4.19458	2.73376e-05	0.00014194	1.59672	TRUE
ENSG00000272432.1	12.8662	12.3399	9.73905	ENSG00000272432	lncRNA	-0.334931	1.20805	-0.27725	0.781588	0.700698	2.36522	FALSE
ENSG00000261349.1	13.9692	2.33929	10.7648	ENSG00000261349	unprocessed	2.24674	1.30655	1.7196	0.0855047	0.124508	2.4272	FALSE
ENSG00000187010.21	14.4496	26.5504	6.86888	RHD	protein_coding	-1.94246	1.04392	-1.86074	0.0627808	0.110794	2.04463	FALSE
ENSG00000224183.1	9.16631	10.4394	8.30462	SDHDP6	processed	-0.338711	1.49394	-0.226723	0.820639	0.734386	2.323	FALSE
ENSG00000259984.1	4.06943	0.643405	4.66451	ENSG00000259984	unprocessed	2.68841	2.37355	1.13266	0.257359	0.228061	3.45757	FALSE
ENSG00000183726.11	9185.53	14263.8	5798.43	TMEM50A	protein_coding	-1.30993	0.211342	-6.19814	5.71342e-10	6.33048e-09	1.40964	TRUE
ENSG00000188672.19	78.4896	84.3933	11.4833	RHCE	protein_coding	-2.89527	0.648388	-4.46534	7.99425e-06	3.30556e-05	2.24262	TRUE
ENSG00000238084.4	2.64768	3.39178	4.92159	ENSG00000238084	processed	0.553701	2.41254	0.22951	0.818473	1	0	FALSE
ENSG00000204178.11	2605.27	1999.47	1964.42	MACO1	protein_coding	-0.037554	0.149283	-0.251563	0.801379	0.998036	1.52521	FALSE
ENSG00000157978.12	2838.21	4292.73	2201.84	LDLRAP1	protein_coding	-0.974188	0.194628	-5.00537	5.5754e-07	4.0028e-06	1.49801	FALSE
ENSG00000225643.1	10.1306	22.2551	2.20437	ENSG00000225643	lncRNA	-3.36896	1.29328	-2.60498	0.00918798	0.0192114	2.36522	TRUE
ENSG00000117643.15	904.315	4791.41	45.622	MAN1C1	protein_coding	-6.72447	0.800002	-8.40557	4.25793e-17	8.63539e-16	1.44463	TRUE
ENSG00000233478.1	1.44968	4.23972	0.92288	ENSG00000233478	lncRNA	-2.21167	4.03743	-0.547791	0.583835	1	0	FALSE
ENSG00000162430.18	6402.76	12546.4	5289.58	SELENON	protein_coding	-1.25696	0.281712	-4.46187	8.12483e-06	6.0679e-05	1.18596	TRUE
ENSG00000228172.5	17.117	10.4692	8.76606	ENSG00000228172	lncRNA	-0.290796	0.980592	-0.296552	0.766809	0.670651	2.46539	FALSE
ENSG00000117640.18	2539.53	2446.68	1647.66	MTFR1L	protein_coding	-0.582019	0.176592	-3.29583	0.000981305	0.00385726	1.52521	FALSE
ENSG00000127423.11	658.847	215.789	618.057	AUNIP	protein_coding	1.49895	0.341796	4.38551	1.15715e-05	8.24698e-05	1.21563	TRUE
ENSG00000236528.3	2.73162	0	1.84576	ENSG00000236528	lncRNA	2.73467	2.54411	1.0749	0.282419	1	0	FALSE
ENSG00000182749.6	941.894	1334.66	799.106	PAQR7	protein_coding	-0.750854	0.22035	-3.40755	0.000655487	0.00277394	1.47487	FALSE
ENSG00000117632.23	30634.9	16791.8	35650	STMN1	protein_coding	1.07466	0.273076	3.93537	8.30673e-05	0.00055066	1.11017	TRUE
ENSG00000229786.1	2.00488	1.93022	2.10154	SNRPFP2	processed	0.0820681	2.93188	0.0279917	0.977669	1	0	FALSE
ENSG00000223624.1	0.484106	0	0	ENSG00000223624	processed	0	5.39772	0	1	1	0	FALSE
ENSG00000283938.1	0.0632779	0	0	MIR3917	miRNA	0	5.39772	0	1	1	0	FALSE
ENSG00000158006.14	1057.43	1116.81	766.504	PAFAH2	protein_coding	-0.55394	0.211161	-2.6233	0.00870819	0.0281176	1.44463	FALSE
ENSG00000207237.1	0.0762948	0	0	RNU6-110P	snRNA	0	5.39772	0	1	1	0	FALSE
ENSG00000158008.10	381.912	901.373	1.6401	EXTL1	protein_coding	-9.04251	0.826119	-10.9458	6.96203e-28	2.25307e-26	1.72495	TRUE
ENSG00000158014.15	2.38493	4.03518	0	SLC30A2	protein_coding	-4.6575	3.53724	-1.3167	0.187938	1	0	FALSE
ENSG00000284309.1	0.0632779	0	0	ENSG00000284309	lncRNA	0	5.39772	0	1	1	0	FALSE
ENSG00000158022.7	1.43736	5.08766	0	TRIM63	protein_coding	-4.99549	4.79003	-1.04289	0.296998	1	0	FALSE
ENSG00000175087.10	746.187	385.862	484.134	PDIK1L	protein_coding	0.312024	0.283214	1.10173	0.27058	0.586852	1.04619	FALSE
ENSG00000197245.6	18.2031	0	75.5577	FAM110D	protein_coding	8.10852	1.71781	4.72027	2.3553e-06	9.80129e-06	2.4272	TRUE
ENSG00000282872.2	2.79762	0	0	C1orf232	protein_coding	0	4.34398	0	1	1	0	FALSE
ENSG00000236782.8	23.2941	4.70838	19.8367	ZNF593OS	protein_coding	2.00498	0.969513	2.06802	0.0386378	0.0600487	2.62686	FALSE
ENSG00000142675.18	50.9313	4.67859	22.4511	CNKSR1	protein_coding	2.31557	0.88072	2.62918	0.00855915	0.0191792	2.20728	TRUE
ENSG00000188782.9	0.30747	0	0	CATSPER4	protein_coding	0	5.39772	0	1	1	0	FALSE
ENSG00000236155.8	0.582581	0	0	ZPLD2P	transcribed_unitary	0	5.39772	0	1	1	0	FALSE
ENSG00000278572.1	0.685642	1.28681	0	ENSG00000278572	unprocessed	-3.03613	5.31451	-0.571291	0.567802	1	0	FALSE
ENSG00000130695.16	3523.45	916.952	1918.65	CEP85	protein_coding	1.05149	0.236896	4.43862	9.05356e-06	5.4527e-05	1.48382	TRUE
ENSG00000270733.1	5.25904	5.11745	5.33162	ENSG00000270733	processed	0.0432787	1.68596	0.0256701	0.97952	0.832621	2.323	FALSE
ENSG00000142669.15	16012.8	28551.5	9044.82	SH3BGRL3	protein_coding	-1.66988	0.225994	-7.38904	1.4789e-13	3.03333e-12	1.06609	TRUE
ENSG00000158062.21	1289.84	1322.1	574.793	UBXN11	protein_coding	-1.21322	0.221677	-5.47292	4.42682e-08	4.17107e-07	1.31932	TRUE
ENSG00000169442.9	1.12818	0	0	CD52	protein_coding	0	5.39772	0	1	1	0	FALSE
ENSG00000176092.17	28.1436	0.643405	13.2262	CRYBG2	protein_coding	4.1634	1.62012	2.56981	0.0101753	0.0226524	2.17283	TRUE
ENSG00000225854.2	0.0632779	0	0	ENSG00000225854	processed	0	5.39772	0	1	1	0	FALSE
ENSG00000176083.18	0.882239	5.08766	0	ZNF683	protein_coding	-4.99633	5.23075	-0.955185	0.339484	1	0	FALSE
ENSG00000131914.11	3.75938	0	8.10026	LIN28A	protein_coding	4.88342	2.51806	1.93935	0.0524583	0.0847784	2.36522	FALSE
ENSG00000117682.18	3305.89	4169.02	2026.24	DHDDS	protein_coding	-1.05245	0.191798	-5.48728	4.08168e-08	3.22239e-07	1.59672	TRUE
ENSG00000223583.1	4.08713	4.03518	2.973	ENSG00000223583	processed	-0.414052	1.82178	-0.227279	0.820207	0.552007	3.45757	FALSE
ENSG00000225891.2	7.93542	2.57362	8.20178	DHDDS-AS1	lncRNA	1.56887	1.36602	1.1485	0.250763	0.295953	2.41473	FALSE
ENSG00000198830.11	38307.9	24873.7	32257.9	HMGN2	protein_coding	0.363549	0.253567	1.43374	0.151646	0.304302	1.40964	FALSE
ENSG00000117676.14	2606.21	115.158	3722.75	RPS6KA1	protein_coding	5.00059	0.199256	25.0963	5.4625e-139	4.25693e-136	1.5978	TRUE
ENSG00000289452.1	0.50803	0	0	ENSG00000289452	lncRNA	0	5.39772	0	1	1	0	FALSE
ENSG00000229247.2	0.0762948	0	0	ENSG00000229247	processed	0	5.39772	0	1	1	0	FALSE
ENSG00000260063.1	43.24	33.0738	32.5527	ENSG00000260063	lncRNA	-0.0423699	0.647619	-0.0654242	0.947836	0.805625	2.35242	FALSE
ENSG00000117713.21	8403.84	3969.12	9601.92	ARID1A	protein_coding	1.26326	0.295552	4.27423	1.918e-05	0.000143098	1.11017	TRUE
ENSG00000060642.12	869.985	954.549	812.289	PIGV	protein_coding	-0.242033	0.243009	-0.995984	0.319258	0.611015	1.16549	FALSE
ENSG00000241188.3	0.189834	0	0	RN7SL165P	misc_RNA	0	5.39772	0	1	1	0	FALSE
ENSG00000287810.1	0.289497	0	0	ENSG00000287810	unprocessed	0	5.39772	0	1	1	0	FALSE
ENSG00000204160.12	2791.16	1977.89	1535.94	ZDHHC18	protein_coding	-0.376242	0.170858	-2.20207	0.0276603	0.0716184	1.52521	FALSE
ENSG00000175793.12	882.404	51.1149	5014.72	SFN	protein_coding	6.62157	0.335208	19.7536	7.46302e-87	1.9897e-84	1.47487	TRUE
ENSG00000142751.15	3025.99	2146.13	2871.81	GPN2	protein_coding	0.40833	0.190371	2.14491	0.0319598	0.0827693	1.48382	FALSE
ENSG00000289554.1	105.407	63.8381	113.135	ENSG00000289554	lncRNA	0.803271	0.423117	1.89846	0.0576357	0.154948	1.24898	FALSE
ENSG00000198746.13	1277.82	976.838	1097.94	GPATCH3	protein_coding	0.158616	0.206306	0.768838	0.441989	0.772382	1.16549	FALSE
ENSG00000090273.14	17680.2	9735.35	16056.4	NUDC	protein_coding	0.710535	0.267975	2.6515	0.00801354	0.0420104	0.829271	FALSE
ENSG00000131910.5	0.621153	0	0.46144	NR0B2	protein_coding	0.726064	4.71399	0.154023	0.877591	1	0	FALSE
ENSG00000175707.10	2.29966	2.57362	0	KDF1	protein_coding	-4.0354	3.9802	-1.01387	0.310645	1	0	FALSE
ENSG00000172746.6	1.49869	5.9654	0.92288	RPL12P13	unprocessed	-2.71138	4.47305	-0.606159	0.544409	1	0	FALSE
ENSG00000225294.1	2.16304	5.9654	2.3072	OSTCP2	processed	-1.38529	4.08576	-0.339054	0.734569	1	0	FALSE
ENSG00000253368.4	910.49	472.241	218.835	TRNP1	protein_coding	-1.12138	0.281863	-3.97844	6.9368e-05	0.000360588	1.47487	TRUE
ENSG00000158246.8	1344.76	1164.48	883.454	TENT5B	protein_coding	-0.408108	0.214319	-1.90421	0.0568834	0.136393	1.44463	FALSE
ENSG00000090020.11	3344.21	3866.53	2575.46	SLC9A1	protein_coding	-0.597872	0.251614	-2.37615	0.0174944	0.0451151	1.66481	FALSE
ENSG00000214973.3	3.06116	0	0	CHCHD3P3	processed	0	3.41855	0	1	1	0	FALSE
ENSG00000225159.1	46.8351	35.3833	34.1387	NPM1P39	processed	-0.0565368	0.609797	-0.0927142	0.926131	0.820408	2.24262	FALSE
ENSG00000224311.1	0.246314	0	0	WDTC1-DT	lncRNA	0	5.39772	0	1	1	0	FALSE
ENSG00000142784.16	4053.71	5521.45	1961.86	WDTC1	protein_coding	-1.50363	0.227167	-6.61905	3.61513e-11	4.34764e-10	1.48382	TRUE
ENSG00000252098.1	0.204488	0	0.820048	Y_RNA	misc_RNA	1.58974	5.30603	0.299611	0.764474	1	0	FALSE
ENSG00000243659.1	0.190409	0	0	ENSG00000243659	processed	0	5.39772	0	1	1	0	FALSE
ENSG00000186501.15	3368.84	3112.09	2328.84	TMEM222	protein_coding	-0.429786	0.183554	-2.34147	0.0192082	0.0538692	1.48382	FALSE
ENSG00000206888.1	2.35847	0.643405	5.38303	RNU6-48P	snRNA	2.88888	2.45487	1.17679	0.239278	1	0	FALSE
ENSG00000241547.1	30.6479	10.8783	53.7724	ACTG1P20	processed	2.29009	0.765697	2.99086	0.00278192	0.00706198	2.20728	TRUE
ENSG00000142765.18	192.796	7.72086	683.068	SYTL1	protein_coding	6.3165	0.557397	11.3321	9.09487e-30	4.87646e-28	1.13591	TRUE
ENSG00000142733.18	2526.52	3562.31	1847.72	MAP3K6	protein_coding	-0.957759	0.177306	-5.40174	6.59987e-08	5.29976e-07	1.52521	FALSE
ENSG00000142748.14	9.22516	14.5044	2.76864	FCN3	protein_coding	-2.42966	1.37653	-1.76507	0.0775523	0.119082	2.323	FALSE
ENSG00000174950.11	0.135059	0	0	CD164L2	protein_coding	0	5.39772	0	1	1	0	FALSE
ENSG00000181773.7	261.639	94.4574	465.421	GPR3	protein_coding	2.27756	0.452393	5.03448	4.79159e-07	3.59878e-06	1.44463	TRUE
ENSG00000158195.11	17034.5	14802.8	14132.8	WASF2	protein_coding	-0.0778371	0.189677	-0.410367	0.681536	1	1.11017	FALSE
ENSG00000241169.1	0.597829	0	1.3329	ENSG00000241169	lncRNA	2.28103	5.26643	0.433125	0.664924	1	0	FALSE
ENSG00000237429.1	0.949798	0	0	ENSG00000237429	lncRNA	0	5.39772	0	1	1	0	FALSE
ENSG00000126705.15	3602.89	4104.67	3207.54	AHDC1	protein_coding	-0.366938	0.261451	-1.40347	0.160478	0.21143	2.37163	FALSE
ENSG00000000938.13	3.84603	10.644	0	FGR	protein_coding	-6.06296	2.47578	-2.44891	0.0143291	0.0282323	2.36522	TRUE
ENSG00000235912.1	5.02343	4.67859	6.04883	ENSG00000235912	processed	0.385096	1.50963	0.255092	0.798652	0.712021	2.36522	FALSE
ENSG00000233975.2	11.9088	9.35717	6.25319	LINC02574	lncRNA	-0.558784	1.18742	-0.470585	0.637937	0.561196	2.62686	FALSE
ENSG00000126709.16	4304.65	4568.04	1300.01	IFI6	protein_coding	-1.82434	0.396903	-4.59645	4.29741e-06	1.7604e-05	2.37163	TRUE
ENSG00000225886.3	6.34724	3.86043	4.51157	ENSG00000225886	lncRNA	0.163167	1.83475	0.0889315	0.929136	0.856391	2.11727	FALSE
ENSG00000287244.1	0.885439	0	0	ENSG00000287244	lncRNA	0	5.39772	0	1	1	0	FALSE
ENSG00000009780.16	753.644	920.818	270.208	FAM76A	protein_coding	-1.78116	0.236021	-7.54663	4.46665e-14	8.49443e-13	1.21563	TRUE
ENSG00000231344.1	6.25719	6.81334	11.2249	ENSG00000231344	processed	0.723165	1.53231	0.471943	0.636967	0.603956	2.36522	FALSE
ENSG00000230833.1	0.444752	0	0	RPEP3	processed	0	5.39772	0	1	1	0	FALSE
ENSG00000117758.14	3464.47	6585.75	1634.49	STX12	protein_coding	-2.0221	0.172758	-11.7048	1.20476e-31	5.4403e-30	1.48382	TRUE
ENSG00000269971.1	0.970084	1.69589	0	ENSG00000269971	lncRNA	-3.39392	4.1935	-0.809329	0.418326	1	0	FALSE
ENSG00000270031.1	6.41845	4.50384	7.28021	ENSG00000270031	lncRNA	0.631033	1.67346	0.377083	0.706112	0.689551	2.18543	FALSE
ENSG00000223062.1	0.508746	0	0	RNU6-1245P	snRNA	0	5.39772	0	1	1	0	FALSE
ENSG00000286433.1	1.01237	2.57362	0	ENSG00000286433	lncRNA	-4.031	4.60144	-0.87603	0.381014	1	0	FALSE
ENSG00000117751.18	4517.77	2727.74	4066.12	PPP1R8	protein_coding	0.563897	0.160922	3.50416	0.000458055	0.00186556	1.59672	FALSE
ENSG00000252947.1	1.66063	0	2.92158	SCARNA1	scaRNA	3.42076	2.95335	1.15826	0.246757	1	0	FALSE
ENSG00000130775.16	340.01	469.418	638.215	THEMIS2	protein_coding	0.433459	0.487467	0.889206	0.373892	0.73181	1.06388	FALSE
ENSG00000117748.10	4995.77	2450.62	4438.59	RPA2	protein_coding	0.845051	0.238294	3.54625	0.000390754	0.00211324	1.18596	FALSE
ENSG00000130768.15	129.864	0.643405	158.605	SMPDL3B	protein_coding	7.74738	1.50866	5.13528	2.81725e-07	2.18599e-06	1.44463	TRUE
ENSG00000227050.1	0.899466	0	0.46144	ENSG00000227050	lncRNA	0.731472	5.38821	0.135754	0.892016	1	0	FALSE
ENSG00000158156.9	1153.24	1521.46	1136.44	XKR8	protein_coding	-0.432066	0.197118	-2.19192	0.0283856	0.0752461	1.47487	FALSE
ENSG00000158161.16	2915.29	1594.97	2793.78	EYA3	protein_coding	0.797842	0.244411	3.26435	0.00109716	0.00408939	1.59672	FALSE
ENSG00000238231.2	2.75218	1.93022	3.69152	ENSG00000238231	processed	0.877014	2.67129	0.328311	0.742677	1	0	FALSE
ENSG00000240750.3	2.37157	0.643405	2.56298	RN7SL559P	misc_RNA	1.82836	2.6724	0.684164	0.493872	1	0	FALSE
ENSG00000228589.3	23.3959	22.6344	14.9691	SPCS2P4	processed	-0.623098	0.776097	-0.802861	0.422055	0.447838	2.36522	FALSE
ENSG00000214812.3	1.51866	7.66128	0	ENSG00000214812	processed	-5.59092	5.22086	-1.07088	0.284223	1	0	FALSE
ENSG00000169403.12	33.4849	12.3399	68.1298	PTAFR	protein_coding	2.47941	0.775554	3.19695	0.0013889	0.00372739	2.24262	TRUE
ENSG00000126698.11	13958.3	10132.9	9856.89	DNAJC8	protein_coding	-0.0510558	0.205512	-0.248432	0.8038	1	0.829271	FALSE
ENSG00000290123.1	2.45282	0	2.56298	ENSG00000290123	lncRNA	3.22971	2.61452	1.2353	0.21672	1	0	FALSE
ENSG00000130770.18	2764.31	2447.93	1778.39	ATP5IF1	protein_coding	-0.472779	0.253917	-1.86194	0.0626111	0.144058	1.48382	FALSE
ENSG00000270605.1	86.704	15.7912	34.4485	ENSG00000270605	lncRNA	1.10054	0.605624	1.8172	0.0691864	0.175357	1.2903	FALSE
ENSG00000271398.1	1.10185	0	0.410024	ENSG00000271398	lncRNA	0.645066	3.9746	0.162297	0.871072	1	0	FALSE
ENSG00000130766.5	2880.77	1284.62	3193.43	SESN2	protein_coding	1.30286	0.195691	6.65774	2.78072e-11	3.31142e-10	1.52521	TRUE
ENSG00000130772.14	1746.4	1757.06	1898.8	MED18	protein_coding	0.100792	0.280576	0.359232	0.719421	0.952423	1.44348	FALSE
ENSG00000204138.13	4880.71	2312.36	5026.29	PHACTR4	protein_coding	1.10882	0.166516	6.65892	2.75854e-11	3.75924e-10	1.32315	TRUE
ENSG00000229820.2	0.789721	0	1.23007	ENSG00000229820	processed	2.17273	5.12864	0.423646	0.671824	1	0	FALSE
ENSG00000221216.1	1.37187	0	0	RNU6ATAC27P	snRNA	0	4.47558	0	1	1	0	FALSE
ENSG00000180198.17	12954.4	4102.62	13108.7	RCC1	protein_coding	1.66468	0.207537	8.02111	1.04798e-15	2.47891e-14	1.11017	TRUE
ENSG00000242125.3	3271.8	1699.55	3842.6	SNHG3	lncRNA	1.16461	0.230892	5.04395	4.5602e-07	3.35436e-06	1.48382	TRUE
ENSG00000200087.1	64.9843	25.6468	85.3521	SNORA73B	snoRNA	1.69519	0.54	3.13924	0.00169386	0.00459067	2.17283	TRUE
ENSG00000231468.2	8.40097	4.26951	6.86888	PRDX3P2	processed	0.661548	1.23508	0.535633	0.592212	0.581012	2.323	FALSE
ENSG00000279443.1	110.442	55.6784	56.1297	ENSG00000279443	TEC	-0.000722141	0.440318	-0.00164004	0.998691	1	1.24898	FALSE
ENSG00000180098.9	1789.39	1408.33	1159.21	TRNAU1AP	protein_coding	-0.292534	0.252563	-1.15826	0.246758	0.471184	1.28988	FALSE
ENSG00000197989.15	1036.2	529.743	1297.25	SNHG12	lncRNA	1.27824	0.313621	4.07575	4.5866e-05	0.000251514	1.44348	TRUE
ENSG00000221539.1	25.2412	16.8735	28.6041	SNORD99	snoRNA	0.731005	0.694577	1.05245	0.292595	0.357655	2.20728	FALSE
ENSG00000120656.14	1680.72	1358.2	1185.74	TAF12	protein_coding	-0.207056	0.215587	-0.960432	0.336838	0.530739	1.49938	FALSE
ENSG00000188060.8	241.247	207.788	217.307	RAB42	protein_coding	0.0565226	0.61024	0.0926236	0.926203	1	1.06388	FALSE
ENSG00000229388.1	19.6042	7.25221	14.5578	TAF12-DT	lncRNA	0.992315	0.846507	1.17225	0.241098	0.291615	2.36522	FALSE
ENSG00000274978.1	0.222045	0	0.92288	RNU11	snRNA	1.74579	5.2954	0.32968	0.741642	1	0	FALSE
ENSG00000162419.13	1833.04	1410.42	1672.4	GMEB1	protein_coding	0.235727	0.168484	1.3991	0.161782	0.336753	1.31932	FALSE
ENSG00000289291.1	21.7116	7.89561	19.3265	ENSG00000289291	lncRNA	1.26693	0.920621	1.37617	0.16877	0.220574	2.36522	FALSE
ENSG00000198492.16	8096.49	5283.22	6856.16	YTHDF2	protein_coding	0.364191	0.157658	2.31	0.020888	0.0698741	1.18596	FALSE
ENSG00000116329.12	15.8302	2.57362	10.3547	OPRD1	protein_coding	1.89142	1.23069	1.53688	0.124324	0.16664	2.46539	FALSE
ENSG00000233427.1	0.666812	1.28681	0	ENSG00000233427	lncRNA	-3.03616	5.3145	-0.571298	0.567798	1	0	FALSE
ENSG00000159023.23	2863.86	510.443	1188.43	EPB41	protein_coding	1.21125	0.341597	3.54584	0.000391365	0.0016187	1.5978	TRUE
ENSG00000225616.2	4.85596	5.08766	1.74293	ENSG00000225616	processed	-1.50933	1.67488	-0.901158	0.367505	0.321047	3.18772	FALSE
ENSG00000253304.2	948.29	1210.04	0	TMEM200B	protein_coding	-12.8966	1.46401	-8.8091	1.26159e-18	2.9062e-17	1.44463	TRUE
ENSG00000225750.1	0.537838	0	0	ENSG00000225750	lncRNA	0	5.39772	0	1	1	0	FALSE
ENSG00000116350.18	10329.3	6828.93	6886.83	SRSF4	protein_coding	0.000761388	0.135494	0.00561935	0.995516	1	1.00255	FALSE
ENSG00000116353.16	1622.51	1320.87	1357.06	MECR	protein_coding	0.0288139	0.193149	0.14918	0.881412	1	1.44348	FALSE
ENSG00000237934.1	6.4786	3.86043	4.51157	ENSG00000237934	lncRNA	0.143526	1.53015	0.0937987	0.925269	0.833412	2.18543	FALSE
ENSG00000060656.20	3508.27	337.224	6759.57	PTPRU	protein_coding	4.31547	0.228583	18.8792	1.69125e-79	3.32027e-77	1.59672	TRUE
ENSG00000230523.1	3.13193	0	10.8175	LINC01756	lncRNA	5.30202	2.98912	1.77378	0.0761001	1	0	FALSE
ENSG00000228176.1	0.743765	0	3.99871	ENSG00000228176	lncRNA	3.86709	5.22313	0.740378	0.459071	1	0	FALSE
ENSG00000231949.1	0.364501	1.28681	0.820048	ENSG00000231949	lncRNA	-0.671167	5.22136	-0.128543	0.89772	1	0	FALSE
ENSG00000162510.6	25.0229	15.0882	16.7622	MATN1	protein_coding	0.174289	0.850672	0.204884	0.837662	0.844736	1.94311	FALSE
ENSG00000186056.11	30.3428	30.2956	35.9858	MATN1-AS1	lncRNA	0.231925	0.601889	0.385329	0.699994	1	1.05969	FALSE
ENSG00000287510.1	0.14121	0	0.820048	ENSG00000287510	lncRNA	1.58976	5.30603	0.299615	0.764471	1	0	FALSE
ENSG00000162511.8	1620.48	99.5669	8625.42	LAPTM5	protein_coding	6.43844	0.413134	15.5844	9.29532e-55	9.29419e-53	1.49938	TRUE
ENSG00000223382.6	22.8446	1.28681	6.15166	LINC01778	lncRNA	2.10898	1.47286	1.4319	0.152173	0.186616	2.62686	FALSE
ENSG00000235143.1	0.15259	0	0	ENSG00000235143	lncRNA	0	5.39772	0	1	1	0	FALSE
ENSG00000162512.16	7575.4	9039.53	6235.12	SDC3	protein_coding	-0.546986	0.257231	-2.12644	0.0334664	0.103497	1.18596	FALSE
ENSG00000134644.16	7200.51	5437.52	5297.22	PUM1	protein_coding	-0.0488897	0.252261	-0.193806	0.846328	1	1.18596	FALSE
ENSG00000237329.2	0.131945	0	0	ENSG00000237329	processed	0	5.39772	0	1	1	0	FALSE
ENSG00000232768.1	0.398893	0	0	ENSG00000232768	processed	0	5.39772	0	1	1	0	FALSE
ENSG00000215900.4	0.639657	0	0	SELENOWP1	processed	0	5.39772	0	1	1	0	FALSE
ENSG00000084628.10	38.4292	16.6094	5.43445	NKAIN1	protein_coding	-1.63542	0.865242	-1.89013	0.0587405	0.109396	1.94311	FALSE
ENSG00000060688.13	6518.97	2556.11	4809.31	SNRNP40	protein_coding	0.900299	0.224719	4.00633	6.16691e-05	0.000357869	1.32315	FALSE
ENSG00000229447.2	8.80068	0	5.53598	ENSG00000229447	processed	4.3435	1.85626	2.33992	0.0192879	0.03634	2.36522	TRUE
ENSG00000121766.16	2758.47	1723.85	1598.05	ZCCHC17	protein_coding	-0.120587	0.250994	-0.480438	0.630916	0.832277	1.49801	FALSE
ENSG00000229044.1	0.424951	0	0	ENSG00000229044	lncRNA	0	5.39772	0	1	1	0	FALSE
ENSG00000121769.8	313.083	435.351	42.0834	FABP3	protein_coding	-3.37343	0.442174	-7.62919	2.36241e-14	4.90667e-13	1.13591	TRUE
ENSG00000168528.12	3401.82	8183.17	995.795	SERINC2	protein_coding	-3.04995	0.278591	-10.9478	6.80984e-28	2.55559e-26	1.48382	TRUE
ENSG00000215899.3	0.135059	0	0	EEF1A1P46	processed	0	5.39772	0	1	1	0	FALSE
ENSG00000260386.6	0.539578	0	2.76864	LDC1P	transcribed_unitary	3.33474	5.23282	0.637275	0.523945	1	0	FALSE
ENSG00000284543.1	3.08886	7.22242	5.07454	LINC01226	lncRNA	-0.505246	2.17046	-0.232783	0.81593	1	0	FALSE
ENSG00000229167.2	1.24475	2.13475	0	ENSG00000229167	lncRNA	-3.75359	3.77727	-0.993731	0.320354	1	0	FALSE
ENSG00000142910.16	1126.37	5618.54	180.235	TINAGL1	protein_coding	-4.97254	0.267275	-18.6045	2.95171e-77	5.95212e-75	1.44348	TRUE
ENSG00000121764.12	4.93739	6.6088	1.28149	HCRTR1	protein_coding	-2.36611	1.6457	-1.43776	0.150503	0.201426	2.36522	FALSE
ENSG00000162517.13	4783.47	4639.8	3426.55	PEF1	protein_coding	-0.448562	0.196156	-2.28677	0.0222094	0.0735525	1.18596	FALSE
ENSG00000235790.7	15.434	25.6766	4.76734	PEF1-AS1	lncRNA	-2.45353	1.08371	-2.26401	0.0235734	0.0431283	2.36522	TRUE
ENSG00000264078.1	2.29954	1.93022	0	ENSG00000264078	lncRNA	-3.64528	2.94793	-1.23655	0.216252	1	0	FALSE
ENSG00000084636.18	9428.95	31741.4	789.356	COL16A1	protein_coding	-5.34019	0.307016	-17.3938	9.18518e-68	1.40426e-65	1.40964	TRUE
ENSG00000121753.13	1132.18	1421.55	1025.38	ADGRB2	protein_coding	-0.482912	0.261084	-1.84964	0.0643648	0.179645	1.16549	FALSE
ENSG00000266580.1	0.398406	1.93022	0	MIR4254	miRNA	-3.61572	5.2774	-0.685133	0.49326	1	0	FALSE
ENSG00000254545.1	17.5433	33.747	0	ENSG00000254545	lncRNA	-7.73818	1.69396	-4.56811	4.92149e-06	1.92727e-05	2.46539	TRUE
ENSG00000134668.13	5266.33	11410	114.002	SPOCD1	protein_coding	-6.65127	0.228189	-29.148	8.84464e-187	1.76259e-183	1.32315	TRUE
ENSG00000203620.2	1.35014	0	0.410024	ENSG00000203620	lncRNA	0.643988	4.42386	0.145571	0.88426	1	0	FALSE
ENSG00000269967.1	2.41362	3.39178	0.820048	ENSG00000269967	lncRNA	-2.01599	2.95565	-0.68208	0.495188	1	0	FALSE
ENSG00000184007.22	16569.5	21236.4	10328.1	PTP4A2	protein_coding	-1.05129	0.202548	-5.1903	2.09954e-07	2.79463e-06	0.829271	TRUE
ENSG00000228634.1	2.9951	6.16994	2.973	ENSG00000228634	lncRNA	-1.05538	2.55254	-0.413463	0.679267	1	0	FALSE
ENSG00000121774.18	21078.6	13280.7	21336.2	KHDRBS1	protein_coding	0.672502	0.154271	4.35923	1.30524e-05	0.000131386	0.829271	FALSE
ENSG00000203325.3	3.08762	3.42157	2.15295	ENSG00000203325	lncRNA	-0.7012	1.89686	-0.369663	0.711633	1	0	FALSE
ENSG00000121775.18	1822.6	1175.41	1924.25	TMEM39B	protein_coding	0.699791	0.176407	3.9669	7.28134e-05	0.000425996	1.28988	FALSE
ENSG00000266203.1	0.182844	0	0	MIR5585	miRNA	0	5.39772	0	1	1	0	FALSE
ENSG00000276493.1	0.150685	0	0	Metazoa_SRP	misc_RNA	0	5.39772	0	1	1	0	FALSE
ENSG00000025800.14	7930.16	6760.22	5262.93	KPNA6	protein_coding	-0.372654	0.15421	-2.41653	0.0156691	0.0580118	1.1099	FALSE
ENSG00000084652.16	9564.82	10345.5	8338.11	TXLNA	protein_coding	-0.322201	0.211537	-1.52315	0.127722	0.266591	1.40964	FALSE
ENSG00000160050.16	537.303	721.511	615.615	CCDC28B	protein_coding	-0.238347	0.32872	-0.725077	0.468405	0.869498	1.04619	FALSE
ENSG00000224066.1	2.88761	0.643405	2.51156	ENSG00000224066	lncRNA	1.80156	2.4626	0.731568	0.464433	1	0	FALSE
ENSG00000160051.12	321.725	138.58	274.865	IQCC	protein_coding	0.978336	0.24588	3.97892	6.92276e-05	0.000312219	1.72495	FALSE
ENSG00000222046.3	6.43159	0.643405	7.63751	DCDC2B	protein_coding	3.39141	1.97626	1.71608	0.0861478	0.129823	2.323	FALSE
ENSG00000160055.20	354.443	515.64	176.394	TMEM234	protein_coding	-1.56096	0.27942	-5.58644	2.31777e-08	2.07379e-07	1.44463	TRUE
ENSG00000084623.12	23583.2	15467.9	27652.5	EIF3I	protein_coding	0.82685	0.236264	3.49969	0.000465796	0.00288498	1.00255	FALSE
ENSG00000291132.1	29.4594	72.7564	21.3239	ENSG00000291132	lncRNA	-1.77881	0.602928	-2.95028	0.00317483	0.00796554	2.20728	TRUE
ENSG00000290045.1	6.53075	16.1407	8.2532	ENSG00000290045	lncRNA	-0.964883	1.38402	-0.697162	0.485702	0.508854	2.28731	FALSE
ENSG00000183615.6	137.235	587.29	34.5013	FAM167B	protein_coding	-4.10413	0.524341	-7.82721	4.98819e-15	9.76513e-14	1.2721	TRUE
ENSG00000182866.18	29.7911	0	119.75	LCK	protein_coding	8.77199	1.61172	5.44263	5.25006e-08	2.96942e-07	2.24262	TRUE
ENSG00000116478.12	10327.3	4475.48	11183	HDAC1	protein_coding	1.31013	0.153398	8.54071	1.33401e-17	4.82015e-16	0.829271	TRUE
ENSG00000175130.7	14059.9	1679.26	12888.2	MARCKSL1	protein_coding	2.92974	0.221016	13.2558	4.17616e-40	3.46963e-38	1.11017	TRUE
ENSG00000233775.1	2.32289	2.9827	0.92288	ENSG00000233775	lncRNA	-1.72192	2.70493	-0.636587	0.524394	1	0	FALSE
ENSG00000162526.7	4.31094	4.23972	6.35602	TSSK3	protein_coding	0.618606	1.83844	0.336484	0.736506	0.541788	3.18772	FALSE
ENSG00000225828.2	117.491	127.881	152.091	FAM229A	protein_coding	0.232681	0.371579	0.626195	0.531187	0.827087	1.2721	FALSE
ENSG00000160058.19	5268.17	5844.18	3840.25	BSDC1	protein_coding	-0.616875	0.167358	-3.68596	0.000227844	0.00137903	1.1099	FALSE
ENSG00000229259.1	0.0914222	0	0	LRRC37A12P	unprocessed	0	5.39772	0	1	1	0	FALSE
ENSG00000254553.1	0.663728	0	0	ENSG00000254553	protein_coding	0	5.39772	0	1	1	0	FALSE
ENSG00000273274.2	43.2593	16.2003	4.3059	ZBTB8B	protein_coding	-1.91099	0.73637	-2.59514	0.00945513	0.0234414	1.94311	TRUE
ENSG00000160062.15	905.226	848.739	371.663	ZBTB8A	protein_coding	-1.20421	0.259177	-4.64628	3.3797e-06	2.23081e-05	1.44463	TRUE
ENSG00000176261.16	1602.21	1384.69	1211.47	ZBTB8OS	protein_coding	-0.204372	0.299314	-0.682799	0.494734	0.778669	1.28988	FALSE
ENSG00000200591.1	0.230995	0	0	Y_RNA	misc_RNA	0	5.39772	0	1	1	0	FALSE
ENSG00000162521.19	13330	5418.88	9691.06	RBBP4	protein_coding	0.827428	0.161195	5.13308	2.85034e-07	2.93674e-06	1.06609	FALSE
ENSG00000162520.15	1883.63	5376.38	53.4164	SYNC	protein_coding	-6.66727	0.355294	-18.7655	1.44664e-78	3.2768e-76	1.31932	TRUE
ENSG00000224409.1	4.51779	0	10.919	ENSG00000224409	lncRNA	5.31663	2.17694	2.44225	0.0145958	0.0206672	3.45757	TRUE
ENSG00000162522.11	3636.18	2186.22	6423.35	KIAA1522	protein_coding	1.54335	0.257791	5.98682	2.13979e-09	1.35446e-08	2.37163	TRUE
ENSG00000134684.13	19139.3	8243.7	18745.4	YARS1	protein_coding	1.17408	0.175847	6.6767	2.44377e-11	3.15514e-10	1.40964	TRUE
ENSG00000116497.18	2028.93	2034.55	1805.73	S100PBP	protein_coding	-0.183143	0.180947	-1.01213	0.311474	0.500481	1.49938	FALSE
ENSG00000160097.20	124.51	37.5478	19.2249	FNDC5	protein_coding	-0.991406	0.624559	-1.58737	0.112429	0.265222	1.24898	FALSE
ENSG00000121905.10	4.06579	5.14724	4.92159	HPCA	protein_coding	-0.111618	1.91598	-0.0582561	0.953545	0.605711	3.52693	FALSE
ENSG00000121900.19	1138.66	690.209	1109.58	TMEM54	protein_coding	0.67402	0.286703	2.35094	0.0187261	0.0529685	1.47487	FALSE
ENSG00000287691.1	2.73686	3.18724	3.02442	ENSG00000287691	lncRNA	-0.0513492	1.81835	-0.0282395	0.977471	1	0	FALSE
ENSG00000116514.17	1343.46	949.626	1214.19	RNF19B	protein_coding	0.342561	0.15844	2.16208	0.0306117	0.0801923	1.47487	FALSE
ENSG00000278966.2	5.26345	3.86043	0.410024	ENSG00000278966	TEC	-3.22451	2.15436	-1.49674	0.134462	0.196116	2.18543	FALSE
ENSG00000217644.5	3.25563	0	0.410024	ENSG00000217644	processed	0.648869	3.09409	0.209712	0.833892	1	0	FALSE
ENSG00000239670.1	3.6831	0.643405	7.43315	ENSG00000239670	unprocessed	3.35025	2.09378	1.6001	0.109577	0.121944	3.18772	FALSE
ENSG00000004455.18	17566.6	7064.32	13888.1	AK2	protein_coding	0.963952	0.201904	4.77431	1.80321e-06	2.08631e-05	0.829271	FALSE
ENSG00000276645.1	0.584206	0	0.871464	Metazoa_SRP	misc_RNA	1.6694	4.67736	0.35691	0.721159	1	0	FALSE
ENSG00000142920.17	287.236	360.72	150.455	AZIN2	protein_coding	-1.26934	0.466108	-2.72329	0.00646362	0.0186363	1.72495	TRUE
ENSG00000278997.1	15.1689	11.4621	20.0938	ENSG00000278997	TEC	0.839033	1.02332	0.81991	0.412267	0.406162	2.62686	FALSE
ENSG00000116525.14	643.259	821.775	725.595	TRIM62	protein_coding	-0.190315	0.255942	-0.743587	0.457126	0.768053	1.21563	FALSE
ENSG00000279179.1	22.1889	14.0953	29.1683	ENSG00000279179	TEC	1.01937	0.764131	1.33402	0.182198	0.234486	2.36522	FALSE
ENSG00000284721.1	0.492628	0	0	ENSG00000284721	lncRNA	0	5.39772	0	1	1	0	FALSE
ENSG00000160094.15	2301.71	1968.5	910.054	ZNF362	protein_coding	-1.1246	0.217443	-5.17194	2.31678e-07	1.72468e-06	1.52521	TRUE
ENSG00000270115.1	5.02988	7.63149	3.69152	ENSG00000270115	lncRNA	-1.0512	2.2596	-0.465216	0.641777	0.62167	2.28731	FALSE
ENSG00000184389.9	3.84411	6.16994	1.6401	A3GALT2	protein_coding	-1.90363	2.64572	-0.719515	0.471823	0.348942	3.67232	FALSE
ENSG00000225313.5	146.065	152.535	181.82	ENSG00000225313	lncRNA	0.236808	0.459218	0.515676	0.60608	0.93054	1.24898	FALSE
ENSG00000134686.21	11345.4	8801.08	10653.8	PHC2	protein_coding	0.264458	0.164837	1.60436	0.108635	0.354423	0.829271	FALSE
ENSG00000284154.1	3.40735	4.50384	5.63881	MIR3605	miRNA	0.275028	1.81593	0.151453	0.879619	1	0	FALSE
ENSG00000222112.1	17.212	15.9958	28.1927	RN7SKP16	misc_RNA	0.806512	0.979902	0.823054	0.410477	0.430407	2.4272	FALSE
ENSG00000233246.1	5.8871	0	16.5064	PHC2-AS1	lncRNA	5.91335	1.92539	3.07125	0.00213161	0.00524588	2.36522	TRUE
ENSG00000234512.1	0.871912	0	0	TLR12P	unitary	0	5.39772	0	1	1	0	FALSE
ENSG00000121903.15	699.96	674.972	723.284	ZSCAN20	protein_coding	0.089775	0.30613	0.293258	0.769325	1	1.13591	FALSE
ENSG00000235907.2	2.15932	3.21703	2.56298	ENSG00000235907	processed	-0.358781	2.93422	-0.122275	0.902682	1	0	FALSE
ENSG00000121904.19	1892.65	29.0684	236.819	CSMD2	protein_coding	2.9833	0.458924	6.50064	7.99811e-11	1.06413e-09	1.28988	TRUE
ENSG00000176256.11	0.223291	1.28681	0	HMGB4	protein_coding	-3.03608	5.31451	-0.571281	0.567809	1	0	FALSE
ENSG00000142698.15	70.5753	0	3.28019	C1orf94	protein_coding	3.63265	1.64458	2.20886	0.0271846	0.0508918	2.24262	FALSE
ENSG00000287703.1	0.253879	0	0	ENSG00000287703	lncRNA	0	5.39772	0	1	1	0	FALSE
ENSG00000163866.9	3327.75	2806.46	3634.69	SMIM12	protein_coding	0.361791	0.237067	1.52611	0.126982	0.232574	1.66481	FALSE
ENSG00000189280.3	3.28962	4.26951	0.92288	GJB5	protein_coding	-2.25064	2.55286	-0.881616	0.377985	1	0	FALSE
ENSG00000189433.7	2.01058	2.33929	2.56298	GJB4	protein_coding	0.146524	2.26208	0.0647742	0.948354	1	0	FALSE
ENSG00000188910.8	44.7621	4.70838	198.689	GJB3	protein_coding	5.32088	0.920941	5.77765	7.57507e-09	5.4304e-08	1.94311	TRUE
ENSG00000187513.9	1.35533	3.39178	0	GJA4	protein_coding	-4.40815	4.90085	-0.899467	0.368404	1	0	FALSE
ENSG00000116544.12	10.7512	1.69589	10.6105	DLGAP3	protein_coding	2.77649	1.45171	1.91257	0.0558037	0.0893392	2.36522	FALSE
ENSG00000284773.1	16.6771	15.7912	12.0462	ENSG00000284773	protein_coding	-0.403969	1.2311	-0.328137	0.742808	0.642395	2.53164	FALSE
ENSG00000241014.2	3.8079	6.6088	4.3059	GPR199P	transcribed_unitary	-0.626307	1.60824	-0.389436	0.696954	0.482911	3.52693	FALSE
ENSG00000243749.2	2.87408	5.32199	2.15295	TMEM35B	protein_coding	-1.30137	1.67938	-0.774913	0.438391	1	0	FALSE
ENSG00000163867.17	698.681	819.47	318.703	ZMYM6	protein_coding	-1.37575	0.228435	-6.02248	1.71761e-09	2.07321e-08	1.21563	TRUE
ENSG00000197056.11	1103.97	872.092	1062.75	ZMYM1	protein_coding	0.271929	0.312936	0.868961	0.384868	0.639691	1.31932	FALSE
ENSG00000228348.1	0.599669	0.643405	0	EFCAB14P1	processed	-2.16143	5.3886	-0.401111	0.688338	1	0	FALSE
ENSG00000284640.1	0.291198	0	1.69151	ENSG00000284640	lncRNA	2.62865	5.25257	0.500451	0.616758	1	0	FALSE
ENSG00000116560.12	29497	17813.3	31944.8	SFPQ	protein_coding	0.831206	0.174552	4.76195	1.91736e-06	2.20609e-05	0.829271	FALSE
ENSG00000201868.1	0.454467	1.28681	0	Y_RNA	misc_RNA	-3.03612	5.31451	-0.571289	0.567804	1	0	FALSE
ENSG00000146463.12	5326.04	4534.6	3896.49	ZMYM4	protein_coding	-0.230011	0.24309	-0.9462	0.344047	0.563336	1.40964	FALSE
ENSG00000229994.1	168.376	98.429	162.754	RPL5P4	processed	0.720415	0.387133	1.8609	0.0627587	0.163789	1.2721	FALSE
ENSG00000227409.1	0.779652	0	1.84576	ZMYM4-AS1	lncRNA	2.74867	5.2485	0.523706	0.600483	1	0	FALSE
ENSG00000142687.19	4582.28	4311.45	5568.08	KIAA0319L	protein_coding	0.357792	0.199837	1.79042	0.0733863	0.154463	1.59672	FALSE
ENSG00000236274.1	0.446582	2.57362	0	ENSG00000236274	processed	-4.02791	5.25863	-0.765962	0.443699	1	0	FALSE
ENSG00000020129.16	4757.9	4938.81	4187.45	NCDN	protein_coding	-0.249482	0.189277	-1.31808	0.187476	0.375821	1.32315	FALSE
ENSG00000239636.3	6.4663	12.5444	9.84319	TFAP2E-AS1	lncRNA	-0.354435	1.52719	-0.232083	0.816474	0.76456	2.18543	FALSE
ENSG00000116819.9	30.1736	22.9839	26.7082	TFAP2E	protein_coding	0.219586	0.72764	0.301779	0.762821	0.731282	2.17283	FALSE
ENSG00000126067.12	12458.5	7118.23	9511.89	PSMB2	protein_coding	0.406665	0.225287	1.8051	0.0710594	0.166605	1.40964	FALSE
ENSG00000142686.8	3114.13	4353.53	2600.1	C1orf216	protein_coding	-0.754425	0.195842	-3.85222	0.00011705	0.000540731	1.59672	FALSE
ENSG00000092853.14	5186.91	2387.6	5670.12	CLSPN	protein_coding	1.23547	0.275803	4.47956	7.47985e-06	5.07901e-05	1.32315	TRUE
ENSG00000232335.1	0.379367	0	0.410024	ENSG00000232335	lncRNA	0.642652	5.39379	0.119146	0.905159	1	0	FALSE
ENSG00000134698.11	963.19	1305.16	744.58	AGO4	protein_coding	-0.820982	0.269268	-3.04894	0.00229654	0.00856538	1.47487	FALSE
ENSG00000092847.14	4287.4	2699.05	3363.73	AGO1	protein_coding	0.306693	0.280186	1.0946	0.27369	0.459139	1.48382	FALSE
ENSG00000286899.1	0.82444	0	0.820048	ENSG00000286899	lncRNA	1.58966	5.30603	0.299596	0.764486	1	0	FALSE
ENSG00000126070.20	2081.58	1293.95	1778.76	AGO3	protein_coding	0.448436	0.234937	1.90875	0.0562946	0.131136	1.49938	FALSE
ENSG00000271554.1	2.60076	0	1.23007	ENSG00000271554	lncRNA	2.18256	3.10884	0.70205	0.482648	1	0	FALSE
ENSG00000232862.5	1.51514	0	0	ENSG00000232862	transcribed_processed	0	3.59356	0	1	1	0	FALSE
ENSG00000092850.12	10.7401	2.13475	5.12595	TEKT2	protein_coding	1.23446	1.33387	0.925473	0.35472	0.438454	2.04463	FALSE
ENSG00000116863.11	3528.72	2676.22	3478.26	ADPRS	protein_coding	0.366878	0.206278	1.77856	0.0753115	0.114077	2.37163	FALSE
ENSG00000171812.13	1077.04	1558.45	33.8328	COL8A2	protein_coding	-5.53638	0.40933	-13.5255	1.10642e-41	7.54544e-40	1.44463	TRUE
ENSG00000054116.12	5111.4	5758.27	3285.21	TRAPPC3	protein_coding	-0.820749	0.220038	-3.73003	0.000191456	0.00111108	1.18596	FALSE
ENSG00000116871.16	21336.5	24109.2	17915.3	MAP7D1	protein_coding	-0.439695	0.189917	-2.31519	0.0206025	0.0730044	1.11017	FALSE
ENSG00000264592.2	0.223335	0.847944	0	RN7SL131P	misc_RNA	-2.37026	5.37654	-0.440852	0.65932	1	0	FALSE
ENSG00000054118.15	16172.9	12065.6	13148.8	THRAP3	protein_coding	0.112759	0.174399	0.646558	0.517918	0.931435	1.06609	FALSE
ENSG00000231849.1	0.05565	0	0	UBE2V2P4	processed	0	5.39772	0	1	1	0	FALSE
ENSG00000214193.11	503.63	223.101	309.666	SH3D21	protein_coding	0.454415	0.361188	1.25811	0.20835	0.380574	1.44463	FALSE
ENSG00000286379.1	9.78845	16.669	15.7879	ENSG00000286379	lncRNA	-0.096943	1.21716	-0.0796469	0.936518	0.795788	2.36522	FALSE
ENSG00000196182.11	3859.83	2192.85	3258.19	STK40	protein_coding	0.561052	0.201172	2.78892	0.00528844	0.011761	2.37163	FALSE
ENSG00000181817.6	2407.43	2014.33	1657.67	LSM10	protein_coding	-0.292683	0.292245	-1.0015	0.316585	0.510707	1.48382	FALSE
ENSG00000116885.18	311.707	422.648	126.461	OSCP1	protein_coding	-1.75227	0.366132	-4.7859	1.70219e-06	1.41643e-05	1.18395	TRUE
ENSG00000201448.1	1.36377	0	0.820048	SNORA63C	snoRNA	1.60142	3.29592	0.485879	0.627053	1	0	FALSE
ENSG00000116898.12	5722.1	3602.96	3783.3	MRPS15	protein_coding	0.059322	0.237274	0.250015	0.802576	1	1.32315	FALSE
ENSG00000119535.19	0.215868	0	0	CSF3R	protein_coding	0	5.39772	0	1	1	0	FALSE
ENSG00000284705.1	0.223291	1.28681	0	ENSG00000284705	lncRNA	-3.03608	5.31451	-0.571281	0.567809	1	0	FALSE
ENSG00000284720.1	0.380819	0	0	ENSG00000284720	lncRNA	0	5.39772	0	1	1	0	FALSE
ENSG00000163873.10	1.28243	0	0	GRIK3	protein_coding	0	5.39772	0	1	1	0	FALSE
ENSG00000223944.3	0.317534	0	1.84576	ENSG00000223944	lncRNA	2.74877	5.2485	0.523725	0.60047	1	0	FALSE
ENSG00000264698.1	0.14704	0.847944	0	MIR4255	miRNA	-2.37022	5.37654	-0.440846	0.659325	1	0	FALSE
ENSG00000233621.3	201.336	261.834	275.685	ZC3H12A-DT	lncRNA	0.066179	0.344201	0.192268	0.847532	0.940663	1.72495	FALSE
ENSG00000163874.11	534.432	568.558	687.17	ZC3H12A	protein_coding	0.263568	0.258045	1.0214	0.307063	0.642513	1.04619	FALSE
ENSG00000163875.16	4030.41	3376.86	2788.26	MEAF6	protein_coding	-0.287915	0.171637	-1.67746	0.0934524	0.18815	1.59672	FALSE
ENSG00000263675.1	6.47737	6.57901	6.45886	MIR5581	miRNA	0.00245227	1.3957	0.00175701	0.998598	0.908353	2.11727	FALSE
ENSG00000163877.11	1893.11	1563.78	2279.5	SNIP1	protein_coding	0.531752	0.156524	3.39725	0.000680666	0.00282463	1.49938	FALSE
ENSG00000232273.1	1.83978	0	2.10154	FTH1P1	processed	2.9444	3.37411	0.872645	0.382857	1	0	FALSE
ENSG00000237749.4	6.13282	7.66128	1.74293	ENSG00000237749	processed	-2.13534	1.49309	-1.43015	0.152673	0.203808	2.36522	FALSE
ENSG00000163879.11	299.078	1071.38	600.995	DNALI1	protein_coding	-0.844504	0.299116	-2.82334	0.00475267	0.0216956	1.06388	FALSE
ENSG00000134697.13	8397	5408.58	7146.91	GNL2	protein_coding	0.390515	0.179013	2.18149	0.0291471	0.124313	0.829271	FALSE
ENSG00000284748.1	0.305179	0	0	ENSG00000284748	lncRNA	0	5.39772	0	1	1	0	FALSE
ENSG00000169218.14	2.57016	9.35717	0	RSPO1	protein_coding	-5.87704	3.16599	-1.8563	0.0634102	1	0	FALSE
ENSG00000116922.15	2162.91	1120.72	1692.89	C1orf109	protein_coding	0.583516	0.166078	3.5135	0.000442237	0.00193035	1.48382	FALSE
ENSG00000134690.11	6013.98	2164.09	6329.71	CDCA8	protein_coding	1.53582	0.291281	5.27263	1.34482e-07	1.1128e-06	1.40964	TRUE
ENSG00000183317.17	1.74418	0	4.20307	EPHA10	protein_coding	3.94221	3.48285	1.13189	0.25768	1	0	FALSE
ENSG00000185090.15	109.133	30.9093	61.2543	MANEAL	protein_coding	0.984375	0.453517	2.17053	0.0299664	0.0880396	1.29247	FALSE
ENSG00000196449.4	1950.09	773.659	1965.26	YRDC	protein_coding	1.33114	0.265745	5.00908	5.46913e-07	3.93015e-06	1.49938	TRUE
ENSG00000197982.14	3162.38	4312.49	2558.87	C1orf122	protein_coding	-0.764211	0.3129	-2.44235	0.0145919	0.028607	2.37163	FALSE
ENSG00000188786.10	1860.46	1466.89	2325.42	MTF1	protein_coding	0.653798	0.267457	2.4445	0.0145054	0.0477859	1.28988	FALSE
ENSG00000235673.1	0.361457	0.847944	0.92288	ENSG00000235673	processed	0.150667	5.2738	0.0285689	0.977208	1	0	FALSE
ENSG00000204084.13	1218.7	1094.16	1219.43	INPP5B	protein_coding	0.146254	0.26638	0.549041	0.582977	0.79513	1.47487	FALSE
ENSG00000252448.1	0.201597	0	0.410024	SNORA63	snoRNA	0.642675	5.39379	0.119151	0.905156	1	0	FALSE
ENSG00000222282.1	0.892314	0.847944	0	RNU6-584P	snRNA	-2.3704	5.37653	-0.440879	0.6593	1	0	FALSE
ENSG00000183431.12	14422.8	6417.06	13983.3	SF3A3	protein_coding	1.11239	0.178006	6.24917	4.12638e-10	7.718e-09	0.829271	TRUE
ENSG00000212541.1	7.8921	12.1353	4.3059	RNU6-510P	snRNA	-1.49043	1.10463	-1.34926	0.177255	0.244254	2.18543	FALSE
ENSG00000183386.10	2262.88	3086.34	2225.8	FHL3	protein_coding	-0.482617	0.187787	-2.57003	0.0101691	0.0294487	1.5978	FALSE
ENSG00000183520.12	4428.31	2756.66	4356.69	UTP11	protein_coding	0.648486	0.213331	3.03981	0.00236725	0.00875546	1.48382	FALSE
ENSG00000185668.8	14.394	1.69589	7.68893	POU3F1	protein_coding	2.31664	1.43097	1.61893	0.105463	0.138468	2.62686	FALSE
ENSG00000224592.5	7.88166	3.83064	22.455	MIR3659HG	lncRNA	2.55696	1.56693	1.63183	0.102715	0.144923	2.41473	FALSE
ENSG00000287987.1	0.0706049	0	0.410024	ENSG00000287987	lncRNA	0.642718	5.39379	0.119159	0.90515	1	0	FALSE
ENSG00000237290.2	0.223291	1.28681	0	LINC01343	lncRNA	-3.03608	5.31451	-0.571281	0.567809	1	0	FALSE
ENSG00000238063.3	0.380819	0	0	LINC01685	lncRNA	0	5.39772	0	1	1	0	FALSE
ENSG00000215895.4	8.02737	19.0083	5.84317	HSPA5P1	processed	-1.70814	1.26523	-1.35006	0.176996	0.243995	2.18543	FALSE
ENSG00000284632.1	0.202851	0	0	ENSG00000284632	lncRNA	0	5.39772	0	1	1	0	FALSE
ENSG00000116954.8	2119.94	3789.74	1230.9	RRAGC	protein_coding	-1.63369	0.268879	-6.07593	1.23268e-09	1.25174e-08	1.48382	TRUE
ENSG00000228436.4	47.5579	116.556	5.69022	RRAGC-DT	lncRNA	-4.36677	0.703846	-6.20415	5.49922e-10	3.9201e-09	2.24262	TRUE
ENSG00000214114.9	1693.5	673.341	1623.69	MYCBP	protein_coding	1.25549	0.370771	3.38617	0.000708757	0.00302675	1.44463	TRUE
ENSG00000274944.4	0.325104	0.643405	0.871464	ENSG00000274944	protein_coding	0.283346	5.29117	0.0535508	0.957293	1	0	FALSE
ENSG00000131233.10	1.29401	3.83064	0	GJA9	protein_coding	-4.58794	3.72705	-1.23098	0.218329	1	0	FALSE
ENSG00000158315.11	199.129	335.804	111.957	RHBDL2	protein_coding	-1.60052	0.389285	-4.11143	3.93211e-05	0.000262013	1.18395	TRUE
ENSG00000199963.1	0.13862	0	0	RNU6-605P	snRNA	0	5.39772	0	1	1	0	FALSE
ENSG00000235549.1	0.0632779	0	0	EIF1P2	processed	0	5.39772	0	1	1	0	FALSE
ENSG00000174574.16	7073.96	5239.89	5067.14	AKIRIN1	protein_coding	-0.0602468	0.200299	-0.300785	0.763578	1	1.11017	FALSE
ENSG00000168653.11	10348.7	6866.69	5262.54	NDUFS5	protein_coding	-0.395177	0.326133	-1.2117	0.225625	0.507564	1.06609	FALSE
ENSG00000127603.32	25477.6	22043.9	22407.6	MACF1	protein_coding	0.0125753	0.437737	0.0287279	0.977082	1	0.829271	FALSE
ENSG00000222378.1	0.0632779	0	0	RNA5SP44	rRNA	0	5.39772	0	1	1	0	FALSE
ENSG00000226438.1	0.0793834	0	0.46144	ENSG00000226438	lncRNA	0.731568	5.38821	0.135772	0.892001	1	0	FALSE
ENSG00000217897.2	0.820466	0	0	HSPE1P8	processed	0	5.39772	0	1	1	0	FALSE
ENSG00000183682.8	47.0593	41.7876	17.9395	BMP8A	protein_coding	-1.2198	0.735998	-1.65734	0.09745	0.151387	2.17283	FALSE
ENSG00000237624.1	44.2357	29.0088	3.99871	OXCT2P1	unprocessed	-2.89475	0.741997	-3.9013	9.56755e-05	0.000316131	2.35242	TRUE
ENSG00000291129.1	47.1167	76.0926	20.0437	PPIEL	lncRNA	-1.94598	0.636835	-3.0557	0.00224536	0.00585205	2.20728	TRUE
ENSG00000243970.6	2.1152	10.0304	0	PPIEL	transcribed_unprocessed	-5.98175	4.035	-1.48246	0.138217	1	0	FALSE
ENSG00000090621.15	17294.5	15248.9	15470.6	PABPC4	protein_coding	0.00974437	0.149653	0.0651132	0.948084	1	1.06609	FALSE
ENSG00000228060.3	12.2325	3.42157	12.7635	PABPC4-AS1	lncRNA	1.83837	1.09114	1.68482	0.0920235	0.132237	2.4272	FALSE
ENSG00000163909.8	158.088	193.585	62.4343	HEYL	protein_coding	-1.64184	0.614401	-2.67226	0.00753428	0.0248839	1.44463	TRUE
ENSG00000225903.1	1.22228	1.69589	0	ENSG00000225903	lncRNA	-3.40264	5.28938	-0.643297	0.520031	1	0	FALSE
ENSG00000116981.4	8.3623	2.9827	14.8663	NT5C1A	protein_coding	2.31298	1.84577	1.25312	0.210162	0.26252	2.36522	FALSE
ENSG00000116983.13	4.04858	0	0.410024	HPCAL4	protein_coding	0.648459	3.16253	0.205045	0.837537	0.560198	3.45757	FALSE
ENSG00000084072.17	4491.65	2767.37	3872.56	PPIE	protein_coding	0.47353	0.233009	2.03224	0.0421294	0.0979244	1.59672	FALSE
ENSG00000225333.6	0.871017	0	1.6401	ENSG00000225333	processed	2.58691	4.92219	0.525561	0.599193	1	0	FALSE
ENSG00000116985.12	184.183	191.089	117.648	BMP8B	protein_coding	-0.70678	0.637842	-1.10808	0.267828	0.499619	1.29247	FALSE
ENSG00000198754.5	67.7819	14.8837	5.17737	OXCT2	protein_coding	-1.48634	0.740912	-2.0061	0.0448458	0.0798593	2.17283	FALSE
ENSG00000285905.1	0.840358	0.847944	2.25578	BMP8B-AS1	lncRNA	1.44476	5.21809	0.276874	0.781877	1	0	FALSE
ENSG00000261798.1	3.80192	0	5.12595	ENSG00000261798	lncRNA	4.22722	3.45624	1.22307	0.221303	0.273021	2.36522	FALSE
ENSG00000284719.3	11.6064	9.12284	42.802	ENSG00000284719	lncRNA	2.25591	1.23195	1.83117	0.0670757	0.117372	2.04463	FALSE
ENSG00000284678.1	0.467522	0	2.71722	LINC02811	lncRNA	3.30856	5.23339	0.632201	0.527255	1	0	FALSE
ENSG00000043514.17	2057.18	1228.92	1052.51	TRIT1	protein_coding	-0.235261	0.146903	-1.60147	0.109273	0.248493	1.31932	FALSE
ENSG00000116990.11	206.27	54.9198	46.4948	MYCL	protein_coding	-0.273277	0.432601	-0.631707	0.527578	0.866778	1.18395	FALSE
ENSG00000236546.1	4.37155	5.14724	0	MYCL-AS1	lncRNA	-5.04001	2.71585	-1.85578	0.0634852	0.0774607	3.18772	FALSE
ENSG00000207356.1	0.223291	1.28681	0	Y_RNA	misc_RNA	-3.03608	5.31451	-0.571281	0.567809	1	0	FALSE
ENSG00000168389.18	524.723	404.849	648.816	MFSD2A	protein_coding	0.664193	0.315113	2.10779	0.0350488	0.107554	1.18395	FALSE
ENSG00000228477.1	13.9682	14.0358	23.4768	ENSG00000228477	processed	0.747529	1.13346	0.659513	0.509567	0.572287	2.04463	FALSE
ENSG00000131236.18	33612.2	49965.1	32526.5	CAP1	protein_coding	-0.630649	0.157581	-4.00207	6.27903e-05	0.000556777	0.829271	FALSE
ENSG00000131238.18	10734.9	6354.43	10497.9	PPT1	protein_coding	0.713523	0.178125	4.00575	6.182e-05	0.000436646	1.06609	FALSE
ENSG00000226745.2	2.12829	0	0.820048	OAZ1P1	processed	1.59693	3.7511	0.425722	0.670311	1	0	FALSE
ENSG00000117000.9	2002.34	1165.16	1488.99	RLF	protein_coding	0.342752	0.330093	1.03835	0.299107	0.543024	1.28988	FALSE
ENSG00000207508.1	0.472387	0	0	RNU6-1237P	snRNA	0	5.39772	0	1	1	0	FALSE
ENSG00000188800.6	0.801027	0.643405	2.46014	TMCO2	protein_coding	1.78404	5.2272	0.341299	0.732879	1	0	FALSE
ENSG00000259943.2	335.054	178.97	455.334	ZMPSTE24-DT	lncRNA	1.32814	0.368697	3.60224	0.000315483	0.00181325	1.13591	TRUE
ENSG00000084073.10	6114.36	7619.79	4395.64	ZMPSTE24	protein_coding	-0.805277	0.200596	-4.01443	5.95905e-05	0.000346758	1.32315	FALSE
ENSG00000231296.1	0.522328	0	0.820048	ENSG00000231296	processed	1.58968	5.30603	0.299598	0.764484	1	0	FALSE
ENSG00000049089.15	925.453	87.5805	25.6324	COL9A2	protein_coding	-1.78984	0.350757	-5.10278	3.34707e-07	2.79898e-06	1.31932	TRUE
ENSG00000227311.3	0.621118	0	0.92288	ENSG00000227311	processed	1.74575	5.2954	0.329674	0.741646	1	0	FALSE
ENSG00000084070.12	5681.01	4033.97	1845.69	SMAP2	protein_coding	-1.13945	0.254488	-4.47744	7.55418e-06	6.03308e-05	1.1099	TRUE
ENSG00000213172.3	0.197544	0	0.410024	ENSG00000213172	processed	0.642684	5.39379	0.119153	0.905154	1	0	FALSE
ENSG00000284677.1	1.56567	0.643405	0.820048	ENSG00000284677	lncRNA	0.204866	3.75866	0.054505	0.956533	1	0	FALSE
ENSG00000187801.15	363.773	210.723	523.588	ZFP69B	protein_coding	1.30101	0.407196	3.19504	0.00139811	0.00692084	1.13591	TRUE
ENSG00000260920.2	329.107	216.931	379.035	ENSG00000260920	lncRNA	0.787881	0.446024	1.76645	0.07732	0.151314	1.72495	FALSE
ENSG00000279667.1	13.2969	9.5915	3.99871	ENSG00000279667	TEC	-1.28287	1.04114	-1.23217	0.217885	0.248769	2.62686	FALSE
ENSG00000187815.10	342.072	331.961	321.627	ZFP69	protein_coding	-0.0577509	0.269009	-0.21468	0.830017	1	1.13591	FALSE
ENSG00000238287.1	26.2561	43.5986	10.4576	EXO5-DT	lncRNA	-2.06149	0.800252	-2.57605	0.00999351	0.0411063	1.05969	TRUE
ENSG00000164002.12	478.102	432.589	439.417	EXO5	protein_coding	0.00974436	0.242669	0.040155	0.96797	1	1.21563	FALSE
ENSG00000238186.1	33.1456	34.7697	18.0437	ENSG00000238186	lncRNA	-0.957061	0.684981	-1.39721	0.162351	0.250153	1.94311	FALSE
ENSG00000117010.17	251.935	195.14	249.25	ZNF684	protein_coding	0.335729	0.394462	0.851104	0.394711	0.705455	1.18395	FALSE
ENSG00000286838.1	0.437912	0	0.92288	ENSG00000286838	lncRNA	1.74574	5.2954	0.329672	0.741648	1	0	FALSE
ENSG00000236505.1	0.24306	0	0	ENSG00000236505	unprocessed	0	5.39772	0	1	1	0	FALSE
ENSG00000117016.10	408.976	19.183	3.48586	RIMS3	protein_coding	-2.46947	0.718572	-3.43664	0.000588979	0.00299277	1.21563	TRUE
ENSG00000287743.1	0.56368	0	0	ENSG00000287743	lncRNA	0	5.39772	0	1	1	0	FALSE
ENSG00000237899.1	6.95022	4.67859	2.25578	ENSG00000237899	lncRNA	-1.05363	1.40596	-0.749406	0.453613	0.478552	2.323	FALSE
ENSG00000272145.2	72.3116	19.8562	51.5166	NFYC-AS1	lncRNA	1.34516	0.508442	2.64565	0.00815348	0.0174003	2.35242	TRUE
ENSG00000066136.21	2748.01	1923.24	2998.19	NFYC	protein_coding	0.62875	0.170643	3.6846	0.000229061	0.00104132	1.52521	FALSE
ENSG00000207962.1	0.158767	0	0.92288	MIR30C1	miRNA	1.74581	5.2954	0.329685	0.741638	1	0	FALSE
ENSG00000117013.17	127.342	22.1955	54.4909	KCNQ4	protein_coding	1.27121	0.502783	2.52834	0.0114604	0.0390756	1.2903	TRUE
ENSG00000264582.2	0.0753425	0	0	RN7SL326P	misc_RNA	0	5.39772	0	1	1	0	FALSE
ENSG00000179862.7	344.291	373.612	0	CITED4	protein_coding	-11.2022	1.50909	-7.42316	1.14363e-13	1.49418e-12	1.72495	TRUE
ENSG00000229528.1	0.379667	0	0	ENSG00000229528	lncRNA	0	5.39772	0	1	1	0	FALSE
ENSG00000286668.1	0.05565	0	0	ENSG00000286668	lncRNA	0	5.39772	0	1	1	0	FALSE
ENSG00000171793.17	10184.5	6466.61	8520.09	CTPS1	protein_coding	0.386312	0.198001	1.95106	0.0510499	0.154507	1.11017	FALSE
ENSG00000281207.1	60.2331	30.7643	65.4112	SLFNL1-AS1	lncRNA	1.05888	0.587438	1.80254	0.0714607	0.109842	2.35242	FALSE
ENSG00000171790.16	55.3961	38.2508	67.9215	SLFNL1	protein_coding	0.801321	0.586958	1.36521	0.172187	0.23971	2.17283	FALSE
ENSG00000010803.17	2424.92	2592.1	2113.41	SCMH1	protein_coding	-0.305242	0.18955	-1.61035	0.107321	0.21819	1.52521	FALSE
ENSG00000287400.1	1.78928	2.13475	3.12725	ENSG00000287400	lncRNA	0.526408	2.50282	0.210326	0.833413	1	0	FALSE
ENSG00000235358.2	1.50626	0.643405	0	SCMH1-DT	lncRNA	-2.16604	4.07644	-0.531356	0.595172	1	0	FALSE
ENSG00000213987.4	0.05565	0	0	RPL36AP9	processed	0	5.39772	0	1	1	0	FALSE
ENSG00000291157.1	0.174923	0.643405	0	ENSG00000291157	lncRNA	-2.16138	5.38861	-0.401102	0.688345	1	0	FALSE
ENSG00000204060.8	149.598	16.4346	337.197	FOXO6	protein_coding	4.33571	0.671677	6.45505	1.08181e-10	1.46018e-09	1.24898	TRUE
ENSG00000229901.1	3.3829	0.847944	5.48456	FOXO6-AS1	lncRNA	2.82788	2.34268	1.20712	0.227387	1	0	FALSE
ENSG00000127129.10	54.5893	1.69589	2.56298	EDN2	protein_coding	0.77739	1.32317	0.587523	0.556852	0.583253	2.17283	FALSE
ENSG00000127124.16	1839.31	725.727	691.915	HIVEP3	protein_coding	-0.0812012	0.323399	-0.251087	0.801747	1	1.44463	FALSE
ENSG00000230881.1	0.202851	0	0	ENSG00000230881	lncRNA	0	5.39772	0	1	1	0	FALSE
ENSG00000230638.4	5.62326	1.28681	1.74293	ENSG00000230638	processed	0.323799	1.91137	0.169406	0.865477	0.795841	2.18543	FALSE
ENSG00000287587.1	2.45669	0	0.46144	ENSG00000287587	lncRNA	0.705893	3.30338	0.213688	0.83079	1	0	FALSE
ENSG00000227538.1	0.135059	0	0	HNRNPFP1	processed	0	5.39772	0	1	1	0	FALSE
ENSG00000197273.4	0.409359	0	1.6401	GUCA2A	protein_coding	2.58645	5.25409	0.492274	0.622526	1	0	FALSE
ENSG00000198815.9	3996.96	2319.64	4759.44	FOXJ3	protein_coding	1.02568	0.178256	5.754	8.71568e-09	5.13191e-08	2.37163	TRUE
ENSG00000227527.2	8.2571	9.18242	9.79046	ENSG00000227527	lncRNA	0.0721311	1.06482	0.0677404	0.945992	0.821339	2.28731	FALSE
ENSG00000177181.15	204.989	6.43405	73.2004	RIMKLA	protein_coding	3.38343	0.727652	4.64979	3.3227e-06	2.74948e-05	1.13591	TRUE
ENSG00000066185.13	13.8811	55.7935	9.84319	ZMYND12	protein_coding	-2.51804	1.16684	-2.158	0.0309277	0.0496114	2.62686	TRUE
ENSG00000127125.9	1799.8	2693.2	1843.11	PPCS	protein_coding	-0.558516	0.222306	-2.51238	0.0119921	0.0357768	1.49938	FALSE
ENSG00000186409.19	84.4183	89.2208	26.8611	CCDC30	protein_coding	-1.74813	0.480203	-3.6404	0.000272215	0.000856189	2.24262	TRUE
ENSG00000236876.3	1.31855	3.39178	1.38432	TMSB4XP1	processed	-1.30094	4.7998	-0.271041	0.78636	1	0	FALSE
ENSG00000200254.1	0.376712	0	0	RNU6-536P	snRNA	0	5.39772	0	1	1	0	FALSE
ENSG00000236180.2	0.253879	0	0	ENSG00000236180	processed	0	5.39772	0	1	1	0	FALSE
ENSG00000171960.12	1627.02	903.889	1849.82	PPIH	protein_coding	1.02167	0.275923	3.70274	0.000213285	0.00111249	1.31932	TRUE
ENSG00000285728.3	115.277	66.088	127.281	ENSG00000285728	lncRNA	0.936246	0.442511	2.11576	0.0343653	0.0998233	1.2721	FALSE
ENSG00000234917.2	3.48967	3.83064	3.84446	ENSG00000234917	lncRNA	0.0146113	1.74958	0.00835134	0.993337	1	0	FALSE
ENSG00000065978.19	120675	68761.8	86922.3	YBX1	protein_coding	0.326814	0.214982	1.52019	0.128464	0.348275	1.00255	FALSE
ENSG00000164007.11	0.864578	0	0.46144	CLDN19	protein_coding	0.727304	4.84966	0.14997	0.880788	1	0	FALSE
ENSG00000117385.16	10642.8	16024.7	5156.99	P3H1	protein_coding	-1.6468	0.187057	-8.80376	1.32308e-18	4.34025e-17	1.00255	TRUE
ENSG00000164008.17	230.025	153.055	150.403	C1orf50	protein_coding	-0.035098	0.318434	-0.110221	0.912234	1	1.13591	FALSE
ENSG00000274386.6	23.7062	17.9558	21.018	TMEM269	protein_coding	0.191146	0.772646	0.247391	0.804606	0.66323	2.62686	FALSE
ENSG00000177868.12	620.763	606.493	315.421	SVBP	protein_coding	-0.955398	0.304098	-3.14174	0.00167947	0.00817014	1.13591	FALSE
ENSG00000164010.15	493.496	731.967	332.745	ERMAP	protein_coding	-1.14823	0.23412	-4.90444	9.36927e-07	8.43376e-06	1.13591	TRUE
ENSG00000228192.10	346.303	34.0965	280.506	ZNF691-DT	lncRNA	3.04008	0.335411	9.06376	1.26031e-19	4.18128e-18	1.06388	TRUE
ENSG00000164011.18	584.248	341.557	515.894	ZNF691	protein_coding	0.580978	0.22492	2.58305	0.00979321	0.0360114	1.21563	FALSE
ENSG00000233708.1	3.57062	0	0	ENSG00000233708	processed	0	3.69906	0	1	0.608255	3.67232	FALSE
ENSG00000237090.1	0.383765	0	0	MKRN8P	processed	0	5.39772	0	1	1	0	FALSE
ENSG00000225099.1	1.17285	1.69589	1.6401	ATP6V1E1P1	processed	-0.0361436	4.53632	-0.00796761	0.993643	1	0	FALSE
ENSG00000288955.1	4.70893	5.08766	8.30592	ENSG00000288955	lncRNA	0.712006	2.47413	0.287781	0.773515	0.505691	3.67232	FALSE
ENSG00000117394.24	11134.2	2739.47	13693.8	SLC2A1	protein_coding	2.30934	0.32178	7.17677	7.13786e-13	1.47276e-11	1.00255	TRUE
ENSG00000284138.1	1.18988	0	0.410024	ATP6V0CP4	processed	0.645152	3.93942	0.163768	0.869914	1	0	FALSE
ENSG00000227533.7	31.7597	22.8091	48.6477	SLC2A1-DT	lncRNA	1.08314	0.782123	1.38487	0.166094	0.405773	1.05969	FALSE
ENSG00000283973.2	2.03302	0.643405	1.84576	ENSG00000283973	lncRNA	1.34446	3.05423	0.440195	0.659796	1	0	FALSE
ENSG00000186973.11	3.65856	0	11.892	FAM183A	protein_coding	5.44165	2.58009	2.10909	0.0349368	0.0467623	3.18772	TRUE
ENSG00000117395.13	10311.6	5281.52	13265.7	EBNA1BP2	protein_coding	1.31712	0.294637	4.4703	7.81103e-06	6.84529e-05	1.00255	TRUE
ENSG00000243710.8	26.3677	12.604	30.2429	CFAP57	protein_coding	1.23462	0.83856	1.4723	0.140939	0.201979	2.20728	FALSE
ENSG00000179178.11	3.1003	3.39178	0	TMEM125	protein_coding	-4.3992	3.50454	-1.25529	0.209375	1	0	FALSE
ENSG00000253313.6	0.852293	0	0.92288	C1orf210	protein_coding	1.74575	5.2954	0.329672	0.741648	1	0	FALSE
ENSG00000066056.14	27.9218	9.35717	32.3945	TIE1	protein_coding	1.81327	0.951048	1.9066	0.0565726	0.174729	1.05969	FALSE
ENSG00000117400.18	18.8691	7.22242	35.1684	MPL	protein_coding	2.32152	0.958481	2.42208	0.0154319	0.0283741	2.53164	TRUE
ENSG00000287113.1	0.966473	0	3.07583	ENSG00000287113	lncRNA	3.48881	5.22964	0.667123	0.504694	1	0	FALSE
ENSG00000234694.2	15.928	1.93022	22.6066	CDC20-DT	lncRNA	3.41339	1.23726	2.75884	0.00580077	0.0127893	2.36522	TRUE
ENSG00000117399.14	13457.1	5606.4	15439.5	CDC20	protein_coding	1.44978	0.29547	4.90668	9.26302e-07	9.37326e-06	1.00255	TRUE
ENSG00000066322.15	7360	8623.84	6132.51	ELOVL1	protein_coding	-0.503341	0.182509	-2.7579	0.00581741	0.0202486	1.40964	FALSE
ENSG00000288772.2	44.5192	17.5169	68.7441	ENSG00000288772	lncRNA	1.93511	0.607428	3.18575	0.0014438	0.00396827	2.17283	TRUE
ENSG00000159479.17	2614.45	2923.56	2586.58	MED8	protein_coding	-0.188215	0.167075	-1.12653	0.259942	0.417652	1.5978	FALSE
ENSG00000229431.1	20.8532	29.5927	16.9164	MED8-AS1	lncRNA	-0.806966	0.715871	-1.12725	0.259637	0.285015	2.62686	FALSE
ENSG00000198198.17	2113.17	1926.6	2216.78	SZT2	protein_coding	0.191595	0.417061	0.459394	0.645951	0.833515	1.52521	FALSE
ENSG00000229348.1	1.49514	0	0.92288	HYI-AS1	lncRNA	1.74119	4.08816	0.425911	0.670172	1	0	FALSE
ENSG00000142949.17	10965.1	3040.3	15356.9	PTPRF	protein_coding	2.32543	0.309173	7.52146	5.41672e-14	1.11419e-12	1.11017	TRUE
ENSG00000066135.13	1590.77	1297.02	1295.78	KDM4A	protein_coding	-0.0121795	0.236144	-0.0515765	0.958866	1	1.44463	FALSE
ENSG00000236200.7	107.238	41.1144	79.2004	KDM4A-AS1	lncRNA	0.94828	0.36988	2.56375	0.0103548	0.0362883	1.2721	FALSE
ENSG00000126091.21	116.679	100.623	66.3315	ST3GAL3	protein_coding	-0.609833	0.439415	-1.38783	0.165189	0.347664	1.29247	FALSE
ENSG00000229444.1	2.69968	0	1.6401	ST3GAL3-AS1	lncRNA	2.59272	3.30045	0.785567	0.432121	1	0	FALSE
ENSG00000283414.1	0.0706049	0	0.410024	U6	snRNA	0.642718	5.39379	0.119159	0.90515	1	0	FALSE
ENSG00000233674.2	1.90802	0	1.84576	ENSG00000233674	processed	2.74675	4.23067	0.649247	0.516179	1	0	FALSE
ENSG00000224751.2	0.182844	0	0	SHMT1P1	processed	0	5.39772	0	1	1	0	FALSE
ENSG00000117407.17	82.0086	11.5813	25.7339	ARTN	protein_coding	1.0714	0.795719	1.34645	0.178156	0.24654	2.17283	FALSE
ENSG00000237950.3	38.1516	7.25221	45.059	LINC02918	lncRNA	2.61692	0.728646	3.59149	0.000328791	0.00101934	2.24262	TRUE
ENSG00000288573.3	21.6608	4.26951	35.3688	ENSG00000288573	lncRNA	3.0182	0.945793	3.19119	0.00141689	0.00354717	2.4272	TRUE
ENSG00000117408.11	2764.95	4064.34	1509.33	IPO13	protein_coding	-1.4397	0.187373	-7.6836	1.54683e-14	2.48988e-13	1.49801	TRUE
ENSG00000285649.1	8.40121	1.28681	11.6876	ENSG00000285649	lncRNA	3.05195	1.56788	1.94655	0.0515891	0.0836018	2.36522	FALSE
ENSG00000132768.14	3561.47	1309.22	4747.44	DPH2	protein_coding	1.84673	0.199152	9.27295	1.81065e-20	4.59274e-19	1.48382	TRUE
ENSG00000117410.14	6595.45	5097.73	4316.31	ATP6V0B	protein_coding	-0.25137	0.260465	-0.965084	0.334503	0.655432	1.11017	FALSE
ENSG00000117411.18	8616.46	11719.6	7216.17	B4GALT2	protein_coding	-0.710955	0.184181	-3.86008	0.00011335	0.000955121	0.829271	FALSE
ENSG00000159214.13	263.624	340.3	410.664	CCDC24	protein_coding	0.257835	0.326329	0.790107	0.429465	0.57189	1.72495	FALSE
ENSG00000196517.13	1204.07	399.243	1157.76	SLC6A9	protein_coding	1.52789	0.286251	5.3376	9.41858e-08	7.81003e-07	1.44348	TRUE
ENSG00000230615.8	189.203	254.765	140.87	ENSG00000230615	lncRNA	-0.868375	0.411887	-2.10828	0.0350064	0.0913007	1.44463	FALSE
ENSG00000227163.2	2.11012	5.79065	0.820048	ENSG00000227163	processed	-2.82626	3.65256	-0.773776	0.439063	1	0	FALSE
ENSG00000171872.5	64.1146	75.0957	24.3997	KLF17	protein_coding	-1.63151	0.658286	-2.47843	0.0131963	0.0279163	2.20728	TRUE
ENSG00000233514.1	3.84428	0	4.40874	ENSG00000233514	processed	4.0051	2.09797	1.90903	0.056258	0.0899517	2.36522	FALSE
ENSG00000283039.1	0.126556	0	0	KLF18	protein_coding	0	5.39772	0	1	1	0	FALSE
ENSG00000226804.4	0.676741	0	2.46014	ENSG00000226804	processed	3.17023	5.2366	0.605399	0.544914	1	0	FALSE
ENSG00000238037.1	0.182844	0	0	OOSP1P1	processed	0	5.39772	0	1	1	0	FALSE
ENSG00000227994.1	0.111646	0.643405	0	ENSG00000227994	processed	-2.16137	5.38861	-0.4011	0.688347	1	0	FALSE
ENSG00000271329.1	1.03676	0	0	ENSG00000271329	processed	0	5.29173	0	1	1	0	FALSE
ENSG00000178028.14	2577.42	2869.59	1956.95	DMAP1	protein_coding	-0.563665	0.216191	-2.60725	0.00912725	0.0286031	1.48382	FALSE
ENSG00000117419.16	4742.99	4054.8	3419.09	ERI3	protein_coding	-0.25705	0.210354	-1.22199	0.221713	0.48673	1.1099	FALSE
ENSG00000233602.1	6.97593	2.57362	2.61439	ERI3-IT1	lncRNA	-0.0450318	1.96284	-0.0229422	0.981696	0.894978	2.11727	FALSE
ENSG00000187147.18	3242.03	2644.38	3510.89	RNF220	protein_coding	0.397631	0.16966	2.34369	0.0190941	0.0359925	2.37163	FALSE
ENSG00000126106.14	350.185	351.349	409.89	TMEM53	protein_coding	0.211831	0.224808	0.942273	0.346053	0.555559	1.44463	FALSE
ENSG00000198520.12	23.264	40.6755	10.5591	ARMH1	protein_coding	-1.94486	0.918577	-2.11726	0.034238	0.0579731	2.4272	FALSE
ENSG00000199377.1	0.223291	1.28681	0	RNU5F-1	snRNA	-3.03608	5.31451	-0.571281	0.567809	1	0	FALSE
ENSG00000200169.1	0.142853	0	0.46144	RNU5D-1	snRNA	0.731548	5.38821	0.135768	0.892004	1	0	FALSE
ENSG00000142945.13	7500.35	3568.61	7151.93	KIF2C	protein_coding	0.990944	0.286434	3.45959	0.000540998	0.00242645	1.40964	FALSE
ENSG00000225721.5	10.5826	11.2874	6.20308	ENSG00000225721	lncRNA	-0.872347	1.01625	-0.8584	0.390671	0.414273	2.4272	FALSE
ENSG00000142937.12	64105.6	47253.2	52869.1	RPS8	protein_coding	0.150742	0.252761	0.59638	0.550921	1	0.829271	FALSE
ENSG00000200913.1	16.0871	9.35717	8.76606	SNORD46	snoRNA	-0.0768616	0.943547	-0.0814603	0.935076	0.79513	2.36522	FALSE
ENSG00000202031.1	0.231176	0	0	SNORD38A	snoRNA	0	5.39772	0	1	1	0	FALSE
ENSG00000234093.3	6.06421	9.76625	4.05013	RPS15AP11	processed	-1.27107	1.61146	-0.78877	0.430246	0.481498	2.18543	FALSE
ENSG00000142959.5	21.0389	14.9731	58.3367	BEST4	protein_coding	1.93756	1.2779	1.51621	0.129467	0.174592	2.4272	FALSE
ENSG00000173846.13	944.429	1363.28	1702.1	PLK3	protein_coding	0.308022	0.245162	1.2564	0.20897	0.381728	1.44348	FALSE
ENSG00000188396.4	14.4355	13.9206	33.3226	DYNLT4	protein_coding	1.2221	1.13186	1.07974	0.28026	0.30225	2.62686	FALSE
ENSG00000290041.1	2.65775	1.28681	8.09895	ENSG00000290041	lncRNA	2.58462	2.56006	1.00959	0.31269	1	0	FALSE
ENSG00000222009.9	241.085	554.504	432.079	BTBD19	protein_coding	-0.371509	0.454195	-0.817949	0.413386	0.728583	1.18395	FALSE
ENSG00000117425.14	227.692	78.4577	13.9434	PTCH2	protein_coding	-2.50543	0.454152	-5.51673	3.45374e-08	2.55631e-07	1.72495	TRUE
ENSG00000226499.1	3.92852	3.83064	1.28149	ENSG00000226499	processed	-1.56729	1.94564	-0.805539	0.420509	0.356305	3.18772	FALSE
ENSG00000070785.17	2989.09	3162.25	1764.74	EIF2B3	protein_coding	-0.852887	0.268666	-3.17453	0.00150082	0.00582172	1.48382	FALSE
ENSG00000253039.1	0.15259	0	0	RNA5SP47	rRNA	0	5.39772	0	1	1	0	FALSE
ENSG00000232369.1	0.83892	0.643405	0	PPIAP35	processed	-2.16665	3.96871	-0.545933	0.585112	1	0	FALSE
ENSG00000268949.1	3.97975	2.33929	0.92288	MRPS17P1	processed	-1.36026	2.04068	-0.666574	0.505044	0.384231	3.45757	FALSE
ENSG00000126107.15	3684.64	4686.47	3356.1	HECTD3	protein_coding	-0.492447	0.192653	-2.55614	0.0105841	0.032478	1.48382	FALSE
ENSG00000126088.14	6839.46	8166.51	5201.16	UROD	protein_coding	-0.661985	0.247112	-2.67888	0.00738682	0.0249759	1.40964	FALSE
ENSG00000162415.7	233.497	71.8787	35.4716	ZSWIM5	protein_coding	-1.02666	0.441603	-2.32485	0.02008	0.0740668	1.06388	FALSE
ENSG00000234315.1	0.150685	0	0	OSTCP5	processed	0	5.39772	0	1	1	0	FALSE
ENSG00000281912.1	16.5206	15.4119	27.5269	LINC01144	lncRNA	0.804234	1.05825	0.759962	0.447277	0.45886	2.4272	FALSE
ENSG00000186603.7	2346.14	77.7289	19.1722	HPDL	protein_coding	-2.04644	0.422455	-4.84417	1.27139e-06	8.73716e-06	1.48382	TRUE
ENSG00000132781.20	61.418	37.4029	91.6026	MUTYH	protein_coding	1.26183	0.544928	2.3156	0.0205802	0.0385814	2.35242	TRUE
ENSG00000132773.12	1658.82	890.334	2065.63	TOE1	protein_coding	1.20167	0.282852	4.24841	2.15289e-05	0.000124749	1.44463	TRUE
ENSG00000070759.17	296.439	167.964	176.346	TESK2	protein_coding	0.0668238	0.329392	0.20287	0.839237	1	1.06388	FALSE
ENSG00000236872.1	0.548533	0	0	PPIAP36	processed	0	5.39772	0	1	1	0	FALSE
ENSG00000280670.3	149.676	83.8095	162.245	CCDC163	protein_coding	0.939937	0.356735	2.63483	0.00841793	0.0272883	1.44463	FALSE
ENSG00000132763.15	1482.62	653.688	1062.49	MMACHC	protein_coding	0.690358	0.171257	4.03113	5.55099e-05	0.000289573	1.49938	FALSE
ENSG00000117450.15	20998.5	12818.6	16894.1	PRDX1	protein_coding	0.386864	0.23699	1.63241	0.102594	0.339101	0.829271	FALSE
ENSG00000117448.14	4840.54	7433.28	3796.25	AKR1A1	protein_coding	-0.980397	0.254918	-3.84594	0.000120093	0.00065569	1.32315	FALSE
ENSG00000281133.1	2.73748	0	2.46014	ENSG00000281133	pseudogene	3.17804	2.7848	1.14121	0.253782	1	0	FALSE
ENSG00000280836.1	4.74744	2.9827	3.53727	ENSG00000280836	pseudogene	0.239182	1.51114	0.158279	0.874237	0.553435	3.67232	FALSE
ENSG00000289407.1	29.061	18.1305	11.1234	ENSG00000289407	lncRNA	-0.713114	0.684759	-1.04141	0.297686	0.398524	1.94311	FALSE
ENSG00000132780.17	16249.2	6728.52	16494.7	NASP	protein_coding	1.28194	0.158471	8.08947	5.99237e-16	1.91101e-14	0.829271	TRUE
ENSG00000281112.1	0.18259	0	0	ENSG00000281112	pseudogene	0	5.39772	0	1	1	0	FALSE
ENSG00000281825.1	0.211815	0	1.23007	ENSG00000281825	pseudogene	2.17257	5.27148	0.412137	0.680239	1	0	FALSE
ENSG00000159588.15	22.1716	13.9206	45.3662	CCDC17	protein_coding	1.65338	0.843391	1.9604	0.0499494	0.0768659	2.53164	FALSE
ENSG00000159592.11	5390.1	4275.52	5240.8	GPBP1L1	protein_coding	0.282106	0.159305	1.77086	0.0765837	0.214792	1.1099	FALSE
ENSG00000225447.1	10.3547	6.40426	10.6118	RPS15AP10	processed	0.703611	1.30197	0.540421	0.588907	0.634076	2.04463	FALSE
ENSG00000234329.1	21.7945	18.629	33.7801	RPL7AP16	processed	0.822225	0.906562	0.906971	0.364422	0.38784	2.46539	FALSE
ENSG00000159596.7	1862.14	1280.54	2007.39	TMEM69	protein_coding	0.635781	0.16558	3.83973	0.000123172	0.000619833	1.44348	FALSE
ENSG00000197429.11	933.442	1578.39	531.332	IPP	protein_coding	-1.58159	0.212058	-7.45828	8.76588e-14	1.49666e-12	1.31932	TRUE
ENSG00000230896.1	77.8907	130.744	46.6477	ENSG00000230896	lncRNA	-1.49798	0.379696	-3.9452	7.97329e-05	0.00028722	2.17283	TRUE
ENSG00000236111.5	1.16545	2.13475	0.92288	RPL6P1	processed	-1.23305	4.46978	-0.275863	0.782653	1	0	FALSE
ENSG00000086015.23	6057.12	5919.64	5245.5	MAST2	protein_coding	-0.185473	0.21851	-0.848807	0.395989	0.706308	1.18596	FALSE
ENSG00000232467.2	0.573997	0.643405	0	TMA16P2	processed	-2.16141	5.3886	-0.401107	0.688341	1	0	FALSE
ENSG00000117461.15	1898.86	833.77	300.75	PIK3R3	protein_coding	-1.48246	0.190116	-7.79767	6.30614e-15	1.04391e-13	1.49938	TRUE
ENSG00000226957.1	0.293826	0	0.92288	ENSG00000226957	lncRNA	1.74578	5.2954	0.329678	0.741643	1	0	FALSE
ENSG00000233114.2	0.14121	0	0.820048	ENSG00000233114	processed	1.58976	5.30603	0.299615	0.764471	1	0	FALSE
ENSG00000227857.2	3.38976	1.28681	1.23007	ENSG00000227857	lncRNA	-0.132823	2.1729	-0.0611273	0.951258	1	0	FALSE
ENSG00000117472.10	84.0834	42.5203	222.173	TSPAN1	protein_coding	2.35905	0.563484	4.18655	2.8323e-05	0.000107079	2.24262	TRUE
ENSG00000085998.15	5485.77	6947.34	6873.64	POMGNT1	protein_coding	-0.0269286	0.183774	-0.146532	0.883502	1	1.11017	FALSE
ENSG00000171357.6	58.4394	134.136	29.0141	LURAP1	protein_coding	-2.21975	0.507372	-4.375	1.21431e-05	5.56812e-05	1.94311	TRUE
ENSG00000085999.13	1220.47	562.527	1329.31	RAD54L	protein_coding	1.2253	0.265963	4.60705	4.08413e-06	3.25486e-05	1.16549	TRUE
ENSG00000132128.18	5841.81	8006.75	4190.48	LRRC41	protein_coding	-0.945523	0.169819	-5.56783	2.5793e-08	2.94782e-07	1.11017	FALSE
ENSG00000173660.12	12611.8	6845.44	10417.1	UQCRH	protein_coding	0.594461	0.294999	2.01513	0.0438912	0.136826	1.11017	FALSE
ENSG00000117481.11	1866.93	1055.5	1994.55	NSUN4	protein_coding	0.908383	0.153689	5.91052	3.41035e-09	3.76004e-08	1.28988	FALSE
ENSG00000225779.1	0.736155	0	1.74293	ENSG00000225779	processed	2.66963	5.01433	0.5324	0.594449	1	0	FALSE
ENSG00000117480.16	442.211	47.1096	41.1619	FAAH	protein_coding	-0.194606	0.352737	-0.551702	0.581153	0.804931	1.44463	FALSE
ENSG00000232022.10	0.0632779	0	0	FAAHP1	transcribed_unprocessed	0	5.39772	0	1	1	0	FALSE
ENSG00000291138.1	7.14239	19.6219	0.410024	ENSG00000291138	lncRNA	-5.51907	1.98811	-2.77603	0.00550267	0.0124074	2.323	TRUE
ENSG00000224863.3	0.778403	2.33929	0	LINC01398	lncRNA	-3.87604	5.26494	-0.736199	0.46161	1	0	FALSE
ENSG00000197587.11	88.6205	2.57362	0	DMBX1	protein_coding	-4.053	2.87965	-1.40747	0.159289	0.338482	1.2903	FALSE
ENSG00000282881.3	0.182844	0	0	TMEM275	protein_coding	0	5.39772	0	1	1	0	FALSE
ENSG00000269956.2	7.66121	12.1055	8.04754	MKNK1-AS1	lncRNA	-0.58008	1.47949	-0.392081	0.694998	0.633862	2.41473	FALSE
ENSG00000162456.10	0.111646	0.643405	0	KNCN	protein_coding	-2.16137	5.38861	-0.4011	0.688347	1	0	FALSE
ENSG00000079277.22	1205.16	1086.91	1351.27	MKNK1	protein_coding	0.303765	0.165987	1.83005	0.0672419	0.153422	1.47487	FALSE
ENSG00000142961.16	686.483	1220.03	463.751	MOB3C	protein_coding	-1.4055	0.246972	-5.69093	1.2635e-08	1.46349e-07	1.13591	TRUE
ENSG00000123472.13	3387.57	2876.54	2984.49	ATPAF1	protein_coding	0.0416384	0.169587	0.245528	0.806047	1	1.48382	FALSE
ENSG00000233647.2	0.202851	0	0	NENFP1	processed	0	5.39772	0	1	1	0	FALSE
ENSG00000186118.9	2.61876	5.79065	3.89588	TEX38	protein_coding	-0.598541	2.59207	-0.230913	0.817383	1	0	FALSE
ENSG00000159658.15	4930.07	5937.17	3703.58	EFCAB14	protein_coding	-0.692092	0.221436	-3.12548	0.00177517	0.00747541	1.32315	FALSE
ENSG00000236476.2	0.50867	0	0	ENSG00000236476	processed	0	5.39772	0	1	1	0	FALSE
ENSG00000142973.15	0.435956	0	0	CYP4B1	protein_coding	0	5.39772	0	1	1	0	FALSE
ENSG00000261593.1	0.0914222	0	0	CYP4A27P	unprocessed	0	5.39772	0	1	1	0	FALSE
ENSG00000186377.8	11.1695	8.07036	47.9266	CYP4X1	protein_coding	2.57303	1.94867	1.32041	0.1867	0.234192	2.4272	FALSE
ENSG00000186160.5	1.08447	0	0	CYP4Z1	protein_coding	0	4.58989	0	1	1	0	FALSE
ENSG00000225506.2	7.7957	1.93022	29.8856	CYP4A22-AS1	lncRNA	3.84747	1.53218	2.5111	0.0120355	0.0247385	2.323	TRUE
ENSG00000225514.1	0.462351	0	0	MTND1P34	transcribed_processed	0	5.39772	0	1	1	0	FALSE
ENSG00000224805.2	2.2994	5.08766	3.28019	LINC00853	lncRNA	-0.625787	3.10334	-0.201649	0.840191	1	0	FALSE
ENSG00000162366.8	1.1681	0	0	PDZK1IP1	protein_coding	0	5.39772	0	1	1	0	FALSE
ENSG00000162367.12	5.24243	3.86043	23.1696	TAL1	protein_coding	2.55121	2.53537	1.00625	0.314297	0.358183	2.36522	FALSE
ENSG00000226252.1	0.0675296	0	0	ENSG00000226252	lncRNA	0	5.39772	0	1	1	0	FALSE
ENSG00000123473.17	3168.63	1499.44	4034.96	STIL	protein_coding	1.41507	0.299237	4.72894	2.25691e-06	9.62928e-06	2.37163	TRUE
ENSG00000162368.15	9986.17	13823.6	6158.97	CMPK1	protein_coding	-1.17794	0.241128	-4.88511	1.03373e-06	7.56205e-06	1.40964	TRUE
ENSG00000225762.1	3.88706	7.07746	3.12725	LINC01389	lncRNA	-1.21612	2.06004	-0.59034	0.554963	0.413426	3.45757	FALSE
ENSG00000186790.6	5.70325	2.57362	3.38302	FOXE3	protein_coding	0.336246	1.9958	0.168477	0.866208	0.763516	2.323	FALSE
ENSG00000237424.1	177.621	122.904	259.539	FOXD2-AS1	lncRNA	1.07478	0.326233	3.29453	0.00098586	0.00449836	1.29247	TRUE
ENSG00000186564.6	27.5953	60.063	43.5218	FOXD2	protein_coding	-0.473434	0.83529	-0.56679	0.570857	0.593116	2.17283	FALSE
ENSG00000227947.2	0.253112	0	0	LINC01738	lncRNA	0	5.39772	0	1	1	0	FALSE
ENSG00000269113.4	38.4815	46.3212	148.344	TRABD2B	protein_coding	1.66627	1.10084	1.51363	0.13012	0.189246	2.20728	FALSE
ENSG00000225028.1	1.52236	0	7.74034	ENSG00000225028	lncRNA	4.82109	4.40841	1.09361	0.274126	1	0	FALSE
ENSG00000226133.6	0.797288	1.93022	0	LINC02794	lncRNA	-3.61575	5.2774	-0.685139	0.493256	1	0	FALSE
ENSG00000237180.1	0.0706049	0	0.410024	CYP46A4P	processed	0.642718	5.39379	0.119159	0.90515	1	0	FALSE
ENSG00000290466.1	0.197544	0	0.410024	ENSG00000290466	lncRNA	0.642684	5.39379	0.119153	0.905154	1	0	FALSE
ENSG00000279096.2	0.446582	2.57362	0	ENSG00000279096	TEC	-4.02791	5.25863	-0.765962	0.443699	1	0	FALSE
ENSG00000242267.7	0.0706049	0	0.410024	SKINT1L	transcribed_unprocessed	0.642718	5.39379	0.119159	0.90515	1	0	FALSE
ENSG00000223720.2	0.0793834	0	0.46144	ENSG00000223720	lncRNA	0.731568	5.38821	0.135772	0.892001	1	0	FALSE
ENSG00000117834.13	8.23261	9.38696	5.43314	SLC5A9	protein_coding	-0.794772	1.56707	-0.507172	0.612034	0.587041	2.36522	FALSE
ENSG00000272491.1	0.6332	0	0.820048	ENSG00000272491	lncRNA	1.58966	5.30603	0.299595	0.764486	1	0	FALSE
ENSG00000279214.1	0.507374	0	0	ENSG00000279214	TEC	0	5.39772	0	1	1	0	FALSE
ENSG00000132122.12	263.551	423.811	156.555	SPATA6	protein_coding	-1.44784	0.305527	-4.73882	2.14971e-06	1.94956e-05	1.06388	TRUE
ENSG00000224986.2	0.14121	0	0.820048	PPP1R8P1	processed	1.58976	5.30603	0.299615	0.764471	1	0	FALSE
ENSG00000235105.1	3.79311	9.76625	1.6401	ENSG00000235105	processed	-2.55369	2.10597	-1.2126	0.225283	0.202023	3.52693	FALSE
ENSG00000186094.18	5.35852	0	13.7378	AGBL4	protein_coding	5.64944	2.18378	2.58701	0.00968141	0.0207132	2.28731	TRUE
ENSG00000162373.13	134.646	16.1407	101.195	BEND5	protein_coding	2.69353	0.621486	4.33402	1.46414e-05	9.67952e-05	1.29247	TRUE
ENSG00000286597.1	0.345301	0	0	ENSG00000286597	lncRNA	0	5.39772	0	1	1	0	FALSE
ENSG00000229846.2	0.0706049	0	0.410024	ENSG00000229846	lncRNA	0.642718	5.39379	0.119159	0.90515	1	0	FALSE
ENSG00000230114.1	0.276269	0	0.820048	AGBL4-AS1	lncRNA	1.58973	5.30603	0.299607	0.764477	1	0	FALSE
ENSG00000215887.5	0.190409	0	0	ZNF859P	unprocessed	0	5.39772	0	1	1	0	FALSE
ENSG00000162374.18	1.45828	0	2.66581	ELAVL4	protein_coding	3.28149	4.46373	0.735145	0.462251	1	0	FALSE
ENSG00000284696.2	0.111646	0.643405	0	LINC02808	lncRNA	-2.16137	5.38861	-0.4011	0.688347	1	0	FALSE
ENSG00000284645.1	0.555249	0	0	ENSG00000284645	lncRNA	0	5.39772	0	1	1	0	FALSE
ENSG00000234080.3	0.182844	0	0	ENSG00000234080	processed	0	5.39772	0	1	1	0	FALSE
ENSG00000225671.2	0.261615	0	0	FCF1P6	processed	0	5.39772	0	1	1	0	FALSE
ENSG00000142700.12	81.2312	7.48654	0	DMRTA2	protein_coding	-5.6054	1.67603	-3.34445	0.000824468	0.00233422	2.24262	TRUE
ENSG00000284700.2	1.46257	0	0	ENSG00000284700	lncRNA	0	5.39772	0	1	1	0	FALSE
ENSG00000185104.21	5267.7	3333.9	4849.94	FAF1	protein_coding	0.529211	0.17006	3.1119	0.00185885	0.00861655	1.18596	FALSE
ENSG00000225767.1	2.4947	0.643405	0.871464	FAF1-AS1	lncRNA	0.262188	2.52704	0.103753	0.917365	1	0	FALSE
ENSG00000230585.2	2.54378	4.26951	2.92158	PHB1P12	processed	-0.556968	2.36218	-0.235786	0.813599	1	0	FALSE
ENSG00000123080.12	5007.99	4758.92	2277.73	CDKN2C	protein_coding	-1.07463	0.278841	-3.85391	0.000116246	0.00063668	1.32315	TRUE
ENSG00000290102.1	0.0632779	0	0	ENSG00000290102	lncRNA	0	5.39772	0	1	1	0	FALSE
ENSG00000265538.1	1.23725	0	0	MIR4421	miRNA	0	5.39772	0	1	1	0	FALSE
ENSG00000275816.1	1.33633	0	0	MIR6500	miRNA	0	5.39772	0	1	1	0	FALSE
ENSG00000204006.11	0.744891	0	0	C1orf185	protein_coding	0	5.39772	0	1	1	0	FALSE
ENSG00000200262.1	0.126556	0	0	Y_RNA	misc_RNA	0	5.39772	0	1	1	0	FALSE
ENSG00000213478.2	2.26718	5.08766	5.33162	CFL1P2	processed	0.069102	2.95194	0.023409	0.981324	1	0	FALSE
ENSG00000203356.2	1.44315	0.643405	0.92288	LINC01562	lncRNA	0.341258	3.37854	0.101008	0.919544	1	0	FALSE
ENSG00000123091.5	9313.09	14521	8145.16	RNF11	protein_coding	-0.845785	0.214399	-3.94491	7.983e-05	0.000692758	0.829271	FALSE
ENSG00000233406.5	12.0969	10.0304	7.84318	ENSG00000233406	processed	-0.373842	1.16513	-0.320857	0.748318	0.753536	2.04463	FALSE
ENSG00000236434.2	1.83065	0	1.6401	ENSG00000236434	lncRNA	2.59347	3.20187	0.809985	0.417949	1	0	FALSE
ENSG00000085831.16	76.7679	38.8942	208.898	TTC39A	protein_coding	2.39996	0.645856	3.71593	0.000202455	0.00074489	1.94311	TRUE
ENSG00000261664.5	0.655366	0	0.92288	TTC39A-AS1	lncRNA	1.74572	5.2954	0.329668	0.741651	1	0	FALSE
ENSG00000085832.18	3577.02	4758.5	3019.99	EPS15	protein_coding	-0.667177	0.199599	-3.34259	0.000830018	0.0022335	2.37163	FALSE
ENSG00000232027.2	3.6172	2.9827	2.66581	ENSG00000232027	processed	-0.172494	1.68388	-0.102439	0.918409	0.785921	2.36522	FALSE
ENSG00000238140.1	0.645608	0.643405	0	ENSG00000238140	lncRNA	-2.16146	5.3886	-0.401117	0.688334	1	0	FALSE
ENSG00000227070.2	1.29088	0.847944	1.84576	EPS15-AS1	lncRNA	1.17537	4.0457	0.290522	0.771417	1	0	FALSE
ENSG00000227742.2	3.52928	0.643405	5.79306	CALR4P	transcribed_unitary	2.99764	2.54914	1.17594	0.239619	0.212095	3.52693	FALSE
ENSG00000117859.19	7654.21	3554.15	2162.88	OSBPL9	protein_coding	-0.728214	0.18539	-3.92802	8.56494e-05	0.000483932	1.32315	FALSE
ENSG00000078618.23	13463.4	12226	11764.1	NRDC	protein_coding	-0.066773	0.137702	-0.484911	0.62774	1	1.06609	FALSE
ENSG00000266993.3	13.691	5.32199	14.7121	ENSG00000266993	lncRNA	1.48369	0.982523	1.51008	0.131022	0.18006	2.36522	FALSE
ENSG00000272175.1	0.790137	0	1.84576	ENSG00000272175	lncRNA	2.74869	5.2485	0.523709	0.600481	1	0	FALSE
ENSG00000230604.2	0.591801	0.643405	0	TSEN15P2	processed	-2.16145	5.3886	-0.401114	0.688336	1	0	FALSE
ENSG00000169213.7	5285.89	7775.28	8831.31	RAB3B	protein_coding	0.172142	0.268602	0.64088	0.521601	0.905599	1.1099	FALSE
ENSG00000200839.1	0.3241	0	0.410024	RNA5SP48	rRNA	0.642652	5.39379	0.119147	0.905159	1	0	FALSE
ENSG00000229032.1	0.135059	0	0	ENSG00000229032	processed	0	5.39772	0	1	1	0	FALSE
ENSG00000117862.13	532.843	498.766	565.367	TXNDC12	protein_coding	0.167448	0.217539	0.769738	0.441455	0.832621	1.04619	FALSE
ENSG00000198841.4	425.871	344.216	328.69	KTI12	protein_coding	-0.0785731	0.252641	-0.311007	0.755795	1	1.13591	FALSE
ENSG00000223390.1	2.26964	5.35178	1.84576	ENSG00000223390	lncRNA	-1.5673	2.89205	-0.541933	0.587865	1	0	FALSE
ENSG00000228369.2	1.21832	0.643405	2.46014	TXNDC12-AS1	lncRNA	1.78094	3.57426	0.498269	0.618295	1	0	FALSE
ENSG00000134717.18	4065.27	3098.02	4202.88	BTF3L4	protein_coding	0.428442	0.16326	2.6243	0.00868283	0.0257589	1.59672	FALSE
ENSG00000157077.16	2233.82	2072.04	1458.44	ZFYVE9	protein_coding	-0.517003	0.251039	-2.05945	0.0394509	0.0977816	1.49801	FALSE
ENSG00000241745.3	0.298705	0	0	RN7SL788P	misc_RNA	0	5.39772	0	1	1	0	FALSE
ENSG00000228407.2	18.6325	10.2945	16.7622	ENSG00000228407	processed	0.650385	1.1134	0.584146	0.559122	0.5098	2.62686	FALSE
ENSG00000224255.2	1.8817	1.28681	0	PDCL3P6	processed	-3.04878	4.06132	-0.750688	0.45284	1	0	FALSE
ENSG00000236004.2	0.1113	0	0	ENSG00000236004	processed	0	5.39772	0	1	1	0	FALSE
ENSG00000237663.2	0.220119	0	0	DNAJC19P7	processed	0	5.39772	0	1	1	0	FALSE
ENSG00000213735.2	2.07388	10.1753	0	ANAPC10P1	processed	-5.99833	4.88138	-1.22882	0.21914	1	0	FALSE
ENSG00000154222.15	2860.26	3716.35	2836.47	CC2D1B	protein_coding	-0.400959	0.154232	-2.59971	0.00933027	0.0289173	1.49801	FALSE
ENSG00000272100.1	2.46177	0.847944	3.79305	ENSG00000272100	lncRNA	2.29857	2.34282	0.98111	0.326539	1	0	FALSE
ENSG00000287078.1	17.7088	21.7566	20.4537	ENSG00000287078	lncRNA	-0.102731	0.942914	-0.108951	0.913241	0.745408	2.53164	FALSE
ENSG00000224680.4	36.4102	12.8085	81.4061	PLA2G12AP1	processed	2.63887	0.678326	3.89027	0.000100131	0.000681084	1.05969	TRUE
ENSG00000085840.13	2238.44	561.21	3504.27	ORC1	protein_coding	2.62777	0.29008	9.05877	1.31925e-19	2.95146e-18	1.5978	TRUE
ENSG00000134748.13	5010.94	2423.15	5675.63	PRPF38A	protein_coding	1.21687	0.152662	7.97098	1.57417e-15	2.91035e-14	1.40964	TRUE
ENSG00000134744.14	2832.07	2062	2832.81	TUT4	protein_coding	0.44708	0.319882	1.39764	0.162221	0.290852	1.59672	FALSE
ENSG00000272371.1	0.624606	0	0	ENSG00000272371	lncRNA	0	5.39772	0	1	1	0	FALSE
ENSG00000236290.1	0.126556	0	0	EEF1GP7	processed	0	5.39772	0	1	1	0	FALSE
ENSG00000116157.6	778.477	1303	0	GPX7	protein_coding	-13.0031	1.45975	-8.90776	5.20733e-19	1.45249e-17	1.21563	TRUE
ENSG00000182183.15	3.66651	0	0	SHISAL2A	protein_coding	0	3.3247	0	1	0.63555	3.45757	FALSE
ENSG00000162377.6	3924	2295.23	3457.33	COA7	protein_coding	0.580336	0.175056	3.31514	0.00091596	0.00368846	1.49801	FALSE
ENSG00000233664.1	1.11344	1.28681	0.92288	NDUFS5P3	processed	-0.515186	5.21055	-0.0988736	0.921239	1	0	FALSE
ENSG00000162378.13	2911.03	4274.49	1714.61	ZYG11B	protein_coding	-1.32904	0.247738	-5.3647	8.10845e-08	6.42861e-07	1.52521	TRUE
ENSG00000228929.1	46.6266	26.4352	36.8045	RPS13P2	processed	0.468396	0.897173	0.52208	0.601615	0.668501	1.94311	FALSE
ENSG00000206627.1	1.14983	0.643405	0.92288	RNU6-969P	snRNA	0.355917	4.6483	0.0765692	0.938966	1	0	FALSE
ENSG00000203995.10	438.045	18.3648	0	ZYG11A	protein_coding	-6.88812	1.49809	-4.59793	4.2671e-06	3.47198e-05	1.13591	TRUE
ENSG00000242391.2	0.798742	0	0	ENSG00000242391	lncRNA	0	5.39772	0	1	1	0	FALSE
ENSG00000121310.17	1067.61	2123.82	263.325	ECHDC2	protein_coding	-3.02109	0.260411	-11.6013	4.06077e-31	1.83145e-29	1.44463	TRUE
ENSG00000230953.2	7.6434	11.7858	5.69022	ENSG00000230953	processed	-1.07967	1.65688	-0.651629	0.51464	0.510312	2.41473	FALSE
ENSG00000116171.19	5321.19	11406.4	3126	SCP2	protein_coding	-1.87876	0.2333	-8.05298	8.08015e-16	1.62361e-14	1.32315	TRUE
ENSG00000264834.1	0.588103	0	0	ENSG00000264834	miRNA	0	5.39772	0	1	1	0	FALSE
ENSG00000265815.1	0.14704	0.847944	0	ENSG00000265815	miRNA	-2.37022	5.37654	-0.440846	0.659325	1	0	FALSE
ENSG00000236360.2	0.126556	0	0	RRAS2P1	processed	0	5.39772	0	1	1	0	FALSE
ENSG00000226147.1	0.170806	0	0.46144	TUBBP10	processed	0.731545	5.38821	0.135768	0.892005	1	0	FALSE
ENSG00000174348.14	1242.26	6917.14	14.5077	PODN	protein_coding	-8.91149	0.795003	-11.2094	3.66718e-29	1.46655e-27	1.47487	TRUE
ENSG00000232993.1	0.29408	1.69589	0	ENSG00000232993	lncRNA	-3.40257	5.28938	-0.643284	0.52004	1	0	FALSE
ENSG00000162383.13	80.5682	292.259	157.628	SLC1A7	protein_coding	-0.900994	1.63584	-0.550785	0.581781	0.652275	1.94311	FALSE
ENSG00000235563.1	1.42793	1.69589	2.46014	ENSG00000235563	lncRNA	0.546275	4.64242	0.11767	0.906329	1	0	FALSE
ENSG00000277397.1	0.588159	3.39178	0	ENSG00000277397	unprocessed	-4.40913	5.24541	-0.840568	0.40059	1	0	FALSE
ENSG00000157184.7	667.179	738.738	563.418	CPT2	protein_coding	-0.399136	0.254502	-1.5683	0.116811	0.243685	1.44463	FALSE
ENSG00000236723.2	5.93293	6.37447	8.2532	ENSG00000236723	lncRNA	0.389922	1.39422	0.279671	0.77973	0.739538	2.18543	FALSE
ENSG00000162384.14	2448.47	3595.22	2147.15	CZIB	protein_coding	-0.754457	0.222823	-3.3859	0.000709441	0.0029326	1.49801	FALSE
ENSG00000259818.1	3.44825	0.643405	2.10154	CZIB-DT	lncRNA	1.5446	2.47633	0.623746	0.532794	1	0	FALSE
ENSG00000162385.11	2330.48	1301.51	1909.6	MAGOH	protein_coding	0.541243	0.269692	2.00689	0.0447614	0.102924	1.5978	FALSE
ENSG00000226754.3	29.9992	43.4537	28.347	MAGOH-DT	lncRNA	-0.622921	0.878802	-0.70883	0.47843	0.516894	2.20728	FALSE
ENSG00000157193.18	1954.28	420.108	2581.65	LRP8	protein_coding	2.60289	0.228531	11.3896	4.70942e-30	2.03686e-28	1.44348	TRUE
ENSG00000228838.1	2.32304	0	3.07583	ENSG00000228838	lncRNA	3.48822	3.40723	1.02377	0.305944	1	0	FALSE
ENSG00000232762.1	7.77139	0.643405	14.1979	ENSG00000232762	lncRNA	4.2911	2.22958	1.92462	0.0542769	0.0885943	2.323	FALSE
ENSG00000225675.2	1.82707	0	4.20307	LRP8-DT	lncRNA	3.9431	2.99926	1.31469	0.188613	1	0	FALSE
ENSG00000236253.7	0.211354	0	0	SLC25A3P1	transcribed_processed	0	5.39772	0	1	1	0	FALSE
ENSG00000174332.6	662.812	319.034	256.566	GLIS1	protein_coding	-0.322942	0.245945	-1.31306	0.189161	0.452061	1.04619	FALSE
ENSG00000058804.12	7079.09	2597.49	6970.74	NDC1	protein_coding	1.41189	0.21337	6.61708	3.6636e-11	5.81249e-10	1.11017	TRUE
ENSG00000201003.1	1.52091	0	2.20437	ENSG00000201003	snoRNA	3.00672	3.32712	0.903702	0.366153	1	0	FALSE
ENSG00000058799.15	1004.63	1641.35	1441.6	YIPF1	protein_coding	-0.198319	0.177906	-1.11474	0.264961	0.457187	1.44463	FALSE
ENSG00000211452.12	7.14778	5.32199	5.79175	DIO1	protein_coding	0.130412	1.68231	0.0775195	0.93821	0.806823	2.323	FALSE
ENSG00000081870.12	1729.1	1323.49	1556.61	HSPB11	protein_coding	0.2223	0.271928	0.817496	0.413645	0.685941	1.28988	FALSE
ENSG00000116212.15	3116.66	3264.59	3727.01	LRRC42	protein_coding	0.179309	0.210233	0.852904	0.393712	0.593249	1.49801	FALSE
ENSG00000219102.3	11.476	6.84313	6.97171	HNRNPA3P12	processed	-0.0198151	1.09157	-0.0181528	0.985517	0.809964	2.4272	FALSE
ENSG00000203985.11	0.238201	0.643405	0	LDLRAD1	protein_coding	-2.16139	5.3886	-0.401104	0.688344	1	0	FALSE
ENSG00000116209.12	9962.04	15900.2	6334.22	TMEM59	protein_coding	-1.33907	0.168244	-7.95909	1.73313e-15	4.19052e-14	1.06609	TRUE
ENSG00000280378.1	5.78568	1.69589	8.71464	ENSG00000280378	TEC	2.4719	1.56802	1.57644	0.114923	0.164172	2.323	FALSE
ENSG00000116205.14	1128.63	993.395	1334.09	TCEANC2	protein_coding	0.415034	0.1592	2.60699	0.00913421	0.0293032	1.44348	FALSE
ENSG00000225183.1	0.332239	0.643405	1.28149	ENSG00000225183	processed	0.841535	5.25953	0.160002	0.87288	1	0	FALSE
ENSG00000256407.2	0.135059	0	0	ENSG00000256407	protein_coding	0	5.39772	0	1	1	0	FALSE
ENSG00000280425.2	2.00666	0	0.410024	ENSG00000280425	lncRNA	0.647207	3.39081	0.190871	0.848627	1	0	FALSE
ENSG00000215883.11	763.836	584.392	609.802	CYB5RL	protein_coding	0.0538167	0.325378	0.165398	0.868631	1	1.18395	FALSE
ENSG00000116221.15	9436.84	7272.66	6218.36	MRPL37	protein_coding	-0.237356	0.215931	-1.09922	0.27167	0.473942	1.40964	FALSE
ENSG00000157216.16	4635.09	2673.11	4196.93	SSBP3	protein_coding	0.639116	0.171723	3.72178	0.000197821	0.000607375	2.37163	FALSE
ENSG00000198711.5	44.2322	15.966	33.7801	SSBP3-AS1	lncRNA	1.09231	0.69724	1.56661	0.117205	0.17164	2.24262	FALSE
ENSG00000225632.2	0.1113	0	0	ENSG00000225632	lncRNA	0	5.39772	0	1	1	0	FALSE
ENSG00000232245.1	0.0675296	0	0	ENSG00000232245	lncRNA	0	5.39772	0	1	1	0	FALSE
ENSG00000235741.1	0.111646	0.643405	0	LINC02784	lncRNA	-2.16137	5.38861	-0.4011	0.688347	1	0	FALSE
ENSG00000227453.1	1.5615	0	0.820048	HNRNPA1P63	processed	1.59195	4.61727	0.344782	0.730258	1	0	FALSE
ENSG00000162390.18	186.065	321.871	181.566	ACOT11	protein_coding	-0.835329	0.322427	-2.59075	0.00957666	0.0305034	1.44463	FALSE
ENSG00000162391.12	7.46353	10.6738	4.3059	FAM151A	protein_coding	-1.32581	1.23191	-1.07623	0.281826	0.329541	2.36522	FALSE
ENSG00000184313.20	0.189834	0	0	MROH7	protein_coding	0	5.39772	0	1	1	0	FALSE
ENSG00000243725.7	114.018	56.5263	113.34	TTC4	protein_coding	0.986669	0.337247	2.92565	0.00343733	0.0137471	1.29247	FALSE
ENSG00000162396.6	504.772	312.574	493.799	PARS2	protein_coding	0.649165	0.248996	2.60713	0.00913057	0.0359382	1.13591	FALSE
ENSG00000006555.11	2.28537	0	0	TTC22	protein_coding	0	5.39772	0	1	1	0	FALSE
ENSG00000237453.1	0.115588	0	0	ENSG00000237453	lncRNA	0	5.39772	0	1	1	0	FALSE
ENSG00000162398.12	0.603086	1.93022	0.820048	LEXM	protein_coding	-1.25082	5.18358	-0.241304	0.80932	1	0	FALSE
ENSG00000116133.13	19403.7	12059.7	14298.4	DHCR24	protein_coding	0.23446	0.248012	0.945358	0.344476	0.689551	1.06609	FALSE
ENSG00000287724.1	1.13697	0	0.410024	ENSG00000287724	lncRNA	0.64278	5.22822	0.122944	0.902151	1	0	FALSE
ENSG00000242396.2	2.63927	0.643405	3.84446	ENSG00000242396	lncRNA	2.40593	2.20991	1.0887	0.276285	1	0	FALSE
ENSG00000233203.6	9.89874	4.26951	6.6131	DHCR24-DT	lncRNA	0.595626	1.15087	0.517546	0.604775	0.582378	2.36522	FALSE
ENSG00000284601.1	0.408054	0.847944	0.410024	ENSG00000284601	lncRNA	-0.952455	5.37259	-0.17728	0.859288	1	0	FALSE
ENSG00000143001.5	2.09724	4.67859	4.46015	TMEM61	protein_coding	-0.0753681	2.95569	-0.0254993	0.979657	1	0	FALSE
ENSG00000162399.9	1.21149	2.9827	0	BSND	protein_coding	-4.22979	4.43027	-0.954748	0.339705	1	0	FALSE
ENSG00000169174.11	214.109	133.217	139.586	PCSK9	protein_coding	0.0585811	1.42555	0.0410936	0.967221	1	1.13591	FALSE
ENSG00000162402.15	6268.48	4721.24	6947.33	USP24	protein_coding	0.546019	0.283256	1.92765	0.0538986	0.161641	1.1099	FALSE
ENSG00000231090.2	1.09089	5.55632	0	MIR4422HG	lncRNA	-5.13056	5.22815	-0.981333	0.326429	1	0	FALSE
ENSG00000231095.1	1.06481	1.28681	0	GYG1P3	processed	-3.04141	4.66713	-0.651666	0.514617	1	0	FALSE
ENSG00000234810.4	34.5944	154.926	0.410024	ENSG00000234810	lncRNA	-8.49164	1.57386	-5.39544	6.83574e-08	7.72948e-07	1.05969	TRUE
ENSG00000233079.3	6.94679	35.3833	0	LINC01755	lncRNA	-7.79958	2.40683	-3.24061	0.00119275	0.00310171	2.36522	TRUE
ENSG00000235612.1	0.461876	1.93022	0	ENSG00000235612	lncRNA	-3.61573	5.2774	-0.685135	0.493259	1	0	FALSE
ENSG00000260971.4	2.59813	8.10015	0.410024	ENSG00000260971	lncRNA	-4.24666	2.5766	-1.64817	0.0993185	1	0	FALSE
ENSG00000284686.1	2.82069	6.81334	2.61439	ENSG00000284686	protein_coding	-1.38905	2.19745	-0.632116	0.527311	1	0	FALSE
ENSG00000223956.5	0.74723	1.28681	0	LINC01767	lncRNA	-3.03617	5.3145	-0.571299	0.567797	1	0	FALSE
ENSG00000162407.9	8978.62	38786.2	820.139	PLPP3	protein_coding	-5.57465	0.217263	-25.6585	3.39763e-145	5.5654e-142	0.829271	TRUE
ENSG00000236776.1	0.865873	0	0	RPL21P23	processed	0	5.39772	0	1	1	0	FALSE
ENSG00000225475.1	0.525629	0	0	ENSG00000225475	processed	0	5.39772	0	1	1	0	FALSE
ENSG00000162409.12	425.567	293.131	0	PRKAA2	protein_coding	-10.8517	1.49522	-7.25758	3.94084e-13	5.80362e-12	1.44463	TRUE
ENSG00000187889.13	2.14541	0	4.40874	FYB2	protein_coding	4.00742	3.05103	1.31347	0.189025	1	0	FALSE
ENSG00000229913.1	0.299977	0	1.74293	ENSG00000229913	lncRNA	2.66973	5.25114	0.508409	0.611167	1	0	FALSE
ENSG00000157131.12	0.231176	0	0	C8A	protein_coding	0	5.39772	0	1	1	0	FALSE
ENSG00000021852.14	0.190217	0	0	C8B	protein_coding	0	5.39772	0	1	1	0	FALSE
ENSG00000236341.1	0.0914222	0	0	ENSG00000236341	lncRNA	0	5.39772	0	1	1	0	FALSE
ENSG00000173406.16	334.891	0	130.873	DAB1	protein_coding	8.90025	1.49338	5.9598	2.52542e-09	2.1461e-08	1.72495	TRUE
ENSG00000227935.1	0.994464	0	0	ENSG00000227935	lncRNA	0	5.36759	0	1	1	0	FALSE
ENSG00000226759.8	1.68669	5.08766	2.46014	DAB1-AS1	lncRNA	-1.05096	5.06432	-0.207522	0.835602	1	0	FALSE
ENSG00000223416.3	1.65608	1.28681	0.92288	RPS26P15	processed	-0.533397	3.88791	-0.137194	0.890878	1	0	FALSE
ENSG00000230546.1	0.0706049	0	0.410024	ENSG00000230546	unprocessed	0.642718	5.39379	0.119159	0.90515	1	0	FALSE
ENSG00000162600.12	490.404	583.024	315.415	OMA1	protein_coding	-0.894529	0.290549	-3.07875	0.00207868	0.00931362	1.21563	FALSE
ENSG00000286918.1	7.59067	8.9183	3.48586	ENSG00000286918	lncRNA	-1.34015	1.38588	-0.967006	0.333541	0.383696	2.28731	FALSE
ENSG00000270209.1	0.349847	1.28681	0	ENSG00000270209	processed	-3.03611	5.31451	-0.571287	0.567805	1	0	FALSE
ENSG00000184292.7	50.2368	74.627	3.38302	TACSTD2	protein_coding	-4.45883	1.03352	-4.31424	1.60152e-05	6.30644e-05	2.24262	TRUE
ENSG00000185839.3	16.195	6.37447	5.99872	ENSG00000185839	processed	-0.0841465	1.38118	-0.0609237	0.95142	0.747663	2.62686	FALSE
ENSG00000162601.12	2237.93	1704.02	1524.81	MYSM1	protein_coding	-0.172111	0.343039	-0.501725	0.615861	0.781943	1.59672	FALSE
ENSG00000283445.1	11.8524	8.53902	5.946	ENSG00000283445	lncRNA	-0.536669	1.12925	-0.475242	0.634615	0.591301	2.4272	FALSE
ENSG00000177606.8	10985.2	9820.21	7791.88	JUN	protein_coding	-0.34499	0.237427	-1.45304	0.146213	0.366794	1.06609	FALSE
ENSG00000290013.1	0.867117	0	1.28149	ENSG00000290013	lncRNA	2.22802	4.702	0.473846	0.635609	1	0	FALSE
ENSG00000234807.8	34.3621	23.9212	40.4446	LINC01135	lncRNA	0.732081	0.64921	1.12765	0.259468	0.322005	2.24262	FALSE
ENSG00000272226.1	6.78825	1.69589	5.07454	ENSG00000272226	lncRNA	1.67026	1.84869	0.903484	0.366269	0.407528	2.323	FALSE
ENSG00000232453.7	42.2257	39.2437	17.9936	LINC02777	lncRNA	-1.14236	0.618806	-1.84607	0.0648823	0.105583	2.24262	FALSE
ENSG00000237352.6	109.51	52.9896	31.4755	LINC01358	lncRNA	-0.776027	0.598323	-1.297	0.19463	0.403891	1.24898	FALSE
ENSG00000228121.1	1.45706	1.28681	0	PHB1P3	processed	-3.06108	3.43341	-0.891558	0.37263	1	0	FALSE
ENSG00000241042.1	0.201898	0	0	ENSG00000241042	lncRNA	0	5.39772	0	1	1	0	FALSE
ENSG00000235215.2	1.37592	0	1.38432	ENSG00000235215	lncRNA	2.33169	4.78541	0.487249	0.626082	1	0	FALSE
ENSG00000224609.8	38.6139	9.5915	33.8355	FGGY-DT	lncRNA	1.80842	0.792134	2.28297	0.0224323	0.0438334	2.20728	TRUE
ENSG00000270457.1	3.20047	1.28681	0.820048	ENSG00000270457	lncRNA	-0.703611	2.44035	-0.288323	0.773099	1	0	FALSE
ENSG00000172456.18	325.136	582.969	404.66	FGGY	protein_coding	-0.535523	0.295164	-1.81432	0.0696283	0.206079	1.06388	FALSE
ENSG00000226883.1	0.714715	3.39178	0	ENSG00000226883	lncRNA	-4.40915	5.24541	-0.840574	0.400587	1	0	FALSE
ENSG00000134709.13	4.34324	2.57362	0.92288	HOOK1	protein_coding	-1.54773	2.69323	-0.574674	0.565512	0.554801	2.36522	FALSE
ENSG00000134716.11	31.0414	3.86043	95.3469	CYP2J2	protein_coding	4.50747	0.977634	4.61059	4.01527e-06	1.74096e-05	2.24262	TRUE
ENSG00000162598.13	1.00091	0	1.84576	C1orf87	protein_coding	2.74655	4.14369	0.662828	0.507441	1	0	FALSE
ENSG00000238242.2	0.794519	1.28681	0	LINC02778	lncRNA	-3.03614	5.3145	-0.571293	0.567801	1	0	FALSE
ENSG00000226476.7	39.1887	4.67859	219.448	LINC01748	lncRNA	5.55163	2.26534	2.45069	0.0142584	0.0294239	2.24262	TRUE
ENSG00000231252.4	0.226027	0	0	ENSG00000231252	lncRNA	0	5.39772	0	1	1	0	FALSE
ENSG00000162599.18	612.8	1198.72	588.385	NFIA	protein_coding	-1.03823	0.202598	-5.12458	2.98201e-07	2.30749e-06	1.44463	TRUE
ENSG00000237928.6	5.29834	1.69589	2.20437	NFIA-AS2	lncRNA	0.426625	2.36529	0.180369	0.856863	0.747738	2.36522	FALSE
ENSG00000237853.6	0.0706049	0	0.410024	NFIA-AS1	lncRNA	0.642718	5.39379	0.119159	0.90515	1	0	FALSE
ENSG00000284808.1	0.432119	0	0	ENSG00000284808	lncRNA	0	5.39772	0	1	1	0	FALSE
ENSG00000223920.2	0.05565	0	0	ENSG00000223920	processed	0	5.39772	0	1	1	0	FALSE
ENSG00000162604.12	1233.69	1615.9	797.146	TM2D1	protein_coding	-1.03162	0.248445	-4.15232	3.29127e-05	0.000201127	1.31932	TRUE
ENSG00000271200.1	8.20643	13.2176	4.15296	PATJ-DT	lncRNA	-1.69623	1.57075	-1.07988	0.280194	0.332521	2.323	FALSE
ENSG00000132849.22	1398.88	564.024	591.095	PATJ	protein_coding	0.0584912	0.261952	0.22329	0.82331	1	1.49938	FALSE
ENSG00000212360.1	0.115588	0	0	RNU6-1177P	snRNA	0	5.39772	0	1	1	0	FALSE
ENSG00000236646.1	0.74441	0	1.6401	LAMTOR5P1	processed	2.5864	5.25409	0.492264	0.622532	1	0	FALSE
ENSG00000242860.3	0.231176	0	0	RN7SL180P	misc_RNA	0	5.39772	0	1	1	0	FALSE
ENSG00000234204.1	0.0634698	0	0	PIGPP2	processed	0	5.39772	0	1	1	0	FALSE
ENSG00000240563.2	18.0653	82.1096	0	L1TD1	protein_coding	-9.01176	1.81752	-4.95829	7.11179e-07	3.20502e-06	2.4272	TRUE
ENSG00000132854.19	12.1544	2.57362	7.89459	KANK4	protein_coding	1.50251	1.30017	1.15563	0.247832	0.276241	2.60787	FALSE
ENSG00000162607.13	9299.63	4923.17	7281.07	USP1	protein_coding	0.552681	0.260204	2.12403	0.0336674	0.119623	1.00255	FALSE
ENSG00000116641.18	4862.4	5481.02	4434.74	DOCK7	protein_coding	-0.316771	0.280715	-1.12845	0.259132	0.458023	1.40964	FALSE
ENSG00000132855.5	2.94916	2.9827	1.3329	ANGPTL3	protein_coding	-1.17626	2.24356	-0.52428	0.600084	1	0	FALSE
ENSG00000278967.1	0.846116	0	0	ENSG00000278967	TEC	0	5.39772	0	1	1	0	FALSE
ENSG00000213703.2	2.9414	0.643405	0	ENSG00000213703	processed	-2.16356	4.6389	-0.466394	0.640934	1	0	FALSE
ENSG00000235545.1	12.3761	17.1078	6.71594	DOCK7-DT	lncRNA	-1.38005	1.24573	-1.10783	0.267937	0.293393	2.60787	FALSE
ENSG00000125703.15	876.57	973.543	404.73	ATG4C	protein_coding	-1.27875	0.277618	-4.60614	4.10214e-06	2.67772e-05	1.44348	TRUE
ENSG00000234318.1	1.12691	0	0	ENSG00000234318	lncRNA	0	5.26049	0	1	1	0	FALSE
ENSG00000286455.1	0.380051	0	0	ENSG00000286455	lncRNA	0	5.39772	0	1	1	0	FALSE
ENSG00000224209.8	1.31329	2.54383	2.05012	LINC00466	lncRNA	-0.304241	4.31077	-0.0705769	0.943734	1	0	FALSE
ENSG00000230798.7	21.5789	3.39178	0	FOXD3-AS1	lncRNA	-4.30554	1.84634	-2.33193	0.0197042	0.0362197	2.4272	TRUE
ENSG00000187140.6	11.1235	0	0	FOXD3	protein_coding	0	2.34632	0	1	0.818842	2.4272	FALSE
ENSG00000236674.1	0.14121	0	0.820048	ENSG00000236674	processed	1.58976	5.30603	0.299615	0.764471	1	0	FALSE
ENSG00000088035.18	832.568	965.886	485.09	ALG6	protein_coding	-1.00519	0.218921	-4.59157	4.3993e-06	2.79785e-05	1.47487	TRUE
ENSG00000142856.17	1452.88	772.982	1095.39	ITGB3BP	protein_coding	0.489437	0.255344	1.91677	0.0552667	0.143178	1.31932	FALSE
ENSG00000286429.1	0.972672	0	0	ENSG00000286429	lncRNA	0	5.39772	0	1	1	0	FALSE
ENSG00000203965.13	422.936	442.641	231.767	EFCAB7	protein_coding	-0.945331	0.383801	-2.46308	0.0137751	0.0415186	1.44463	FALSE
ENSG00000264271.2	0.34973	1.69589	0	RN7SL488P	misc_RNA	-3.40259	5.28938	-0.643287	0.520038	1	0	FALSE
ENSG00000251720.1	2.16174	2.57362	2.3072	RNU7-123P	snRNA	-0.193423	3.56716	-0.0542234	0.956757	1	0	FALSE
ENSG00000116652.6	16.5199	30.5856	3.53727	DLEU2L	lncRNA	-3.12135	1.31864	-2.36711	0.0179277	0.0329922	2.46539	TRUE
ENSG00000079739.17	5299.97	9829.37	3269.76	PGM1	protein_coding	-1.59916	0.194309	-8.22999	1.87225e-16	4.68494e-15	1.1099	TRUE
ENSG00000244256.3	5.83118	1.69589	1.6401	RN7SL130P	misc_RNA	0.0618588	1.95365	0.0316633	0.974741	0.889015	2.11727	FALSE
ENSG00000185483.13	1453.49	3814.42	337.871	ROR1	protein_coding	-3.50913	0.245672	-14.2838	2.76263e-46	2.39419e-44	1.28988	TRUE
ENSG00000177452.7	0.15259	0	0	ENSG00000177452	processed	0	5.39772	0	1	1	0	FALSE
ENSG00000228056.3	4.08408	5.93561	5.33162	CFL1P3	processed	-0.146827	2.20161	-0.0666905	0.946828	0.648376	3.18772	FALSE
ENSG00000207190.1	0.381474	0	0	RNU6-809P	snRNA	0	5.39772	0	1	1	0	FALSE
ENSG00000223949.8	10.5448	43.1598	0	ROR1-AS1	lncRNA	-8.08028	1.79283	-4.50699	6.57542e-06	3.00455e-05	2.04463	TRUE
ENSG00000284928.1	0.689068	0	0	ENSG00000284928	lncRNA	0	5.39772	0	1	1	0	FALSE
ENSG00000177414.14	2.25552	12.6338	0	UBE2U	protein_coding	-6.31605	4.53277	-1.39342	0.163493	1	0	FALSE
ENSG00000158966.16	1024.69	680.498	629.839	CACHD1	protein_coding	-0.121101	0.258664	-0.46818	0.639656	1	1.16549	FALSE
ENSG00000162437.15	1549.04	667.805	1167.23	RAVER2	protein_coding	0.796609	0.213146	3.73739	0.000185944	0.000904214	1.44348	FALSE
ENSG00000162434.14	9998.06	15650.6	8278.64	JAK1	protein_coding	-0.929806	0.241854	-3.84449	0.000120805	0.000803783	1.06609	FALSE
ENSG00000226891.9	3.38805	3.39178	4.3059	LINC01359	lncRNA	0.37163	2.19618	0.169217	0.865626	1	0	FALSE
ENSG00000272506.1	0.397058	0	0	ENSG00000272506	lncRNA	0	5.39772	0	1	1	0	FALSE
ENSG00000212257.1	0.12694	0	0	RNU6-1176P	snRNA	0	5.39772	0	1	1	0	FALSE
ENSG00000265996.1	2.16092	7.22242	2.71722	MIR3671	miRNA	-1.41915	2.59025	-0.547884	0.583772	1	0	FALSE
ENSG00000199135.1	0.29408	1.69589	0	MIR101-1	miRNA	-3.40257	5.28938	-0.643284	0.52004	1	0	FALSE
ENSG00000288804.1	2.39918	0	0	ENSG00000288804	lncRNA	0	3.96913	0	1	1	0	FALSE
ENSG00000235804.2	0.223291	1.28681	0	ENSG00000235804	processed	-3.03608	5.31451	-0.571281	0.567809	1	0	FALSE
ENSG00000234496.2	0.1113	0	0	MRPS21P1	processed	0	5.39772	0	1	1	0	FALSE
ENSG00000162433.15	3839.1	1722.12	1738.79	AK4	protein_coding	0.00190447	0.229722	0.00829035	0.993385	1	1.48382	FALSE
ENSG00000116675.16	591.996	671.717	1083.53	DNAJC6	protein_coding	0.680338	0.320656	2.12171	0.0338624	0.102434	1.21563	FALSE
ENSG00000290094.1	1.54661	0	3.12725	ENSG00000290094	lncRNA	3.51093	3.65231	0.961292	0.336405	1	0	FALSE
ENSG00000213625.9	5712.28	10761.9	6126.3	LEPROT	protein_coding	-0.8242	0.208543	-3.95219	7.74385e-05	0.000416106	1.40964	FALSE
ENSG00000116678.20	2272.67	9068.11	1264.36	LEPR	protein_coding	-2.85345	0.424872	-6.71602	1.86749e-11	2.31501e-10	1.48382	TRUE
ENSG00000237852.1	2.5442	4.67859	3.12725	ENSG00000237852	lncRNA	-0.585944	2.32336	-0.252197	0.800889	1	0	FALSE
ENSG00000224570.1	0.493161	0	0	ENSG00000224570	processed	0	5.39772	0	1	1	0	FALSE
ENSG00000184588.18	350.894	558.591	596.646	PDE4B	protein_coding	0.0837578	0.266843	0.313884	0.753609	0.853446	1.72495	FALSE
ENSG00000118473.23	458.903	1999.36	172.549	SGIP1	protein_coding	-3.54566	0.281648	-12.589	2.42754e-36	1.70457e-34	1.13591	TRUE
ENSG00000264720.3	0.238585	0.643405	0	MIR3117	miRNA	-2.16139	5.3886	-0.401104	0.688343	1	0	FALSE
ENSG00000248458.2	4.97587	7.42696	0.820048	ENSG00000248458	lncRNA	-3.15978	2.8743	-1.09932	0.271628	0.320205	2.36522	FALSE
ENSG00000152760.10	123.866	648.679	26.964	DYNLT5	protein_coding	-4.60139	0.536573	-8.57553	9.86337e-18	2.42298e-16	1.24898	TRUE
ENSG00000172410.5	0.3339	0	0	INSL5	protein_coding	0	5.39772	0	1	1	0	FALSE
ENSG00000152763.17	144.384	313.247	20.4023	DNAI4	protein_coding	-3.95177	0.507634	-7.78468	6.98883e-15	1.1968e-13	1.44463	TRUE
ENSG00000198160.15	3202.12	4067.58	2848.91	MIER1	protein_coding	-0.5252	0.280011	-1.87564	0.0607047	0.128106	1.66481	FALSE
ENSG00000289394.1	3.05715	2.13475	0	ENSG00000289394	lncRNA	-3.76143	2.46832	-1.52388	0.127538	1	0	FALSE
ENSG00000116704.8	2052.81	2167.74	1167.12	SLC35D1	protein_coding	-0.904787	0.236478	-3.82609	0.000130196	0.000651907	1.44348	FALSE
ENSG00000203963.12	0.14121	0	0.820048	C1orf141	protein_coding	1.58976	5.30603	0.299615	0.764471	1	0	FALSE
ENSG00000275678.1	0.645948	1.28681	0.92288	ENSG00000275678	lncRNA	-0.515183	5.21055	-0.0988731	0.921239	1	0	FALSE
ENSG00000162594.17	19.3842	1.69589	106.01	IL23R	protein_coding	5.97471	4.23868	1.40957	0.158667	0.203262	2.46539	FALSE
ENSG00000228523.1	0.460547	0	1.3329	DNAJB6P4	processed	2.28105	5.26643	0.43313	0.66492	1	0	FALSE
ENSG00000081985.14	145.128	22.6344	49.9292	IL12RB2	protein_coding	1.11165	0.559559	1.98665	0.0469609	0.129352	1.2721	FALSE
ENSG00000142864.15	63956.5	32076.4	51029.2	SERBP1	protein_coding	0.658455	0.161336	4.08126	4.47921e-05	0.000409752	0.829271	FALSE
ENSG00000223263.1	6.3294	0.847944	8.66322	RNU6-387P	snRNA	3.50763	1.96952	1.78096	0.0749188	0.124923	2.11727	FALSE
ENSG00000235200.5	0.223291	1.28681	0	LINC01702	lncRNA	-3.03608	5.31451	-0.571281	0.567809	1	0	FALSE
ENSG00000116717.13	4830.79	4117.27	4048.76	GADD45A	protein_coding	-0.0358323	0.24713	-0.144993	0.884716	1	1.18596	FALSE
ENSG00000172380.6	15710.9	26429.2	13217.4	GNG12	protein_coding	-1.01111	0.194836	-5.18957	2.10779e-07	2.80354e-06	0.829271	TRUE
ENSG00000232284.9	58.9976	43.0148	41.7287	GNG12-AS1	lncRNA	-0.0469525	0.530033	-0.0885842	0.929412	0.822263	2.24262	FALSE
ENSG00000162595.8	123.474	120.067	39.0629	DIRAS3	protein_coding	-1.62851	0.528278	-3.08267	0.00205151	0.00787447	1.44463	TRUE
ENSG00000228431.1	0.689379	0	0	ARL5AP3	processed	0	5.39772	0	1	1	0	FALSE
ENSG00000116729.14	8019.63	7356.72	5421.57	WLS	protein_coding	-0.451481	0.152427	-2.96194	0.00305706	0.0141801	1.1099	FALSE
ENSG00000234383.1	15.2311	13.2176	18.9665	CTBP2P8	processed	0.512119	0.982431	0.521277	0.602174	0.570515	2.4272	FALSE
ENSG00000221203.1	0.381474	0	0	MIR1262	miRNA	0	5.39772	0	1	1	0	FALSE
ENSG00000229133.1	10.3297	0	10.5604	RPS7P4	processed	5.26571	1.73817	3.02945	0.00244999	0.00545142	2.60787	TRUE
ENSG00000237622.1	0.14121	0	0.820048	ELOCP18	processed	1.58976	5.30603	0.299615	0.764471	1	0	FALSE
ENSG00000116745.7	31.0688	0	0	RPE65	protein_coding	0	2.28849	0	1	0.866829	2.24262	FALSE
ENSG00000024526.17	4464.79	2556.58	4411.14	DEPDC1	protein_coding	0.774622	0.376682	2.05644	0.0397404	0.0991619	1.48382	FALSE
ENSG00000233589.1	14.2058	7.282	16.3522	ENSG00000233589	lncRNA	1.12214	1.28801	0.871219	0.383635	0.38637	2.60787	FALSE
ENSG00000234264.1	26.4694	20.5294	16.4563	DEPDC1-AS1	lncRNA	-0.36165	0.766487	-0.471828	0.63705	0.696602	1.94311	FALSE
ENSG00000285041.1	7.19082	3.86043	10.0489	ENSG00000285041	lncRNA	1.31405	1.67257	0.78565	0.432073	0.483068	2.18543	FALSE
ENSG00000285407.1	12.696	0	73.7673	ENSG00000285407	lncRNA	8.07326	2.37874	3.39392	0.000688995	0.00173256	2.60787	TRUE
ENSG00000223883.2	0.770076	0	1.3329	LINC01707	lncRNA	2.28086	5.07667	0.449282	0.653228	1	0	FALSE
ENSG00000235446.2	0.0914222	0	0	LINC02791	lncRNA	0	5.39772	0	1	1	0	FALSE
ENSG00000229639.1	0.198337	0	0	LINC01758	lncRNA	0	5.39772	0	1	1	0	FALSE
ENSG00000287453.1	5.8671	0	34.0899	ENSG00000287453	lncRNA	6.95958	3.50001	1.98844	0.0467627	0.0769783	2.36522	FALSE
ENSG00000033122.21	76.6368	31.642	167.425	LRRC7	protein_coding	2.37217	0.637787	3.71938	0.000199712	0.000616785	2.35242	TRUE
ENSG00000237919.5	2.96765	0	10.8689	LRRC7-AS1	lncRNA	5.3091	3.55342	1.49408	0.135154	1	0	FALSE
[truncated: 43,244 more rows]

## Sheet: NRHOS vs OB
Gene_Id	baseMean	OB_mean_Normalised_counts	NRHOS_mean_Normalised_counts	Gene_name	Biotype	log2FoldChange	lfcSE	stat	pvalue	padj	weight	significant
[truncated: 44,826 more rows]

[truncated: 2 more sheets: OSRH20115 vs OB, I063021 vs OB]
