# Supplementary material for: Systematic analysis of RNA-binding proteins identifies targetable therapeutic vulnerabilities in osteosarcoma
Source: Nat Commun. 2024 Apr 1;15:2810. doi: 10.1038/s41467-024-47031-y (PMC10984982; doi:10.1038/s41467-024-47031-y)
Supplement: Supplementary file 15 — Source Data [file 41467_2024_47031_MOESM15_ESM.zip]

Archive with 2 entries (2 files):
- Source data for graphs.xlsx
- Source data for blots.pdf
