# Supplementary material for: Systematic analysis of RNA-binding proteins identifies targetable therapeutic vulnerabilities in osteosarcoma
Source: Nat Commun. 2024 Apr 1;15:2810. doi: 10.1038/s41467-024-47031-y (PMC10984982; doi:10.1038/s41467-024-47031-y)
Supplement: Supplementary file 15 — Source Data [file 41467_2024_47031_MOESM15_ESM.zip › Source data for graphs.xlsx]

## Sheet: Figure 3b
doubling time (h)
Cell type	Replicate 1	Replicate 2	Mean	Sdev
OSRH_2011/5	24.21	22.34	23.275	1.32229
IO63_021	31.21	32.81	32.01	1.13137
NRH_GCT1	16.68	16.29	16.485	0.275772
OSKG	26.72	29.8	28.26	2.17789
NRH_OS1	17.53	16.87	17.2	0.46669
I133 fibroblasts	62.47	74.23	68.35	8.31558

## Sheet: Figure 7a
Scintillation counts
		Replicate 1				Replicate 2				Replicate 3
Cell type	condition	Scintillation counts (normalized to protein amount)	normalized to OSRH_2011/5 CHX-			Scintillation counts (normalized to protein amount)	normalized to OSRH_2011/5 CHX-			Scintillation counts (normalized to protein amount)	normalized to OSRH_2011/5 CHX-
OSRH_2011/5	CHX-	74616.5	1			103448	1			103296	1
IO63_021	CHX-	133007	1.78254			190617	1.84263			173020	1.67498
NRH_GCT1	CHX-	84403.2	1.13116			131451	1.27069			114260	1.10613
OSKG	CHX-	34416.1	0.46124			44183.9	0.427111			44490.5	0.430708
I133 fibroblasts	CHX-	51358.4	0.688298			63971	0.618385			64665.4	0.626019
NRH_OS1	CHX-	46942.3	0.629115			52670.4	0.509146			53368	0.51665
OSRH_2011/5	CHX+	8497	0.113876			9127.48	0.0882321			7680.9	0.074358
IO63_021	CHX+	9319.93	0.124904			15080.8	0.14578			12786.4	0.123784
NRH_GCT1	CHX+	4936.29	0.0661554			5717	0.0552642			5068.99	0.0490723
OSKG	CHX+	1798.95	0.0241093			2568.64	0.0248302			2184.39	0.0211468
I133 fibroblasts	CHX+	2841.83	0.0380859			3198.63	0.0309201			2901.06	0.0280848
NRH_OS1	CHX+	10927.9	0.146454			4718.1	0.0456083			4238.27	0.0410302
relative Scintillation counts
Cell type	condition	Mean	Sdev
OSRH_2011/5	CHX-	1	0
IO63_021	CHX-	1.76672	0.0849352
NRH_GCT1	CHX-	1.16933	0.0886716
OSKG	CHX-	0.439686	0.0187525
I133 fibroblasts	CHX-	0.644234	0.0383511
NRH_OS1	CHX-	0.551637	0.0672024
OSRH_2011/5	CHX+	0.0921552	0.0200488
IO63_021	CHX+	0.13149	0.0123888
NRH_GCT1	CHX+	0.0568307	0.00864862
OSKG	CHX+	0.0233621	0.00195205
I133 fibroblasts	CHX+	0.0323636	0.00515441
NRH_OS1	CHX+	0.0776976	0.0595891

## Sheet: Figure 7b
	Replicate 1	Replicate 2	Replicate 3			Replicate 1	Replicate 2	Replicate 3			Replicate 1	Replicate 2	Replicate 3			Replicate 1	Replicate 2	Replicate 3			Replicate 1	Replicate 2	Replicate 3			Replicate 1	Replicate 2	Replicate 3			Replicate 1	Replicate 2	Replicate 3
CHX (μg/ml)	OSRH_2011/5			Mean	Sdev	IO63_021			Mean	Sdev	NRH_GCT1			Mean	Sdev	OSKG			Mean	Sdev	I133			Mean	Sdev	NRH_OS1			Mean	Sdev	HeLa			Mean	Sdev
0	1	1	1	1	0	1	1	1	1	0	1	1	1	1	0	1	1	1	1	0	1	1	1	1	0	1	1	1	1	0	1	1	1	1	0
100	0.773675	0.66499	0.688841	0.709169	0.0571228	0.571114	0.541752	0.611553	0.574806	0.0350466	0.879143	0.904106	0.892487	0.891912	0.0124912	0.907628	0.917324	0.926584	0.917179	0.00947928	0.916493	0.927957	0.930923	0.925124	0.00762065	0.880761	0.914441	0.882049	0.892417	0.0190843	0.911643	0.884855	0.952922	0.916473	0.0342896
150	0.731144	0.621166	0.664834	0.672381	0.0553763	0.47859	0.553494	0.590988	0.541024	0.0572272	0.861219	0.886515	0.885827	0.877854	0.0144101	0.892492	0.896562	0.910402	0.899819	0.00938846	0.914737	0.91358	0.92796	0.918759	0.00798904	0.857124	0.876287	0.842065	0.858492	0.017152	0.887334	0.864784	0.939161	0.897093	0.038137
200	0.687123	0.639293	0.639867	0.655427	0.0274507	0.443192	0.527779	0.550371	0.507114	0.0564987	0.857964	0.874765	0.880763	0.871164	0.011818	0.876163	0.882273	0.900802	0.886413	0.012831	0.89992	0.896085	0.909465	0.901823	0.00689031	0.838468	0.877213	0.81952	0.845067	0.029407	0.881066	0.883685	0.932447	0.899066	0.0289381
250	0.641109	0.560517	0.600272	0.600633	0.0402974	0.447332	0.462848	0.4843	0.464827	0.0185632	0.852562	0.875142	0.881102	0.869602	0.015055	0.887025	0.910244	0.898988	0.898752	0.011611	0.891443	0.917841	0.914342	0.907875	0.0143382	0.830764	0.860331	0.823882	0.838326	0.0193652	0.880985	0.905067	0.93143	0.905827	0.0252313
300	0.551781	0.501496	0.516919	0.523399	0.0257614	0.36291	0.394395	0.469761	0.409022	0.0549067	0.87161	0.897821	0.893844	0.887758	0.0141258	0.899174	0.913548	0.91147	0.908064	0.00776906	0.904265	0.922319	0.923014	0.916533	0.0106298	0.840226	0.833264	0.814348	0.829279	0.0133915	0.894083	0.877065	0.934057	0.901735	0.0292562

## Sheet: Figure 7c
Scintillation counts		Replicate 1			Replicate 2			Replicate 3
Cell type	Control	HHT (200 nM)		Control	HHT (200 nM)		Control	HHT (200 nM)
OSRH_2011/5	184340	100901		126213	68750		114636	63472
IO63_021	257823	119859		169152	45311		165421	63915
NRH_GCT1	171004	216838		224112	295393		148772	193856
OSKG	124289	88150		77242	48552		91575	62170
NRH_OS1	136024	83141		152664	91747		89616	63628
I133 fibroblasts	163600	116082		44352	29736		95220	64378
HeLa	217295	147420		259129	220981		200337	157386
Cell type	HHT (200 nM) norm to ctrl	HHT (200 nM) norm to ctrl	HHT (200 nM) norm to ctrl	Mean	Sdev
OSRH_2011/5	0.547364	0.544714	0.556039	0.549372	0.00592359
IO63_021	0.464889	0.267872	0.38638	0.373047	0.0991829
NRH_GCT1	1.26803	1.31806	1.30304	1.29638	0.0256729
OSKG	0.709234	0.62857	0.678902	0.672235	0.0407431
NRH_OS1	0.611223	0.600975	0.710001	0.640733	0.0602063
I133 fibroblasts	0.709548	0.670455	0.676099	0.685367	0.0211304
HeLa	0.678433	0.852784	0.785608	0.772275	0.0879369

## Sheet: Figure 7d
Luminescence values (normalized to 0 nM HHT)
	Replicate 1	Replicate 2	Replicate 3	Replicate 1	Replicate 2	Replicate 3	Replicate 1	Replicate 2	Replicate 3	Replicate 1	Replicate 2	Replicate 3	Replicate 1	Replicate 2	Replicate 3	Replicate 1	Replicate 2	Replicate 3	Replicate 1	Replicate 2	Replicate 3
HHT conc	OSRH_2011/5			IO63_021			NRH_GCT1			NRH_OS1			OSKG			I133_fibroblasts			HeLa
0 nM	1	1	1	1	1	1	1	1	1	1	1	1	1	1	1	1	1	1	1	1	1
50 nM	0.665886	0.644155	0.527946	0.684124	0.931556	0.70942	0.955735	1.13213	0.931556	0.667487	0.689379	0.948061	0.783736	0.829591	0.955735	0.730784	0.766639	0.720927	1.32099	1.26279	0.888903
100 nM	0.584533	0.557137	0.484078	0.705417	0.729629	0.671514	0.959106	0.980897	0.890508	0.677127	0.654183	0.889993	0.822988	0.807734	0.710656	0.727025	0.718149	0.682736	1.19841	1.21781	0.903909
200 nM	0.516669	0.518551	0.430724	0.605927	0.597418	0.591335	0.954134	0.950099	0.845441	0.580962	0.614595	0.716932	0.782604	0.823945	0.656555	0.669726	0.606888	0.607569	1.1552	1.14727	0.873863
500 nM	0.461054	0.441527	0.341257	0.473853	0.484114	0.542586	0.93303	0.936336	0.815122	0.521633	0.531278	0.614664	0.713775	0.703966	0.625834	0.570626	0.574062	0.620118	1.16049	0.983245	0.818344
1000 nM	0.406602	0.376127	0.31046	0.344402	0.396557	0.401007	0.902868	0.891307	0.790984	0.446695	0.478344	0.585596	0.669315	0.638004	0.532562	0.618552	0.562538	0.611083	0.93739	0.980776	0.810231

## Sheet: Figure 8e 1
RIP-qPCR c-myc	Replicate 1			Replicate 2			Replicate 3
	2^-ΔΔCт			2^-ΔΔCт			2^-ΔΔCт
Cell type	IgG	IGF2BP3 Ab		IgG	IGF2BP3 Ab		IgG	IGF2BP3 Ab	Mean IgG	Mean IGF2BP3 Ab	Sdev	Sdev	ttest
OSRH_2011/5	1	1.67126		1	1.77366		1	1.67799	1	1.70764	0	0.0572766	0.00201861
I063_021	1	2.46414		1	1.79934		1	1.74841	1	2.00397	0	0.399336	0.0482639

## Sheet: Figure 8e 2
RT-qPCR c-myc	Replicate 1			Replicate 2			Replicate 3
	2^-ΔΔCт			2^-ΔΔCт			2^-ΔΔCт
Cell type	Ctr. siRNA	IGF2BP3 siRNA		Ctr. siRNA	IGF2BP3 siRNA		Ctr. siRNA	IGF2BP3 siRNA	Mean Ctr. siRNA	Mean IGF2BP3 siRNA	ttest
OSRH_2011/5	1	0.645789		1	0.593024		1	0.58867	1	0.609161	0.00219876
OSKG	1	0.937708		1	0.979395		1	0.968081	1	0.961728	0.0914774
IO63_021	1	0.587454		1	0.458666		1	0.50634	1	0.517487	0.00601548

## Sheet: Figure 8f
Normalized scintillation counts
	Replicate 1	Replicate 2	Replicate 3	Mean	Sdev	ttest
OSKG Ctr siRNA	1	1	1	1	0
OSKG IGF2BP3 siRNA	0.895328	0.766428	0.805421	0.822392	0.0661046	0.0432057
OSKG Ctr siRNA HHT 200 nM	0.383801	0.401106	0.36543	0.383446	0.0178407	0.000278982
OSKG IGF2BP3 siRNA HHT 200 nM	0.376685	0.421679	0.39672	0.398361	0.0225419	0.322237
OSKG Ctr siRNA CHX 200 uM	0.567721	0.580629	0.60321	0.583853	0.0179629	0.000620487
OSKG IGF2BP3 siRNA CHX 200 uM	0.591356	0.597365	0.6552	0.61464	0.035254	0.103967
IO63 Ctr siRNA	1	1	1	1	0
IO63 IGF2BP3 siRNA	0.736132	0.660242	0.6782	0.691525	0.0396609	0.005465
IO63 Ctr siRNA HHT 200 nM	0.394422	0.495653	0.45761	0.449228	0.0511333	0.00286073
IO63 IGF2BP3 siRNA HHT 200 nM	0.319164	0.330437	0.30962	0.31974	0.0104205	0.0424582
IO63 Ctr siRNA CHX 200 uM	0.552241	0.503844	0.53654	0.530875	0.0246908	0.000922086
IO63 IGF2BP3 siRNA CHX 200 uM	0.446777	0.412495	0.4169	0.425391	0.0186516	0.00594096

## Sheet: Figure 8h
	Replicate 1	Replicate 2	Replicate3
	Volasertib conc.
Cell type	0 nM	0 nM	0 nM	Mean	Sdev
OSRH	1	1	1	1	0
OSKG	1	1	1	1	0
I063	1	1	1	1	0
HeLa	1	1	1	1	0
	1 nM	1 nM	1 nM	Mean	Sdev	ttest
OSRH	0.618681	0.635326	0.702621	0.652209	0.0117698	0.00539933
OSKG	0.640356	0.482736	0.60892	0.577337	0.111454	0.0127375
I063	0.612612	0.712357	0.65382	0.659596	0.0705304	0.00714962
HeLa	0.848923	0.839853	0.95765	0.882142	0.00641346	0.0894841
	5 nM	5 nM	5 nM	Mean	Sdev	ttest
OSRH	0.536114	0.488085	0.5289	0.5177	0.0339616	0.000959841
OSKG	0.486053	0.460432	0.48978	0.478755	0.0181168	0.000313036
I063	0.587161	0.573281	0.59232	0.584254	0.00981464	0.000186934
HeLa	0.929685	0.775503	0.81679	0.840659	0.109023	0.0744191

## Sheet: Figure 8i
	Replicate 1	Replicate 2	Replicate 3			Replicate 1	Replicate 2	Replicate 3			Replicate 1	Replicate 2	Replicate 3			Replicate 1	Replicate 2	Replicate 3			Replicate 1	Replicate 2	Replicate 3			Replicate 1	Replicate 2	Replicate 3			Replicate 1	Replicate 2	Replicate 3
Volasertib conc.	OSRH_2011/5			Mean	Sdev	IO63_021			Mean	Sdev	NRH_GCT1			Mean	Sdev	NRH_OS1			Mean	Sdev	OSKG			Mean	Sdev	I133			Mean	Sdev	HeLa			Mean	Sdev
0 nM	1	1	1	1	0	1	1	1	1	0	1	1	1	1	0	1	1	1	1	0	1	1	1	1	0	1	1	1	1	0	1	1	1	1	0
0.5 nM	0.964466	1.00514	1.05516	1.00825	0.0454248	0.898057	1.01495	0.985766	0.966259	0.0608413	1.00534	0.976008	1.05096	1.01077	0.0377692	1.03272	0.80958	0.988855	0.943718	0.118219	1.15293	1.14181	0.959952	1.0849	0.108349	1.05958	1.05336	1.08713	1.06669	0.017972	0.86292	0.954564	0.940448	0.919311	0.0493429
1 nM	1.01291	1.00055	0.921914	0.97846	0.0493592	0.893861	1.0172	0.976754	0.962605	0.0628752	0.980545	1.04337	0.948139	0.990684	0.0484175	1.02815	0.977672	1.07197	1.02593	0.0471883	1.11092	1.14707	0.933343	1.06378	0.114396	1.0583	1.15359	1.06624	1.09271	0.052877	0.873965	0.98193	0.891931	0.915942	0.0578489
2 nM	0.975232	1.01176	0.948577	0.978524	0.0317222	0.866086	0.956029	0.972813	0.931643	0.0573903	0.982748	1.10244	0.927068	1.00409	0.0896119	0.996434	0.903171	0.928085	0.942563	0.0482876	1.00819	1.1674	1.02216	1.06592	0.0881609	1.11134	1.25908	1.02167	1.1307	0.11988	0.883119	1.0088	0.903429	0.931781	0.0674657
5 nM	0.941202	0.60975	0.80946	0.786804	0.166884	0.803975	0.851061	0.874825	0.843287	0.0360593	0.959971	1.09973	0.870429	0.97671	0.115563	0.804418	0.728933	0.671839	0.735063	0.0665018	0.719609	0.75234	0.729904	0.733951	0.0167368	0.950212	1.29904	0.814638	1.0213	0.249901	1.00096	1.027	0.922315	0.983428	0.0545029
10 nM	0.512553	0.349938	0.519097	0.460529	0.0958308	0.504617	0.62759	0.707992	0.6134	0.102427	0.718812	0.972055	0.727323	0.806063	0.143816	0.42154	0.653099	0.476733	0.517124	0.120948	0.163983	0.225427	0.379879	0.25643	0.111237	1.02193	1.15879	0.711739	0.964154	0.229059	0.918979	1.01739	0.883756	0.940042	0.0692628
